# Supplementary material for: Single nucleus multi-omics identifies human cortical cell regulatory genome diversity
Source: Cell Genom. 2022 Mar 9;2(3):100107. doi: 10.1016/j.xgen.2022.100107 (PMC9004682; doi:10.1016/j.xgen.2022.100107)
Supplement: Table S2. Metadata for snmCAT-seq data generated from H1 and HEK293 cells, related to Figure 1 [file mmc3.xlsx]

## Sheet: Transcriptome
Table S2. Metadata for snmCT-seq data generated from H1 and HEK293 cells
Sample	Total reads (R1 only)	Methylome reads (R1 only)	RNA reads (R1 only)	% methylome reads	% RNA reads	Reads mapped to rRNA	%reads mapped to rRNA	Reads mapped to genes	%reads mapped to genes	Detected genes (body)	Reads mapped to exons	%reads mapped to exons	Detected genes (exon)	Cluster
180615_mCT_hs_h1_hek293_h1_hek293_random2_A10_AD001_indexed	563361	327333	16916	0.581	0.03	9	0.001	13940	0.824	2409	1542	0.091	470	H1
180615_mCT_hs_h1_hek293_h1_hek293_random2_A11_AD001_indexed	600993	355761	4994	0.592	0.008	74	0.015	3993	0.8	1237	840	0.168	234	H1
180615_mCT_hs_h1_hek293_h1_hek293_random2_A11_AD002_indexed	1146329	680049	66665	0.593	0.058	78	0.001	54529	0.818	4946	7640	0.115	1472	H1
180615_mCT_hs_h1_hek293_h1_hek293_random2_A11_AD006_indexed	1642921	730754	92861	0.445	0.057	29	0	78465	0.845	5461	13833	0.149	1692	H1
180615_mCT_hs_h1_hek293_h1_hek293_random2_A12_AD001_indexed	1125179	682048	14852	0.606	0.013	51	0.003	12972	0.873	2530	3163	0.213	675	HEK293
180615_mCT_hs_h1_hek293_h1_hek293_random2_A12_AD002_indexed	2317365	1403436	64046	0.606	0.028	470	0.007	55649	0.869	5200	16512	0.258	1906	HEK293
180615_mCT_hs_h1_hek293_h1_hek293_random2_A12_AD004_indexed	1043390	598234	29843	0.573	0.029	54	0.002	25869	0.867	3287	6473	0.217	895	HEK293
180615_mCT_hs_h1_hek293_h1_hek293_random2_A12_AD006_indexed	3079790	1072965	102755	0.348	0.033	314	0.003	85628	0.833	6337	28632	0.279	2472	HEK293
180615_mCT_hs_h1_hek293_h1_hek293_random2_A1_AD001_indexed	2403634	1381366	120742	0.575	0.05	61	0.001	103215	0.855	5736	15206	0.126	1875	H1
180615_mCT_hs_h1_hek293_h1_hek293_random2_A1_AD002_indexed	2390484	1489269	50524	0.623	0.021	82	0.002	41330	0.818	4037	11009	0.218	1259	HEK293
180615_mCT_hs_h1_hek293_h1_hek293_random2_A1_AD004_indexed	2017371	1206344	61273	0.598	0.03	53	0.001	53255	0.869	4733	12092	0.197	1450	HEK293
180615_mCT_hs_h1_hek293_h1_hek293_random2_A1_AD006_indexed	7990545	4610867	313337	0.577	0.039	679	0.002	282074	0.9	10248	82633	0.264	4213	HEK293
180615_mCT_hs_h1_hek293_h1_hek293_random2_A2_AD001_indexed	1355115	812136	30659	0.599	0.023	94	0.003	25511	0.832	3098	4790	0.156	768	H1
180615_mCT_hs_h1_hek293_h1_hek293_random2_A2_AD002_indexed	691177	380912	41038	0.551	0.059	121	0.003	35456	0.864	3502	5835	0.142	926	H1
180615_mCT_hs_h1_hek293_h1_hek293_random2_A2_AD004_indexed	2481557	1569557	9353	0.632	0.004	37	0.004	7551	0.807	1703	4494	0.48	515	HEK293
180615_mCT_hs_h1_hek293_h1_hek293_random2_A2_AD006_indexed	2315652	790687	138919	0.341	0.06	188	0.001	111491	0.803	5639	20269	0.146	1883	H1
180615_mCT_hs_h1_hek293_h1_hek293_random2_A3_AD001_indexed	668442	285863	34119	0.428	0.051	188	0.006	29103	0.853	2514	3857	0.113	631	H1
180615_mCT_hs_h1_hek293_h1_hek293_random2_A3_AD002_indexed	1491830	849523	79747	0.569	0.053	180	0.002	69334	0.869	5084	9967	0.125	1553	H1
180615_mCT_hs_h1_hek293_h1_hek293_random2_A3_AD004_indexed	2016862	1225235	71542	0.607	0.035	88	0.001	60790	0.85	3812	5984	0.084	856	H1
180615_mCT_hs_h1_hek293_h1_hek293_random2_A3_AD006_indexed	5237797	2258136	227802	0.431	0.043	224	0.001	203137	0.892	7809	53017	0.233	2969	HEK293
180615_mCT_hs_h1_hek293_h1_hek293_random2_A4_AD001_indexed	1470778	883357	41337	0.601	0.028	59	0.001	35053	0.848	3586	3884	0.094	871	H1
180615_mCT_hs_h1_hek293_h1_hek293_random2_A4_AD002_indexed	841607	486378	50378	0.578	0.06	115	0.002	46050	0.914	3804	11528	0.229	1283	HEK293
180615_mCT_hs_h1_hek293_h1_hek293_random2_A4_AD004_indexed	2049050	1255733	44311	0.613	0.022	76	0.002	38452	0.868	4349	9655	0.218	1268	HEK293
180615_mCT_hs_h1_hek293_h1_hek293_random2_A4_AD006_indexed	1646793	766209	221657	0.465	0.135	188	0.001	196225	0.885	5946	30186	0.136	1998	H1
180615_mCT_hs_h1_hek293_h1_hek293_random2_A5_AD001_indexed	538791	325450	10935	0.604	0.02	31	0.003	9174	0.839	1747	866	0.079	303	H1
180615_mCT_hs_h1_hek293_h1_hek293_random2_A5_AD002_indexed	1095281	698284	16998	0.638	0.016	58	0.003	14780	0.87	3128	3595	0.211	858	HEK293
180615_mCT_hs_h1_hek293_h1_hek293_random2_A5_AD004_indexed	736230	435452	18201	0.591	0.025	51	0.003	15510	0.852	2515	3342	0.184	643	HEK293
180615_mCT_hs_h1_hek293_h1_hek293_random2_A5_AD006_indexed	1340676	603768	44673	0.45	0.033	38	0.001	39129	0.876	4247	10214	0.229	1279	HEK293
180615_mCT_hs_h1_hek293_h1_hek293_random2_A6_AD001_indexed	1487339	908890	51466	0.611	0.035	52	0.001	41847	0.813	4091	5361	0.104	1145	H1
180615_mCT_hs_h1_hek293_h1_hek293_random2_A6_AD002_indexed	1564510	905180	81300	0.579	0.052	398	0.005	68176	0.839	5179	9273	0.114	1473	H1
180615_mCT_hs_h1_hek293_h1_hek293_random2_A6_AD004_indexed	2864113	1805925	34155	0.631	0.012	74	0.002	28264	0.828	4820	7727	0.226	1260	HEK293
180615_mCT_hs_h1_hek293_h1_hek293_random2_A6_AD006_indexed	2247264	793506	157752	0.353	0.07	165	0.001	131669	0.835	5487	20395	0.129	1798	H1
180615_mCT_hs_h1_hek293_h1_hek293_random2_A7_AD001_indexed	965867	590884	28136	0.612	0.029	81	0.003	23140	0.822	3706	4629	0.165	1107	H1
180615_mCT_hs_h1_hek293_h1_hek293_random2_A7_AD004_indexed	975889	588133	16362	0.603	0.017	165	0.01	13140	0.803	2469	3049	0.186	680	HEK293
180615_mCT_hs_h1_hek293_h1_hek293_random2_A7_AD006_indexed	1583877	813184	72002	0.513	0.045	37	0.001	59772	0.83	4676	9519	0.132	1313	H1
180615_mCT_hs_h1_hek293_h1_hek293_random2_A8_AD001_indexed	2993174	1855504	69569	0.62	0.023	78	0.001	58925	0.847	5439	8473	0.122	1688	H1
180615_mCT_hs_h1_hek293_h1_hek293_random2_A8_AD002_indexed	1139386	673182	59936	0.591	0.053	99	0.002	50137	0.837	4263	6987	0.117	1153	H1
180615_mCT_hs_h1_hek293_h1_hek293_random2_A8_AD004_indexed	1926782	1175002	47235	0.61	0.025	42	0.001	42167	0.893	4485	9889	0.209	1319	HEK293
180615_mCT_hs_h1_hek293_h1_hek293_random2_A8_AD006_indexed	1643969	689910	159715	0.42	0.097	69	0	137370	0.86	5586	20141	0.126	1742	H1
180615_mCT_hs_h1_hek293_h1_hek293_random2_A9_AD001_indexed	3166453	1914611	38908	0.605	0.012	262	0.007	33302	0.856	4268	7843	0.202	1093	HEK293
180615_mCT_hs_h1_hek293_h1_hek293_random2_A9_AD002_indexed	1144493	690053	29365	0.603	0.026	70	0.002	19194	0.654	6130	3724	0.127	1062	H1
180615_mCT_hs_h1_hek293_h1_hek293_random2_A9_AD004_indexed	2192957	1336057	57448	0.609	0.026	205	0.004	49253	0.857	4700	14628	0.255	1553	HEK293
180615_mCT_hs_h1_hek293_h1_hek293_random2_A9_AD006_indexed	1917672	800828	369709	0.418	0.193	66	0	319628	0.865	6819	39029	0.106	2415	H1
180615_mCT_hs_h1_hek293_h1_hek293_random2_B10_AD001_indexed	1733231	1037590	44872	0.599	0.026	44	0.001	37968	0.846	4084	5405	0.12	1085	H1
180615_mCT_hs_h1_hek293_h1_hek293_random2_B10_AD002_indexed	1038018	600755	55557	0.579	0.054	94	0.002	50229	0.904	4516	10695	0.193	1535	HEK293
180615_mCT_hs_h1_hek293_h1_hek293_random2_B10_AD004_indexed	1692724	970941	54081	0.574	0.032	34	0.001	46224	0.855	4223	9638	0.178	1187	HEK293
180615_mCT_hs_h1_hek293_h1_hek293_random2_B10_AD006_indexed	706906	205896	103709	0.291	0.147	7	0	85065	0.82	3869	9547	0.092	900	H1
180615_mCT_hs_h1_hek293_h1_hek293_random2_B11_AD001_indexed	1535211	897885	45396	0.585	0.03	58	0.001	38472	0.847	4078	4910	0.108	1077	H1
180615_mCT_hs_h1_hek293_h1_hek293_random2_B11_AD002_indexed	1202535	656343	79813	0.546	0.066	400	0.005	68541	0.859	4772	9969	0.125	1431	H1
180615_mCT_hs_h1_hek293_h1_hek293_random2_B11_AD004_indexed	787166	396321	53995	0.503	0.069	153	0.003	48774	0.903	3917	13061	0.242	1230	HEK293
180615_mCT_hs_h1_hek293_h1_hek293_random2_B11_AD006_indexed	3521217	1100212	217293	0.312	0.062	175	0.001	180739	0.832	6476	24474	0.113	2041	H1
180615_mCT_hs_h1_hek293_h1_hek293_random2_B12_AD001_indexed	646732	389221	18694	0.602	0.029	30	0.002	16226	0.868	2635	3023	0.162	719	H1
180615_mCT_hs_h1_hek293_h1_hek293_random2_B12_AD004_indexed	752011	423277	44228	0.563	0.059	73	0.002	36179	0.818	3965	5236	0.118	1044	H1
180615_mCT_hs_h1_hek293_h1_hek293_random2_B12_AD006_indexed	2669491	1360708	12804	0.51	0.005	111	0.009	7456	0.582	2187	4280	0.334	493	HEK293
180615_mCT_hs_h1_hek293_h1_hek293_random2_B1_AD001_indexed	534996	264423	22983	0.494	0.043	95	0.004	19716	0.858	2541	4756	0.207	762	HEK293
180615_mCT_hs_h1_hek293_h1_hek293_random2_B1_AD002_indexed	1750360	1038664	76745	0.593	0.044	283	0.004	67264	0.876	5369	23491	0.306	1998	HEK293
180615_mCT_hs_h1_hek293_h1_hek293_random2_B1_AD004_indexed	2150368	1213735	77426	0.564	0.036	123	0.002	65585	0.847	3884	6268	0.081	827	H1
180615_mCT_hs_h1_hek293_h1_hek293_random2_B1_AD006_indexed	5484201	1837759	154251	0.335	0.028	259	0.002	126335	0.819	6698	32073	0.208	2207	HEK293
180615_mCT_hs_h1_hek293_h1_hek293_random2_B2_AD001_indexed	854299	491616	21280	0.575	0.025	172	0.008	18743	0.881	3551	6640	0.312	1382	HEK293
180615_mCT_hs_h1_hek293_h1_hek293_random2_B2_AD004_indexed	765573	460110	14093	0.601	0.018	75	0.005	11882	0.843	2404	2594	0.184	659	HEK293
180615_mCT_hs_h1_hek293_h1_hek293_random2_B2_AD006_indexed	706604	251366	40394	0.356	0.057	39	0.001	33991	0.841	3534	5804	0.144	1016	H1
180615_mCT_hs_h1_hek293_h1_hek293_random2_B3_AD001_indexed	2657277	1627875	101094	0.613	0.038	142	0.001	87367	0.864	5979	12552	0.124	1938	H1
180615_mCT_hs_h1_hek293_h1_hek293_random2_B3_AD002_indexed	1617282	862230	98205	0.533	0.061	622	0.006	81791	0.833	4944	14515	0.148	1724	H1
180615_mCT_hs_h1_hek293_h1_hek293_random2_B3_AD004_indexed	2065606	1229725	63311	0.595	0.031	322	0.005	53708	0.848	4816	10163	0.161	1452	H1
180615_mCT_hs_h1_hek293_h1_hek293_random2_B3_AD006_indexed	2041822	792439	177638	0.388	0.087	350	0.002	155258	0.874	6143	35849	0.202	2257	H1
180615_mCT_hs_h1_hek293_h1_hek293_random2_B4_AD001_indexed	1014256	612002	12350	0.603	0.012	54	0.004	10381	0.841	2705	2411	0.195	660	HEK293
180615_mCT_hs_h1_hek293_h1_hek293_random2_B4_AD002_indexed	513178	217191	31623	0.423	0.062	557	0.018	27703	0.876	3389	5122	0.162	888	H1
180615_mCT_hs_h1_hek293_h1_hek293_random2_B4_AD004_indexed	862099	367995	24552	0.427	0.028	465	0.019	20546	0.837	2745	5564	0.227	821	HEK293
180615_mCT_hs_h1_hek293_h1_hek293_random2_B4_AD006_indexed	1673141	714261	117354	0.427	0.07	68	0.001	102143	0.87	6124	17008	0.145	2125	H1
180615_mCT_hs_h1_hek293_h1_hek293_random2_B5_AD001_indexed	1410929	890154	15460	0.631	0.011	37	0.002	13466	0.871	2631	3643	0.236	632	HEK293
180615_mCT_hs_h1_hek293_h1_hek293_random2_B5_AD002_indexed	1613083	376357	54698	0.233	0.034	3068	0.056	42411	0.775	3846	12777	0.234	1147	H1
180615_mCT_hs_h1_hek293_h1_hek293_random2_B5_AD004_indexed	2126260	957165	66111	0.45	0.031	1631	0.025	55280	0.836	4628	14551	0.22	1478	HEK293
180615_mCT_hs_h1_hek293_h1_hek293_random2_B5_AD006_indexed	4230137	2337367	248719	0.553	0.059	220	0.001	217398	0.874	8562	51520	0.207	3321	HEK293
180615_mCT_hs_h1_hek293_h1_hek293_random2_B6_AD001_indexed	685119	388155	39452	0.567	0.058	32	0.001	34980	0.887	3039	5941	0.151	811	H1
180615_mCT_hs_h1_hek293_h1_hek293_random2_B6_AD002_indexed	1446979	423769	68801	0.293	0.048	2058	0.03	59479	0.865	3678	21783	0.317	1363	HEK293
180615_mCT_hs_h1_hek293_h1_hek293_random2_B6_AD004_indexed	2043511	1083209	55215	0.53	0.027	458	0.008	45992	0.833	4096	9999	0.181	1183	HEK293
180615_mCT_hs_h1_hek293_h1_hek293_random2_B7_AD001_indexed	798847	463309	29324	0.58	0.037	70	0.002	25225	0.86	3091	4306	0.147	807	H1
180615_mCT_hs_h1_hek293_h1_hek293_random2_B7_AD004_indexed	2881543	1706057	132966	0.592	0.046	93	0.001	113587	0.854	6419	16403	0.123	2037	H1
180615_mCT_hs_h1_hek293_h1_hek293_random2_B8_AD001_indexed	3299674	2141673	49224	0.649	0.015	21	0	40019	0.813	5289	4527	0.092	1142	H1
180615_mCT_hs_h1_hek293_h1_hek293_random2_B8_AD002_indexed	972210	549579	76989	0.565	0.079	116	0.002	62307	0.809	6541	9457	0.123	1718	H1
180615_mCT_hs_h1_hek293_h1_hek293_random2_B8_AD006_indexed	1363373	709767	60463	0.521	0.044	14	0	53470	0.884	4366	13360	0.221	1383	HEK293
180615_mCT_hs_h1_hek293_h1_hek293_random2_B9_AD001_indexed	644086	327453	59158	0.508	0.092	38	0.001	50542	0.854	4067	7761	0.131	1204	H1
180615_mCT_hs_h1_hek293_h1_hek293_random2_B9_AD002_indexed	981883	561788	61870	0.572	0.063	28	0	54225	0.876	3661	7055	0.114	988	H1
180615_mCT_hs_h1_hek293_h1_hek293_random2_B9_AD006_indexed	1507384	760425	73295	0.504	0.049	19	0	62252	0.849	4831	15610	0.213	1466	HEK293
180615_mCT_hs_h1_hek293_h1_hek293_random2_C10_AD001_indexed	660250	386024	24183	0.585	0.037	24	0.001	21257	0.879	2914	4054	0.168	793	H1
180615_mCT_hs_h1_hek293_h1_hek293_random2_C10_AD002_indexed	518519	268161	51489	0.517	0.099	211	0.004	46571	0.904	4397	16611	0.323	1866	HEK293
180615_mCT_hs_h1_hek293_h1_hek293_random2_C10_AD004_indexed	850692	337580	106408	0.397	0.125	334	0.003	91181	0.857	4782	14526	0.137	1532	H1
180615_mCT_hs_h1_hek293_h1_hek293_random2_C10_AD006_indexed	2246569	922015	104382	0.41	0.046	113	0.001	89003	0.853	5307	22316	0.214	1667	HEK293
180615_mCT_hs_h1_hek293_h1_hek293_random2_C11_AD001_indexed	1776120	1115438	29984	0.628	0.017	11	0	26385	0.88	3902	7429	0.248	1274	HEK293
180615_mCT_hs_h1_hek293_h1_hek293_random2_C11_AD002_indexed	769210	413208	56523	0.537	0.073	180	0.003	49407	0.874	4287	8172	0.145	1221	H1
180615_mCT_hs_h1_hek293_h1_hek293_random2_C11_AD004_indexed	1120422	686672	48631	0.613	0.043	25	0.001	39282	0.808	6202	5365	0.11	1251	H1
180615_mCT_hs_h1_hek293_h1_hek293_random2_C11_AD006_indexed	2692828	1235420	134805	0.459	0.05	35	0	116584	0.865	6602	30739	0.228	2172	HEK293
180615_mCT_hs_h1_hek293_h1_hek293_random2_C12_AD001_indexed	412006	221961	30427	0.539	0.074	16	0.001	26245	0.863	3201	3997	0.131	920	H1
180615_mCT_hs_h1_hek293_h1_hek293_random2_C12_AD002_indexed	1124240	639985	79887	0.569	0.071	297	0.004	68571	0.858	5025	17005	0.213	1878	H1
180615_mCT_hs_h1_hek293_h1_hek293_random2_C12_AD004_indexed	778998	428480	51015	0.55	0.065	28	0.001	44495	0.872	3981	5758	0.113	1076	H1
180615_mCT_hs_h1_hek293_h1_hek293_random2_C12_AD006_indexed	1704794	809281	134168	0.475	0.079	285	0.002	114621	0.854	5645	16745	0.125	1708	H1
180615_mCT_hs_h1_hek293_h1_hek293_random2_C1_AD001_indexed	1173992	720496	16033	0.614	0.014	72	0.004	14162	0.883	3127	4386	0.274	880	HEK293
180615_mCT_hs_h1_hek293_h1_hek293_random2_C1_AD004_indexed	942676	496813	49994	0.527	0.053	56	0.001	42823	0.857	4072	6773	0.135	1238	H1
180615_mCT_hs_h1_hek293_h1_hek293_random2_C1_AD006_indexed	2544323	918412	154189	0.361	0.061	202	0.001	129970	0.843	6257	29522	0.191	2069	HEK293
180615_mCT_hs_h1_hek293_h1_hek293_random2_C2_AD001_indexed	1162664	705806	17495	0.607	0.015	46	0.003	14798	0.846	2250	4332	0.248	581	HEK293
180615_mCT_hs_h1_hek293_h1_hek293_random2_C2_AD002_indexed	1841508	1172437	41773	0.637	0.023	154	0.004	36245	0.868	4348	11200	0.268	1446	HEK293
180615_mCT_hs_h1_hek293_h1_hek293_random2_C2_AD004_indexed	1437371	870651	43521	0.606	0.03	51	0.001	38935	0.895	3690	9202	0.211	1058	HEK293
180615_mCT_hs_h1_hek293_h1_hek293_random2_C3_AD001_indexed	561771	317408	22365	0.565	0.04	57	0.003	19439	0.869	2785	2730	0.122	697	H1
180615_mCT_hs_h1_hek293_h1_hek293_random2_C3_AD002_indexed	929705	530844	44183	0.571	0.048	128	0.003	37640	0.852	3322	6822	0.154	904	H1
180615_mCT_hs_h1_hek293_h1_hek293_random2_C3_AD004_indexed	554718	216526	64737	0.39	0.117	188	0.003	56975	0.88	4040	14273	0.22	1331	HEK293
180615_mCT_hs_h1_hek293_h1_hek293_random2_C3_AD006_indexed	4026567	1607371	223452	0.399	0.055	116	0.001	184996	0.828	6843	24717	0.111	2119	H1
180615_mCT_hs_h1_hek293_h1_hek293_random2_C4_AD001_indexed	480078	243801	12967	0.508	0.027	140	0.011	10262	0.791	2433	1545	0.119	507	H1
180615_mCT_hs_h1_hek293_h1_hek293_random2_C4_AD002_indexed	664607	382182	20216	0.575	0.03	203	0.01	16943	0.838	3140	3684	0.182	840	HEK293
180615_mCT_hs_h1_hek293_h1_hek293_random2_C4_AD004_indexed	720346	381456	40515	0.53	0.056	166	0.004	34271	0.846	3712	4492	0.111	1026	H1
180615_mCT_hs_h1_hek293_h1_hek293_random2_C4_AD006_indexed	1251686	552947	31795	0.442	0.025	25	0.001	26877	0.845	3219	7660	0.241	1067	HEK293
180615_mCT_hs_h1_hek293_h1_hek293_random2_C5_AD001_indexed	639176	407500	9440	0.638	0.015	42	0.004	8000	0.847	2384	1399	0.148	572	H1
180615_mCT_hs_h1_hek293_h1_hek293_random2_C5_AD004_indexed	414723	238188	18363	0.574	0.044	60	0.003	16481	0.898	3089	3878	0.211	843	HEK293
180615_mCT_hs_h1_hek293_h1_hek293_random2_C5_AD006_indexed	922616	308944	33121	0.335	0.036	69	0.002	25209	0.761	3191	4489	0.136	798	H1
180615_mCT_hs_h1_hek293_h1_hek293_random2_C6_AD001_indexed	860978	471554	32930	0.548	0.038	140	0.004	27473	0.834	3538	5410	0.164	1008	H1
180615_mCT_hs_h1_hek293_h1_hek293_random2_C6_AD004_indexed	1672223	879765	158796	0.526	0.095	268	0.002	138626	0.873	6458	25621	0.161	2361	H1
180615_mCT_hs_h1_hek293_h1_hek293_random2_C6_AD006_indexed	1753065	771291	154015	0.44	0.088	50	0	132693	0.862	5466	19711	0.128	1730	H1
180615_mCT_hs_h1_hek293_h1_hek293_random2_C7_AD001_indexed	711837	424013	23197	0.596	0.033	45	0.002	20491	0.883	2821	3391	0.146	698	H1
180615_mCT_hs_h1_hek293_h1_hek293_random2_C7_AD002_indexed	614296	210505	83449	0.343	0.136	603	0.007	74252	0.89	5337	22762	0.273	2073	HEK293
180615_mCT_hs_h1_hek293_h1_hek293_random2_C7_AD004_indexed	1720256	979226	38420	0.569	0.022	197	0.005	33566	0.874	3984	10859	0.283	1334	HEK293
180615_mCT_hs_h1_hek293_h1_hek293_random2_C7_AD006_indexed	2492620	706055	116151	0.283	0.047	155	0.001	93621	0.806	5248	17459	0.15	1529	H1
180615_mCT_hs_h1_hek293_h1_hek293_random2_C8_AD002_indexed	1598835	949604	52337	0.594	0.033	192	0.004	46361	0.886	4871	12775	0.244	1600	HEK293
180615_mCT_hs_h1_hek293_h1_hek293_random2_C8_AD004_indexed	1259401	746392	37774	0.593	0.03	95	0.003	32212	0.853	4050	9093	0.241	1260	HEK293
180615_mCT_hs_h1_hek293_h1_hek293_random2_C8_AD006_indexed	454219	235569	13565	0.519	0.03	43	0.003	10425	0.769	1213	1723	0.127	234	H1
180615_mCT_hs_h1_hek293_h1_hek293_random2_C9_AD002_indexed	2367171	1435580	63912	0.606	0.027	350	0.005	56383	0.882	6034	14232	0.223	1837	HEK293
180615_mCT_hs_h1_hek293_h1_hek293_random2_C9_AD004_indexed	849162	339296	178374	0.4	0.21	205	0.001	153016	0.858	5620	22374	0.125	1995	H1
180615_mCT_hs_h1_hek293_h1_hek293_random2_C9_AD006_indexed	4539779	2603258	176012	0.573	0.039	259	0.001	158559	0.901	7518	37497	0.213	2843	HEK293
180615_mCT_hs_h1_hek293_h1_hek293_random2_D10_AD001_indexed	1101845	645290	38996	0.586	0.035	75	0.002	32929	0.844	3991	4735	0.121	1055	H1
180615_mCT_hs_h1_hek293_h1_hek293_random2_D10_AD002_indexed	651656	345919	51638	0.531	0.079	103	0.002	43205	0.837	3760	7085	0.137	1073	H1
180615_mCT_hs_h1_hek293_h1_hek293_random2_D10_AD004_indexed	4499624	2659852	124708	0.591	0.028	383	0.003	108088	0.867	7785	25104	0.201	2618	HEK293
180615_mCT_hs_h1_hek293_h1_hek293_random2_D10_AD006_indexed	614629	200582	77702	0.326	0.126	93	0.001	68102	0.876	2889	7943	0.102	674	H1
180615_mCT_hs_h1_hek293_h1_hek293_random2_D11_AD002_indexed	400299	244316	6038	0.61	0.015	41	0.007	5049	0.836	1690	1497	0.248	489	HEK293
180615_mCT_hs_h1_hek293_h1_hek293_random2_D11_AD004_indexed	368886	205406	20765	0.557	0.056	9	0	16837	0.811	2868	1961	0.094	702	H1
180615_mCT_hs_h1_hek293_h1_hek293_random2_D12_AD002_indexed	1137197	644618	77695	0.567	0.068	98	0.001	67006	0.862	5218	9580	0.123	1645	H1
180615_mCT_hs_h1_hek293_h1_hek293_random2_D12_AD004_indexed	1211829	712514	30211	0.588	0.025	147	0.005	26314	0.871	3729	6238	0.206	1031	HEK293
180615_mCT_hs_h1_hek293_h1_hek293_random2_D12_AD006_indexed	2398614	1147129	266786	0.478	0.111	300	0.001	230084	0.862	8818	44058	0.165	3473	H1
180615_mCT_hs_h1_hek293_h1_hek293_random2_D1_AD001_indexed	814685	441717	39289	0.542	0.048	23	0.001	34457	0.877	3204	8342	0.212	974	HEK293
180615_mCT_hs_h1_hek293_h1_hek293_random2_D1_AD002_indexed	1828028	1064228	104111	0.582	0.057	70	0.001	88975	0.855	5127	11380	0.109	1444	H1
180615_mCT_hs_h1_hek293_h1_hek293_random2_D1_AD004_indexed	2706283	1492717	163088	0.552	0.06	203	0.001	139461	0.855	7123	24332	0.149	2421	H1
180615_mCT_hs_h1_hek293_h1_hek293_random2_D1_AD006_indexed	3213545	1569504	369515	0.488	0.115	320	0.001	313529	0.848	7888	40305	0.109	2613	H1
180615_mCT_hs_h1_hek293_h1_hek293_random2_D2_AD001_indexed	872446	473445	32117	0.543	0.037	140	0.004	27346	0.851	3025	4419	0.138	822	H1
180615_mCT_hs_h1_hek293_h1_hek293_random2_D2_AD002_indexed	465443	219591	62289	0.472	0.134	69	0.001	54266	0.871	3673	8824	0.142	1118	H1
180615_mCT_hs_h1_hek293_h1_hek293_random2_D2_AD004_indexed	4004363	2393269	129193	0.598	0.032	160	0.001	116291	0.9	7023	31501	0.244	2467	HEK293
180615_mCT_hs_h1_hek293_h1_hek293_random2_D2_AD006_indexed	2591016	1329503	144567	0.513	0.056	56	0	121532	0.841	5995	14617	0.101	1569	H1
180615_mCT_hs_h1_hek293_h1_hek293_random2_D3_AD001_indexed	1144125	693522	28492	0.606	0.025	79	0.003	23561	0.827	3086	3098	0.109	727	H1
180615_mCT_hs_h1_hek293_h1_hek293_random2_D3_AD004_indexed	993725	567396	48786	0.571	0.049	34	0.001	41750	0.856	4431	5977	0.123	1303	H1
180615_mCT_hs_h1_hek293_h1_hek293_random2_D4_AD001_indexed	530791	255899	15669	0.482	0.03	354	0.023	13769	0.879	2778	3740	0.239	899	HEK293
180615_mCT_hs_h1_hek293_h1_hek293_random2_D4_AD002_indexed	843280	363135	32979	0.431	0.039	1245	0.038	26703	0.81	3254	5661	0.172	933	H1
180615_mCT_hs_h1_hek293_h1_hek293_random2_D4_AD004_indexed	1045646	567522	32822	0.543	0.031	286	0.009	27331	0.833	4244	7162	0.218	1263	HEK293
180615_mCT_hs_h1_hek293_h1_hek293_random2_D4_AD006_indexed	2553185	828398	60020	0.324	0.024	263	0.004	45311	0.755	4568	12563	0.209	1457	HEK293
180615_mCT_hs_h1_hek293_h1_hek293_random2_D5_AD001_indexed	1140391	706012	9077	0.619	0.008	47	0.005	7435	0.819	2308	1782	0.196	545	HEK293
180615_mCT_hs_h1_hek293_h1_hek293_random2_D5_AD002_indexed	898814	456892	54797	0.508	0.061	378	0.007	44735	0.816	3537	6622	0.121	874	H1
180615_mCT_hs_h1_hek293_h1_hek293_random2_D5_AD004_indexed	1805301	1114377	31869	0.617	0.018	21	0.001	26877	0.843	4572	6800	0.213	1243	HEK293
180615_mCT_hs_h1_hek293_h1_hek293_random2_D5_AD006_indexed	1134771	556197	67684	0.49	0.06	64	0.001	58420	0.863	4728	9745	0.144	1353	H1
180615_mCT_hs_h1_hek293_h1_hek293_random2_D6_AD001_indexed	799362	502117	9327	0.628	0.012	41	0.004	7741	0.83	2160	1951	0.209	579	HEK293
180615_mCT_hs_h1_hek293_h1_hek293_random2_D6_AD002_indexed	1502944	320768	94752	0.213	0.063	347	0.004	77169	0.814	4606	9059	0.096	1335	H1
180615_mCT_hs_h1_hek293_h1_hek293_random2_D6_AD004_indexed	645127	348407	46171	0.54	0.072	48	0.001	39291	0.851	3879	5284	0.114	1026	H1
180615_mCT_hs_h1_hek293_h1_hek293_random2_D6_AD006_indexed	706187	445171	10930	0.63	0.015	0	0	7608	0.696	3110	1172	0.107	502	HEK293
180615_mCT_hs_h1_hek293_h1_hek293_random2_D7_AD001_indexed	856309	545653	12487	0.637	0.015	40	0.003	10570	0.846	2543	1642	0.131	596	H1
180615_mCT_hs_h1_hek293_h1_hek293_random2_D7_AD002_indexed	744604	427252	41016	0.574	0.055	63	0.002	35216	0.859	3709	4445	0.108	858	H1
180615_mCT_hs_h1_hek293_h1_hek293_random2_D7_AD004_indexed	580431	316749	37445	0.546	0.065	58	0.002	31190	0.833	3620	5493	0.147	981	H1
180615_mCT_hs_h1_hek293_h1_hek293_random2_D8_AD001_indexed	792892	481222	14128	0.607	0.018	36	0.003	11319	0.801	2238	1394	0.099	450	H1
180615_mCT_hs_h1_hek293_h1_hek293_random2_D8_AD002_indexed	494290	221920	47174	0.449	0.095	148	0.003	41970	0.89	3988	8459	0.179	1249	HEK293
180615_mCT_hs_h1_hek293_h1_hek293_random2_D8_AD004_indexed	1460222	740717	109828	0.507	0.075	270	0.002	91221	0.831	5572	15520	0.141	1794	H1
180615_mCT_hs_h1_hek293_h1_hek293_random2_D9_AD001_indexed	517227	333249	4790	0.644	0.009	49	0.01	4004	0.836	1566	1059	0.221	395	HEK293
180615_mCT_hs_h1_hek293_h1_hek293_random2_D9_AD006_indexed	866086	427486	46278	0.494	0.053	12	0	38902	0.841	3410	4499	0.097	837	H1
180615_mCT_hs_h1_hek293_h1_hek293_random2_E10_AD002_indexed	985813	547734	73847	0.556	0.075	108	0.001	63988	0.866	4833	11357	0.154	1693	H1
180615_mCT_hs_h1_hek293_h1_hek293_random2_E11_AD001_indexed	1757947	1054737	57226	0.6	0.033	38	0.001	48098	0.84	4624	8421	0.147	1444	H1
180615_mCT_hs_h1_hek293_h1_hek293_random2_E11_AD004_indexed	991904	565633	39861	0.57	0.04	35	0.001	34487	0.865	2787	4997	0.125	658	H1
180615_mCT_hs_h1_hek293_h1_hek293_random2_E11_AD006_indexed	1108759	489342	110399	0.441	0.1	49	0	100447	0.91	5082	28988	0.263	1800	HEK293
180615_mCT_hs_h1_hek293_h1_hek293_random2_E12_AD001_indexed	1420914	894043	17539	0.629	0.012	39	0.002	15694	0.895	2703	4335	0.247	731	HEK293
180615_mCT_hs_h1_hek293_h1_hek293_random2_E12_AD002_indexed	1794666	1057668	97040	0.589	0.054	117	0.001	83852	0.864	6331	13012	0.134	2070	H1
180615_mCT_hs_h1_hek293_h1_hek293_random2_E12_AD004_indexed	775845	396000	65410	0.51	0.084	63	0.001	56416	0.862	4040	7831	0.12	1167	H1
180615_mCT_hs_h1_hek293_h1_hek293_random2_E12_AD006_indexed	975445	334415	93926	0.343	0.096	133	0.001	83023	0.884	5156	22091	0.235	1842	HEK293
180615_mCT_hs_h1_hek293_h1_hek293_random2_E1_AD001_indexed	1160203	684304	49840	0.59	0.043	13	0	34707	0.696	8833	6370	0.128	1843	HEK293
180615_mCT_hs_h1_hek293_h1_hek293_random2_E1_AD002_indexed	673236	391305	30888	0.581	0.046	26	0.001	27032	0.875	2710	4012	0.13	703	H1
180615_mCT_hs_h1_hek293_h1_hek293_random2_E1_AD004_indexed	1132630	568680	81496	0.502	0.072	91	0.001	68734	0.843	5176	8953	0.11	1446	H1
180615_mCT_hs_h1_hek293_h1_hek293_random2_E2_AD001_indexed	744128	440401	37551	0.592	0.05	44	0.001	32527	0.866	3386	5069	0.135	952	H1
180615_mCT_hs_h1_hek293_h1_hek293_random2_E2_AD002_indexed	722130	415771	46889	0.576	0.065	42	0.001	40838	0.871	4050	6890	0.147	1185	H1
180615_mCT_hs_h1_hek293_h1_hek293_random2_E2_AD004_indexed	1272998	769146	27026	0.604	0.021	78	0.003	23764	0.879	3219	5480	0.203	852	HEK293
180615_mCT_hs_h1_hek293_h1_hek293_random2_E2_AD006_indexed	1375695	737191	71810	0.536	0.052	9	0	63090	0.879	4645	10514	0.146	1357	H1
180615_mCT_hs_h1_hek293_h1_hek293_random2_E3_AD001_indexed	1550198	933183	52475	0.602	0.034	31	0.001	41144	0.784	4115	5442	0.104	1045	H1
180615_mCT_hs_h1_hek293_h1_hek293_random2_E3_AD002_indexed	1973029	1115966	105282	0.566	0.053	332	0.003	90628	0.861	5707	17032	0.162	1825	H1
180615_mCT_hs_h1_hek293_h1_hek293_random2_E3_AD004_indexed	512147	240626	56387	0.47	0.11	2366	0.042	48438	0.859	3878	15921	0.282	1038	H1
180615_mCT_hs_h1_hek293_h1_hek293_random2_E4_AD001_indexed	534889	316573	18114	0.592	0.034	29	0.002	15458	0.853	2667	1969	0.109	658	H1
180615_mCT_hs_h1_hek293_h1_hek293_random2_E4_AD002_indexed	921686	511386	30949	0.555	0.034	328	0.011	27038	0.874	3833	10004	0.323	1340	HEK293
180615_mCT_hs_h1_hek293_h1_hek293_random2_E4_AD004_indexed	599014	350827	13486	0.586	0.023	111	0.008	10605	0.786	2068	3275	0.243	686	HEK293
180615_mCT_hs_h1_hek293_h1_hek293_random2_E4_AD006_indexed	2509777	741547	73204	0.295	0.029	225	0.003	56125	0.767	4945	16723	0.228	1639	HEK293
180615_mCT_hs_h1_hek293_h1_hek293_random2_E5_AD002_indexed	1105991	648964	58070	0.587	0.053	55	0.001	50177	0.864	4240	6805	0.117	1180	H1
180615_mCT_hs_h1_hek293_h1_hek293_random2_E5_AD004_indexed	1210369	650244	112965	0.537	0.093	582	0.005	96206	0.852	5462	21220	0.188	1892	H1
180615_mCT_hs_h1_hek293_h1_hek293_random2_E5_AD006_indexed	2063228	1229717	71777	0.596	0.035	39	0.001	64188	0.894	5101	16288	0.227	1662	HEK293
180615_mCT_hs_h1_hek293_h1_hek293_random2_E6_AD001_indexed	494681	261439	46010	0.529	0.093	35	0.001	39660	0.862	3550	4536	0.099	1001	H1
180615_mCT_hs_h1_hek293_h1_hek293_random2_E6_AD002_indexed	938259	491396	94205	0.524	0.1	80	0.001	73630	0.782	4467	11873	0.126	1430	H1
180615_mCT_hs_h1_hek293_h1_hek293_random2_E6_AD004_indexed	1498705	924767	49014	0.617	0.033	170	0.003	43834	0.894	3913	12759	0.26	1240	HEK293
180615_mCT_hs_h1_hek293_h1_hek293_random2_E6_AD006_indexed	1598101	936948	104487	0.586	0.065	93	0.001	85589	0.819	7757	21484	0.206	1859	HEK293
180615_mCT_hs_h1_hek293_h1_hek293_random2_E7_AD002_indexed	1008552	528257	68205	0.524	0.068	377	0.006	58323	0.855	4650	9654	0.142	1454	H1
180615_mCT_hs_h1_hek293_h1_hek293_random2_E7_AD004_indexed	512150	270386	40097	0.528	0.078	32	0.001	34957	0.872	3839	4382	0.109	997	H1
180615_mCT_hs_h1_hek293_h1_hek293_random2_E7_AD006_indexed	1671425	944896	38668	0.565	0.023	18	0	33316	0.862	4191	8998	0.233	1288	HEK293
180615_mCT_hs_h1_hek293_h1_hek293_random2_E8_AD004_indexed	613240	360948	24119	0.589	0.039	55	0.002	20172	0.836	2843	5838	0.242	833	HEK293
180615_mCT_hs_h1_hek293_h1_hek293_random2_E8_AD006_indexed	1516159	729880	46467	0.481	0.031	117	0.003	35333	0.76	3303	4190	0.09	660	H1
180615_mCT_hs_h1_hek293_h1_hek293_random2_E9_AD002_indexed	1173094	593064	97356	0.506	0.083	150	0.002	82103	0.843	6710	12795	0.131	2476	H1
180615_mCT_hs_h1_hek293_h1_hek293_random2_E9_AD004_indexed	531801	284343	14370	0.535	0.027	50	0.003	12358	0.86	2678	2812	0.196	763	HEK293
180615_mCT_hs_h1_hek293_h1_hek293_random2_E9_AD006_indexed	629300	289006	49117	0.459	0.078	11	0	42495	0.865	4481	9332	0.19	1497	HEK293
180615_mCT_hs_h1_hek293_h1_hek293_random2_F10_AD002_indexed	1267537	769483	34363	0.607	0.027	57	0.002	30597	0.89	3891	7971	0.232	1068	HEK293
180615_mCT_hs_h1_hek293_h1_hek293_random2_F10_AD006_indexed	2585494	1465983	119113	0.567	0.046	997	0.008	107357	0.901	7440	40062	0.336	2962	HEK293
180615_mCT_hs_h1_hek293_h1_hek293_random2_F11_AD001_indexed	1900600	1135147	93495	0.597	0.049	399	0.004	78264	0.837	5433	13945	0.149	1789	H1
180615_mCT_hs_h1_hek293_h1_hek293_random2_F11_AD002_indexed	1302416	781492	42468	0.6	0.033	27	0.001	36867	0.868	4326	8138	0.192	1312	HEK293
180615_mCT_hs_h1_hek293_h1_hek293_random2_F11_AD004_indexed	782370	430002	58182	0.55	0.074	48	0.001	50707	0.872	3815	7117	0.122	1103	H1
180615_mCT_hs_h1_hek293_h1_hek293_random2_F11_AD006_indexed	1027105	507629	101019	0.494	0.098	103	0.001	86489	0.856	4728	14746	0.146	1403	H1
180615_mCT_hs_h1_hek293_h1_hek293_random2_F12_AD001_indexed	840818	495283	41323	0.589	0.049	45	0.001	37209	0.9	4215	8477	0.205	1302	HEK293
180615_mCT_hs_h1_hek293_h1_hek293_random2_F12_AD002_indexed	1271589	753678	53051	0.593	0.042	61	0.001	42937	0.809	4430	5404	0.102	1173	H1
180615_mCT_hs_h1_hek293_h1_hek293_random2_F12_AD004_indexed	2216666	1256333	128128	0.567	0.058	57	0	108342	0.846	7076	13976	0.109	2214	H1
180615_mCT_hs_h1_hek293_h1_hek293_random2_F12_AD006_indexed	1393578	624859	75467	0.448	0.054	14	0	64201	0.851	4603	15678	0.208	1481	HEK293
180615_mCT_hs_h1_hek293_h1_hek293_random2_F1_AD001_indexed	1396198	793345	85822	0.568	0.061	137	0.002	71912	0.838	4688	12463	0.145	1499	H1
180615_mCT_hs_h1_hek293_h1_hek293_random2_F1_AD002_indexed	1768620	1063612	65357	0.601	0.037	76	0.001	58324	0.892	4565	12367	0.189	1339	HEK293
180615_mCT_hs_h1_hek293_h1_hek293_random2_F1_AD006_indexed	2244141	1083063	250013	0.483	0.111	376	0.002	218142	0.873	6679	34706	0.139	2367	H1
180615_mCT_hs_h1_hek293_h1_hek293_random2_F2_AD001_indexed	957517	525290	42942	0.549	0.045	86	0.002	37888	0.882	4012	6543	0.152	1179	H1
180615_mCT_hs_h1_hek293_h1_hek293_random2_F2_AD002_indexed	1617323	928159	73593	0.574	0.046	67	0.001	62712	0.852	4106	8041	0.109	1046	H1
180615_mCT_hs_h1_hek293_h1_hek293_random2_F2_AD004_indexed	2021718	1087511	148590	0.538	0.073	66	0	129777	0.873	5983	18574	0.125	2114	H1
180615_mCT_hs_h1_hek293_h1_hek293_random2_F2_AD006_indexed	4211200	2394153	206511	0.569	0.049	118	0.001	173974	0.842	8084	40478	0.196	2876	HEK293
180615_mCT_hs_h1_hek293_h1_hek293_random2_F3_AD002_indexed	1460513	806657	98606	0.552	0.068	446	0.005	82345	0.835	5201	14066	0.143	1575	H1
180615_mCT_hs_h1_hek293_h1_hek293_random2_F3_AD004_indexed	2228361	1282410	122205	0.575	0.055	108	0.001	105986	0.867	5996	17547	0.144	1900	H1
180615_mCT_hs_h1_hek293_h1_hek293_random2_F3_AD006_indexed	1596991	829627	88893	0.519	0.056	6	0	79684	0.896	4886	20737	0.233	1581	HEK293
180615_mCT_hs_h1_hek293_h1_hek293_random2_F4_AD001_indexed	2063549	1134599	94173	0.55	0.046	391	0.004	80840	0.858	5133	11336	0.12	1569	H1
180615_mCT_hs_h1_hek293_h1_hek293_random2_F4_AD004_indexed	2709590	1514555	166614	0.559	0.061	112	0.001	141796	0.851	6437	15547	0.093	2003	H1
180615_mCT_hs_h1_hek293_h1_hek293_random2_F4_AD006_indexed	5156414	2559079	196803	0.496	0.038	239	0.001	165315	0.84	9374	38153	0.194	3175	HEK293
180615_mCT_hs_h1_hek293_h1_hek293_random2_F5_AD002_indexed	673566	225540	175425	0.335	0.26	280	0.002	152392	0.869	6201	26462	0.151	2334	H1
180615_mCT_hs_h1_hek293_h1_hek293_random2_F5_AD004_indexed	676834	356270	41152	0.526	0.061	40	0.001	36391	0.884	3408	9294	0.226	1011	HEK293
180615_mCT_hs_h1_hek293_h1_hek293_random2_F5_AD006_indexed	1124091	562237	127677	0.5	0.114	181	0.001	115549	0.905	6127	34520	0.27	2431	HEK293
180615_mCT_hs_h1_hek293_h1_hek293_random2_F6_AD001_indexed	1526596	970182	19876	0.636	0.013	5	0	16301	0.82	2295	1536	0.077	397	H1
180615_mCT_hs_h1_hek293_h1_hek293_random2_F6_AD002_indexed	1654169	994125	59508	0.601	0.036	88	0.001	53530	0.9	4834	14535	0.244	1656	HEK293
180615_mCT_hs_h1_hek293_h1_hek293_random2_F6_AD004_indexed	1397536	683718	124449	0.489	0.089	246	0.002	101113	0.812	5965	19068	0.153	1921	H1
180615_mCT_hs_h1_hek293_h1_hek293_random2_F6_AD006_indexed	2216022	1084681	184709	0.489	0.083	94	0.001	165965	0.899	6951	41846	0.227	2769	HEK293
180615_mCT_hs_h1_hek293_h1_hek293_random2_F7_AD001_indexed	1010650	576261	24188	0.57	0.024	125	0.005	21047	0.87	3060	5025	0.208	820	HEK293
180615_mCT_hs_h1_hek293_h1_hek293_random2_F7_AD002_indexed	1045039	465693	136265	0.446	0.13	351	0.003	117032	0.859	6919	18018	0.132	2035	H1
180615_mCT_hs_h1_hek293_h1_hek293_random2_F7_AD004_indexed	940880	418713	78582	0.445	0.084	197	0.003	70831	0.901	4889	18754	0.239	1680	HEK293
180615_mCT_hs_h1_hek293_h1_hek293_random2_F7_AD006_indexed	1912193	1031691	99402	0.54	0.052	27	0	87231	0.878	5423	18930	0.19	1613	HEK293
180615_mCT_hs_h1_hek293_h1_hek293_random2_F8_AD001_indexed	2650910	1698224	3471	0.641	0.001	31	0.009	2164	0.623	1035	834	0.24	187	HEK293
180615_mCT_hs_h1_hek293_h1_hek293_random2_F8_AD002_indexed	1585064	968009	34682	0.611	0.022	99	0.003	27730	0.8	3212	5468	0.158	868	HEK293
180615_mCT_hs_h1_hek293_h1_hek293_random2_F8_AD006_indexed	1287637	674970	71366	0.524	0.055	330	0.005	64365	0.902	4420	20282	0.284	1536	HEK293
180615_mCT_hs_h1_hek293_h1_hek293_random2_F9_AD001_indexed	927255	568323	26405	0.613	0.028	37	0.001	22962	0.87	2907	5448	0.206	821	HEK293
180615_mCT_hs_h1_hek293_h1_hek293_random2_F9_AD002_indexed	2148901	1271806	84419	0.592	0.039	130	0.002	73782	0.874	5671	24194	0.287	2013	HEK293
180615_mCT_hs_h1_hek293_h1_hek293_random2_F9_AD004_indexed	1194329	702086	63572	0.588	0.053	81	0.001	56542	0.889	4305	14305	0.225	1351	HEK293
180615_mCT_hs_h1_hek293_h1_hek293_random2_F9_AD006_indexed	2624567	1373619	172978	0.523	0.066	215	0.001	153507	0.887	6294	36706	0.212	2144	HEK293
180615_mCT_hs_h1_hek293_h1_hek293_random2_G10_AD001_indexed	1155096	711273	21658	0.616	0.019	14	0.001	18958	0.875	2985	4852	0.224	822	HEK293
180615_mCT_hs_h1_hek293_h1_hek293_random2_G10_AD002_indexed	783221	437378	66607	0.558	0.085	49	0.001	57954	0.87	4051	8376	0.126	1244	H1
180615_mCT_hs_h1_hek293_h1_hek293_random2_G10_AD006_indexed	1118140	553807	108241	0.495	0.097	358	0.003	92829	0.858	4819	17334	0.16	1490	H1
180615_mCT_hs_h1_hek293_h1_hek293_random2_G11_AD002_indexed	1125105	638513	74931	0.568	0.067	207	0.003	61807	0.825	4766	10485	0.14	1287	H1
180615_mCT_hs_h1_hek293_h1_hek293_random2_G11_AD004_indexed	2164763	1286404	42318	0.594	0.02	23	0.001	35307	0.834	3320	5126	0.121	630	H1
180615_mCT_hs_h1_hek293_h1_hek293_random2_G11_AD006_indexed	3019978	1481756	267396	0.491	0.089	127	0	237421	0.888	7659	33775	0.126	2573	H1
180615_mCT_hs_h1_hek293_h1_hek293_random2_G12_AD001_indexed	560353	348685	8804	0.622	0.016	0	0	7801	0.886	1948	2314	0.263	527	HEK293
180615_mCT_hs_h1_hek293_h1_hek293_random2_G12_AD002_indexed	619144	380091	13911	0.614	0.022	7	0.001	12318	0.885	2381	3126	0.225	640	HEK293
180615_mCT_hs_h1_hek293_h1_hek293_random2_G12_AD004_indexed	871535	526213	29375	0.604	0.034	25	0.001	24824	0.845	3430	3707	0.126	900	H1
180615_mCT_hs_h1_hek293_h1_hek293_random2_G12_AD006_indexed	496662	229912	39465	0.463	0.079	3	0	34132	0.865	3588	5371	0.136	928	H1
180615_mCT_hs_h1_hek293_h1_hek293_random2_G1_AD001_indexed	2924962	1873798	34673	0.641	0.012	6	0	29945	0.864	4042	8177	0.236	1126	HEK293
180615_mCT_hs_h1_hek293_h1_hek293_random2_G1_AD002_indexed	1261397	699968	94822	0.555	0.075	140	0.001	80585	0.85	5083	18403	0.194	1795	H1
180615_mCT_hs_h1_hek293_h1_hek293_random2_G1_AD004_indexed	754525	374498	50335	0.496	0.067	75	0.001	45970	0.913	3899	11542	0.229	1219	HEK293
180615_mCT_hs_h1_hek293_h1_hek293_random2_G1_AD006_indexed	2162037	986306	248098	0.456	0.115	117	0	213777	0.862	5643	29560	0.119	1724	H1
180615_mCT_hs_h1_hek293_h1_hek293_random2_G2_AD001_indexed	1348687	845313	25109	0.627	0.019	9	0	21636	0.862	3091	4523	0.18	729	HEK293
180615_mCT_hs_h1_hek293_h1_hek293_random2_G2_AD002_indexed	864196	519853	36027	0.602	0.042	29	0.001	30521	0.847	2410	2775	0.077	491	H1
180615_mCT_hs_h1_hek293_h1_hek293_random2_G2_AD006_indexed	2700637	1303792	336026	0.483	0.124	195	0.001	279567	0.832	7554	39619	0.118	2752	H1
180615_mCT_hs_h1_hek293_h1_hek293_random2_G3_AD002_indexed	396312	226572	14767	0.572	0.037	37	0.003	12910	0.874	2297	2250	0.152	549	H1
180615_mCT_hs_h1_hek293_h1_hek293_random2_G3_AD004_indexed	1000177	548268	74418	0.548	0.074	123	0.002	66447	0.893	5324	14287	0.192	1794	H1
180615_mCT_hs_h1_hek293_h1_hek293_random2_G3_AD006_indexed	1937714	1075019	133059	0.555	0.069	201	0.002	122875	0.923	6220	40795	0.307	2736	HEK293
180615_mCT_hs_h1_hek293_h1_hek293_random2_G4_AD001_indexed	1888143	1146356	32189	0.607	0.017	169	0.005	29134	0.905	3391	7987	0.248	1049	HEK293
180615_mCT_hs_h1_hek293_h1_hek293_random2_G4_AD002_indexed	2893274	1715009	157764	0.593	0.055	154	0.001	134172	0.85	6619	19012	0.121	2098	H1
180615_mCT_hs_h1_hek293_h1_hek293_random2_G4_AD004_indexed	557909	268653	54500	0.482	0.098	381	0.007	48905	0.897	3745	12057	0.221	1185	HEK293
180615_mCT_hs_h1_hek293_h1_hek293_random2_G5_AD001_indexed	1238053	767889	30735	0.62	0.025	34	0.001	25867	0.842	4522	5828	0.19	1265	HEK293
180615_mCT_hs_h1_hek293_h1_hek293_random2_G5_AD002_indexed	917925	561826	40779	0.612	0.044	37	0.001	34389	0.843	4097	4900	0.12	1072	H1
180615_mCT_hs_h1_hek293_h1_hek293_random2_G5_AD004_indexed	1095328	681005	23936	0.622	0.022	11	0	20878	0.872	3297	4576	0.191	907	HEK293
180615_mCT_hs_h1_hek293_h1_hek293_random2_G5_AD006_indexed	2323451	908521	641683	0.391	0.276	69	0	391563	0.61	23550	39886	0.062	12046	H1
180615_mCT_hs_h1_hek293_h1_hek293_random2_G6_AD001_indexed	842497	494323	25970	0.587	0.031	69	0.003	22953	0.884	3000	3500	0.135	727	H1
180615_mCT_hs_h1_hek293_h1_hek293_random2_G6_AD002_indexed	1585169	967842	71154	0.611	0.045	51	0.001	60179	0.846	4918	7770	0.109	1338	H1
180615_mCT_hs_h1_hek293_h1_hek293_random2_G6_AD004_indexed	2301803	1291336	184161	0.561	0.08	270	0.001	157049	0.853	6572	20667	0.112	2101	H1
180615_mCT_hs_h1_hek293_h1_hek293_random2_G6_AD006_indexed	1959864	1133744	114845	0.578	0.059	5	0	97739	0.851	5804	18805	0.164	1759	HEK293
180615_mCT_hs_h1_hek293_h1_hek293_random2_G7_AD001_indexed	1782999	1138065	26921	0.638	0.015	4	0	23703	0.88	3620	5861	0.218	1026	HEK293
180615_mCT_hs_h1_hek293_h1_hek293_random2_G7_AD002_indexed	2059498	1283523	101233	0.623	0.049	160	0.002	86192	0.851	5692	14161	0.14	1872	H1
180615_mCT_hs_h1_hek293_h1_hek293_random2_G7_AD004_indexed	894626	503718	58991	0.563	0.066	55	0.001	50917	0.863	4510	10585	0.179	1386	HEK293
180615_mCT_hs_h1_hek293_h1_hek293_random2_G7_AD006_indexed	2174759	1199190	161428	0.551	0.074	69	0	139596	0.865	6510	20306	0.126	1984	H1
180615_mCT_hs_h1_hek293_h1_hek293_random2_G8_AD001_indexed	654283	391041	17733	0.598	0.027	30	0.002	15505	0.874	2473	2427	0.137	633	H1
180615_mCT_hs_h1_hek293_h1_hek293_random2_G8_AD002_indexed	499010	291433	32937	0.584	0.066	12	0	27748	0.842	3083	4414	0.134	781	H1
180615_mCT_hs_h1_hek293_h1_hek293_random2_G9_AD001_indexed	1819940	1165537	38589	0.64	0.021	12	0	34859	0.903	4201	7530	0.195	1177	HEK293
180615_mCT_hs_h1_hek293_h1_hek293_random2_G9_AD002_indexed	1205803	720546	58667	0.598	0.049	36	0.001	49253	0.84	4307	7857	0.134	1277	H1
180615_mCT_hs_h1_hek293_h1_hek293_random2_G9_AD004_indexed	1260415	734434	67913	0.583	0.054	70	0.001	56654	0.834	4726	7890	0.116	1252	H1
180615_mCT_hs_h1_hek293_h1_hek293_random2_G9_AD006_indexed	776832	344083	90127	0.443	0.116	26	0	82670	0.917	5059	22716	0.252	1896	HEK293
180615_mCT_hs_h1_hek293_h1_hek293_random2_H10_AD001_indexed	532807	303337	17270	0.569	0.032	20	0.001	14419	0.835	2063	2275	0.132	469	H1
180615_mCT_hs_h1_hek293_h1_hek293_random2_H10_AD002_indexed	1570040	952748	34926	0.607	0.022	16	0	29906	0.856	4382	8034	0.23	1217	HEK293
180615_mCT_hs_h1_hek293_h1_hek293_random2_H10_AD004_indexed	1492694	876257	41190	0.587	0.028	80	0.002	36195	0.879	4746	9313	0.226	1289	HEK293
180615_mCT_hs_h1_hek293_h1_hek293_random2_H11_AD001_indexed	743452	465175	11558	0.626	0.016	35	0.003	9752	0.844	2075	1884	0.163	481	H1
180615_mCT_hs_h1_hek293_h1_hek293_random2_H11_AD002_indexed	933669	537089	57709	0.575	0.062	29	0.001	51579	0.894	4282	13243	0.229	1364	HEK293
180615_mCT_hs_h1_hek293_h1_hek293_random2_H11_AD004_indexed	1697779	992497	59864	0.585	0.035	30	0.001	48439	0.809	4561	5839	0.098	968	H1
180615_mCT_hs_h1_hek293_h1_hek293_random2_H11_AD006_indexed	1574387	710651	199967	0.451	0.127	104	0.001	175869	0.879	5908	31041	0.155	1864	H1
180615_mCT_hs_h1_hek293_h1_hek293_random2_H12_AD002_indexed	486189	275020	18739	0.566	0.039	55	0.003	15748	0.84	2367	2061	0.11	555	H1
180615_mCT_hs_h1_hek293_h1_hek293_random2_H12_AD004_indexed	1065794	617714	45466	0.58	0.043	100	0.002	38832	0.854	4239	4900	0.108	1086	H1
180615_mCT_hs_h1_hek293_h1_hek293_random2_H12_AD006_indexed	417077	224276	23655	0.538	0.057	118	0.005	20782	0.879	2876	7887	0.333	999	HEK293
180615_mCT_hs_h1_hek293_h1_hek293_random2_H1_AD002_indexed	1707876	1021696	47992	0.598	0.028	42	0.001	41209	0.859	4395	9627	0.201	1239	HEK293
180615_mCT_hs_h1_hek293_h1_hek293_random2_H1_AD004_indexed	1584518	932382	68397	0.588	0.043	167	0.002	58817	0.86	4444	9553	0.14	1292	H1
180615_mCT_hs_h1_hek293_h1_hek293_random2_H1_AD006_indexed	1575161	806356	6277	0.512	0.004	8	0.001	3435	0.547	1900	935	0.149	336	H1
180615_mCT_hs_h1_hek293_h1_hek293_random2_H2_AD001_indexed	629048	341167	38986	0.542	0.062	25	0.001	32959	0.845	3195	4722	0.121	863	H1
180615_mCT_hs_h1_hek293_h1_hek293_random2_H2_AD002_indexed	1597214	920480	136974	0.576	0.086	64	0	113824	0.831	7492	13801	0.101	1937	H1
180615_mCT_hs_h1_hek293_h1_hek293_random2_H2_AD004_indexed	1878460	1103623	60249	0.588	0.032	66	0.001	53527	0.888	5132	15751	0.261	1470	HEK293
180615_mCT_hs_h1_hek293_h1_hek293_random2_H2_AD006_indexed	3042506	1475549	416009	0.485	0.137	533	0.001	369417	0.888	8558	58883	0.142	3368	H1
180615_mCT_hs_h1_hek293_h1_hek293_random2_H3_AD004_indexed	3400483	1911784	225999	0.562	0.066	167	0.001	195159	0.864	8179	27666	0.122	2991	H1
180615_mCT_hs_h1_hek293_h1_hek293_random2_H3_AD006_indexed	1891260	941262	175537	0.498	0.093	51	0	150768	0.859	6521	22284	0.127	2110	H1
180615_mCT_hs_h1_hek293_h1_hek293_random2_H4_AD001_indexed	1759807	1101111	34820	0.626	0.02	258	0.007	31466	0.904	3634	9517	0.273	1151	HEK293
180615_mCT_hs_h1_hek293_h1_hek293_random2_H4_AD002_indexed	698685	383354	61316	0.549	0.088	112	0.002	56694	0.925	4193	16345	0.267	1478	HEK293
180615_mCT_hs_h1_hek293_h1_hek293_random2_H4_AD004_indexed	2983433	1668912	151438	0.559	0.051	144	0.001	127868	0.844	7702	17202	0.114	2424	H1
180615_mCT_hs_h1_hek293_h1_hek293_random2_H4_AD006_indexed	2358629	1216429	153213	0.516	0.065	10	0	124824	0.815	4680	13737	0.09	1093	H1
180615_mCT_hs_h1_hek293_h1_hek293_random2_H5_AD001_indexed	1755792	1135846	22363	0.647	0.013	15	0.001	18039	0.807	3297	3708	0.166	818	HEK293
180615_mCT_hs_h1_hek293_h1_hek293_random2_H5_AD004_indexed	1545847	951972	29325	0.616	0.019	51	0.002	25654	0.875	4013	8086	0.276	1163	HEK293
180615_mCT_hs_h1_hek293_h1_hek293_random2_H5_AD006_indexed	2743982	1653330	137509	0.603	0.05	44	0	118699	0.863	6848	28659	0.208	2394	HEK293
180615_mCT_hs_h1_hek293_h1_hek293_random2_H6_AD001_indexed	1907324	1165303	64234	0.611	0.034	51	0.001	56780	0.884	4491	7880	0.123	1211	H1
180615_mCT_hs_h1_hek293_h1_hek293_random2_H6_AD002_indexed	1009553	609696	52390	0.604	0.052	72	0.001	46015	0.878	3622	8090	0.154	1133	HEK293
180615_mCT_hs_h1_hek293_h1_hek293_random2_H6_AD004_indexed	4170811	2528768	154592	0.606	0.037	136	0.001	123928	0.802	6723	14042	0.091	1834	H1
180615_mCT_hs_h1_hek293_h1_hek293_random2_H7_AD001_indexed	2770218	1745869	33840	0.63	0.012	37	0.001	28947	0.855	4289	6375	0.188	1126	HEK293
180615_mCT_hs_h1_hek293_h1_hek293_random2_H7_AD002_indexed	1256576	726361	56430	0.578	0.045	62	0.001	48960	0.868	4096	8212	0.146	1166	H1
180615_mCT_hs_h1_hek293_h1_hek293_random2_H7_AD004_indexed	1389976	850367	5002	0.612	0.004	14	0.003	3175	0.635	1647	1257	0.251	311	HEK293
180615_mCT_hs_h1_hek293_h1_hek293_random2_H7_AD006_indexed	2098035	1052611	109136	0.502	0.052	105	0.001	95043	0.871	5744	24373	0.223	1784	HEK293
180615_mCT_hs_h1_hek293_h1_hek293_random2_H8_AD002_indexed	701627	413090	42587	0.589	0.061	147	0.003	38340	0.9	3700	10093	0.237	1215	HEK293
180615_mCT_hs_h1_hek293_h1_hek293_random2_H8_AD004_indexed	1441878	805558	122335	0.559	0.085	101	0.001	102926	0.841	5007	15470	0.126	1461	H1
180615_mCT_hs_h1_hek293_h1_hek293_random2_H9_AD004_indexed	1223807	690163	56193	0.564	0.046	331	0.006	49751	0.885	4514	15558	0.277	1591	HEK293
180615_mCT_hs_h1_hek293_h1_hek293_random2_H9_AD006_indexed	1920712	652361	146398	0.34	0.076	54	0	126890	0.867	5750	22767	0.156	1819	H

## Sheet: Methylome
Table S2. Metadata for snmCT-seq data generated from H1 and HEK293 cells
Sample	mCCC/CCC	mCG/CG	mCH/CH	Estimated mCG/CG	Estimated mCH/CH	Cluster
180615_mCT_hs_h1_hek293_h1_hek293_random2_A10_AD001_indexed	0.01003	0.83901	0.0204	0.83738	0.01048	H1
180615_mCT_hs_h1_hek293_h1_hek293_random2_A11_AD001_indexed	0.00771	0.86784	0.01886	0.86681	0.01124	H1
180615_mCT_hs_h1_hek293_h1_hek293_random2_A11_AD002_indexed	0.00703	0.86438	0.01404	0.86342	0.00706	H1
180615_mCT_hs_h1_hek293_h1_hek293_random2_A11_AD006_indexed	0.00653	0.8789	0.01442	0.8781	0.00794	H1
180615_mCT_hs_h1_hek293_h1_hek293_random2_A12_AD001_indexed	0.0054	0.61346	0.00732	0.61136	0.00193	HEK293
180615_mCT_hs_h1_hek293_h1_hek293_random2_A12_AD002_indexed	0.00584	0.61531	0.00815	0.61305	0.00232	HEK293
180615_mCT_hs_h1_hek293_h1_hek293_random2_A12_AD004_indexed	0.007	0.61195	0.00977	0.60921	0.00279	HEK293
180615_mCT_hs_h1_hek293_h1_hek293_random2_A12_AD006_indexed	0.00635	0.60502	0.00865	0.6025	0.00231	HEK293
180615_mCT_hs_h1_hek293_h1_hek293_random2_A1_AD001_indexed	0.00625	0.86428	0.01416	0.86343	0.00796	H1
180615_mCT_hs_h1_hek293_h1_hek293_random2_A1_AD002_indexed	0.00479	0.63298	0.00632	0.63121	0.00154	HEK293
180615_mCT_hs_h1_hek293_h1_hek293_random2_A1_AD004_indexed	0.00623	0.6412	0.00877	0.63895	0.00256	HEK293
180615_mCT_hs_h1_hek293_h1_hek293_random2_A1_AD006_indexed	0.00672	0.62711	0.01005	0.62459	0.00335	HEK293
180615_mCT_hs_h1_hek293_h1_hek293_random2_A2_AD001_indexed	0.00679	0.72613	0.01359	0.72426	0.00685	H1
180615_mCT_hs_h1_hek293_h1_hek293_random2_A2_AD002_indexed	0.00791	0.86234	0.0173	0.86124	0.00946	H1
180615_mCT_hs_h1_hek293_h1_hek293_random2_A2_AD004_indexed	0.00705	0.60754	0.00974	0.60475	0.00271	HEK293
180615_mCT_hs_h1_hek293_h1_hek293_random2_A2_AD006_indexed	0.00851	0.79306	0.01604	0.79128	0.00759	H1
180615_mCT_hs_h1_hek293_h1_hek293_random2_A3_AD001_indexed	0.00621	0.77498	0.01286	0.77357	0.00669	H1
180615_mCT_hs_h1_hek293_h1_hek293_random2_A3_AD002_indexed	0.00677	0.86903	0.01734	0.86814	0.01064	H1
180615_mCT_hs_h1_hek293_h1_hek293_random2_A3_AD004_indexed	0.00742	0.87308	0.01633	0.87213	0.00898	H1
180615_mCT_hs_h1_hek293_h1_hek293_random2_A3_AD006_indexed	0.00662	0.6478	0.00956	0.64545	0.00296	HEK293
180615_mCT_hs_h1_hek293_h1_hek293_random2_A4_AD001_indexed	0.00755	0.80007	0.016	0.79855	0.00851	H1
180615_mCT_hs_h1_hek293_h1_hek293_random2_A4_AD002_indexed	0.00461	0.61294	0.0059	0.61115	0.0013	HEK293
180615_mCT_hs_h1_hek293_h1_hek293_random2_A4_AD004_indexed	0.00598	0.62723	0.00803	0.62499	0.00206	HEK293
180615_mCT_hs_h1_hek293_h1_hek293_random2_A4_AD006_indexed	0.00622	0.85677	0.01431	0.85587	0.00814	H1
180615_mCT_hs_h1_hek293_h1_hek293_random2_A5_AD001_indexed	0.0086	0.82289	0.01781	0.82135	0.00929	H1
180615_mCT_hs_h1_hek293_h1_hek293_random2_A5_AD002_indexed	0.00731	0.62694	0.01024	0.62419	0.00295	HEK293
180615_mCT_hs_h1_hek293_h1_hek293_random2_A5_AD004_indexed	0.0069	0.62897	0.0095	0.62639	0.00262	HEK293
180615_mCT_hs_h1_hek293_h1_hek293_random2_A5_AD006_indexed	0.00718	0.60898	0.00992	0.60615	0.00276	HEK293
180615_mCT_hs_h1_hek293_h1_hek293_random2_A6_AD001_indexed	0.00789	0.84712	0.01584	0.8459	0.00801	H1
180615_mCT_hs_h1_hek293_h1_hek293_random2_A6_AD002_indexed	0.00757	0.78454	0.0176	0.7829	0.01011	H1
180615_mCT_hs_h1_hek293_h1_hek293_random2_A6_AD004_indexed	0.00809	0.64621	0.0117	0.64332	0.00364	HEK293
180615_mCT_hs_h1_hek293_h1_hek293_random2_A6_AD006_indexed	0.00637	0.87584	0.0163	0.87504	0.00999	H1
180615_mCT_hs_h1_hek293_h1_hek293_random2_A7_AD001_indexed	0.00771	0.86931	0.01695	0.86829	0.00931	H1
180615_mCT_hs_h1_hek293_h1_hek293_random2_A7_AD004_indexed	0.00643	0.62115	0.00887	0.6187	0.00246	HEK293
180615_mCT_hs_h1_hek293_h1_hek293_random2_A7_AD006_indexed	0.0064	0.8376	0.01357	0.83655	0.00722	H1
180615_mCT_hs_h1_hek293_h1_hek293_random2_A8_AD001_indexed	0.00668	0.8568	0.01391	0.85584	0.00728	H1
180615_mCT_hs_h1_hek293_h1_hek293_random2_A8_AD002_indexed	0.00572	0.73971	0.01328	0.73821	0.0076	H1
180615_mCT_hs_h1_hek293_h1_hek293_random2_A8_AD004_indexed	0.00651	0.63349	0.00939	0.63109	0.0029	HEK293
180615_mCT_hs_h1_hek293_h1_hek293_random2_A8_AD006_indexed	0.00586	0.74779	0.01298	0.7463	0.00716	H1
180615_mCT_hs_h1_hek293_h1_hek293_random2_A9_AD001_indexed	0.00698	0.61962	0.00972	0.61695	0.00276	HEK293
180615_mCT_hs_h1_hek293_h1_hek293_random2_A9_AD002_indexed	0.00547	0.81974	0.01188	0.81875	0.00645	H1
180615_mCT_hs_h1_hek293_h1_hek293_random2_A9_AD004_indexed	0.00657	0.64232	0.00924	0.63995	0.00269	HEK293
180615_mCT_hs_h1_hek293_h1_hek293_random2_A9_AD006_indexed	0.0058	0.82269	0.01216	0.82166	0.0064	H1
180615_mCT_hs_h1_hek293_h1_hek293_random2_B10_AD001_indexed	0.0064	0.85446	0.01377	0.85352	0.00742	H1
180615_mCT_hs_h1_hek293_h1_hek293_random2_B10_AD002_indexed	0.00505	0.60972	0.00684	0.60774	0.0018	HEK293
180615_mCT_hs_h1_hek293_h1_hek293_random2_B10_AD004_indexed	0.00534	0.60314	0.0072	0.60101	0.00187	HEK293
180615_mCT_hs_h1_hek293_h1_hek293_random2_B10_AD006_indexed	0.00661	0.78048	0.01478	0.77902	0.00822	H1
180615_mCT_hs_h1_hek293_h1_hek293_random2_B11_AD001_indexed	0.00556	0.83554	0.01348	0.83462	0.00796	H1
180615_mCT_hs_h1_hek293_h1_hek293_random2_B11_AD002_indexed	0.00695	0.84348	0.01393	0.84238	0.00703	H1
180615_mCT_hs_h1_hek293_h1_hek293_random2_B11_AD004_indexed	0.00504	0.61419	0.00655	0.61224	0.00152	HEK293
180615_mCT_hs_h1_hek293_h1_hek293_random2_B11_AD006_indexed	0.00694	0.79221	0.01472	0.79076	0.00783	H1
180615_mCT_hs_h1_hek293_h1_hek293_random2_B12_AD001_indexed	0.00744	0.80032	0.0167	0.79882	0.00933	H1
180615_mCT_hs_h1_hek293_h1_hek293_random2_B12_AD004_indexed	0.00736	0.80512	0.01594	0.80368	0.00864	H1
180615_mCT_hs_h1_hek293_h1_hek293_random2_B12_AD006_indexed	0.00604	0.63426	0.00875	0.63204	0.00273	HEK293
180615_mCT_hs_h1_hek293_h1_hek293_random2_B1_AD001_indexed	0.00522	0.60573	0.00648	0.60366	0.00127	HEK293
180615_mCT_hs_h1_hek293_h1_hek293_random2_B1_AD002_indexed	0.00667	0.64747	0.00939	0.6451	0.00274	HEK293
180615_mCT_hs_h1_hek293_h1_hek293_random2_B1_AD004_indexed	0.00755	0.8215	0.01461	0.82014	0.00711	H1
180615_mCT_hs_h1_hek293_h1_hek293_random2_B1_AD006_indexed	0.00707	0.6207	0.01001	0.618	0.00296	HEK293
180615_mCT_hs_h1_hek293_h1_hek293_random2_B2_AD001_indexed	0.00613	0.62166	0.00812	0.61933	0.002	HEK293
180615_mCT_hs_h1_hek293_h1_hek293_random2_B2_AD004_indexed	0.00716	0.62509	0.01012	0.62239	0.00298	HEK293
180615_mCT_hs_h1_hek293_h1_hek293_random2_B2_AD006_indexed	0.00659	0.87515	0.01393	0.87432	0.00739	H1
180615_mCT_hs_h1_hek293_h1_hek293_random2_B3_AD001_indexed	0.00689	0.85219	0.01536	0.85116	0.00853	H1
180615_mCT_hs_h1_hek293_h1_hek293_random2_B3_AD002_indexed	0.00686	0.86616	0.0148	0.86524	0.00799	H1
180615_mCT_hs_h1_hek293_h1_hek293_random2_B3_AD004_indexed	0.00634	0.76391	0.0138	0.7624	0.00751	H1
180615_mCT_hs_h1_hek293_h1_hek293_random2_B3_AD006_indexed	0.00734	0.81152	0.01572	0.81013	0.00844	H1
180615_mCT_hs_h1_hek293_h1_hek293_random2_B4_AD001_indexed	0.0073	0.63633	0.00987	0.63366	0.00259	HEK293
180615_mCT_hs_h1_hek293_h1_hek293_random2_B4_AD002_indexed	0.00843	0.87862	0.01496	0.87759	0.00659	H1
180615_mCT_hs_h1_hek293_h1_hek293_random2_B4_AD004_indexed	0.00849	0.61546	0.01063	0.61217	0.00216	HEK293
180615_mCT_hs_h1_hek293_h1_hek293_random2_B4_AD006_indexed	0.00797	0.8084	0.01581	0.80686	0.0079	H1
180615_mCT_hs_h1_hek293_h1_hek293_random2_B5_AD001_indexed	0.00686	0.62077	0.00992	0.61815	0.00308	HEK293
180615_mCT_hs_h1_hek293_h1_hek293_random2_B5_AD002_indexed	0.00826	0.86994	0.01975	0.86886	0.01159	H1
180615_mCT_hs_h1_hek293_h1_hek293_random2_B5_AD004_indexed	0.00707	0.64069	0.01004	0.63813	0.00299	HEK293
180615_mCT_hs_h1_hek293_h1_hek293_random2_B5_AD006_indexed	0.00668	0.62562	0.01035	0.6231	0.00369	HEK293
180615_mCT_hs_h1_hek293_h1_hek293_random2_B6_AD001_indexed	0.00659	0.81036	0.01327	0.8091	0.00672	H1
180615_mCT_hs_h1_hek293_h1_hek293_random2_B6_AD002_indexed	0.00645	0.6027	0.00803	0.60012	0.00159	HEK293
180615_mCT_hs_h1_hek293_h1_hek293_random2_B6_AD004_indexed	0.00682	0.62239	0.00964	0.6198	0.00284	HEK293
180615_mCT_hs_h1_hek293_h1_hek293_random2_B7_AD001_indexed	0.00713	0.86844	0.01606	0.8675	0.00899	H1
180615_mCT_hs_h1_hek293_h1_hek293_random2_B7_AD004_indexed	0.00815	0.82501	0.0163	0.82357	0.00822	H1
180615_mCT_hs_h1_hek293_h1_hek293_random2_B8_AD001_indexed	0.00535	0.79878	0.01121	0.7977	0.00589	H1
180615_mCT_hs_h1_hek293_h1_hek293_random2_B8_AD002_indexed	0.00593	0.80221	0.01397	0.80103	0.00809	H1
180615_mCT_hs_h1_hek293_h1_hek293_random2_B8_AD006_indexed	0.00503	0.63072	0.00711	0.62885	0.00209	HEK293
180615_mCT_hs_h1_hek293_h1_hek293_random2_B9_AD001_indexed	0.00548	0.86443	0.01323	0.86368	0.00779	H1
180615_mCT_hs_h1_hek293_h1_hek293_random2_B9_AD002_indexed	0.00555	0.82491	0.0128	0.82393	0.00729	H1
180615_mCT_hs_h1_hek293_h1_hek293_random2_B9_AD006_indexed	0.00541	0.63345	0.00767	0.63146	0.00227	HEK293
180615_mCT_hs_h1_hek293_h1_hek293_random2_C10_AD001_indexed	0.00656	0.78982	0.01268	0.78843	0.00616	H1
180615_mCT_hs_h1_hek293_h1_hek293_random2_C10_AD002_indexed	0.00501	0.62354	0.00635	0.62164	0.00135	HEK293
180615_mCT_hs_h1_hek293_h1_hek293_random2_C10_AD004_indexed	0.00659	0.78013	0.01305	0.77867	0.0065	H1
180615_mCT_hs_h1_hek293_h1_hek293_random2_C10_AD006_indexed	0.0053	0.63962	0.00724	0.6377	0.00195	HEK293
180615_mCT_hs_h1_hek293_h1_hek293_random2_C11_AD001_indexed	0.00678	0.63077	0.00965	0.62825	0.00289	HEK293
180615_mCT_hs_h1_hek293_h1_hek293_random2_C11_AD002_indexed	0.00743	0.87508	0.01768	0.87414	0.01033	H1
180615_mCT_hs_h1_hek293_h1_hek293_random2_C11_AD004_indexed	0.00598	0.85059	0.01344	0.84969	0.0075	H1
180615_mCT_hs_h1_hek293_h1_hek293_random2_C11_AD006_indexed	0.0061	0.63493	0.00842	0.63269	0.00233	HEK293
180615_mCT_hs_h1_hek293_h1_hek293_random2_C12_AD001_indexed	0.00629	0.79131	0.0135	0.78999	0.00726	H1
180615_mCT_hs_h1_hek293_h1_hek293_random2_C12_AD002_indexed	0.00721	0.78209	0.0148	0.78051	0.00765	H1
180615_mCT_hs_h1_hek293_h1_hek293_random2_C12_AD004_indexed	0.00813	0.87869	0.01733	0.8777	0.00928	H1
180615_mCT_hs_h1_hek293_h1_hek293_random2_C12_AD006_indexed	0.00672	0.86592	0.01471	0.86501	0.00804	H1
180615_mCT_hs_h1_hek293_h1_hek293_random2_C1_AD001_indexed	0.00565	0.611	0.00752	0.60879	0.00188	HEK293
180615_mCT_hs_h1_hek293_h1_hek293_random2_C1_AD004_indexed	0.00675	0.78135	0.01534	0.77986	0.00865	H1
180615_mCT_hs_h1_hek293_h1_hek293_random2_C1_AD006_indexed	0.00647	0.63037	0.00918	0.62796	0.00273	HEK293
180615_mCT_hs_h1_hek293_h1_hek293_random2_C2_AD001_indexed	0.00664	0.61639	0.00935	0.61383	0.00273	HEK293
180615_mCT_hs_h1_hek293_h1_hek293_random2_C2_AD002_indexed	0.00678	0.65587	0.00979	0.65352	0.00303	HEK293
180615_mCT_hs_h1_hek293_h1_hek293_random2_C2_AD004_indexed	0.00642	0.63708	0.00908	0.63473	0.00268	HEK293
180615_mCT_hs_h1_hek293_h1_hek293_random2_C3_AD001_indexed	0.00843	0.85707	0.01962	0.85585	0.01129	H1
180615_mCT_hs_h1_hek293_h1_hek293_random2_C3_AD002_indexed	0.00792	0.78958	0.01741	0.7879	0.00957	H1
180615_mCT_hs_h1_hek293_h1_hek293_random2_C3_AD004_indexed	0.00528	0.5915	0.00657	0.58933	0.0013	HEK293
180615_mCT_hs_h1_hek293_h1_hek293_random2_C3_AD006_indexed	0.00772	0.88276	0.01674	0.88185	0.00909	H1
180615_mCT_hs_h1_hek293_h1_hek293_random2_C4_AD001_indexed	0.00712	0.78973	0.0153	0.78822	0.00824	H1
180615_mCT_hs_h1_hek293_h1_hek293_random2_C4_AD002_indexed	0.00752	0.62364	0.01102	0.62079	0.00353	HEK293
180615_mCT_hs_h1_hek293_h1_hek293_random2_C4_AD004_indexed	0.0076	0.87743	0.01624	0.87649	0.00871	H1
180615_mCT_hs_h1_hek293_h1_hek293_random2_C4_AD006_indexed	0.0055	0.62363	0.00757	0.62155	0.00208	HEK293
180615_mCT_hs_h1_hek293_h1_hek293_random2_C5_AD001_indexed	0.00815	0.86228	0.01679	0.86115	0.00871	H1
180615_mCT_hs_h1_hek293_h1_hek293_random2_C5_AD004_indexed	0.00717	0.62767	0.01034	0.62498	0.00319	HEK293
180615_mCT_hs_h1_hek293_h1_hek293_random2_C5_AD006_indexed	0.00778	0.78552	0.01592	0.78384	0.0082	H1
180615_mCT_hs_h1_hek293_h1_hek293_random2_C6_AD001_indexed	0.0068	0.86546	0.01563	0.86454	0.00889	H1
180615_mCT_hs_h1_hek293_h1_hek293_random2_C6_AD004_indexed	0.0068	0.86691	0.01526	0.866	0.00852	H1
180615_mCT_hs_h1_hek293_h1_hek293_random2_C6_AD006_indexed	0.00674	0.80764	0.01588	0.80633	0.0092	H1
180615_mCT_hs_h1_hek293_h1_hek293_random2_C7_AD001_indexed	0.0067	0.80851	0.01357	0.80722	0.00692	H1
180615_mCT_hs_h1_hek293_h1_hek293_random2_C7_AD002_indexed	0.00455	0.6041	0.00546	0.60229	0.00091	HEK293
180615_mCT_hs_h1_hek293_h1_hek293_random2_C7_AD004_indexed	0.0055	0.64813	0.00763	0.64618	0.00214	HEK293
180615_mCT_hs_h1_hek293_h1_hek293_random2_C7_AD006_indexed	0.00688	0.81827	0.01576	0.81701	0.00894	H1
180615_mCT_hs_h1_hek293_h1_hek293_random2_C8_AD002_indexed	0.00733	0.64897	0.01058	0.64638	0.00327	HEK293
180615_mCT_hs_h1_hek293_h1_hek293_random2_C8_AD004_indexed	0.00641	0.64092	0.00891	0.6386	0.00252	HEK293
180615_mCT_hs_h1_hek293_h1_hek293_random2_C8_AD006_indexed	0.00504	0.88402	0.01289	0.88343	0.00789	H1
180615_mCT_hs_h1_hek293_h1_hek293_random2_C9_AD002_indexed	0.00716	0.61002	0.01038	0.60721	0.00324	HEK293
180615_mCT_hs_h1_hek293_h1_hek293_random2_C9_AD004_indexed	0.00432	0.77643	0.00949	0.77546	0.00519	H1
180615_mCT_hs_h1_hek293_h1_hek293_random2_C9_AD006_indexed	0.00516	0.61899	0.00763	0.61701	0.00248	HEK293
180615_mCT_hs_h1_hek293_h1_hek293_random2_D10_AD001_indexed	0.00793	0.87214	0.01875	0.87112	0.01091	H1
180615_mCT_hs_h1_hek293_h1_hek293_random2_D10_AD002_indexed	0.00684	0.83528	0.01724	0.83415	0.01047	H1
180615_mCT_hs_h1_hek293_h1_hek293_random2_D10_AD004_indexed	0.00745	0.65677	0.01172	0.65419	0.0043	HEK293
180615_mCT_hs_h1_hek293_h1_hek293_random2_D10_AD006_indexed	0.00572	0.76683	0.01272	0.76549	0.00704	H1
180615_mCT_hs_h1_hek293_h1_hek293_random2_D11_AD002_indexed	0.00704	0.65669	0.00937	0.65426	0.00235	HEK293
180615_mCT_hs_h1_hek293_h1_hek293_random2_D11_AD004_indexed	0.00883	0.88125	0.02058	0.88019	0.01185	H1
180615_mCT_hs_h1_hek293_h1_hek293_random2_D12_AD002_indexed	0.00783	0.87053	0.01998	0.86951	0.01225	H1
180615_mCT_hs_h1_hek293_h1_hek293_random2_D12_AD004_indexed	0.00561	0.63632	0.00726	0.63427	0.00166	HEK293
180615_mCT_hs_h1_hek293_h1_hek293_random2_D12_AD006_indexed	0.00871	0.8288	0.01851	0.8273	0.00989	H1
180615_mCT_hs_h1_hek293_h1_hek293_random2_D1_AD001_indexed	0.00512	0.6057	0.00619	0.60367	0.00108	HEK293
180615_mCT_hs_h1_hek293_h1_hek293_random2_D1_AD002_indexed	0.00695	0.74587	0.01348	0.74409	0.00658	H1
180615_mCT_hs_h1_hek293_h1_hek293_random2_D1_AD004_indexed	0.00778	0.85545	0.0169	0.85432	0.00919	H1
180615_mCT_hs_h1_hek293_h1_hek293_random2_D1_AD006_indexed	0.00677	0.87721	0.01414	0.87637	0.00742	H1
180615_mCT_hs_h1_hek293_h1_hek293_random2_D2_AD001_indexed	0.00597	0.86436	0.01698	0.86355	0.01108	H1
180615_mCT_hs_h1_hek293_h1_hek293_random2_D2_AD002_indexed	0.00599	0.87355	0.01444	0.87279	0.0085	H1
180615_mCT_hs_h1_hek293_h1_hek293_random2_D2_AD004_indexed	0.00601	0.64569	0.00824	0.64355	0.00224	HEK293
180615_mCT_hs_h1_hek293_h1_hek293_random2_D2_AD006_indexed	0.00748	0.86503	0.01439	0.86401	0.00696	H1
180615_mCT_hs_h1_hek293_h1_hek293_random2_D3_AD001_indexed	0.00657	0.82695	0.01706	0.82581	0.01056	H1
180615_mCT_hs_h1_hek293_h1_hek293_random2_D3_AD004_indexed	0.00685	0.8627	0.01375	0.86175	0.00695	H1
180615_mCT_hs_h1_hek293_h1_hek293_random2_D4_AD001_indexed	0.00564	0.61176	0.00759	0.60956	0.00196	HEK293
180615_mCT_hs_h1_hek293_h1_hek293_random2_D4_AD002_indexed	0.00806	0.73747	0.01669	0.73534	0.0087	H1
180615_mCT_hs_h1_hek293_h1_hek293_random2_D4_AD004_indexed	0.00704	0.64531	0.00974	0.6428	0.00272	HEK293
180615_mCT_hs_h1_hek293_h1_hek293_random2_D4_AD006_indexed	0.00643	0.63772	0.00923	0.63538	0.00282	HEK293
180615_mCT_hs_h1_hek293_h1_hek293_random2_D5_AD001_indexed	0.00579	0.62417	0.00794	0.62198	0.00216	HEK293
180615_mCT_hs_h1_hek293_h1_hek293_random2_D5_AD002_indexed	0.00758	0.71597	0.01467	0.7138	0.00714	H1
180615_mCT_hs_h1_hek293_h1_hek293_random2_D5_AD004_indexed	0.00722	0.61973	0.01005	0.61696	0.00285	HEK293
180615_mCT_hs_h1_hek293_h1_hek293_random2_D5_AD006_indexed	0.00583	0.72971	0.01236	0.72812	0.00657	H1
180615_mCT_hs_h1_hek293_h1_hek293_random2_D6_AD001_indexed	0.0075	0.63162	0.01061	0.62884	0.00313	HEK293
180615_mCT_hs_h1_hek293_h1_hek293_random2_D6_AD002_indexed	0.00679	0.76511	0.01453	0.7635	0.00779	H1
180615_mCT_hs_h1_hek293_h1_hek293_random2_D6_AD004_indexed	0.00759	0.82878	0.0172	0.82747	0.00968	H1
180615_mCT_hs_h1_hek293_h1_hek293_random2_D6_AD006_indexed	0.00477	0.61757	0.00639	0.61574	0.00163	HEK293
180615_mCT_hs_h1_hek293_h1_hek293_random2_D7_AD001_indexed	0.00591	0.76564	0.01239	0.76425	0.00652	H1
180615_mCT_hs_h1_hek293_h1_hek293_random2_D7_AD002_indexed	0.00887	0.77146	0.01768	0.76941	0.00889	H1
180615_mCT_hs_h1_hek293_h1_hek293_random2_D7_AD004_indexed	0.00712	0.85961	0.01523	0.8586	0.00817	H1
180615_mCT_hs_h1_hek293_h1_hek293_random2_D8_AD001_indexed	0.00741	0.71582	0.01445	0.7137	0.00709	H1
180615_mCT_hs_h1_hek293_h1_hek293_random2_D8_AD002_indexed	0.00589	0.62961	0.00752	0.62742	0.00164	HEK293
180615_mCT_hs_h1_hek293_h1_hek293_random2_D8_AD004_indexed	0.00565	0.82769	0.01243	0.82671	0.00682	H1
180615_mCT_hs_h1_hek293_h1_hek293_random2_D9_AD001_indexed	0.00654	0.6196	0.00936	0.6171	0.00284	HEK293
180615_mCT_hs_h1_hek293_h1_hek293_random2_D9_AD006_indexed	0.00671	0.87024	0.01513	0.86936	0.00848	H1
180615_mCT_hs_h1_hek293_h1_hek293_random2_E10_AD002_indexed	0.0068	0.85807	0.01624	0.8571	0.0095	H1
180615_mCT_hs_h1_hek293_h1_hek293_random2_E11_AD001_indexed	0.00747	0.86498	0.01894	0.86396	0.01156	H1
180615_mCT_hs_h1_hek293_h1_hek293_random2_E11_AD004_indexed	0.0078	0.88034	0.01652	0.8794	0.00879	H1
180615_mCT_hs_h1_hek293_h1_hek293_random2_E11_AD006_indexed	0.00464	0.63615	0.00605	0.63445	0.00142	HEK293
180615_mCT_hs_h1_hek293_h1_hek293_random2_E12_AD001_indexed	0.00577	0.5865	0.00785	0.5841	0.00209	HEK293
180615_mCT_hs_h1_hek293_h1_hek293_random2_E12_AD002_indexed	0.00735	0.77639	0.01615	0.77473	0.00887	H1
180615_mCT_hs_h1_hek293_h1_hek293_random2_E12_AD004_indexed	0.00635	0.85594	0.01581	0.85502	0.00952	H1
180615_mCT_hs_h1_hek293_h1_hek293_random2_E12_AD006_indexed	0.00387	0.61181	0.00444	0.6103	0.00057	HEK293
180615_mCT_hs_h1_hek293_h1_hek293_random2_E1_AD001_indexed	0.00541	0.60064	0.00725	0.59847	0.00185	HEK293
180615_mCT_hs_h1_hek293_h1_hek293_random2_E1_AD002_indexed	0.00635	0.79979	0.01481	0.79851	0.00851	H1
180615_mCT_hs_h1_hek293_h1_hek293_random2_E1_AD004_indexed	0.00757	0.86385	0.01467	0.86281	0.00715	H1
180615_mCT_hs_h1_hek293_h1_hek293_random2_E2_AD001_indexed	0.0078	0.7826	0.01595	0.78089	0.00821	H1
180615_mCT_hs_h1_hek293_h1_hek293_random2_E2_AD002_indexed	0.00677	0.82312	0.01431	0.82191	0.00759	H1
180615_mCT_hs_h1_hek293_h1_hek293_random2_E2_AD004_indexed	0.00593	0.63197	0.00783	0.62977	0.00191	HEK293
180615_mCT_hs_h1_hek293_h1_hek293_random2_E2_AD006_indexed	0.00646	0.80891	0.01359	0.80767	0.00718	H1
180615_mCT_hs_h1_hek293_h1_hek293_random2_E3_AD001_indexed	0.00566	0.65965	0.0119	0.65771	0.00628	H1
180615_mCT_hs_h1_hek293_h1_hek293_random2_E3_AD002_indexed	0.00708	0.80587	0.01334	0.80449	0.0063	H1
180615_mCT_hs_h1_hek293_h1_hek293_random2_E3_AD004_indexed	0.00655	0.84922	0.01571	0.84823	0.00922	H1
180615_mCT_hs_h1_hek293_h1_hek293_random2_E4_AD001_indexed	0.00634	0.7746	0.01318	0.77316	0.00688	H1
180615_mCT_hs_h1_hek293_h1_hek293_random2_E4_AD002_indexed	0.00539	0.61831	0.00713	0.61624	0.00175	HEK293
180615_mCT_hs_h1_hek293_h1_hek293_random2_E4_AD004_indexed	0.00535	0.62171	0.00683	0.61968	0.00149	HEK293
180615_mCT_hs_h1_hek293_h1_hek293_random2_E4_AD006_indexed	0.00698	0.61029	0.00931	0.60755	0.00235	HEK293
180615_mCT_hs_h1_hek293_h1_hek293_random2_E5_AD002_indexed	0.00615	0.86476	0.01387	0.86392	0.00777	H1
180615_mCT_hs_h1_hek293_h1_hek293_random2_E5_AD004_indexed	0.00797	0.7895	0.01719	0.78781	0.00929	H1
180615_mCT_hs_h1_hek293_h1_hek293_random2_E5_AD006_indexed	0.00506	0.66314	0.00756	0.66143	0.00251	HEK293
180615_mCT_hs_h1_hek293_h1_hek293_random2_E6_AD001_indexed	0.00538	0.85874	0.01146	0.85798	0.00611	H1
180615_mCT_hs_h1_hek293_h1_hek293_random2_E6_AD002_indexed	0.00695	0.86854	0.01572	0.86762	0.00883	H1
180615_mCT_hs_h1_hek293_h1_hek293_random2_E6_AD004_indexed	0.00616	0.63231	0.00872	0.63003	0.00258	HEK293
180615_mCT_hs_h1_hek293_h1_hek293_random2_E6_AD006_indexed	0.00462	0.63069	0.00638	0.62898	0.00177	HEK293
180615_mCT_hs_h1_hek293_h1_hek293_random2_E7_AD002_indexed	0.0081	0.85252	0.01551	0.85132	0.00747	H1
180615_mCT_hs_h1_hek293_h1_hek293_random2_E7_AD004_indexed	0.00878	0.87472	0.02041	0.87361	0.01173	H1
180615_mCT_hs_h1_hek293_h1_hek293_random2_E7_AD006_indexed	0.00516	0.64711	0.00777	0.64528	0.00262	HEK293
180615_mCT_hs_h1_hek293_h1_hek293_random2_E8_AD004_indexed	0.00531	0.59923	0.00686	0.59709	0.00156	HEK293
180615_mCT_hs_h1_hek293_h1_hek293_random2_E8_AD006_indexed	0.00789	0.87561	0.01866	0.87462	0.01086	H1
180615_mCT_hs_h1_hek293_h1_hek293_random2_E9_AD002_indexed	0.00858	0.8387	0.01689	0.8373	0.00838	H1
180615_mCT_hs_h1_hek293_h1_hek293_random2_E9_AD004_indexed	0.00765	0.64032	0.0097	0.63755	0.00207	HEK293
180615_mCT_hs_h1_hek293_h1_hek293_random2_E9_AD006_indexed	0.00693	0.62987	0.00979	0.62729	0.00288	HEK293
180615_mCT_hs_h1_hek293_h1_hek293_random2_F10_AD002_indexed	0.0064	0.60376	0.00894	0.60121	0.00256	HEK293
180615_mCT_hs_h1_hek293_h1_hek293_random2_F10_AD006_indexed	0.0069	0.60471	0.0101	0.60196	0.00322	HEK293
180615_mCT_hs_h1_hek293_h1_hek293_random2_F11_AD001_indexed	0.00831	0.82933	0.01956	0.8279	0.01134	H1
180615_mCT_hs_h1_hek293_h1_hek293_random2_F11_AD002_indexed	0.00531	0.64159	0.0068	0.63968	0.0015	HEK293
180615_mCT_hs_h1_hek293_h1_hek293_random2_F11_AD004_indexed	0.00646	0.88531	0.01228	0.88456	0.00586	H1
180615_mCT_hs_h1_hek293_h1_hek293_random2_F11_AD006_indexed	0.00751	0.86738	0.01606	0.86638	0.00861	H1
180615_mCT_hs_h1_hek293_h1_hek293_random2_F12_AD001_indexed	0.00465	0.60962	0.00598	0.6078	0.00134	HEK293
180615_mCT_hs_h1_hek293_h1_hek293_random2_F12_AD002_indexed	0.00694	0.76748	0.01407	0.76586	0.00718	H1
180615_mCT_hs_h1_hek293_h1_hek293_random2_F12_AD004_indexed	0.00864	0.86979	0.01953	0.86866	0.01098	H1
180615_mCT_hs_h1_hek293_h1_hek293_random2_F12_AD006_indexed	0.00633	0.65756	0.00898	0.65538	0.00267	HEK293
180615_mCT_hs_h1_hek293_h1_hek293_random2_F1_AD001_indexed	0.00712	0.8198	0.01472	0.81851	0.00765	H1
180615_mCT_hs_h1_hek293_h1_hek293_random2_F1_AD002_indexed	0.00516	0.62538	0.007	0.62344	0.00185	HEK293
180615_mCT_hs_h1_hek293_h1_hek293_random2_F1_AD006_indexed	0.00625	0.82455	0.01438	0.82345	0.00818	H1
180615_mCT_hs_h1_hek293_h1_hek293_random2_F2_AD001_indexed	0.00565	0.86021	0.01261	0.85942	0.007	H1
180615_mCT_hs_h1_hek293_h1_hek293_random2_F2_AD002_indexed	0.00692	0.86323	0.01414	0.86228	0.00727	H1
180615_mCT_hs_h1_hek293_h1_hek293_random2_F2_AD004_indexed	0.00584	0.86387	0.01269	0.86307	0.00689	H1
180615_mCT_hs_h1_hek293_h1_hek293_random2_F2_AD006_indexed	0.00634	0.61678	0.009	0.61433	0.00268	HEK293
180615_mCT_hs_h1_hek293_h1_hek293_random2_F3_AD002_indexed	0.00654	0.7592	0.01362	0.75761	0.00713	H1
180615_mCT_hs_h1_hek293_h1_hek293_random2_F3_AD004_indexed	0.00688	0.76161	0.01404	0.75996	0.00721	H1
180615_mCT_hs_h1_hek293_h1_hek293_random2_F3_AD006_indexed	0.00437	0.60872	0.00586	0.607	0.0015	HEK293
180615_mCT_hs_h1_hek293_h1_hek293_random2_F4_AD001_indexed	0.00626	0.86564	0.01669	0.86479	0.0105	H1
180615_mCT_hs_h1_hek293_h1_hek293_random2_F4_AD004_indexed	0.00624	0.86906	0.01494	0.86824	0.00875	H1
180615_mCT_hs_h1_hek293_h1_hek293_random2_F4_AD006_indexed	0.00696	0.63823	0.01024	0.63569	0.0033	HEK293
180615_mCT_hs_h1_hek293_h1_hek293_random2_F5_AD002_indexed	0.00587	0.84392	0.01242	0.843	0.00659	H1
180615_mCT_hs_h1_hek293_h1_hek293_random2_F5_AD004_indexed	0.00483	0.62965	0.00644	0.62785	0.00162	HEK293
180615_mCT_hs_h1_hek293_h1_hek293_random2_F5_AD006_indexed	0.00443	0.62957	0.00614	0.62792	0.00172	HEK293
180615_mCT_hs_h1_hek293_h1_hek293_random2_F6_AD001_indexed	0.00541	0.69761	0.01152	0.69597	0.00614	H1
180615_mCT_hs_h1_hek293_h1_hek293_random2_F6_AD002_indexed	0.00507	0.63365	0.00686	0.63178	0.0018	HEK293
180615_mCT_hs_h1_hek293_h1_hek293_random2_F6_AD004_indexed	0.00762	0.78195	0.01668	0.78028	0.00913	H1
180615_mCT_hs_h1_hek293_h1_hek293_random2_F6_AD006_indexed	0.00445	0.62632	0.00602	0.62465	0.00158	HEK293
180615_mCT_hs_h1_hek293_h1_hek293_random2_F7_AD001_indexed	0.00661	0.62257	0.00908	0.62006	0.00249	HEK293
180615_mCT_hs_h1_hek293_h1_hek293_random2_F7_AD002_indexed	0.00852	0.79148	0.01692	0.78969	0.00847	H1
180615_mCT_hs_h1_hek293_h1_hek293_random2_F7_AD004_indexed	0.00437	0.63726	0.00478	0.63567	0.00041	HEK293
180615_mCT_hs_h1_hek293_h1_hek293_random2_F7_AD006_indexed	0.00587	0.62321	0.00858	0.62099	0.00273	HEK293
180615_mCT_hs_h1_hek293_h1_hek293_random2_F8_AD001_indexed	0.00691	0.63478	0.01017	0.63224	0.00328	HEK293
180615_mCT_hs_h1_hek293_h1_hek293_random2_F8_AD002_indexed	0.00507	0.60411	0.00686	0.60209	0.0018	HEK293
180615_mCT_hs_h1_hek293_h1_hek293_random2_F8_AD006_indexed	0.00455	0.61422	0.00647	0.61246	0.00193	HEK293
180615_mCT_hs_h1_hek293_h1_hek293_random2_F9_AD001_indexed	0.00529	0.60543	0.00732	0.60333	0.00204	HEK293
180615_mCT_hs_h1_hek293_h1_hek293_random2_F9_AD002_indexed	0.00607	0.62474	0.00856	0.62245	0.00251	HEK293
180615_mCT_hs_h1_hek293_h1_hek293_random2_F9_AD004_indexed	0.00588	0.62762	0.00822	0.62542	0.00235	HEK293
180615_mCT_hs_h1_hek293_h1_hek293_random2_F9_AD006_indexed	0.00533	0.62616	0.00728	0.62416	0.00196	HEK293
180615_mCT_hs_h1_hek293_h1_hek293_random2_G10_AD001_indexed	0.0054	0.6296	0.00762	0.62759	0.00223	HEK293
180615_mCT_hs_h1_hek293_h1_hek293_random2_G10_AD002_indexed	0.00713	0.85601	0.01556	0.85498	0.00849	H1
180615_mCT_hs_h1_hek293_h1_hek293_random2_G10_AD006_indexed	0.00742	0.86112	0.0186	0.86008	0.01126	H1
180615_mCT_hs_h1_hek293_h1_hek293_random2_G11_AD002_indexed	0.00862	0.78027	0.01929	0.77836	0.01076	H1
180615_mCT_hs_h1_hek293_h1_hek293_random2_G11_AD004_indexed	0.00698	0.84925	0.015	0.84819	0.00808	H1
180615_mCT_hs_h1_hek293_h1_hek293_random2_G11_AD006_indexed	0.00697	0.8629	0.01453	0.86194	0.00761	H1
180615_mCT_hs_h1_hek293_h1_hek293_random2_G12_AD001_indexed	0.0054	0.61863	0.00725	0.61656	0.00186	HEK293
180615_mCT_hs_h1_hek293_h1_hek293_random2_G12_AD002_indexed	0.00558	0.60657	0.00737	0.60436	0.0018	HEK293
180615_mCT_hs_h1_hek293_h1_hek293_random2_G12_AD004_indexed	0.00559	0.79266	0.01069	0.79149	0.00513	H1
180615_mCT_hs_h1_hek293_h1_hek293_random2_G12_AD006_indexed	0.00835	0.88305	0.01852	0.88207	0.01026	H1
180615_mCT_hs_h1_hek293_h1_hek293_random2_G1_AD001_indexed	0.007	0.58935	0.00994	0.58646	0.00296	HEK293
180615_mCT_hs_h1_hek293_h1_hek293_random2_G1_AD002_indexed	0.0068	0.78059	0.01514	0.77909	0.0084	H1
180615_mCT_hs_h1_hek293_h1_hek293_random2_G1_AD004_indexed	0.00496	0.63644	0.00636	0.63463	0.00141	HEK293
180615_mCT_hs_h1_hek293_h1_hek293_random2_G1_AD006_indexed	0.00545	0.80258	0.01209	0.8015	0.00668	H1
180615_mCT_hs_h1_hek293_h1_hek293_random2_G2_AD001_indexed	0.00608	0.6345	0.00856	0.63226	0.0025	HEK293
180615_mCT_hs_h1_hek293_h1_hek293_random2_G2_AD002_indexed	0.00825	0.84233	0.019	0.84102	0.01084	H1
180615_mCT_hs_h1_hek293_h1_hek293_random2_G2_AD006_indexed	0.00727	0.88583	0.01706	0.88499	0.00986	H1
180615_mCT_hs_h1_hek293_h1_hek293_random2_G3_AD002_indexed	0.0089	0.87566	0.0227	0.87454	0.01392	H1
180615_mCT_hs_h1_hek293_h1_hek293_random2_G3_AD004_indexed	0.00808	0.86442	0.01817	0.86332	0.01017	H1
180615_mCT_hs_h1_hek293_h1_hek293_random2_G3_AD006_indexed	0.00642	0.6304	0.00967	0.62801	0.00327	HEK293
180615_mCT_hs_h1_hek293_h1_hek293_random2_G4_AD001_indexed	0.0048	0.64472	0.00614	0.64301	0.00135	HEK293
180615_mCT_hs_h1_hek293_h1_hek293_random2_G4_AD002_indexed	0.0068	0.81173	0.01394	0.81044	0.00719	H1
180615_mCT_hs_h1_hek293_h1_hek293_random2_G4_AD004_indexed	0.00506	0.61713	0.00646	0.61518	0.00141	HEK293
180615_mCT_hs_h1_hek293_h1_hek293_random2_G5_AD001_indexed	0.00722	0.70685	0.01231	0.70472	0.00513	HEK293
180615_mCT_hs_h1_hek293_h1_hek293_random2_G5_AD002_indexed	0.0065	0.73209	0.01327	0.73034	0.00681	H1
180615_mCT_hs_h1_hek293_h1_hek293_random2_G5_AD004_indexed	0.00604	0.61551	0.0082	0.61317	0.00217	HEK293
180615_mCT_hs_h1_hek293_h1_hek293_random2_G5_AD006_indexed	0.00721	0.85857	0.01701	0.85754	0.00987	H1
180615_mCT_hs_h1_hek293_h1_hek293_random2_G6_AD001_indexed	0.00645	0.86374	0.0148	0.86286	0.0084	H1
180615_mCT_hs_h1_hek293_h1_hek293_random2_G6_AD002_indexed	0.00648	0.79779	0.01533	0.79647	0.00891	H1
180615_mCT_hs_h1_hek293_h1_hek293_random2_G6_AD004_indexed	0.00794	0.86589	0.01811	0.86482	0.01025	H1
180615_mCT_hs_h1_hek293_h1_hek293_random2_G6_AD006_indexed	0.00542	0.64805	0.00784	0.64613	0.00243	HEK293
180615_mCT_hs_h1_hek293_h1_hek293_random2_G7_AD001_indexed	0.00572	0.60767	0.00791	0.60541	0.0022	HEK293
180615_mCT_hs_h1_hek293_h1_hek293_random2_G7_AD002_indexed	0.00704	0.79503	0.01427	0.79358	0.00728	H1
180615_mCT_hs_h1_hek293_h1_hek293_random2_G7_AD004_indexed	0.00638	0.63857	0.00883	0.63625	0.00247	HEK293
180615_mCT_hs_h1_hek293_h1_hek293_random2_G7_AD006_indexed	0.00733	0.79598	0.0161	0.79447	0.00883	H1
180615_mCT_hs_h1_hek293_h1_hek293_random2_G8_AD001_indexed	0.00798	0.87208	0.01748	0.87105	0.00958	H1
180615_mCT_hs_h1_hek293_h1_hek293_random2_G8_AD002_indexed	0.0061	0.82014	0.01463	0.81904	0.00858	H1
180615_mCT_hs_h1_hek293_h1_hek293_random2_G9_AD001_indexed	0.00603	0.66152	0.00848	0.65947	0.00246	HEK293
180615_mCT_hs_h1_hek293_h1_hek293_random2_G9_AD002_indexed	0.00733	0.85591	0.01531	0.85485	0.00804	H1
180615_mCT_hs_h1_hek293_h1_hek293_random2_G9_AD004_indexed	0.00795	0.84138	0.0177	0.84011	0.00983	H1
180615_mCT_hs_h1_hek293_h1_hek293_random2_G9_AD006_indexed	0.00437	0.59196	0.00576	0.59017	0.0014	HEK293
180615_mCT_hs_h1_hek293_h1_hek293_random2_H10_AD001_indexed	0.00827	0.86871	0.01679	0.86762	0.00859	H1
180615_mCT_hs_h1_hek293_h1_hek293_random2_H10_AD002_indexed	0.00702	0.61676	0.00911	0.61405	0.0021	HEK293
180615_mCT_hs_h1_hek293_h1_hek293_random2_H10_AD004_indexed	0.0078	0.64271	0.01074	0.6399	0.00296	HEK293
180615_mCT_hs_h1_hek293_h1_hek293_random2_H11_AD001_indexed	0.00839	0.86954	0.01861	0.86844	0.01031	H1
180615_mCT_hs_h1_hek293_h1_hek293_random2_H11_AD002_indexed	0.0056	0.63752	0.00748	0.63548	0.00189	HEK293
180615_mCT_hs_h1_hek293_h1_hek293_random2_H11_AD004_indexed	0.00758	0.87479	0.01575	0.87383	0.00823	H1
180615_mCT_hs_h1_hek293_h1_hek293_random2_H11_AD006_indexed	0.0069	0.74504	0.01385	0.74327	0.007	H1
180615_mCT_hs_h1_hek293_h1_hek293_random2_H12_AD002_indexed	0.00755	0.83509	0.01515	0.83384	0.00766	H1
180615_mCT_hs_h1_hek293_h1_hek293_random2_H12_AD004_indexed	0.0069	0.8659	0.01548	0.86497	0.00864	H1
180615_mCT_hs_h1_hek293_h1_hek293_random2_H12_AD006_indexed	0.00447	0.61099	0.00622	0.60924	0.00176	HEK293
180615_mCT_hs_h1_hek293_h1_hek293_random2_H1_AD002_indexed	0.00599	0.62794	0.00834	0.6257	0.00236	HEK293
180615_mCT_hs_h1_hek293_h1_hek293_random2_H1_AD004_indexed	0.0555	0.8533	0.07275	0.84468	0.01826	H1
180615_mCT_hs_h1_hek293_h1_hek293_random2_H1_AD006_indexed	0.00737	0.88656	0.01822	0.88572	0.01093	H1
180615_mCT_hs_h1_hek293_h1_hek293_random2_H2_AD001_indexed	0.00509	0.82131	0.01192	0.8204	0.00686	H1
180615_mCT_hs_h1_hek293_h1_hek293_random2_H2_AD002_indexed	0.00583	0.86635	0.01214	0.86557	0.00635	H1
180615_mCT_hs_h1_hek293_h1_hek293_random2_H2_AD004_indexed	0.00673	0.63285	0.00958	0.63036	0.00287	HEK293
180615_mCT_hs_h1_hek293_h1_hek293_random2_H2_AD006_indexed	0.00628	0.88273	0.01559	0.88199	0.00937	H1
180615_mCT_hs_h1_hek293_h1_hek293_random2_H3_AD004_indexed	0.00723	0.83639	0.01775	0.8352	0.0106	H1
180615_mCT_hs_h1_hek293_h1_hek293_random2_H3_AD006_indexed	0.00758	0.77596	0.01642	0.77425	0.00891	H1
180615_mCT_hs_h1_hek293_h1_hek293_random2_H4_AD001_indexed	0.00679	0.61202	0.00957	0.60937	0.0028	HEK293
180615_mCT_hs_h1_hek293_h1_hek293_random2_H4_AD002_indexed	0.00539	0.6522	0.00685	0.65032	0.00147	HEK293
180615_mCT_hs_h1_hek293_h1_hek293_random2_H4_AD004_indexed	0.00883	0.82341	0.01762	0.82184	0.00887	H1
180615_mCT_hs_h1_hek293_h1_hek293_random2_H4_AD006_indexed	0.00641	0.85137	0.01463	0.85041	0.00827	H1
180615_mCT_hs_h1_hek293_h1_hek293_random2_H5_AD001_indexed	0.00585	0.61986	0.00849	0.61762	0.00266	HEK293
180615_mCT_hs_h1_hek293_h1_hek293_random2_H5_AD004_indexed	0.00573	0.61384	0.00805	0.61161	0.00233	HEK293
180615_mCT_hs_h1_hek293_h1_hek293_random2_H5_AD006_indexed	0.00553	0.65772	0.00813	0.65582	0.00261	HEK293
180615_mCT_hs_h1_hek293_h1_hek293_random2_H6_AD001_indexed	0.0061	0.8283	0.01392	0.82725	0.00787	H1
180615_mCT_hs_h1_hek293_h1_hek293_random2_H6_AD002_indexed	0.00615	0.63113	0.00859	0.62885	0.00246	HEK293
180615_mCT_hs_h1_hek293_h1_hek293_random2_H6_AD004_indexed	0.0076	0.82127	0.0167	0.8199	0.00917	H1
180615_mCT_hs_h1_hek293_h1_hek293_random2_H7_AD001_indexed	0.00578	0.61527	0.00798	0.61303	0.00221	HEK293
180615_mCT_hs_h1_hek293_h1_hek293_random2_H7_AD002_indexed	0.00778	0.78419	0.01888	0.7825	0.01119	H1
180615_mCT_hs_h1_hek293_h1_hek293_random2_H7_AD004_indexed	0.00715	0.6259	0.0101	0.62321	0.00297	HEK293
180615_mCT_hs_h1_hek293_h1_hek293_random2_H7_AD006_indexed	0.00585	0.62551	0.00859	0.62331	0.00276	HEK293
180615_mCT_hs_h1_hek293_h1_hek293_random2_H8_AD002_indexed	0.00481	0.59732	0.00644	0.59537	0.00164	HEK293
180615_mCT_hs_h1_hek293_h1_hek293_random2_H8_AD004_indexed	0.00658	0.84777	0.0139	0.84676	0.00737	H1
180615_mCT_hs_h1_hek293_h1_hek293_random2_H9_AD004_indexed	0.00654	0.62538	0.0096	0.62291	0.00308	HEK293
180615_mCT_hs_h1_hek293_h1_hek293_random2_H9_AD006_indexed	0.00764	0.87996	0.0155	0.87904	0.00792	H
