# Supplementary material for: Single nucleus multi-omics identifies human cortical cell regulatory genome diversity
Source: Cell Genom. 2022 Mar 9;2(3):100107. doi: 10.1016/j.xgen.2022.100107 (PMC9004682; doi:10.1016/j.xgen.2022.100107)
Supplement: Table S4. Metadata for snmCAT-seq data generated from human brain frontal cortex, related to Figure 4 [file mmc5.xlsx]

## Sheet: Transcriptome
Table S4. Metadata for snmC2T-seq data generated from human brain frontal cortex
Sample	Total reads (R1 only)	Methylome reads (R1 only)	RNA reads (R1 only)	% methylome reads	% RNA reads	Reads mapped to rRNA	%reads mapped to rRNA	Reads mapped to genes	%reads mapped to genes	Detected genes (body)	Reads mapped to exons	%reads mapped to exons	Detected genes (exon)	snmC2T-seq Baseline Cluster
190305_mCTseq_hs_21yr_BA10_UMB5577_1_UMB5577_2_A10_AD001_indexed	1862802	835326	277268	0.448	0.149	143	0.001	246160	0.888	7036	49237	0.178	2710	L2-4_RORB
190305_mCTseq_hs_21yr_BA10_UMB5577_1_UMB5577_2_A10_AD002_indexed	1778894	922968	253839	0.519	0.143	145	0.001	228552	0.9	6482	49090	0.193	2471	L1-3_CUX2
190305_mCTseq_hs_21yr_BA10_UMB5577_1_UMB5577_2_A10_AD004_indexed	2291167	1209110	210944	0.528	0.092	627	0.003	188118	0.892	6649	42028	0.199	2213	MGE_PVALB
190305_mCTseq_hs_21yr_BA10_UMB5577_1_UMB5577_2_A10_AD006_indexed	2760831	1251197	497584	0.453	0.18	157	0	456161	0.917	8110	95240	0.191	3356	MGE_B3GAT2
190305_mCTseq_hs_21yr_BA10_UMB5577_1_UMB5577_2_A10_AD007_indexed	2451438	1449012	168521	0.591	0.069	313	0.002	147918	0.878	7139	33502	0.199	2435	L5-6_PDZRN4
190305_mCTseq_hs_21yr_BA10_UMB5577_1_UMB5577_2_A10_AD008_indexed	1968105	1060957	57202	0.539	0.029	790	0.014	45440	0.794	4592	13931	0.244	1247	L1-3_CUX2
190305_mCTseq_hs_21yr_BA10_UMB5577_1_UMB5577_2_A10_AD010_indexed	2264719	1088129	294911	0.48	0.13	50	0	262806	0.891	7161	56274	0.191	2987	L2-4_RORB
190305_mCTseq_hs_21yr_BA10_UMB5577_1_UMB5577_2_A10_AD012_indexed	1884478	1013789	194603	0.538	0.103	327	0.002	175476	0.902	6085	42397	0.218	2196	L4-5_FOXP2
190305_mCTseq_hs_21yr_BA10_UMB5577_1_UMB5577_2_A11_AD001_indexed	2206485	884249	334190	0.401	0.151	476	0.001	299012	0.895	7902	61856	0.185	3136	L2-4_RORB
190305_mCTseq_hs_21yr_BA10_UMB5577_1_UMB5577_2_A11_AD002_indexed	2669661	1253909	504815	0.47	0.189	194	0	450737	0.893	8057	89633	0.178	3570	L6_TSHZ2
190305_mCTseq_hs_21yr_BA10_UMB5577_1_UMB5577_2_A11_AD004_indexed	2300301	1206569	139232	0.525	0.061	205	0.001	122045	0.877	6026	28214	0.203	1900	L1-3_CUX2
190305_mCTseq_hs_21yr_BA10_UMB5577_1_UMB5577_2_A11_AD006_indexed	3041302	1471732	385913	0.484	0.127	498	0.001	341096	0.884	7538	79579	0.206	2729	L1-3_CUX2
190305_mCTseq_hs_21yr_BA10_UMB5577_1_UMB5577_2_A11_AD007_indexed	2295355	1451010	47898	0.632	0.021	365	0.008	39155	0.817	4202	9938	0.207	978	CGE_NDNF
190305_mCTseq_hs_21yr_BA10_UMB5577_1_UMB5577_2_A11_AD008_indexed	2798875	1113399	534750	0.398	0.191	1060	0.002	468367	0.876	8547	111838	0.209	3932	L4-5_FOXP2
190305_mCTseq_hs_21yr_BA10_UMB5577_1_UMB5577_2_A11_AD010_indexed	2101293	1060877	203695	0.505	0.097	179	0.001	181291	0.89	6251	39869	0.196	2177	MGE_PVALB
190305_mCTseq_hs_21yr_BA10_UMB5577_1_UMB5577_2_A11_AD012_indexed	2119444	1307569	87908	0.617	0.041	313	0.004	74889	0.852	5102	17742	0.202	1306	L1-3_CUX2
190305_mCTseq_hs_21yr_BA10_UMB5577_1_UMB5577_2_A12_AD001_indexed	1896013	1179212	19014	0.622	0.01	175	0.009	12476	0.656	3715	2776	0.146	529	Oligo_MBP
190305_mCTseq_hs_21yr_BA10_UMB5577_1_UMB5577_2_A12_AD002_indexed	1915710	1209822	41190	0.632	0.022	69	0.002	34879	0.847	3764	7729	0.188	874	Oligo_MBP
190305_mCTseq_hs_21yr_BA10_UMB5577_1_UMB5577_2_A12_AD004_indexed	2111158	1248553	20994	0.591	0.01	881	0.042	12212	0.582	4480	3567	0.17	554	Micro-Endo_TYROBP
190305_mCTseq_hs_21yr_BA10_UMB5577_1_UMB5577_2_A12_AD006_indexed	2242662	1231872	70370	0.549	0.031	158	0.002	57293	0.814	4704	11211	0.159	1000	Oligo_MBP
190305_mCTseq_hs_21yr_BA10_UMB5577_1_UMB5577_2_A12_AD007_indexed	1606609	1045918	20714	0.651	0.013	29	0.001	15951	0.77	2953	3788	0.183	399	Astro_FGF3R
190305_mCTseq_hs_21yr_BA10_UMB5577_1_UMB5577_2_A12_AD008_indexed	1632635	856771	13888	0.525	0.009	50	0.004	7460	0.537	2786	1645	0.118	376	Oligo_MBP
190305_mCTseq_hs_21yr_BA10_UMB5577_1_UMB5577_2_A12_AD010_indexed	1783733	1071522	25128	0.601	0.014	114	0.005	14941	0.595	5491	3178	0.126	773	Micro-Endo_TYROBP
190305_mCTseq_hs_21yr_BA10_UMB5577_1_UMB5577_2_A12_AD012_indexed	2289245	1311858	11142	0.573	0.005	14	0.001	6908	0.62	2714	1289	0.116	326	Oligo_MBP
190305_mCTseq_hs_21yr_BA10_UMB5577_1_UMB5577_2_A1_AD002_indexed	1650399	922840	64064	0.559	0.039	121	0.002	51351	0.802	6099	10671	0.167	1276	CGE_VIP_MBP
190305_mCTseq_hs_21yr_BA10_UMB5577_1_UMB5577_2_A1_AD004_indexed	1953226	1216020	21306	0.623	0.011	42	0.002	14333	0.673	3920	3159	0.148	572	MGE_CALB1
190305_mCTseq_hs_21yr_BA10_UMB5577_1_UMB5577_2_A1_AD006_indexed	2007940	1181096	59518	0.588	0.03	1024	0.017	49485	0.831	4741	14558	0.245	1241	CGE_VIP
190305_mCTseq_hs_21yr_BA10_UMB5577_1_UMB5577_2_A1_AD007_indexed	2259862	1302134	249478	0.576	0.11	320	0.001	225911	0.906	6639	43619	0.175	2320	L1-3_CUX2
190305_mCTseq_hs_21yr_BA10_UMB5577_1_UMB5577_2_A1_AD008_indexed	1940050	841478	267307	0.434	0.138	201	0.001	244222	0.914	6057	61520	0.23	2693	CGE_VIP_MBP
190305_mCTseq_hs_21yr_BA10_UMB5577_1_UMB5577_2_A1_AD010_indexed	1780415	916067	150238	0.515	0.084	106	0.001	134885	0.898	5887	28593	0.19	2078	L4-6_LRRK1
190305_mCTseq_hs_21yr_BA10_UMB5577_1_UMB5577_2_A1_AD012_indexed	1797406	1077350	83590	0.599	0.047	100	0.001	70753	0.846	5008	15583	0.186	1382	MGE_PVALB
190305_mCTseq_hs_21yr_BA10_UMB5577_1_UMB5577_2_A2_AD002_indexed	1144080	475510	245975	0.416	0.215	377	0.002	223256	0.908	6119	47762	0.194	2583	L2-4_RORB
190305_mCTseq_hs_21yr_BA10_UMB5577_1_UMB5577_2_A2_AD004_indexed	3414859	1890896	379366	0.554	0.111	388	0.001	341270	0.9	9033	77606	0.205	3686	MGE_CALB1
190305_mCTseq_hs_21yr_BA10_UMB5577_1_UMB5577_2_A2_AD006_indexed	1611839	910665	56935	0.565	0.035	351	0.006	47106	0.827	4754	14733	0.259	1351	L4-5_FOXP2
190305_mCTseq_hs_21yr_BA10_UMB5577_1_UMB5577_2_A2_AD007_indexed	1729437	1085594	63217	0.628	0.037	155	0.002	54993	0.87	4566	12870	0.204	1280	CGE_NDNF
190305_mCTseq_hs_21yr_BA10_UMB5577_1_UMB5577_2_A2_AD008_indexed	1663119	859183	16505	0.517	0.01	72	0.004	10177	0.617	2880	2879	0.174	420	L2-4_RORB
190305_mCTseq_hs_21yr_BA10_UMB5577_1_UMB5577_2_A2_AD010_indexed	1658932	898905	116946	0.542	0.07	54	0	103480	0.885	5527	21171	0.181	1869	L1-3_CUX2
190305_mCTseq_hs_21yr_BA10_UMB5577_1_UMB5577_2_A2_AD012_indexed	840681	503300	12598	0.599	0.015	120	0.01	10621	0.843	1577	2988	0.237	460	CGE_VIP
190305_mCTseq_hs_21yr_BA10_UMB5577_1_UMB5577_2_A3_AD001_indexed	909287	357949	96816	0.394	0.106	1079	0.011	87873	0.908	4367	22768	0.235	1538	MGE_B3GAT2
190305_mCTseq_hs_21yr_BA10_UMB5577_1_UMB5577_2_A3_AD002_indexed	1820203	880912	228406	0.484	0.125	202	0.001	204012	0.893	6837	43964	0.192	2798	L2-4_RORB
190305_mCTseq_hs_21yr_BA10_UMB5577_1_UMB5577_2_A3_AD004_indexed	2057123	958793	298624	0.466	0.145	118	0	267869	0.897	7152	62593	0.21	3010	L4-5_FOXP2
190305_mCTseq_hs_21yr_BA10_UMB5577_1_UMB5577_2_A3_AD006_indexed	1800499	984994	74936	0.547	0.042	292	0.004	62808	0.838	5114	17285	0.231	1558	L4-5_FOXP2
190305_mCTseq_hs_21yr_BA10_UMB5577_1_UMB5577_2_A3_AD007_indexed	1608481	982322	30770	0.611	0.019	546	0.018	24586	0.799	3301	7885	0.256	834	L4_PLCH1
190305_mCTseq_hs_21yr_BA10_UMB5577_1_UMB5577_2_A3_AD008_indexed	1582848	820934	72814	0.519	0.046	298	0.004	62343	0.856	4834	13575	0.186	1306	MGE_CALB1
190305_mCTseq_hs_21yr_BA10_UMB5577_1_UMB5577_2_A3_AD010_indexed	1644970	967483	65471	0.588	0.04	81	0.001	56442	0.862	4345	12330	0.188	1147	L1-3_CUX2
190305_mCTseq_hs_21yr_BA10_UMB5577_1_UMB5577_2_A3_AD012_indexed	1789550	895686	238753	0.501	0.133	313	0.001	215752	0.904	6899	53788	0.225	2945	CGE_LAMP5
190305_mCTseq_hs_21yr_BA10_UMB5577_1_UMB5577_2_A4_AD001_indexed	1015689	508441	105910	0.501	0.104	145	0.001	92607	0.874	5371	19327	0.182	1897	L1-3_CUX2
190305_mCTseq_hs_21yr_BA10_UMB5577_1_UMB5577_2_A4_AD002_indexed	1140691	560696	87222	0.492	0.076	97	0.001	77728	0.891	4873	16243	0.186	1621	CGE_LAMP5
190305_mCTseq_hs_21yr_BA10_UMB5577_1_UMB5577_2_A4_AD004_indexed	1411774	750986	109144	0.532	0.077	273	0.003	95538	0.875	5660	21285	0.195	1792	Outlier
190305_mCTseq_hs_21yr_BA10_UMB5577_1_UMB5577_2_A4_AD006_indexed	1388961	621100	239230	0.447	0.172	112	0	209340	0.875	6647	42781	0.179	2505	L1-3_CUX2
190305_mCTseq_hs_21yr_BA10_UMB5577_1_UMB5577_2_A4_AD007_indexed	1017970	643837	18280	0.632	0.018	189	0.01	14676	0.803	2953	4017	0.22	694	L4-5_FOXP2
190305_mCTseq_hs_21yr_BA10_UMB5577_1_UMB5577_2_A4_AD008_indexed	1058705	465509	105083	0.44	0.099	24	0	95163	0.906	5257	21854	0.208	1921	MGE_B3GAT2
190305_mCTseq_hs_21yr_BA10_UMB5577_1_UMB5577_2_A4_AD010_indexed	1025393	571761	42217	0.558	0.041	36	0.001	36920	0.875	3555	8702	0.206	1026	L1-3_CUX2
190305_mCTseq_hs_21yr_BA10_UMB5577_1_UMB5577_2_A4_AD012_indexed	873032	531119	25017	0.608	0.029	97	0.004	20688	0.827	3062	5066	0.203	699	L1-3_CUX2
190305_mCTseq_hs_21yr_BA10_UMB5577_1_UMB5577_2_A5_AD001_indexed	1162055	706662	22734	0.608	0.02	239	0.011	18041	0.794	3428	4752	0.209	805	L2-4_RORB
190305_mCTseq_hs_21yr_BA10_UMB5577_1_UMB5577_2_A5_AD002_indexed	991483	587203	47532	0.592	0.048	61	0.001	40991	0.862	3864	10014	0.211	1158	L6_TSHZ2
190305_mCTseq_hs_21yr_BA10_UMB5577_1_UMB5577_2_A5_AD004_indexed	1967433	988233	310015	0.502	0.158	126	0	272153	0.878	7178	55123	0.178	2739	L1-3_CUX2
190305_mCTseq_hs_21yr_BA10_UMB5577_1_UMB5577_2_A5_AD006_indexed	1528458	961134	20467	0.629	0.013	77	0.004	13497	0.659	4068	2748	0.134	664	CGE_VIP_MBP
190305_mCTseq_hs_21yr_BA10_UMB5577_1_UMB5577_2_A5_AD008_indexed	1129521	677791	24497	0.6	0.022	318	0.013	19229	0.785	3322	5066	0.207	744	L1-3_CUX2
190305_mCTseq_hs_21yr_BA10_UMB5577_1_UMB5577_2_A5_AD010_indexed	1100907	616752	49188	0.56	0.045	74	0.002	42208	0.858	4038	10536	0.214	1156	L1-3_CUX2
190305_mCTseq_hs_21yr_BA10_UMB5577_1_UMB5577_2_A5_AD012_indexed	1271202	626456	202183	0.493	0.159	348	0.002	180190	0.891	6222	38168	0.189	2395	L2-4_RORB
190305_mCTseq_hs_21yr_BA10_UMB5577_1_UMB5577_2_A6_AD001_indexed	1395986	791535	85215	0.567	0.061	180	0.002	73902	0.867	4823	15316	0.18	1493	L1-3_CUX2
190305_mCTseq_hs_21yr_BA10_UMB5577_1_UMB5577_2_A6_AD002_indexed	1888042	1106726	212698	0.586	0.113	61	0	190532	0.896	5886	34683	0.163	1997	L1-3_CUX2
190305_mCTseq_hs_21yr_BA10_UMB5577_1_UMB5577_2_A6_AD004_indexed	1963756	1068642	204972	0.544	0.104	132	0.001	182531	0.891	6003	40296	0.197	2050	MGE_CALB1
190305_mCTseq_hs_21yr_BA10_UMB5577_1_UMB5577_2_A6_AD006_indexed	2015820	1082435	212216	0.537	0.105	506	0.002	184299	0.868	5941	39399	0.186	1894	L1-3_CUX2
190305_mCTseq_hs_21yr_BA10_UMB5577_1_UMB5577_2_A6_AD007_indexed	1707221	923275	244824	0.541	0.143	169	0.001	221006	0.903	6290	42547	0.174	2299	L1-3_CUX2
190305_mCTseq_hs_21yr_BA10_UMB5577_1_UMB5577_2_A6_AD008_indexed	1384291	809230	19891	0.585	0.014	47	0.002	15028	0.756	3045	3479	0.175	623	CGE_LAMP5
190305_mCTseq_hs_21yr_BA10_UMB5577_1_UMB5577_2_A6_AD010_indexed	1313378	803945	9134	0.612	0.007	92	0.01	5974	0.654	2043	2286	0.25	347	L6_TSHZ2
190305_mCTseq_hs_21yr_BA10_UMB5577_1_UMB5577_2_A6_AD012_indexed	1722979	1013751	170007	0.588	0.099	29	0	150407	0.885	5466	33716	0.198	1901	L1-3_CUX2
190305_mCTseq_hs_21yr_BA10_UMB5577_1_UMB5577_2_A7_AD001_indexed	2371806	1243412	208533	0.524	0.088	254	0.001	183749	0.881	6665	41442	0.199	2309	L4-5_TOX
190305_mCTseq_hs_21yr_BA10_UMB5577_1_UMB5577_2_A7_AD002_indexed	1958226	1145122	103534	0.585	0.053	477	0.005	95970	0.927	3544	24829	0.24	1261	MGE_B3GAT2
190305_mCTseq_hs_21yr_BA10_UMB5577_1_UMB5577_2_A7_AD004_indexed	2541660	1430842	105698	0.563	0.042	79	0.001	91456	0.865	5607	20483	0.194	1644	CGE-MGE_CHST9
190305_mCTseq_hs_21yr_BA10_UMB5577_1_UMB5577_2_A7_AD006_indexed	2727728	1430316	234682	0.524	0.086	43	0	203646	0.868	6767	51273	0.218	2235	CGE_VIP
190305_mCTseq_hs_21yr_BA10_UMB5577_1_UMB5577_2_A7_AD007_indexed	2582171	1617404	92618	0.626	0.036	229	0.002	78460	0.847	5051	18465	0.199	1238	L1-3_CUX2
190305_mCTseq_hs_21yr_BA10_UMB5577_1_UMB5577_2_A7_AD008_indexed	2554539	1215631	285746	0.476	0.112	242	0.001	255837	0.895	6979	61711	0.216	2776	L4-5_TOX
190305_mCTseq_hs_21yr_BA10_UMB5577_1_UMB5577_2_A7_AD010_indexed	619149	267646	69760	0.432	0.113	35	0.001	61960	0.888	4575	12686	0.182	1638	L1-3_CUX2
190305_mCTseq_hs_21yr_BA10_UMB5577_1_UMB5577_2_A7_AD012_indexed	1348638	797580	18443	0.591	0.014	409	0.022	12630	0.685	2816	3227	0.175	449	CGE_VIP
190305_mCTseq_hs_21yr_BA10_UMB5577_1_UMB5577_2_A8_AD001_indexed	2008213	901298	371485	0.449	0.185	216	0.001	336972	0.907	7444	66501	0.179	2986	L2-4_RORB
190305_mCTseq_hs_21yr_BA10_UMB5577_1_UMB5577_2_A8_AD002_indexed	1357133	832183	31909	0.613	0.024	84	0.003	27280	0.855	3079	6680	0.209	726	MGE_CALB1
190305_mCTseq_hs_21yr_BA10_UMB5577_1_UMB5577_2_A8_AD004_indexed	2147000	1153953	178829	0.537	0.083	210	0.001	161246	0.902	6258	40623	0.227	2216	MGE_B3GAT2
190305_mCTseq_hs_21yr_BA10_UMB5577_1_UMB5577_2_A8_AD006_indexed	2049944	1201303	93926	0.586	0.046	164	0.002	81400	0.867	5049	17850	0.19	1337	L1-3_CUX2
190305_mCTseq_hs_21yr_BA10_UMB5577_1_UMB5577_2_A8_AD007_indexed	1851568	1088340	126490	0.588	0.068	53	0	111566	0.882	5231	24200	0.191	1778	MGE_PVALB
190305_mCTseq_hs_21yr_BA10_UMB5577_1_UMB5577_2_A8_AD008_indexed	1801552	835703	215261	0.464	0.119	609	0.003	192008	0.892	6664	45979	0.214	2562	MGE_PVALB
190305_mCTseq_hs_21yr_BA10_UMB5577_1_UMB5577_2_A8_AD012_indexed	1810454	790330	384859	0.437	0.213	405	0.001	347532	0.903	7595	72522	0.188	3326	L4_PLCH1
190305_mCTseq_hs_21yr_BA10_UMB5577_1_UMB5577_2_A9_AD001_indexed	2586836	1449513	115979	0.56	0.045	501	0.004	99984	0.862	5808	23445	0.202	1626	MGE_B3GAT2
190305_mCTseq_hs_21yr_BA10_UMB5577_1_UMB5577_2_A9_AD004_indexed	3933306	1730303	741976	0.44	0.189	609	0.001	660479	0.89	8639	115732	0.156	3435	L1-3_CUX2
190305_mCTseq_hs_21yr_BA10_UMB5577_1_UMB5577_2_A9_AD006_indexed	3668455	1671894	581229	0.456	0.158	443	0.001	523776	0.901	8121	125843	0.217	3253	L4-6_LRRK1
190305_mCTseq_hs_21yr_BA10_UMB5577_1_UMB5577_2_A9_AD007_indexed	3298058	1669532	503684	0.506	0.153	310	0.001	456488	0.906	7796	94346	0.187	3253	L4-6_LRRK1
190305_mCTseq_hs_21yr_BA10_UMB5577_1_UMB5577_2_A9_AD008_indexed	961874	488756	47368	0.508	0.049	244	0.005	40702	0.859	3749	9737	0.206	1150	MGE_PVALB
190305_mCTseq_hs_21yr_BA10_UMB5577_1_UMB5577_2_A9_AD010_indexed	3107287	1835331	133471	0.591	0.043	76	0.001	118016	0.884	5106	24631	0.185	1445	MGE_B3GAT2
190305_mCTseq_hs_21yr_BA10_UMB5577_1_UMB5577_2_A9_AD012_indexed	2683727	1685688	83989	0.628	0.031	1087	0.013	70659	0.841	4904	18193	0.217	1175	L1-3_CUX2
190305_mCTseq_hs_21yr_BA10_UMB5577_1_UMB5577_2_B10_AD001_indexed	1696269	1033358	21141	0.609	0.012	529	0.025	14203	0.672	3577	4234	0.2	609	L1-3_CUX2
190305_mCTseq_hs_21yr_BA10_UMB5577_1_UMB5577_2_B10_AD002_indexed	1047931	587539	12525	0.561	0.012	150	0.012	9425	0.752	1631	2562	0.205	298	CGE_NDNF
190305_mCTseq_hs_21yr_BA10_UMB5577_1_UMB5577_2_B10_AD004_indexed	2101079	1131173	105608	0.538	0.05	113	0.001	92520	0.876	3481	22015	0.208	1144	L1-3_CUX2
190305_mCTseq_hs_21yr_BA10_UMB5577_1_UMB5577_2_B10_AD006_indexed	2922163	1302524	483719	0.446	0.166	766	0.002	435611	0.901	7921	90187	0.186	3111	MGE_PVALB
190305_mCTseq_hs_21yr_BA10_UMB5577_1_UMB5577_2_B10_AD007_indexed	2491848	1449348	227846	0.582	0.091	608	0.003	206402	0.906	6161	46001	0.202	2100	CGE_NDNF
190305_mCTseq_hs_21yr_BA10_UMB5577_1_UMB5577_2_B10_AD008_indexed	1928832	1093053	74459	0.567	0.039	85	0.001	62960	0.846	4633	15089	0.203	1181	MGE_CALB1
190305_mCTseq_hs_21yr_BA10_UMB5577_1_UMB5577_2_B10_AD010_indexed	2307640	1251834	165332	0.542	0.072	148	0.001	146725	0.887	5707	31172	0.189	1875	L4_PLCH1
190305_mCTseq_hs_21yr_BA10_UMB5577_1_UMB5577_2_B10_AD012_indexed	2301231	1128256	330337	0.49	0.144	152	0	290229	0.879	6828	63820	0.193	2652	L2-4_RORB
190305_mCTseq_hs_21yr_BA10_UMB5577_1_UMB5577_2_B11_AD001_indexed	1668399	903807	126888	0.542	0.076	74	0.001	112987	0.89	5660	24919	0.196	1707	L1-3_CUX2
190305_mCTseq_hs_21yr_BA10_UMB5577_1_UMB5577_2_B11_AD002_indexed	684001	397523	8555	0.581	0.013	133	0.016	6640	0.776	1337	1629	0.19	243	MGE_B3GAT2
190305_mCTseq_hs_21yr_BA10_UMB5577_1_UMB5577_2_B11_AD004_indexed	2245236	980563	270835	0.437	0.121	197	0.001	242802	0.896	5861	61408	0.227	2722	L4-5_FOXP2
190305_mCTseq_hs_21yr_BA10_UMB5577_1_UMB5577_2_B11_AD006_indexed	2152105	1037287	179487	0.482	0.083	119	0.001	155517	0.866	6575	33768	0.188	2206	L2-4_RORB
190305_mCTseq_hs_21yr_BA10_UMB5577_1_UMB5577_2_B11_AD007_indexed	1948666	1123953	95924	0.577	0.049	126	0.001	81104	0.846	5188	19604	0.204	1554	L1-3_CUX2
190305_mCTseq_hs_21yr_BA10_UMB5577_1_UMB5577_2_B11_AD008_indexed	2021208	1081547	129601	0.535	0.064	992	0.008	112810	0.87	5774	27314	0.211	1862	CGE_VIP_MBP
190305_mCTseq_hs_21yr_BA10_UMB5577_1_UMB5577_2_B11_AD010_indexed	1903919	1001347	134422	0.526	0.071	219	0.002	119465	0.889	5796	27422	0.204	2036	L1-3_CUX2
190305_mCTseq_hs_21yr_BA10_UMB5577_1_UMB5577_2_B11_AD012_indexed	1925176	1180056	67794	0.613	0.035	170	0.003	58784	0.867	4747	14160	0.209	1303	CGE_VIP
190305_mCTseq_hs_21yr_BA10_UMB5577_1_UMB5577_2_B12_AD001_indexed	1600981	992620	28131	0.62	0.018	75	0.003	22315	0.793	3378	5021	0.178	605	Oligo_MBP
190305_mCTseq_hs_21yr_BA10_UMB5577_1_UMB5577_2_B12_AD002_indexed	1722681	1134696	36209	0.659	0.021	226	0.006	31577	0.872	3342	9042	0.25	835	Oligo_MBP
190305_mCTseq_hs_21yr_BA10_UMB5577_1_UMB5577_2_B12_AD004_indexed	2100150	1258925	76341	0.599	0.036	60	0.001	67252	0.881	4284	14461	0.189	1005	Oligo_MBP
190305_mCTseq_hs_21yr_BA10_UMB5577_1_UMB5577_2_B12_AD006_indexed	1957065	1210911	31980	0.619	0.016	123	0.004	24356	0.762	3623	5454	0.171	608	Oligo_MBP
190305_mCTseq_hs_21yr_BA10_UMB5577_1_UMB5577_2_B12_AD007_indexed	1792576	1177291	36906	0.657	0.021	137	0.004	31344	0.849	3317	7576	0.205	772	Oligo_MBP
190305_mCTseq_hs_21yr_BA10_UMB5577_1_UMB5577_2_B12_AD008_indexed	1521975	896817	25550	0.589	0.017	38	0.001	19423	0.76	3345	4427	0.173	532	Micro-Endo_TYROBP
190305_mCTseq_hs_21yr_BA10_UMB5577_1_UMB5577_2_B12_AD010_indexed	1379695	839490	16511	0.608	0.012	24	0.001	9265	0.561	4347	1358	0.082	533	Micro-Endo_TYROBP
190305_mCTseq_hs_21yr_BA10_UMB5577_1_UMB5577_2_B12_AD012_indexed	1795934	1166932	22202	0.65	0.012	70	0.003	17298	0.779	2998	4195	0.189	468	Micro-Endo_TYROBP
190305_mCTseq_hs_21yr_BA10_UMB5577_1_UMB5577_2_B1_AD001_indexed	2383178	1155372	329125	0.485	0.138	454	0.001	293901	0.893	7758	73693	0.224	2880	L1-3_CUX2
190305_mCTseq_hs_21yr_BA10_UMB5577_1_UMB5577_2_B1_AD006_indexed	3370304	1650303	475573	0.49	0.141	375	0.001	428594	0.901	8164	85479	0.18	3125	L4-6_LRRK1
190305_mCTseq_hs_21yr_BA10_UMB5577_1_UMB5577_2_B1_AD007_indexed	2620684	1496256	244671	0.571	0.093	111	0	224208	0.916	6701	49023	0.2	2521	CGE_NDNF
190305_mCTseq_hs_21yr_BA10_UMB5577_1_UMB5577_2_B1_AD008_indexed	2339952	1235291	153109	0.528	0.065	395	0.003	129390	0.845	6185	26699	0.174	1731	L1-3_CUX2
190305_mCTseq_hs_21yr_BA10_UMB5577_1_UMB5577_2_B1_AD010_indexed	2370108	1304409	167856	0.55	0.071	188	0.001	146687	0.874	5927	33750	0.201	1913	L1-3_CUX2
190305_mCTseq_hs_21yr_BA10_UMB5577_1_UMB5577_2_B1_AD012_indexed	2642295	1190538	549533	0.451	0.208	233	0	490029	0.892	8115	94630	0.172	3478	L2-4_RORB
190305_mCTseq_hs_21yr_BA10_UMB5577_1_UMB5577_2_B2_AD001_indexed	2027647	1130406	122218	0.557	0.06	1645	0.013	107082	0.876	5484	25097	0.205	1673	MGE_CALB1
190305_mCTseq_hs_21yr_BA10_UMB5577_1_UMB5577_2_B2_AD002_indexed	2102089	1116564	291471	0.531	0.139	138	0	264364	0.907	6919	53107	0.182	2662	L2-4_RORB
190305_mCTseq_hs_21yr_BA10_UMB5577_1_UMB5577_2_B2_AD004_indexed	2510154	1547037	111622	0.616	0.044	1206	0.011	93889	0.841	5999	24441	0.219	1409	MGE_CALB1
190305_mCTseq_hs_21yr_BA10_UMB5577_1_UMB5577_2_B2_AD006_indexed	2389999	1445795	89330	0.605	0.037	233	0.003	74530	0.834	5773	16589	0.186	1341	L1-3_CUX2
190305_mCTseq_hs_21yr_BA10_UMB5577_1_UMB5577_2_B2_AD007_indexed	2014202	1218940	157292	0.605	0.078	38	0	142413	0.905	5322	29707	0.189	1643	MGE_B3GAT2
190305_mCTseq_hs_21yr_BA10_UMB5577_1_UMB5577_2_B2_AD008_indexed	2213770	1101893	241987	0.498	0.109	265	0.001	216737	0.896	5227	40526	0.167	1991	L1-3_CUX2
190305_mCTseq_hs_21yr_BA10_UMB5577_1_UMB5577_2_B2_AD010_indexed	2227859	1261321	166991	0.566	0.075	479	0.003	149698	0.896	5807	32290	0.193	1991	MGE_CALB1
190305_mCTseq_hs_21yr_BA10_UMB5577_1_UMB5577_2_B2_AD012_indexed	1605608	1010880	66766	0.63	0.042	17	0	58378	0.874	3838	11978	0.179	1068	CGE_NDNF
190305_mCTseq_hs_21yr_BA10_UMB5577_1_UMB5577_2_B3_AD001_indexed	2572948	1204741	354810	0.468	0.138	965	0.003	318103	0.897	7127	68004	0.192	2724	MGE_CALB1
190305_mCTseq_hs_21yr_BA10_UMB5577_1_UMB5577_2_B3_AD002_indexed	2428631	1532373	76076	0.631	0.031	438	0.006	66559	0.875	5048	15139	0.199	1328	MGE_PVALB
190305_mCTseq_hs_21yr_BA10_UMB5577_1_UMB5577_2_B3_AD004_indexed	3197038	1683698	327994	0.527	0.103	269	0.001	290479	0.886	7327	58250	0.178	2538	CGE_NDNF
190305_mCTseq_hs_21yr_BA10_UMB5577_1_UMB5577_2_B3_AD006_indexed	2895501	1615158	166832	0.558	0.058	200	0.001	142465	0.854	6422	34980	0.21	1878	L4_PLCH1
190305_mCTseq_hs_21yr_BA10_UMB5577_1_UMB5577_2_B3_AD007_indexed	2762607	1508956	373909	0.546	0.135	186	0	333208	0.891	7002	69221	0.185	2581	L1-3_CUX2
190305_mCTseq_hs_21yr_BA10_UMB5577_1_UMB5577_2_B3_AD008_indexed	1383386	623816	81404	0.451	0.059	549	0.007	68991	0.848	5073	18293	0.225	1552	MGE_B3GAT2
190305_mCTseq_hs_21yr_BA10_UMB5577_1_UMB5577_2_B3_AD010_indexed	2727357	1338153	374769	0.491	0.137	153	0	329766	0.88	7974	68538	0.183	2939	L2-4_RORB
190305_mCTseq_hs_21yr_BA10_UMB5577_1_UMB5577_2_B3_AD012_indexed	2961958	1390564	537822	0.469	0.182	543	0.001	485477	0.903	8291	96995	0.18	3452	L4-6_LRRK1
190305_mCTseq_hs_21yr_BA10_UMB5577_1_UMB5577_2_B4_AD001_indexed	1255131	685481	108317	0.546	0.086	241	0.002	97614	0.901	5202	20171	0.186	1859	CGE_LAMP5
190305_mCTseq_hs_21yr_BA10_UMB5577_1_UMB5577_2_B4_AD002_indexed	1144253	740480	13230	0.647	0.012	232	0.018	10466	0.791	2395	3556	0.269	532	CGE_LAMP5
190305_mCTseq_hs_21yr_BA10_UMB5577_1_UMB5577_2_B4_AD004_indexed	1447950	658058	234699	0.454	0.162	172	0.001	211355	0.901	6818	41733	0.178	2866	CGE_NDNF
190305_mCTseq_hs_21yr_BA10_UMB5577_1_UMB5577_2_B4_AD006_indexed	1620136	761853	244845	0.47	0.151	253	0.001	218987	0.894	6618	38719	0.158	2307	L1-3_CUX2
190305_mCTseq_hs_21yr_BA10_UMB5577_1_UMB5577_2_B4_AD007_indexed	1140329	655410	93400	0.575	0.082	374	0.004	85536	0.916	5114	20551	0.22	1907	L4-6_LRRK1
190305_mCTseq_hs_21yr_BA10_UMB5577_1_UMB5577_2_B4_AD008_indexed	1108091	531512	92336	0.48	0.083	160	0.002	83810	0.908	3951	15855	0.172	1563	CGE_NDNF
190305_mCTseq_hs_21yr_BA10_UMB5577_1_UMB5577_2_B4_AD010_indexed	1195933	569265	146717	0.476	0.123	45	0	130295	0.888	5984	25213	0.172	2357	L2-4_RORB
190305_mCTseq_hs_21yr_BA10_UMB5577_1_UMB5577_2_B4_AD012_indexed	965135	601635	18934	0.623	0.02	205	0.011	15579	0.823	2976	4478	0.237	701	MGE_PVALB
190305_mCTseq_hs_21yr_BA10_UMB5577_1_UMB5577_2_B5_AD001_indexed	1301741	723899	120155	0.556	0.092	1052	0.009	108642	0.904	5248	24861	0.207	1644	CGE_LAMP5
190305_mCTseq_hs_21yr_BA10_UMB5577_1_UMB5577_2_B5_AD002_indexed	1251437	829123	9309	0.663	0.007	166	0.018	5855	0.629	2073	1770	0.19	375	L4_PLCH1
190305_mCTseq_hs_21yr_BA10_UMB5577_1_UMB5577_2_B5_AD004_indexed	1970257	1035177	205482	0.525	0.104	178	0.001	182439	0.888	6429	33936	0.165	2241	CGE-MGE_CHST9
190305_mCTseq_hs_21yr_BA10_UMB5577_1_UMB5577_2_B5_AD006_indexed	1563085	964899	18739	0.617	0.012	59	0.003	12058	0.643	3504	3154	0.168	551	CGE_VIP
190305_mCTseq_hs_21yr_BA10_UMB5577_1_UMB5577_2_B5_AD007_indexed	1446307	908583	78932	0.628	0.055	49	0.001	69959	0.886	4386	15319	0.194	1320	MGE_CALB1
190305_mCTseq_hs_21yr_BA10_UMB5577_1_UMB5577_2_B5_AD010_indexed	1477555	859751	81465	0.582	0.055	149	0.002	69463	0.853	4610	15573	0.191	1307	L1-3_CUX2
190305_mCTseq_hs_21yr_BA10_UMB5577_1_UMB5577_2_B5_AD012_indexed	1399492	874126	76426	0.625	0.055	12	0	67036	0.877	4560	12599	0.165	1229	L1-3_CUX2
190305_mCTseq_hs_21yr_BA10_UMB5577_1_UMB5577_2_B6_AD001_indexed	1472883	818652	117201	0.556	0.08	142	0.001	104852	0.895	5893	22757	0.194	1855	CGE_LAMP5
190305_mCTseq_hs_21yr_BA10_UMB5577_1_UMB5577_2_B6_AD002_indexed	1648885	956776	157532	0.58	0.096	78	0	140599	0.893	5692	30493	0.194	2198	L1-3_CUX2
190305_mCTseq_hs_21yr_BA10_UMB5577_1_UMB5577_2_B6_AD004_indexed	1831145	1075277	101398	0.587	0.055	208	0.002	86447	0.853	5088	18861	0.186	1456	L1-3_CUX2
190305_mCTseq_hs_21yr_BA10_UMB5577_1_UMB5577_2_B6_AD007_indexed	1476694	880590	103172	0.596	0.07	40	0	91034	0.882	5388	19797	0.192	1829	L2-4_RORB
190305_mCTseq_hs_21yr_BA10_UMB5577_1_UMB5577_2_B6_AD008_indexed	1481072	737771	185318	0.498	0.125	54	0	164951	0.89	5768	30297	0.163	2029	CGE_VIP
190305_mCTseq_hs_21yr_BA10_UMB5577_1_UMB5577_2_B6_AD010_indexed	1319166	783847	20656	0.594	0.016	46	0.002	16467	0.797	2943	4057	0.196	639	L1-3_CUX2
190305_mCTseq_hs_21yr_BA10_UMB5577_1_UMB5577_2_B6_AD012_indexed	1915167	1104595	166683	0.577	0.087	333	0.002	149954	0.9	6116	38678	0.232	2200	MGE_PVALB
190305_mCTseq_hs_21yr_BA10_UMB5577_1_UMB5577_2_B7_AD001_indexed	835706	488892	38285	0.585	0.046	47	0.001	33272	0.869	3582	7120	0.186	1000	MGE_CALB1
190305_mCTseq_hs_21yr_BA10_UMB5577_1_UMB5577_2_B7_AD002_indexed	825944	557432	5899	0.675	0.007	62	0.011	4187	0.71	1533	1100	0.186	254	L1-3_CUX2
190305_mCTseq_hs_21yr_BA10_UMB5577_1_UMB5577_2_B7_AD004_indexed	1140107	637568	105156	0.559	0.092	185	0.002	93577	0.89	4671	19733	0.188	1629	CGE_VIP_MBP
190305_mCTseq_hs_21yr_BA10_UMB5577_1_UMB5577_2_B7_AD006_indexed	1073093	641274	22628	0.598	0.021	359	0.016	17689	0.782	3303	5867	0.259	853	CGE_VIP
190305_mCTseq_hs_21yr_BA10_UMB5577_1_UMB5577_2_B7_AD007_indexed	964020	558515	85271	0.579	0.088	24	0	77345	0.907	4265	14325	0.168	1336	MGE_CALB1
190305_mCTseq_hs_21yr_BA10_UMB5577_1_UMB5577_2_B7_AD008_indexed	1116145	520517	147512	0.466	0.132	116	0.001	133351	0.904	6172	28468	0.193	2509	L5-6_PDZRN4
190305_mCTseq_hs_21yr_BA10_UMB5577_1_UMB5577_2_B7_AD010_indexed	983808	593627	31130	0.603	0.032	14	0	27400	0.88	3176	6575	0.211	855	L1-3_CUX2
190305_mCTseq_hs_21yr_BA10_UMB5577_1_UMB5577_2_B7_AD012_indexed	705548	417936	46528	0.592	0.066	5	0	41930	0.901	3301	8337	0.179	899	MGE_B3GAT2
190305_mCTseq_hs_21yr_BA10_UMB5577_1_UMB5577_2_B8_AD001_indexed	1746009	947525	80522	0.543	0.046	379	0.005	68325	0.849	4931	15809	0.196	1373	MGE_CALB1
190305_mCTseq_hs_21yr_BA10_UMB5577_1_UMB5577_2_B8_AD002_indexed	1960212	1157189	104694	0.59	0.053	165	0.002	92873	0.887	4976	21257	0.203	1554	L1-3_CUX2
190305_mCTseq_hs_21yr_BA10_UMB5577_1_UMB5577_2_B8_AD004_indexed	2410087	1321692	144035	0.548	0.06	231	0.002	129279	0.898	5823	26313	0.183	1778	MGE_CALB1
190305_mCTseq_hs_21yr_BA10_UMB5577_1_UMB5577_2_B8_AD006_indexed	2625831	1411770	244691	0.538	0.093	116	0	212800	0.87	6535	41099	0.168	2108	L1-3_CUX2
190305_mCTseq_hs_21yr_BA10_UMB5577_1_UMB5577_2_B8_AD007_indexed	2637968	1499468	264904	0.568	0.1	671	0.003	236179	0.892	7001	54612	0.206	2740	L4-6_LRRK1
190305_mCTseq_hs_21yr_BA10_UMB5577_1_UMB5577_2_B8_AD008_indexed	2107957	1108440	157970	0.526	0.075	129	0.001	139427	0.883	6033	29836	0.189	1949	MGE_PVALB
190305_mCTseq_hs_21yr_BA10_UMB5577_1_UMB5577_2_B8_AD010_indexed	2435659	1367342	136642	0.561	0.056	242	0.002	119198	0.872	5948	29772	0.218	1935	L2-4_RORB
190305_mCTseq_hs_21yr_BA10_UMB5577_1_UMB5577_2_B8_AD012_indexed	1892925	1098281	137984	0.58	0.073	377	0.003	122616	0.889	5582	29776	0.216	2002	MGE_B3GAT2
190305_mCTseq_hs_21yr_BA10_UMB5577_1_UMB5577_2_B9_AD001_indexed	1788762	977589	148107	0.547	0.083	333	0.002	130449	0.881	6658	32728	0.221	2181	CGE_VIP
190305_mCTseq_hs_21yr_BA10_UMB5577_1_UMB5577_2_B9_AD002_indexed	1449929	794828	79346	0.548	0.055	96	0.001	68293	0.861	4210	17031	0.215	1304	L1-3_CUX2
190305_mCTseq_hs_21yr_BA10_UMB5577_1_UMB5577_2_B9_AD004_indexed	2169017	1065185	231317	0.491	0.107	288	0.001	210758	0.911	6304	48802	0.211	2242	CGE_NDNF
190305_mCTseq_hs_21yr_BA10_UMB5577_1_UMB5577_2_B9_AD006_indexed	1889199	1005352	121762	0.532	0.064	675	0.006	107232	0.881	5480	26795	0.22	1674	CGE_NDNF
190305_mCTseq_hs_21yr_BA10_UMB5577_1_UMB5577_2_B9_AD008_indexed	2140824	1079203	220274	0.504	0.103	106	0	197334	0.896	6246	43055	0.195	2197	L1-3_CUX2
190305_mCTseq_hs_21yr_BA10_UMB5577_1_UMB5577_2_B9_AD010_indexed	2133630	1308344	25867	0.613	0.012	325	0.013	20564	0.795	3420	6534	0.253	790	L1-3_CUX2
190305_mCTseq_hs_21yr_BA10_UMB5577_1_UMB5577_2_B9_AD012_indexed	1638639	1057447	13855	0.645	0.008	347	0.025	9358	0.675	2682	2662	0.192	425	CGE_LAMP5
190305_mCTseq_hs_21yr_BA10_UMB5577_1_UMB5577_2_C10_AD001_indexed	1388476	684624	123727	0.493	0.089	142	0.001	106455	0.86	5851	21101	0.171	1922	L1-3_CUX2
190305_mCTseq_hs_21yr_BA10_UMB5577_1_UMB5577_2_C10_AD002_indexed	1551570	952940	18932	0.614	0.012	504	0.027	14650	0.774	2768	6092	0.322	570	L4-5_FOXP2
190305_mCTseq_hs_21yr_BA10_UMB5577_1_UMB5577_2_C10_AD004_indexed	1991541	1078501	153847	0.542	0.077	248	0.002	135944	0.884	5570	28165	0.183	1805	CGE_NDNF
190305_mCTseq_hs_21yr_BA10_UMB5577_1_UMB5577_2_C10_AD006_indexed	1712355	827660	204554	0.483	0.119	379	0.002	185739	0.908	6349	43716	0.214	2473	CGE_NDNF
190305_mCTseq_hs_21yr_BA10_UMB5577_1_UMB5577_2_C10_AD007_indexed	1575246	931184	105463	0.591	0.067	667	0.006	92929	0.881	5166	23509	0.223	1731	CGE_VIP
190305_mCTseq_hs_21yr_BA10_UMB5577_1_UMB5577_2_C10_AD008_indexed	1746196	835258	187470	0.478	0.107	69	0	166975	0.891	6405	32435	0.173	2279	L1-3_CUX2
190305_mCTseq_hs_21yr_BA10_UMB5577_1_UMB5577_2_C10_AD010_indexed	1635539	918819	95826	0.562	0.059	443	0.005	86401	0.902	5024	21713	0.227	1775	MGE_B3GAT2
190305_mCTseq_hs_21yr_BA10_UMB5577_1_UMB5577_2_C10_AD012_indexed	1504522	907851	54083	0.603	0.036	110	0.002	46543	0.861	4401	11828	0.219	1301	L4_PLCH1
190305_mCTseq_hs_21yr_BA10_UMB5577_1_UMB5577_2_C11_AD001_indexed	979504	442159	81813	0.451	0.084	1602	0.02	71871	0.878	4427	23361	0.286	1618	CGE_VIP
190305_mCTseq_hs_21yr_BA10_UMB5577_1_UMB5577_2_C11_AD002_indexed	2123436	930318	472782	0.438	0.223	134	0	428266	0.906	8728	79863	0.169	4059	L2-4_RORB
190305_mCTseq_hs_21yr_BA10_UMB5577_1_UMB5577_2_C11_AD004_indexed	1646099	960359	42085	0.583	0.026	426	0.01	37253	0.885	2727	10475	0.249	864	MGE_B3GAT2
190305_mCTseq_hs_21yr_BA10_UMB5577_1_UMB5577_2_C11_AD007_indexed	1319010	836873	8438	0.634	0.006	214	0.025	6704	0.795	1199	3096	0.367	273	MGE_CALB1
190305_mCTseq_hs_21yr_BA10_UMB5577_1_UMB5577_2_C11_AD008_indexed	1688677	881397	136824	0.522	0.081	990	0.007	121855	0.891	5762	26824	0.196	1902	CGE_NDNF
190305_mCTseq_hs_21yr_BA10_UMB5577_1_UMB5577_2_C11_AD010_indexed	1887462	1039276	148224	0.551	0.079	107	0.001	134134	0.905	5584	28587	0.193	2022	CGE_VIP_MBP
190305_mCTseq_hs_21yr_BA10_UMB5577_1_UMB5577_2_C11_AD012_indexed	1772907	1021307	141513	0.576	0.08	162	0.001	126357	0.893	4471	27404	0.194	1743	CGE_NDNF
190305_mCTseq_hs_21yr_BA10_UMB5577_1_UMB5577_2_C12_AD001_indexed	1555753	961086	34628	0.618	0.022	72	0.002	28003	0.809	3531	6117	0.177	687	Oligo_MBP
190305_mCTseq_hs_21yr_BA10_UMB5577_1_UMB5577_2_C12_AD002_indexed	1512253	1026144	8660	0.679	0.006	22	0.003	5407	0.624	2257	1078	0.124	293	Oligo_MBP
190305_mCTseq_hs_21yr_BA10_UMB5577_1_UMB5577_2_C12_AD004_indexed	1826987	1154763	19735	0.632	0.011	31	0.002	14847	0.752	2995	3252	0.165	514	Oligo_MBP
190305_mCTseq_hs_21yr_BA10_UMB5577_1_UMB5577_2_C12_AD006_indexed	1992729	1198325	16246	0.601	0.008	32	0.002	9357	0.576	3155	2692	0.166	372	Oligo_MBP
190305_mCTseq_hs_21yr_BA10_UMB5577_1_UMB5577_2_C12_AD007_indexed	1572195	1055973	8921	0.672	0.006	58	0.007	5211	0.584	2485	937	0.105	281	Micro-Endo_TYROBP
190305_mCTseq_hs_21yr_BA10_UMB5577_1_UMB5577_2_C12_AD008_indexed	1618419	994154	13666	0.614	0.008	10	0.001	7535	0.551	3276	1048	0.077	362	Astro_FGF3R
190305_mCTseq_hs_21yr_BA10_UMB5577_1_UMB5577_2_C12_AD010_indexed	1764418	1117256	13126	0.633	0.007	11	0.001	8649	0.659	3175	1037	0.079	386	Astro_FGF3R
190305_mCTseq_hs_21yr_BA10_UMB5577_1_UMB5577_2_C1_AD001_indexed	1691958	946910	83286	0.56	0.049	291	0.003	71889	0.863	4890	15076	0.181	1435	MGE_PVALB
190305_mCTseq_hs_21yr_BA10_UMB5577_1_UMB5577_2_C1_AD002_indexed	1873268	1154603	119038	0.616	0.064	35	0	105490	0.886	4917	20518	0.172	1424	L1-3_CUX2
190305_mCTseq_hs_21yr_BA10_UMB5577_1_UMB5577_2_C1_AD006_indexed	1512930	430099	385773	0.284	0.255	356	0.001	338540	0.878	6704	71470	0.185	3002	Outlier
190305_mCTseq_hs_21yr_BA10_UMB5577_1_UMB5577_2_C1_AD007_indexed	1972224	1176141	153454	0.596	0.078	134	0.001	134600	0.877	5904	26011	0.17	1904	L1-3_CUX2
190305_mCTseq_hs_21yr_BA10_UMB5577_1_UMB5577_2_C1_AD008_indexed	1163743	620083	7096	0.533	0.006	29	0.004	4314	0.608	953	1165	0.164	185	MGE_CALB1
190305_mCTseq_hs_21yr_BA10_UMB5577_1_UMB5577_2_C1_AD010_indexed	1588204	937811	25384	0.59	0.016	327	0.013	22372	0.881	2167	7320	0.288	763	CGE_VIP_MBP
190305_mCTseq_hs_21yr_BA10_UMB5577_1_UMB5577_2_C1_AD012_indexed	1460968	804525	132317	0.551	0.091	206	0.002	122488	0.926	4473	34028	0.257	1914	CGE_LAMP5
190305_mCTseq_hs_21yr_BA10_UMB5577_1_UMB5577_2_C2_AD001_indexed	599139	347520	20401	0.58	0.034	45	0.002	16990	0.833	3146	4417	0.217	871	L1-3_CUX2
190305_mCTseq_hs_21yr_BA10_UMB5577_1_UMB5577_2_C2_AD002_indexed	607350	399368	4881	0.658	0.008	34	0.007	3336	0.683	1386	822	0.168	238	MGE_PVALB
190305_mCTseq_hs_21yr_BA10_UMB5577_1_UMB5577_2_C2_AD004_indexed	756333	395434	92980	0.523	0.123	173	0.002	84982	0.914	4951	15031	0.162	1750	MGE_PVALB
190305_mCTseq_hs_21yr_BA10_UMB5577_1_UMB5577_2_C2_AD006_indexed	813826	377806	130026	0.464	0.16	29	0	117879	0.907	5891	24127	0.186	2289	CGE_LAMP5
190305_mCTseq_hs_21yr_BA10_UMB5577_1_UMB5577_2_C2_AD007_indexed	626029	395291	20728	0.631	0.033	89	0.004	18099	0.873	2962	4250	0.205	818	CGE_NDNF
190305_mCTseq_hs_21yr_BA10_UMB5577_1_UMB5577_2_C2_AD008_indexed	655964	361193	44805	0.551	0.068	17	0	39631	0.885	3708	7188	0.16	1105	CGE_NDNF
190305_mCTseq_hs_21yr_BA10_UMB5577_1_UMB5577_2_C2_AD010_indexed	712967	410314	38441	0.576	0.054	37	0.001	34188	0.889	3364	7342	0.191	1016	CGE_NDNF
190305_mCTseq_hs_21yr_BA10_UMB5577_1_UMB5577_2_C2_AD012_indexed	504945	301271	8042	0.597	0.016	12	0.001	6165	0.767	1860	1869	0.232	437	L2-4_RORB
190305_mCTseq_hs_21yr_BA10_UMB5577_1_UMB5577_2_C3_AD001_indexed	521883	327996	2886	0.628	0.006	10	0.003	2334	0.809	1080	586	0.203	271	MGE_PVALB
190305_mCTseq_hs_21yr_BA10_UMB5577_1_UMB5577_2_C3_AD002_indexed	824803	507807	56021	0.616	0.068	24	0	50755	0.906	3791	8505	0.152	1126	MGE_CALB1
190305_mCTseq_hs_21yr_BA10_UMB5577_1_UMB5577_2_C3_AD004_indexed	1295977	661966	148567	0.511	0.115	80	0.001	135631	0.913	5669	28492	0.192	2275	MGE_B3GAT2
190305_mCTseq_hs_21yr_BA10_UMB5577_1_UMB5577_2_C3_AD006_indexed	1090728	664230	47870	0.609	0.044	156	0.003	40515	0.846	3656	9245	0.193	877	MGE_CALB1
190305_mCTseq_hs_21yr_BA10_UMB5577_1_UMB5577_2_C3_AD007_indexed	924128	566269	56627	0.613	0.061	35	0.001	49604	0.876	4447	10103	0.178	1320	L1-3_CUX2
190305_mCTseq_hs_21yr_BA10_UMB5577_1_UMB5577_2_C3_AD008_indexed	884418	465907	25754	0.527	0.029	530	0.021	21428	0.832	2559	6039	0.234	765	L1-3_CUX2
190305_mCTseq_hs_21yr_BA10_UMB5577_1_UMB5577_2_C3_AD010_indexed	999740	475471	112153	0.476	0.112	172	0.002	101162	0.902	5554	21350	0.19	2091	L2-4_RORB
190305_mCTseq_hs_21yr_BA10_UMB5577_1_UMB5577_2_C3_AD012_indexed	961772	570976	80766	0.594	0.084	47	0.001	73517	0.91	3737	16781	0.208	1440	CGE_NDNF
190305_mCTseq_hs_21yr_BA10_UMB5577_1_UMB5577_2_C4_AD001_indexed	1036804	495820	108496	0.478	0.105	217	0.002	97351	0.897	5088	19090	0.176	1849	MGE_CALB1
190305_mCTseq_hs_21yr_BA10_UMB5577_1_UMB5577_2_C4_AD002_indexed	1006641	565518	65604	0.562	0.065	64	0.001	58976	0.899	4409	12590	0.192	1487	MGE_CALB1
190305_mCTseq_hs_21yr_BA10_UMB5577_1_UMB5577_2_C4_AD004_indexed	1034790	589574	18161	0.57	0.018	59	0.003	14571	0.802	2929	3543	0.195	749	CGE_VIP_MBP
190305_mCTseq_hs_21yr_BA10_UMB5577_1_UMB5577_2_C4_AD006_indexed	1538728	798838	157413	0.519	0.102	103	0.001	140288	0.891	6083	28525	0.181	2194	CGE_NDNF
190305_mCTseq_hs_21yr_BA10_UMB5577_1_UMB5577_2_C4_AD007_indexed	957083	563988	48217	0.589	0.05	38	0.001	41582	0.862	3932	9348	0.194	1184	L1-3_CUX2
190305_mCTseq_hs_21yr_BA10_UMB5577_1_UMB5577_2_C4_AD008_indexed	866053	439857	34686	0.508	0.04	249	0.007	29744	0.858	3779	8956	0.258	1191	L6_TSHZ2
190305_mCTseq_hs_21yr_BA10_UMB5577_1_UMB5577_2_C4_AD010_indexed	1170027	643115	73806	0.55	0.063	247	0.003	65750	0.891	4613	16576	0.225	1509	MGE_CALB1
190305_mCTseq_hs_21yr_BA10_UMB5577_1_UMB5577_2_C4_AD012_indexed	1085865	682085	55266	0.628	0.051	575	0.01	48335	0.875	4008	12521	0.227	1114	MGE_CALB1
190305_mCTseq_hs_21yr_BA10_UMB5577_1_UMB5577_2_C5_AD001_indexed	751607	403766	71559	0.537	0.095	200	0.003	62927	0.879	4701	14505	0.203	1730	CGE_VIP
190305_mCTseq_hs_21yr_BA10_UMB5577_1_UMB5577_2_C5_AD002_indexed	585960	309444	71405	0.528	0.122	110	0.002	65047	0.911	4753	14960	0.21	1754	CGE_NDNF
190305_mCTseq_hs_21yr_BA10_UMB5577_1_UMB5577_2_C5_AD004_indexed	1028075	523721	129681	0.509	0.126	141	0.001	118021	0.91	5527	27350	0.211	2311	CGE_VIP
190305_mCTseq_hs_21yr_BA10_UMB5577_1_UMB5577_2_C5_AD006_indexed	753775	416119	7366	0.552	0.01	100	0.014	4476	0.608	1521	1437	0.195	218	MGE_PVALB
190305_mCTseq_hs_21yr_BA10_UMB5577_1_UMB5577_2_C5_AD007_indexed	747007	492034	5939	0.659	0.008	131	0.022	4192	0.706	1513	1378	0.232	248	L1-3_CUX2
190305_mCTseq_hs_21yr_BA10_UMB5577_1_UMB5577_2_C5_AD008_indexed	740580	442926	24367	0.598	0.033	30	0.001	20544	0.843	3011	4629	0.19	712	MGE_CALB1
190305_mCTseq_hs_21yr_BA10_UMB5577_1_UMB5577_2_C5_AD010_indexed	738422	418908	29408	0.567	0.04	181	0.006	25595	0.87	3292	6991	0.238	1056	MGE_PVALB
190305_mCTseq_hs_21yr_BA10_UMB5577_1_UMB5577_2_C5_AD012_indexed	789422	479330	40215	0.607	0.051	80	0.002	34875	0.867	3659	9057	0.225	1155	L2-4_RORB
190305_mCTseq_hs_21yr_BA10_UMB5577_1_UMB5577_2_C6_AD001_indexed	633635	337460	46858	0.533	0.074	72	0.002	41045	0.876	3980	7783	0.166	1332	CGE_VIP
190305_mCTseq_hs_21yr_BA10_UMB5577_1_UMB5577_2_C6_AD002_indexed	650763	405598	24478	0.623	0.038	18	0.001	19602	0.801	4063	5216	0.213	960	L1-3_CUX2
190305_mCTseq_hs_21yr_BA10_UMB5577_1_UMB5577_2_C6_AD006_indexed	869333	469644	12675	0.54	0.015	67	0.005	9295	0.733	2549	2227	0.176	501	L4-6_LRRK1
190305_mCTseq_hs_21yr_BA10_UMB5577_1_UMB5577_2_C6_AD007_indexed	665689	382487	57709	0.575	0.087	41	0.001	52627	0.912	4169	11724	0.203	1412	CGE_NDNF
190305_mCTseq_hs_21yr_BA10_UMB5577_1_UMB5577_2_C6_AD008_indexed	652716	349292	26027	0.535	0.04	44	0.002	22221	0.854	3341	5881	0.226	1083	L4-6_LRRK1
190305_mCTseq_hs_21yr_BA10_UMB5577_1_UMB5577_2_C7_AD001_indexed	678992	370205	22450	0.545	0.033	244	0.011	18863	0.84	3114	4708	0.21	916	CGE_VIP
190305_mCTseq_hs_21yr_BA10_UMB5577_1_UMB5577_2_C7_AD002_indexed	641553	387809	12654	0.604	0.02	170	0.013	10929	0.864	2228	3789	0.299	685	CGE_LAMP5
190305_mCTseq_hs_21yr_BA10_UMB5577_1_UMB5577_2_C7_AD004_indexed	921441	496314	18204	0.539	0.02	114	0.006	14459	0.794	3022	4027	0.221	864	L4-5_FOXP2
190305_mCTseq_hs_21yr_BA10_UMB5577_1_UMB5577_2_C7_AD006_indexed	974150	470136	75247	0.483	0.077	106	0.001	65433	0.87	5288	16694	0.222	1950	L4-6_LRRK1
190305_mCTseq_hs_21yr_BA10_UMB5577_1_UMB5577_2_C7_AD007_indexed	966006	570687	70711	0.591	0.073	21	0	61997	0.877	4606	14366	0.203	1588	L1-3_CUX2
190305_mCTseq_hs_21yr_BA10_UMB5577_1_UMB5577_2_C7_AD008_indexed	830950	378485	79798	0.455	0.096	144	0.002	72062	0.903	4914	14313	0.179	1748	CGE_LAMP5
190305_mCTseq_hs_21yr_BA10_UMB5577_1_UMB5577_2_C7_AD010_indexed	772202	445459	21504	0.577	0.028	47	0.002	18383	0.855	2793	3365	0.156	649	L1-3_CUX2
190305_mCTseq_hs_21yr_BA10_UMB5577_1_UMB5577_2_C7_AD012_indexed	674345	381165	44087	0.565	0.065	20	0	39233	0.89	3916	8910	0.202	1281	CGE_LAMP5
190305_mCTseq_hs_21yr_BA10_UMB5577_1_UMB5577_2_C8_AD001_indexed	1065250	577499	57810	0.542	0.054	155	0.003	49150	0.85	4467	12018	0.208	1411	L1-3_CUX2
190305_mCTseq_hs_21yr_BA10_UMB5577_1_UMB5577_2_C8_AD002_indexed	997681	530805	91195	0.532	0.091	68	0.001	81364	0.892	4966	18049	0.198	1904	L4-5_FOXP2
190305_mCTseq_hs_21yr_BA10_UMB5577_1_UMB5577_2_C8_AD004_indexed	1513483	714681	139265	0.472	0.092	201	0.001	122552	0.88	6357	30450	0.219	2594	L6_TSHZ2
190305_mCTseq_hs_21yr_BA10_UMB5577_1_UMB5577_2_C8_AD006_indexed	1298799	736711	48285	0.567	0.037	91	0.002	41619	0.862	4143	9515	0.197	1184	MGE_CALB1
190305_mCTseq_hs_21yr_BA10_UMB5577_1_UMB5577_2_C8_AD007_indexed	1283235	678610	167072	0.529	0.13	67	0	149224	0.893	6401	30573	0.183	2748	L4-6_LRRK1
190305_mCTseq_hs_21yr_BA10_UMB5577_1_UMB5577_2_C8_AD008_indexed	1070912	591491	47462	0.552	0.044	81	0.002	41476	0.874	4369	9656	0.203	1306	CGE_LAMP5
190305_mCTseq_hs_21yr_BA10_UMB5577_1_UMB5577_2_C8_AD010_indexed	871853	484202	23703	0.555	0.027	193	0.008	19712	0.832	2991	5228	0.221	800	L1-3_CUX2
190305_mCTseq_hs_21yr_BA10_UMB5577_1_UMB5577_2_C8_AD012_indexed	999595	629758	33599	0.63	0.034	27	0.001	29084	0.866	3403	7772	0.231	827	CGE_NDNF
190305_mCTseq_hs_21yr_BA10_UMB5577_1_UMB5577_2_C9_AD001_indexed	2136684	1175392	127330	0.55	0.06	132	0.001	108532	0.852	6016	26727	0.21	1942	L1-3_CUX2
190305_mCTseq_hs_21yr_BA10_UMB5577_1_UMB5577_2_C9_AD002_indexed	1865058	1142224	13094	0.612	0.007	56	0.004	8180	0.625	2404	1402	0.107	408	L2-4_RORB
190305_mCTseq_hs_21yr_BA10_UMB5577_1_UMB5577_2_C9_AD004_indexed	3660868	1773008	432745	0.484	0.118	551	0.001	382020	0.883	8174	82253	0.19	3207	L4_PLCH1
190305_mCTseq_hs_21yr_BA10_UMB5577_1_UMB5577_2_C9_AD006_indexed	1278943	594633	28490	0.465	0.022	719	0.025	21559	0.757	2498	7720	0.271	502	CGE_VIP
190305_mCTseq_hs_21yr_BA10_UMB5577_1_UMB5577_2_C9_AD008_indexed	2713826	1220116	306994	0.45	0.113	75	0	267162	0.87	7549	50687	0.165	2664	L2-4_RORB
190305_mCTseq_hs_21yr_BA10_UMB5577_1_UMB5577_2_C9_AD010_indexed	2714786	1634993	71465	0.602	0.026	415	0.006	59346	0.83	4760	17739	0.248	1248	L1-3_CUX2
190305_mCTseq_hs_21yr_BA10_UMB5577_1_UMB5577_2_C9_AD012_indexed	2697556	1544812	233757	0.573	0.087	777	0.003	211431	0.904	6465	46270	0.198	2086	MGE_PVALB
190305_mCTseq_hs_21yr_BA10_UMB5577_1_UMB5577_2_D10_AD001_indexed	1541838	783047	195210	0.508	0.127	359	0.002	173867	0.891	6693	37022	0.19	2523	L1-3_CUX2
190305_mCTseq_hs_21yr_BA10_UMB5577_1_UMB5577_2_D10_AD002_indexed	1267820	758372	81360	0.598	0.064	76	0.001	72663	0.893	4563	15661	0.192	1517	MGE_CALB1
190305_mCTseq_hs_21yr_BA10_UMB5577_1_UMB5577_2_D10_AD004_indexed	1164292	618736	16687	0.531	0.014	127	0.008	12085	0.724	2928	2917	0.175	642	L4-5_FOXP2
190305_mCTseq_hs_21yr_BA10_UMB5577_1_UMB5577_2_D10_AD006_indexed	1301418	734363	60174	0.564	0.046	107	0.002	51837	0.861	4829	11710	0.195	1373	L1-3_CUX2
190305_mCTseq_hs_21yr_BA10_UMB5577_1_UMB5577_2_D10_AD007_indexed	1149425	641884	105775	0.558	0.092	93	0.001	94216	0.891	5211	20659	0.195	1983	L4_PLCH1
190305_mCTseq_hs_21yr_BA10_UMB5577_1_UMB5577_2_D10_AD008_indexed	1244195	615478	71760	0.495	0.058	89	0.001	61157	0.852	4605	12346	0.172	1320	L1-3_CUX2
190305_mCTseq_hs_21yr_BA10_UMB5577_1_UMB5577_2_D10_AD010_indexed	1080432	599544	30757	0.555	0.028	185	0.006	26499	0.862	3245	7342	0.239	982	L4-5_FOXP2
190305_mCTseq_hs_21yr_BA10_UMB5577_1_UMB5577_2_D10_AD012_indexed	1218231	748559	53274	0.614	0.044	179	0.003	46312	0.869	4148	12413	0.233	1298	CGE_VIP
190305_mCTseq_hs_21yr_BA10_UMB5577_1_UMB5577_2_D11_AD002_indexed	331078	188524	15677	0.569	0.047	37	0.002	13866	0.884	2472	2648	0.169	719	MGE_CALB1
190305_mCTseq_hs_21yr_BA10_UMB5577_1_UMB5577_2_D11_AD006_indexed	349359	209435	4773	0.599	0.014	18	0.004	3200	0.67	1579	605	0.127	231	L1-3_CUX2
190305_mCTseq_hs_21yr_BA10_UMB5577_1_UMB5577_2_D11_AD007_indexed	367700	219488	13559	0.597	0.037	27	0.002	11603	0.856	2755	2582	0.19	787	L2-4_RORB
190305_mCTseq_hs_21yr_BA10_UMB5577_1_UMB5577_2_D11_AD008_indexed	402002	167914	42225	0.418	0.105	84	0.002	36869	0.873	4599	9103	0.216	1665	L2-4_RORB
190305_mCTseq_hs_21yr_BA10_UMB5577_1_UMB5577_2_D11_AD010_indexed	373683	204429	19995	0.547	0.054	57	0.003	17808	0.891	2859	3475	0.174	832	CGE_NDNF
190305_mCTseq_hs_21yr_BA10_UMB5577_1_UMB5577_2_D12_AD001_indexed	2068669	1290542	17038	0.624	0.008	98	0.006	10897	0.64	3185	2439	0.143	432	Micro-Endo_TYROBP
190305_mCTseq_hs_21yr_BA10_UMB5577_1_UMB5577_2_D12_AD002_indexed	1886184	1221433	21734	0.648	0.012	86	0.004	11849	0.545	5637	1278	0.059	735	Micro-Endo_TYROBP
190305_mCTseq_hs_21yr_BA10_UMB5577_1_UMB5577_2_D12_AD004_indexed	1686062	905294	125427	0.537	0.074	29	0	66501	0.53	11322	4995	0.04	2288	Micro-Endo_TYROBP
190305_mCTseq_hs_21yr_BA10_UMB5577_1_UMB5577_2_D12_AD006_indexed	2112967	1231998	26725	0.583	0.013	1212	0.045	19074	0.714	3348	9458	0.354	476	Micro-Endo_TYROBP
190305_mCTseq_hs_21yr_BA10_UMB5577_1_UMB5577_2_D12_AD007_indexed	1841632	1217966	13649	0.661	0.007	339	0.025	9248	0.678	2977	2906	0.213	381	Micro-Endo_TYROBP
190305_mCTseq_hs_21yr_BA10_UMB5577_1_UMB5577_2_D12_AD008_indexed	2084942	1307895	18112	0.627	0.009	75	0.004	9966	0.55	4226	1976	0.109	554	Micro-Endo_TYROBP
190305_mCTseq_hs_21yr_BA10_UMB5577_1_UMB5577_2_D12_AD010_indexed	1923988	1211757	20113	0.63	0.01	39	0.002	15168	0.754	2989	4479	0.223	431	Astro_FGF3R
190305_mCTseq_hs_21yr_BA10_UMB5577_1_UMB5577_2_D12_AD012_indexed	1434917	926962	6837	0.646	0.005	9	0.001	3791	0.554	1847	394	0.058	194	Micro-Endo_TYROBP
190305_mCTseq_hs_21yr_BA10_UMB5577_1_UMB5577_2_D1_AD001_indexed	1705681	930381	107381	0.545	0.063	525	0.005	92180	0.858	6566	21805	0.203	2028	L4-6_LRRK1
190305_mCTseq_hs_21yr_BA10_UMB5577_1_UMB5577_2_D1_AD002_indexed	1618916	917459	156010	0.567	0.096	87	0.001	140956	0.904	5840	27867	0.179	2232	CGE_NDNF
190305_mCTseq_hs_21yr_BA10_UMB5577_1_UMB5577_2_D1_AD006_indexed	2629869	1127687	593801	0.429	0.226	359	0.001	543958	0.916	8919	90304	0.152	3651	L1-3_CUX2
190305_mCTseq_hs_21yr_BA10_UMB5577_1_UMB5577_2_D1_AD007_indexed	2087475	1057980	298635	0.507	0.143	192	0.001	262407	0.879	7314	52869	0.177	2951	L2-4_RORB
190305_mCTseq_hs_21yr_BA10_UMB5577_1_UMB5577_2_D1_AD008_indexed	1759270	889307	173163	0.505	0.098	101	0.001	151590	0.875	6678	32083	0.185	2319	L4-5_FOXP2
190305_mCTseq_hs_21yr_BA10_UMB5577_1_UMB5577_2_D1_AD010_indexed	1831710	948346	191221	0.518	0.104	352	0.002	172544	0.902	6234	32536	0.17	2209	L1-3_CUX2
190305_mCTseq_hs_21yr_BA10_UMB5577_1_UMB5577_2_D1_AD012_indexed	1224522	794877	21474	0.649	0.018	460	0.021	18020	0.839	2003	6081	0.283	405	MGE_CALB1
190305_mCTseq_hs_21yr_BA10_UMB5577_1_UMB5577_2_D2_AD001_indexed	958411	447114	87356	0.467	0.091	516	0.006	76879	0.88	5279	19686	0.225	2067	L4-6_LRRK1
190305_mCTseq_hs_21yr_BA10_UMB5577_1_UMB5577_2_D2_AD002_indexed	843900	496304	38922	0.588	0.046	85	0.002	33988	0.873	4014	7912	0.203	1256	L4-6_LRRK1
190305_mCTseq_hs_21yr_BA10_UMB5577_1_UMB5577_2_D2_AD004_indexed	1337684	667515	162417	0.499	0.121	334	0.002	144112	0.887	6400	29497	0.182	2430	L1-3_CUX2
190305_mCTseq_hs_21yr_BA10_UMB5577_1_UMB5577_2_D2_AD006_indexed	1318788	720260	72503	0.546	0.055	484	0.007	62169	0.857	5065	14481	0.2	1580	L1-3_CUX2
190305_mCTseq_hs_21yr_BA10_UMB5577_1_UMB5577_2_D2_AD007_indexed	942102	556672	38687	0.591	0.041	74	0.002	34101	0.881	3854	6977	0.18	1029	CGE_LAMP5
190305_mCTseq_hs_21yr_BA10_UMB5577_1_UMB5577_2_D2_AD008_indexed	928419	515346	39396	0.555	0.042	251	0.006	34175	0.867	3804	8646	0.219	1166	MGE_CALB1
190305_mCTseq_hs_21yr_BA10_UMB5577_1_UMB5577_2_D2_AD010_indexed	989757	580836	9169	0.587	0.009	206	0.022	6281	0.685	2066	1985	0.216	363	L4_PLCH1
190305_mCTseq_hs_21yr_BA10_UMB5577_1_UMB5577_2_D2_AD012_indexed	892259	457871	93065	0.513	0.104	78	0.001	81952	0.881	5319	17657	0.19	1980	L4-6_LRRK1
190305_mCTseq_hs_21yr_BA10_UMB5577_1_UMB5577_2_D3_AD001_indexed	1316578	758337	68095	0.576	0.052	133	0.002	57947	0.851	4865	12378	0.182	1351	L1-3_CUX2
190305_mCTseq_hs_21yr_BA10_UMB5577_1_UMB5577_2_D3_AD002_indexed	1519011	870436	160613	0.573	0.106	65	0	144225	0.898	5822	31102	0.194	2280	L4-5_FOXP2
190305_mCTseq_hs_21yr_BA10_UMB5577_1_UMB5577_2_D3_AD006_indexed	1771492	993852	118781	0.561	0.067	57	0	102576	0.864	5365	20121	0.169	1628	L1-3_CUX2
190305_mCTseq_hs_21yr_BA10_UMB5577_1_UMB5577_2_D3_AD007_indexed	1564012	932145	110972	0.596	0.071	46	0	98241	0.885	5199	16935	0.153	1638	L1-3_CUX2
190305_mCTseq_hs_21yr_BA10_UMB5577_1_UMB5577_2_D3_AD010_indexed	1107503	633254	50308	0.572	0.045	765	0.015	42863	0.852	4390	12367	0.246	1259	CGE_LAMP5
190305_mCTseq_hs_21yr_BA10_UMB5577_1_UMB5577_2_D3_AD012_indexed	1270367	707216	143414	0.557	0.113	150	0.001	125070	0.872	5525	23424	0.163	1889	L1-3_CUX2
190305_mCTseq_hs_21yr_BA10_UMB5577_1_UMB5577_2_D4_AD001_indexed	1175873	704780	31240	0.599	0.027	407	0.013	26336	0.843	3752	6772	0.217	921	MGE_CALB1
190305_mCTseq_hs_21yr_BA10_UMB5577_1_UMB5577_2_D4_AD002_indexed	1371459	774339	134831	0.565	0.098	129	0.001	118821	0.881	5652	23767	0.176	1828	L1-3_CUX2
190305_mCTseq_hs_21yr_BA10_UMB5577_1_UMB5577_2_D4_AD004_indexed	1879521	1024104	147529	0.545	0.078	234	0.002	129500	0.878	5761	29431	0.199	2074	L4_PLCH1
190305_mCTseq_hs_21yr_BA10_UMB5577_1_UMB5577_2_D4_AD006_indexed	1769692	879143	237823	0.497	0.134	400	0.002	210767	0.886	6784	49137	0.207	2785	L4-5_TOX
190305_mCTseq_hs_21yr_BA10_UMB5577_1_UMB5577_2_D4_AD007_indexed	1298197	812697	60146	0.626	0.046	40	0.001	53601	0.891	3676	10870	0.181	1045	MGE_CALB1
190305_mCTseq_hs_21yr_BA10_UMB5577_1_UMB5577_2_D4_AD008_indexed	1501565	729087	206794	0.486	0.138	347	0.002	184878	0.894	6466	35919	0.174	2433	L1-3_CUX2
190305_mCTseq_hs_21yr_BA10_UMB5577_1_UMB5577_2_D4_AD010_indexed	1125821	663228	10318	0.589	0.009	58	0.006	7421	0.719	2057	2024	0.196	396	L4_PLCH1
190305_mCTseq_hs_21yr_BA10_UMB5577_1_UMB5577_2_D4_AD012_indexed	1091691	696870	39843	0.638	0.036	107	0.003	34714	0.871	3397	8152	0.205	849	MGE_CALB1
190305_mCTseq_hs_21yr_BA10_UMB5577_1_UMB5577_2_D5_AD001_indexed	659681	353162	40233	0.535	0.061	66	0.002	35607	0.885	4016	7720	0.192	1301	L4-6_LRRK1
190305_mCTseq_hs_21yr_BA10_UMB5577_1_UMB5577_2_D5_AD002_indexed	665209	352236	74961	0.53	0.113	28	0	66745	0.89	4649	12780	0.17	1608	L1-3_CUX2
190305_mCTseq_hs_21yr_BA10_UMB5577_1_UMB5577_2_D5_AD004_indexed	691127	351264	35374	0.508	0.051	76	0.002	30842	0.872	3883	7542	0.213	1226	L2-4_RORB
190305_mCTseq_hs_21yr_BA10_UMB5577_1_UMB5577_2_D5_AD006_indexed	764833	447341	18236	0.585	0.024	84	0.005	14347	0.787	2986	3408	0.187	686	L1-3_CUX2
190305_mCTseq_hs_21yr_BA10_UMB5577_1_UMB5577_2_D5_AD007_indexed	592032	363188	31936	0.613	0.054	118	0.004	27621	0.865	3224	7619	0.239	1062	MGE_CALB1
190305_mCTseq_hs_21yr_BA10_UMB5577_1_UMB5577_2_D5_AD008_indexed	579360	297799	24916	0.514	0.043	48	0.002	20905	0.839	3322	5181	0.208	942	L4-5_FOXP2
190305_mCTseq_hs_21yr_BA10_UMB5577_1_UMB5577_2_D5_AD010_indexed	694667	374740	45256	0.539	0.065	141	0.003	39828	0.88	4213	10528	0.233	1425	L4_PLCH1
190305_mCTseq_hs_21yr_BA10_UMB5577_1_UMB5577_2_D5_AD012_indexed	656948	351305	72305	0.535	0.11	128	0.002	63108	0.873	4506	14636	0.202	1676	L1-3_CUX2
190305_mCTseq_hs_21yr_BA10_UMB5577_1_UMB5577_2_D6_AD001_indexed	898856	416145	127067	0.463	0.141	573	0.005	113055	0.89	5598	27700	0.218	2276	L4-5_FOXP2
190305_mCTseq_hs_21yr_BA10_UMB5577_1_UMB5577_2_D6_AD002_indexed	1125209	580413	176860	0.516	0.157	89	0.001	160706	0.909	6763	30936	0.175	2801	L4-6_LRRK1
190305_mCTseq_hs_21yr_BA10_UMB5577_1_UMB5577_2_D6_AD004_indexed	1162141	613241	106264	0.528	0.091	368	0.003	95198	0.896	5426	21492	0.202	1946	MGE_PVALB
190305_mCTseq_hs_21yr_BA10_UMB5577_1_UMB5577_2_D6_AD006_indexed	1107167	594250	82505	0.537	0.075	190	0.002	72937	0.884	4701	14887	0.18	1466	L1-3_CUX2
190305_mCTseq_hs_21yr_BA10_UMB5577_1_UMB5577_2_D6_AD007_indexed	1115001	617552	114379	0.554	0.103	92	0.001	101035	0.883	6372	21185	0.185	2305	L2-4_RORB
190305_mCTseq_hs_21yr_BA10_UMB5577_1_UMB5577_2_D6_AD008_indexed	810589	439349	23046	0.542	0.028	159	0.007	18271	0.793	2998	5052	0.219	784	L4-5_FOXP2
190305_mCTseq_hs_21yr_BA10_UMB5577_1_UMB5577_2_D6_AD012_indexed	905297	521948	72367	0.577	0.08	89	0.001	65144	0.9	3521	14500	0.2	1419	MGE_CALB1
190305_mCTseq_hs_21yr_BA10_UMB5577_1_UMB5577_2_D7_AD001_indexed	587158	332277	9420	0.566	0.016	84	0.009	6248	0.663	2151	1691	0.18	386	L1-3_CUX2
190305_mCTseq_hs_21yr_BA10_UMB5577_1_UMB5577_2_D7_AD002_indexed	1097156	589937	139095	0.538	0.127	94	0.001	121479	0.873	5717	26225	0.189	2187	L2-4_RORB
190305_mCTseq_hs_21yr_BA10_UMB5577_1_UMB5577_2_D7_AD004_indexed	1243340	560404	128537	0.451	0.103	225	0.002	114127	0.888	6228	26424	0.206	2331	L2-4_RORB
190305_mCTseq_hs_21yr_BA10_UMB5577_1_UMB5577_2_D7_AD006_indexed	1403365	779607	80289	0.556	0.057	64	0.001	70301	0.876	5124	15785	0.197	1528	MGE_PVALB
190305_mCTseq_hs_21yr_BA10_UMB5577_1_UMB5577_2_D7_AD007_indexed	1123058	724966	65259	0.646	0.058	10	0	58239	0.892	4132	12453	0.191	1175	L1-3_CUX2
190305_mCTseq_hs_21yr_BA10_UMB5577_1_UMB5577_2_D7_AD008_indexed	1094566	599768	78328	0.548	0.072	241	0.003	69352	0.885	5142	16386	0.209	1586	CGE_LAMP5
190305_mCTseq_hs_21yr_BA10_UMB5577_1_UMB5577_2_D7_AD010_indexed	1012744	565748	54909	0.559	0.054	152	0.003	47325	0.862	4016	11489	0.209	1262	L4_PLCH1
190305_mCTseq_hs_21yr_BA10_UMB5577_1_UMB5577_2_D7_AD012_indexed	1086520	690504	16778	0.636	0.015	248	0.015	12963	0.773	2713	3940	0.235	621	L2-4_RORB
190305_mCTseq_hs_21yr_BA10_UMB5577_1_UMB5577_2_D8_AD001_indexed	1400563	884515	11405	0.632	0.008	348	0.031	7348	0.644	2349	2213	0.194	381	L1-3_CUX2
190305_mCTseq_hs_21yr_BA10_UMB5577_1_UMB5577_2_D8_AD002_indexed	680642	405735	15568	0.596	0.023	129	0.008	12351	0.793	2054	2473	0.159	420	L2-4_RORB
190305_mCTseq_hs_21yr_BA10_UMB5577_1_UMB5577_2_D8_AD004_indexed	1806803	1098642	14974	0.608	0.008	300	0.02	11057	0.738	2080	3641	0.243	506	L4_PLCH1
190305_mCTseq_hs_21yr_BA10_UMB5577_1_UMB5577_2_D8_AD006_indexed	1729737	952021	146674	0.55	0.085	237	0.002	131691	0.898	6509	30391	0.207	1976	CGE_LAMP5
190305_mCTseq_hs_21yr_BA10_UMB5577_1_UMB5577_2_D8_AD007_indexed	909796	514596	47267	0.566	0.052	47	0.001	40894	0.865	3676	9620	0.204	1008	Outlier
190305_mCTseq_hs_21yr_BA10_UMB5577_1_UMB5577_2_D8_AD008_indexed	1424839	685097	149167	0.481	0.105	244	0.002	128300	0.86	5961	30043	0.201	1992	L4-5_FOXP2
190305_mCTseq_hs_21yr_BA10_UMB5577_1_UMB5577_2_D8_AD010_indexed	646965	339292	7545	0.524	0.012	10	0.001	5620	0.745	1342	1294	0.172	212	L1-3_CUX2
190305_mCTseq_hs_21yr_BA10_UMB5577_1_UMB5577_2_D8_AD012_indexed	1510617	932575	96558	0.617	0.064	5	0	86611	0.897	5009	17756	0.184	1611	L1-3_CUX2
190305_mCTseq_hs_21yr_BA10_UMB5577_1_UMB5577_2_D9_AD001_indexed	2298022	1166846	246957	0.508	0.107	642	0.003	220378	0.892	6672	43930	0.178	2512	CGE_VIP
190305_mCTseq_hs_21yr_BA10_UMB5577_1_UMB5577_2_D9_AD004_indexed	2208332	1292139	49870	0.585	0.023	70	0.001	40943	0.821	4605	10331	0.207	1140	MGE_CALB1
190305_mCTseq_hs_21yr_BA10_UMB5577_1_UMB5577_2_D9_AD006_indexed	2618495	910610	668997	0.348	0.255	186	0	599613	0.896	8588	117536	0.176	3882	L5-6_PDZRN4
190305_mCTseq_hs_21yr_BA10_UMB5577_1_UMB5577_2_D9_AD007_indexed	2328067	1377315	181218	0.592	0.078	186	0.001	163608	0.903	5633	32533	0.18	1899	MGE_CALB1
190305_mCTseq_hs_21yr_BA10_UMB5577_1_UMB5577_2_D9_AD008_indexed	1983455	986010	157558	0.497	0.079	283	0.002	133896	0.85	5876	27723	0.176	1766	CGE_VIP
190305_mCTseq_hs_21yr_BA10_UMB5577_1_UMB5577_2_D9_AD010_indexed	2401214	1345612	137219	0.56	0.057	187	0.001	119817	0.873	5804	27897	0.203	1838	L1-3_CUX2
190305_mCTseq_hs_21yr_BA10_UMB5577_1_UMB5577_2_D9_AD012_indexed	2138782	1218645	155903	0.57	0.073	121	0.001	137526	0.882	5824	31093	0.199	1933	L2-4_RORB
190305_mCTseq_hs_21yr_BA10_UMB5577_1_UMB5577_2_E10_AD001_indexed	934705	468381	65616	0.501	0.07	330	0.005	56948	0.868	4938	12417	0.189	1734	L6_TSHZ2
190305_mCTseq_hs_21yr_BA10_UMB5577_1_UMB5577_2_E10_AD002_indexed	940558	584038	17793	0.621	0.019	77	0.004	14573	0.819	2727	3736	0.21	720	MGE_CALB1
190305_mCTseq_hs_21yr_BA10_UMB5577_1_UMB5577_2_E10_AD006_indexed	1577329	644991	304914	0.409	0.193	123	0	270890	0.888	7882	52624	0.173	3360	L2-4_RORB
190305_mCTseq_hs_21yr_BA10_UMB5577_1_UMB5577_2_E10_AD007_indexed	934616	506541	88335	0.542	0.095	106	0.001	76884	0.87	5257	15993	0.181	1859	L2-4_RORB
190305_mCTseq_hs_21yr_BA10_UMB5577_1_UMB5577_2_E10_AD008_indexed	999946	508706	8533	0.509	0.009	52	0.006	5317	0.623	1878	1023	0.12	299	L1-3_CUX2
190305_mCTseq_hs_21yr_BA10_UMB5577_1_UMB5577_2_E10_AD010_indexed	1018211	564324	54111	0.554	0.053	62	0.001	48893	0.904	4210	13849	0.256	1509	MGE_CALB1
190305_mCTseq_hs_21yr_BA10_UMB5577_1_UMB5577_2_E10_AD012_indexed	856717	501032	45836	0.585	0.054	100	0.002	40782	0.89	3637	8213	0.179	1023	CGE_NDNF
190305_mCTseq_hs_21yr_BA10_UMB5577_1_UMB5577_2_E11_AD001_indexed	1879472	950881	185498	0.506	0.099	255	0.001	165327	0.891	5660	32434	0.175	2082	L1-3_CUX2
190305_mCTseq_hs_21yr_BA10_UMB5577_1_UMB5577_2_E11_AD002_indexed	1595317	792093	224313	0.497	0.141	85	0	200827	0.895	6833	41874	0.187	2807	L4_PLCH1
190305_mCTseq_hs_21yr_BA10_UMB5577_1_UMB5577_2_E11_AD004_indexed	2175767	1198134	134104	0.551	0.062	94	0.001	117205	0.874	5906	21132	0.158	1634	MGE_CALB1
190305_mCTseq_hs_21yr_BA10_UMB5577_1_UMB5577_2_E11_AD006_indexed	1967515	883889	270347	0.449	0.137	210	0.001	239693	0.887	6903	54640	0.202	2715	L4_PLCH1
190305_mCTseq_hs_21yr_BA10_UMB5577_1_UMB5577_2_E11_AD007_indexed	1827422	1144725	47327	0.626	0.026	79	0.002	41217	0.871	4027	7629	0.161	1012	MGE_CALB1
190305_mCTseq_hs_21yr_BA10_UMB5577_1_UMB5577_2_E11_AD008_indexed	1841161	1077068	27707	0.585	0.015	81	0.003	20711	0.748	3682	5236	0.189	821	CGE_VIP_MBP
190305_mCTseq_hs_21yr_BA10_UMB5577_1_UMB5577_2_E11_AD010_indexed	1838277	982253	154430	0.534	0.084	316	0.002	138503	0.897	5149	26373	0.171	1655	CGE_NDNF
190305_mCTseq_hs_21yr_BA10_UMB5577_1_UMB5577_2_E12_AD001_indexed	1563513	949219	14790	0.607	0.009	356	0.024	9502	0.642	2503	2375	0.161	344	Oligo_MBP
190305_mCTseq_hs_21yr_BA10_UMB5577_1_UMB5577_2_E12_AD002_indexed	1519736	1016299	18006	0.669	0.012	24	0.001	14592	0.81	2513	3055	0.17	461	Oligo_MBP
190305_mCTseq_hs_21yr_BA10_UMB5577_1_UMB5577_2_E12_AD004_indexed	1745345	1107545	11413	0.635	0.007	25	0.002	6670	0.584	2693	1217	0.107	281	Oligo_MBP
190305_mCTseq_hs_21yr_BA10_UMB5577_1_UMB5577_2_E12_AD006_indexed	1605688	931136	33969	0.58	0.021	88	0.003	29861	0.879	1925	7806	0.23	614	Oligo_MBP
190305_mCTseq_hs_21yr_BA10_UMB5577_1_UMB5577_2_E12_AD007_indexed	1665983	1093421	25283	0.656	0.015	86	0.003	20657	0.817	2923	4468	0.177	589	Oligo_MBP
190305_mCTseq_hs_21yr_BA10_UMB5577_1_UMB5577_2_E12_AD008_indexed	1329402	801048	16728	0.603	0.013	135	0.008	9636	0.576	4222	1704	0.102	541	Micro-Endo_TYROBP
190305_mCTseq_hs_21yr_BA10_UMB5577_1_UMB5577_2_E12_AD010_indexed	1668717	1046566	8647	0.627	0.005	103	0.012	5361	0.62	2155	1175	0.136	264	Oligo_MBP
190305_mCTseq_hs_21yr_BA10_UMB5577_1_UMB5577_2_E12_AD012_indexed	1690577	1053067	46530	0.623	0.028	44	0.001	40556	0.872	3700	9182	0.197	880	Oligo_MBP
190305_mCTseq_hs_21yr_BA10_UMB5577_1_UMB5577_2_E1_AD001_indexed	1095833	532473	122457	0.486	0.112	305	0.002	108515	0.886	5912	24598	0.201	2316	L4-5_FOXP2
190305_mCTseq_hs_21yr_BA10_UMB5577_1_UMB5577_2_E1_AD002_indexed	1061329	627323	62712	0.591	0.059	423	0.007	56738	0.905	4323	16836	0.268	1644	CGE_NDNF
190305_mCTseq_hs_21yr_BA10_UMB5577_1_UMB5577_2_E1_AD004_indexed	1318411	692676	50074	0.525	0.038	86	0.002	42396	0.847	4640	10707	0.214	1404	L4-5_FOXP2
190305_mCTseq_hs_21yr_BA10_UMB5577_1_UMB5577_2_E1_AD007_indexed	994686	593565	50922	0.597	0.051	31	0.001	44413	0.872	4131	10103	0.198	1187	L1-3_CUX2
190305_mCTseq_hs_21yr_BA10_UMB5577_1_UMB5577_2_E1_AD008_indexed	980892	523691	52269	0.534	0.053	85	0.002	45298	0.867	4447	9292	0.178	1159	CGE_LAMP5
190305_mCTseq_hs_21yr_BA10_UMB5577_1_UMB5577_2_E1_AD010_indexed	1020373	541368	69724	0.531	0.068	55	0.001	61445	0.881	4883	11994	0.172	1439	L1-3_CUX2
190305_mCTseq_hs_21yr_BA10_UMB5577_1_UMB5577_2_E1_AD012_indexed	1187852	631773	115956	0.532	0.098	107	0.001	67533	0.582	13275	9743	0.084	3386	L1-3_CUX2
190305_mCTseq_hs_21yr_BA10_UMB5577_1_UMB5577_2_E2_AD001_indexed	842515	468494	7017	0.556	0.008	144	0.021	3915	0.558	1568	1031	0.147	211	L6_TSHZ2
190305_mCTseq_hs_21yr_BA10_UMB5577_1_UMB5577_2_E2_AD002_indexed	1192805	676554	105642	0.567	0.089	366	0.003	96270	0.911	5332	23926	0.226	2144	CGE_VIP
190305_mCTseq_hs_21yr_BA10_UMB5577_1_UMB5577_2_E2_AD004_indexed	1510119	813425	139498	0.539	0.092	454	0.003	124595	0.893	6142	26468	0.19	2112	L1-3_CUX2
190305_mCTseq_hs_21yr_BA10_UMB5577_1_UMB5577_2_E2_AD006_indexed	1280815	688054	102729	0.537	0.08	385	0.004	90945	0.885	5487	20217	0.197	1762	MGE_CALB1
190305_mCTseq_hs_21yr_BA10_UMB5577_1_UMB5577_2_E2_AD007_indexed	1146103	721460	46853	0.629	0.041	201	0.004	40660	0.868	3908	10116	0.216	1067	CGE_VIP
190305_mCTseq_hs_21yr_BA10_UMB5577_1_UMB5577_2_E2_AD008_indexed	1170388	636640	73560	0.544	0.063	69	0.001	63498	0.863	4948	13281	0.181	1503	L1-3_CUX2
190305_mCTseq_hs_21yr_BA10_UMB5577_1_UMB5577_2_E2_AD010_indexed	1359132	671605	182702	0.494	0.134	214	0.001	165543	0.906	6356	35305	0.193	2540	L2-4_RORB
190305_mCTseq_hs_21yr_BA10_UMB5577_1_UMB5577_2_E2_AD012_indexed	1348884	744246	150007	0.552	0.111	44	0	132742	0.885	6056	25141	0.168	1985	L1-3_CUX2
190305_mCTseq_hs_21yr_BA10_UMB5577_1_UMB5577_2_E3_AD001_indexed	1765646	890283	107214	0.504	0.061	694	0.006	93407	0.871	5754	25348	0.236	2069	L6_TSHZ2
190305_mCTseq_hs_21yr_BA10_UMB5577_1_UMB5577_2_E3_AD002_indexed	1729464	1000775	132189	0.579	0.076	169	0.001	116846	0.884	5595	25824	0.195	2089	CGE_NDNF
190305_mCTseq_hs_21yr_BA10_UMB5577_1_UMB5577_2_E3_AD004_indexed	1907450	968656	128772	0.508	0.068	145	0.001	114794	0.891	5652	28613	0.222	1751	MGE_B3GAT2
190305_mCTseq_hs_21yr_BA10_UMB5577_1_UMB5577_2_E3_AD006_indexed	1964013	1214327	32411	0.618	0.017	324	0.01	20840	0.643	5965	4467	0.138	914	Astro_FGF3R
190305_mCTseq_hs_21yr_BA10_UMB5577_1_UMB5577_2_E3_AD007_indexed	1798360	1103140	75767	0.613	0.042	92	0.001	66743	0.881	5249	15794	0.208	1450	CGE_NDNF
190305_mCTseq_hs_21yr_BA10_UMB5577_1_UMB5577_2_E3_AD008_indexed	1916028	898626	203560	0.469	0.106	58	0	182675	0.897	7180	39314	0.193	2685	L4-6_LRRK1
190305_mCTseq_hs_21yr_BA10_UMB5577_1_UMB5577_2_E3_AD010_indexed	1755553	1010051	71580	0.575	0.041	229	0.003	62922	0.879	4568	13335	0.186	1162	L1-3_CUX2
190305_mCTseq_hs_21yr_BA10_UMB5577_1_UMB5577_2_E3_AD012_indexed	1504792	905168	68565	0.602	0.046	101	0.001	58707	0.856	5118	13487	0.197	1368	L1-3_CUX2
190305_mCTseq_hs_21yr_BA10_UMB5577_1_UMB5577_2_E4_AD001_indexed	851531	442826	108006	0.52	0.127	56	0.001	97133	0.899	5638	17845	0.165	2077	L1-3_CUX2
190305_mCTseq_hs_21yr_BA10_UMB5577_1_UMB5577_2_E4_AD004_indexed	896074	401477	125157	0.448	0.14	468	0.004	111559	0.891	5911	28119	0.225	2579	L6_TSHZ2
190305_mCTseq_hs_21yr_BA10_UMB5577_1_UMB5577_2_E4_AD006_indexed	1051155	498946	164860	0.475	0.157	94	0.001	150822	0.915	6016	30023	0.182	2394	CGE-MGE_CHST9
190305_mCTseq_hs_21yr_BA10_UMB5577_1_UMB5577_2_E4_AD007_indexed	797143	450266	79401	0.565	0.1	69	0.001	70164	0.884	5041	13001	0.164	1733	L6_TSHZ2
190305_mCTseq_hs_21yr_BA10_UMB5577_1_UMB5577_2_E4_AD008_indexed	755133	398156	45906	0.527	0.061	117	0.003	40798	0.889	3521	9249	0.201	1179	L1-3_CUX2
190305_mCTseq_hs_21yr_BA10_UMB5577_1_UMB5577_2_E4_AD010_indexed	857355	540399	11375	0.63	0.013	92	0.008	8251	0.725	2926	1818	0.16	445	MGE_CALB1
190305_mCTseq_hs_21yr_BA10_UMB5577_1_UMB5577_2_E5_AD001_indexed	1720333	1007941	122759	0.586	0.071	849	0.007	109975	0.896	5193	24576	0.2	1890	CGE_NDNF
190305_mCTseq_hs_21yr_BA10_UMB5577_1_UMB5577_2_E5_AD002_indexed	1537796	1002738	49025	0.652	0.032	145	0.003	42665	0.87	3924	9119	0.186	1023	MGE_CALB1
190305_mCTseq_hs_21yr_BA10_UMB5577_1_UMB5577_2_E5_AD004_indexed	2000107	1153084	113717	0.577	0.057	194	0.002	98664	0.868	5787	23672	0.208	1867	L4-5_FOXP2
190305_mCTseq_hs_21yr_BA10_UMB5577_1_UMB5577_2_E5_AD006_indexed	2197487	1177791	231299	0.536	0.105	527	0.002	206029	0.891	6366	55244	0.239	2336	MGE_B3GAT2
190305_mCTseq_hs_21yr_BA10_UMB5577_1_UMB5577_2_E5_AD007_indexed	1917139	1173486	36529	0.612	0.019	110	0.003	31010	0.849	3648	8152	0.223	929	CGE_VIP_MBP
190305_mCTseq_hs_21yr_BA10_UMB5577_1_UMB5577_2_E5_AD008_indexed	1951168	910786	318525	0.467	0.163	171	0.001	287561	0.903	7140	62733	0.197	3013	L4-6_LRRK1
190305_mCTseq_hs_21yr_BA10_UMB5577_1_UMB5577_2_E5_AD010_indexed	1309543	755205	42579	0.577	0.033	24	0.001	35556	0.835	4617	8903	0.209	1193	L6_TSHZ2
190305_mCTseq_hs_21yr_BA10_UMB5577_1_UMB5577_2_E5_AD012_indexed	1725862	956702	178166	0.554	0.103	92	0.001	163584	0.918	5611	35192	0.198	2104	MGE_B3GAT2
190305_mCTseq_hs_21yr_BA10_UMB5577_1_UMB5577_2_E6_AD001_indexed	893914	498803	60240	0.558	0.067	29	0	54218	0.9	4149	11826	0.196	1384	MGE_CALB1
190305_mCTseq_hs_21yr_BA10_UMB5577_1_UMB5577_2_E6_AD002_indexed	815734	544878	4902	0.668	0.006	29	0.006	3380	0.69	1383	918	0.187	217	MGE_B3GAT2
190305_mCTseq_hs_21yr_BA10_UMB5577_1_UMB5577_2_E6_AD006_indexed	1224124	677466	64766	0.553	0.053	134	0.002	52072	0.804	6528	10315	0.159	1692	L2-4_RORB
190305_mCTseq_hs_21yr_BA10_UMB5577_1_UMB5577_2_E6_AD007_indexed	1109993	630700	79670	0.568	0.072	130	0.002	71922	0.903	4405	15284	0.192	1399	L1-3_CUX2
190305_mCTseq_hs_21yr_BA10_UMB5577_1_UMB5577_2_E6_AD008_indexed	1034234	447378	144438	0.433	0.14	167	0.001	128241	0.888	5823	29242	0.202	2287	L4-6_LRRK1
190305_mCTseq_hs_21yr_BA10_UMB5577_1_UMB5577_2_E6_AD010_indexed	919059	579133	21938	0.63	0.024	95	0.004	16913	0.771	3737	3991	0.182	715	MGE_CALB1
190305_mCTseq_hs_21yr_BA10_UMB5577_1_UMB5577_2_E6_AD012_indexed	317804	212617	1957	0.669	0.006	33	0.017	1195	0.611	690	265	0.135	71	L1-3_CUX2
190305_mCTseq_hs_21yr_BA10_UMB5577_1_UMB5577_2_E7_AD001_indexed	1578142	972308	58078	0.616	0.037	106	0.002	48847	0.841	4725	11633	0.2	1298	L4-5_FOXP2
190305_mCTseq_hs_21yr_BA10_UMB5577_1_UMB5577_2_E7_AD002_indexed	1521210	878045	121075	0.577	0.08	388	0.003	109266	0.902	5255	27545	0.228	1940	CGE_LAMP5
190305_mCTseq_hs_21yr_BA10_UMB5577_1_UMB5577_2_E7_AD006_indexed	2142359	997050	308591	0.465	0.144	276	0.001	282994	0.917	6935	57238	0.185	2626	L5-6_PDZRN4
190305_mCTseq_hs_21yr_BA10_UMB5577_1_UMB5577_2_E7_AD007_indexed	1629103	1086842	19096	0.667	0.012	57	0.003	14643	0.767	2724	4080	0.214	603	MGE_CALB1
190305_mCTseq_hs_21yr_BA10_UMB5577_1_UMB5577_2_E7_AD008_indexed	1673205	969462	50912	0.579	0.03	23	0	42961	0.844	4353	10530	0.207	991	MGE_B3GAT2
190305_mCTseq_hs_21yr_BA10_UMB5577_1_UMB5577_2_E7_AD010_indexed	1741343	973865	139049	0.559	0.08	154	0.001	122855	0.884	5411	27292	0.196	1953	L1-3_CUX2
190305_mCTseq_hs_21yr_BA10_UMB5577_1_UMB5577_2_E7_AD012_indexed	1471782	927269	55902	0.63	0.038	72	0.001	46939	0.84	3978	9749	0.174	975	L1-3_CUX2
190305_mCTseq_hs_21yr_BA10_UMB5577_1_UMB5577_2_E8_AD001_indexed	5507221	3579572	176562	0.65	0.032	8486	0.048	152365	0.863	9542	59006	0.334	3348	Outlier
190305_mCTseq_hs_21yr_BA10_UMB5577_1_UMB5577_2_E8_AD002_indexed	3042229	1548546	500983	0.509	0.165	11278	0.023	452723	0.904	10860	171804	0.343	6199	L1-3_CUX2
190305_mCTseq_hs_21yr_BA10_UMB5577_1_UMB5577_2_E8_AD004_indexed	1667457	934869	75107	0.561	0.045	258	0.003	62967	0.838	4877	14362	0.191	1426	MGE_CALB1
190305_mCTseq_hs_21yr_BA10_UMB5577_1_UMB5577_2_E8_AD006_indexed	1730169	778856	325773	0.45	0.188	191	0.001	292412	0.898	7080	56775	0.174	2747	L1-3_CUX2
190305_mCTseq_hs_21yr_BA10_UMB5577_1_UMB5577_2_E8_AD007_indexed	1249367	766831	73312	0.614	0.059	30	0	63526	0.867	4589	13958	0.19	1385	L1-3_CUX2
190305_mCTseq_hs_21yr_BA10_UMB5577_1_UMB5577_2_E8_AD008_indexed	1538129	764736	155583	0.497	0.101	83	0.001	137562	0.884	6048	29434	0.189	2175	L1-3_CUX2
190305_mCTseq_hs_21yr_BA10_UMB5577_1_UMB5577_2_E8_AD010_indexed	1332505	797730	32481	0.599	0.024	124	0.004	27320	0.841	3433	6280	0.193	928	CGE_VIP
190305_mCTseq_hs_21yr_BA10_UMB5577_1_UMB5577_2_E8_AD012_indexed	1459469	835280	145582	0.572	0.1	44	0	131418	0.903	5410	24743	0.17	1874	MGE_CALB1
190305_mCTseq_hs_21yr_BA10_UMB5577_1_UMB5577_2_E9_AD001_indexed	2272643	1413104	105734	0.622	0.047	881	0.008	91617	0.866	6253	24843	0.235	2023	CGE_VIP_MBP
190305_mCTseq_hs_21yr_BA10_UMB5577_1_UMB5577_2_E9_AD002_indexed	1309434	781698	110601	0.597	0.084	154	0.001	100576	0.909	4834	21652	0.196	1751	CGE_VIP
190305_mCTseq_hs_21yr_BA10_UMB5577_1_UMB5577_2_E9_AD004_indexed	1967410	917219	290951	0.466	0.148	699	0.002	260898	0.897	7673	61749	0.212	3465	L4_PLCH1
190305_mCTseq_hs_21yr_BA10_UMB5577_1_UMB5577_2_E9_AD006_indexed	1496521	728699	167300	0.487	0.112	375	0.002	148111	0.885	5352	32139	0.192	2160	L1-3_CUX2
190305_mCTseq_hs_21yr_BA10_UMB5577_1_UMB5577_2_E9_AD007_indexed	1419713	864927	103027	0.609	0.073	52	0.001	91376	0.887	4847	16585	0.161	1445	L1-3_CUX2
190305_mCTseq_hs_21yr_BA10_UMB5577_1_UMB5577_2_E9_AD008_indexed	1081989	598965	32784	0.554	0.03	87	0.003	26539	0.81	3495	6319	0.193	879	L1-3_CUX2
190305_mCTseq_hs_21yr_BA10_UMB5577_1_UMB5577_2_E9_AD010_indexed	1309154	784538	7686	0.599	0.006	155	0.02	4854	0.632	1668	1819	0.237	291	CGE_VIP
190305_mCTseq_hs_21yr_BA10_UMB5577_1_UMB5577_2_E9_AD012_indexed	1325005	810855	56997	0.612	0.043	25	0	49159	0.862	4163	11856	0.208	1170	L1-3_CUX2
190305_mCTseq_hs_21yr_BA10_UMB5577_1_UMB5577_2_F10_AD001_indexed	736789	315334	41064	0.428	0.056	240	0.006	35026	0.853	3178	10207	0.249	982	L4-6_LRRK1
190305_mCTseq_hs_21yr_BA10_UMB5577_1_UMB5577_2_F10_AD002_indexed	1618648	802698	200713	0.496	0.124	73	0	179577	0.895	6323	32580	0.162	2369	L2-4_RORB
190305_mCTseq_hs_21yr_BA10_UMB5577_1_UMB5577_2_F10_AD004_indexed	1833695	759530	254762	0.414	0.139	181	0.001	225316	0.884	7285	48027	0.189	2819	L2-4_RORB
190305_mCTseq_hs_21yr_BA10_UMB5577_1_UMB5577_2_F10_AD006_indexed	2623394	984568	571213	0.375	0.218	401	0.001	512094	0.897	8156	88909	0.156	3511	L5-6_PDZRN4
190305_mCTseq_hs_21yr_BA10_UMB5577_1_UMB5577_2_F10_AD007_indexed	1518098	837500	163216	0.552	0.108	66	0	146546	0.898	5979	29609	0.181	2196	L1-3_CUX2
190305_mCTseq_hs_21yr_BA10_UMB5577_1_UMB5577_2_F10_AD008_indexed	1548206	929151	31884	0.6	0.021	19	0.001	26194	0.822	3153	6954	0.218	694	Oligo_MBP
190305_mCTseq_hs_21yr_BA10_UMB5577_1_UMB5577_2_F10_AD010_indexed	1723085	939218	157064	0.545	0.091	71	0	138365	0.881	5870	28145	0.179	2136	L1-3_CUX2
190305_mCTseq_hs_21yr_BA10_UMB5577_1_UMB5577_2_F10_AD012_indexed	1599042	920993	142630	0.576	0.089	51	0	125926	0.883	5521	28466	0.2	1905	L1-3_CUX2
190305_mCTseq_hs_21yr_BA10_UMB5577_1_UMB5577_2_F11_AD001_indexed	1639941	590330	346555	0.36	0.211	380	0.001	304212	0.878	7451	58807	0.17	3454	L2-4_RORB
190305_mCTseq_hs_21yr_BA10_UMB5577_1_UMB5577_2_F11_AD002_indexed	1529751	722502	218526	0.472	0.143	446	0.002	193177	0.884	6621	47887	0.219	2917	L4-5_FOXP2
190305_mCTseq_hs_21yr_BA10_UMB5577_1_UMB5577_2_F11_AD004_indexed	1831228	882310	213264	0.482	0.116	236	0.001	187621	0.88	6915	37679	0.177	2453	L1-3_CUX2
190305_mCTseq_hs_21yr_BA10_UMB5577_1_UMB5577_2_F11_AD006_indexed	1749004	988710	14120	0.565	0.008	205	0.015	7863	0.557	2587	2115	0.15	387	L2-4_RORB
190305_mCTseq_hs_21yr_BA10_UMB5577_1_UMB5577_2_F11_AD007_indexed	1603831	969632	75159	0.605	0.047	52	0.001	67122	0.893	4702	14258	0.19	1479	L4_PLCH1
190305_mCTseq_hs_21yr_BA10_UMB5577_1_UMB5577_2_F11_AD008_indexed	1857415	876074	122493	0.472	0.066	304	0.002	108669	0.887	5541	24653	0.201	1879	CGE_VIP
190305_mCTseq_hs_21yr_BA10_UMB5577_1_UMB5577_2_F11_AD010_indexed	1831689	809199	348846	0.442	0.19	217	0.001	312347	0.895	7937	55604	0.159	3412	L4-6_LRRK1
190305_mCTseq_hs_21yr_BA10_UMB5577_1_UMB5577_2_F11_AD012_indexed	1579854	995758	37327	0.63	0.024	127	0.003	31166	0.835	3744	10267	0.275	968	MGE_PVALB
190305_mCTseq_hs_21yr_BA10_UMB5577_1_UMB5577_2_F12_AD001_indexed	851449	523066	22551	0.614	0.026	57	0.003	18991	0.842	2642	3821	0.169	600	Oligo_MBP
190305_mCTseq_hs_21yr_BA10_UMB5577_1_UMB5577_2_F12_AD002_indexed	507973	321914	6478	0.634	0.013	198	0.031	4572	0.706	1923	1097	0.169	295	Micro-Endo_TYROBP
190305_mCTseq_hs_21yr_BA10_UMB5577_1_UMB5577_2_F12_AD004_indexed	1046893	675230	9409	0.645	0.009	44	0.005	6612	0.703	1988	1267	0.135	276	Oligo_MBP
190305_mCTseq_hs_21yr_BA10_UMB5577_1_UMB5577_2_F12_AD006_indexed	955424	578964	32886	0.606	0.034	24	0.001	28574	0.869	3228	8140	0.248	913	Oligo_MBP
190305_mCTseq_hs_21yr_BA10_UMB5577_1_UMB5577_2_F12_AD007_indexed	1003929	673721	16561	0.671	0.016	76	0.005	14180	0.856	2168	3657	0.221	468	Oligo_MBP
190305_mCTseq_hs_21yr_BA10_UMB5577_1_UMB5577_2_F12_AD008_indexed	856309	526828	6699	0.615	0.008	14	0.002	3802	0.568	2021	676	0.101	203	Micro-Endo_TYROBP
190305_mCTseq_hs_21yr_BA10_UMB5577_1_UMB5577_2_F12_AD012_indexed	836879	549198	11833	0.656	0.014	42	0.004	6545	0.553	3799	929	0.079	426	Micro-Endo_TYROBP
190305_mCTseq_hs_21yr_BA10_UMB5577_1_UMB5577_2_F1_AD001_indexed	2229127	964168	357896	0.433	0.161	608	0.002	320046	0.894	7990	65269	0.182	3380	L4-6_LRRK1
190305_mCTseq_hs_21yr_BA10_UMB5577_1_UMB5577_2_F1_AD002_indexed	2155973	1271237	170278	0.59	0.079	365	0.002	149796	0.88	5972	34151	0.201	2063	L4-5_FOXP2
190305_mCTseq_hs_21yr_BA10_UMB5577_1_UMB5577_2_F1_AD004_indexed	2674737	1275440	380239	0.477	0.142	846	0.002	345555	0.909	7417	74903	0.197	2891	MGE_CALB1
190305_mCTseq_hs_21yr_BA10_UMB5577_1_UMB5577_2_F1_AD006_indexed	2478535	1312090	85691	0.529	0.035	728	0.008	67273	0.785	5292	19011	0.222	1399	L2-4_RORB
190305_mCTseq_hs_21yr_BA10_UMB5577_1_UMB5577_2_F1_AD007_indexed	2690400	1532065	252807	0.569	0.094	806	0.003	224358	0.887	7380	45042	0.178	2682	CGE-MGE_CHST9
190305_mCTseq_hs_21yr_BA10_UMB5577_1_UMB5577_2_F1_AD008_indexed	2185233	1048236	132698	0.48	0.061	79	0.001	113048	0.852	5814	20829	0.157	1690	L4_PLCH1
190305_mCTseq_hs_21yr_BA10_UMB5577_1_UMB5577_2_F1_AD010_indexed	1736220	1044164	13977	0.601	0.008	126	0.009	9731	0.696	2609	2797	0.2	397	L4-5_FOXP2
190305_mCTseq_hs_21yr_BA10_UMB5577_1_UMB5577_2_F1_AD012_indexed	2017389	1288121	57978	0.639	0.029	166	0.003	48901	0.843	4097	12981	0.224	981	MGE_CALB1
190305_mCTseq_hs_21yr_BA10_UMB5577_1_UMB5577_2_F2_AD001_indexed	1748732	933144	160479	0.534	0.092	413	0.003	144081	0.898	6010	32528	0.203	2232	MGE_CALB1
190305_mCTseq_hs_21yr_BA10_UMB5577_1_UMB5577_2_F2_AD002_indexed	1728378	1063006	48279	0.615	0.028	49	0.001	40984	0.849	4299	9909	0.205	1099	CGE_NDNF
190305_mCTseq_hs_21yr_BA10_UMB5577_1_UMB5577_2_F2_AD004_indexed	2029030	1003445	226092	0.495	0.111	300	0.001	201921	0.893	6595	48900	0.216	2441	L1-3_CUX2
190305_mCTseq_hs_21yr_BA10_UMB5577_1_UMB5577_2_F2_AD006_indexed	2052777	1004572	254763	0.489	0.124	514	0.002	224820	0.882	7160	55622	0.218	2862	CGE_VIP
190305_mCTseq_hs_21yr_BA10_UMB5577_1_UMB5577_2_F2_AD007_indexed	1980587	1222589	113972	0.617	0.058	313	0.003	99069	0.869	5606	22513	0.198	1653	MGE_CALB1
190305_mCTseq_hs_21yr_BA10_UMB5577_1_UMB5577_2_F2_AD008_indexed	1566294	676647	199409	0.432	0.127	277	0.001	176163	0.883	6509	37416	0.188	2447	L4-6_LRRK1
190305_mCTseq_hs_21yr_BA10_UMB5577_1_UMB5577_2_F2_AD012_indexed	1293722	783470	75008	0.606	0.058	444	0.006	66774	0.89	4418	14266	0.19	1253	CGE_NDNF
190305_mCTseq_hs_21yr_BA10_UMB5577_1_UMB5577_2_F3_AD002_indexed	1230939	693472	80437	0.563	0.065	365	0.005	70998	0.883	4970	19138	0.238	1806	L4-5_FOXP2
190305_mCTseq_hs_21yr_BA10_UMB5577_1_UMB5577_2_F3_AD004_indexed	2114015	1054493	185094	0.499	0.088	196	0.001	166418	0.899	6242	32077	0.173	1990	L1-3_CUX2
190305_mCTseq_hs_21yr_BA10_UMB5577_1_UMB5577_2_F3_AD006_indexed	1826344	956128	134578	0.524	0.074	199	0.001	116014	0.862	6170	23172	0.172	1943	L1-3_CUX2
190305_mCTseq_hs_21yr_BA10_UMB5577_1_UMB5577_2_F3_AD007_indexed	1873397	1168174	53804	0.624	0.029	67	0.001	46487	0.864	4187	10008	0.186	1039	Oligo_MBP
190305_mCTseq_hs_21yr_BA10_UMB5577_1_UMB5577_2_F3_AD008_indexed	1531259	653726	219785	0.427	0.144	155	0.001	194805	0.886	6864	39683	0.181	2626	L2-4_RORB
190305_mCTseq_hs_21yr_BA10_UMB5577_1_UMB5577_2_F3_AD010_indexed	1609229	804351	165681	0.5	0.103	661	0.004	148314	0.895	6189	42074	0.254	2584	L4-5_FOXP2
190305_mCTseq_hs_21yr_BA10_UMB5577_1_UMB5577_2_F3_AD012_indexed	1357094	768763	117150	0.566	0.086	199	0.002	103217	0.881	5388	20830	0.178	1640	L1-3_CUX2
190305_mCTseq_hs_21yr_BA10_UMB5577_1_UMB5577_2_F4_AD001_indexed	1809562	1058890	95148	0.585	0.053	512	0.005	82129	0.863	6089	16558	0.174	1979	L1-3_CUX2
190305_mCTseq_hs_21yr_BA10_UMB5577_1_UMB5577_2_F4_AD002_indexed	1994554	1279590	65992	0.642	0.033	192	0.003	58430	0.885	4236	13675	0.207	1201	CGE_NDNF
190305_mCTseq_hs_21yr_BA10_UMB5577_1_UMB5577_2_F4_AD004_indexed	538889	286215	49814	0.531	0.092	82	0.002	44566	0.895	4642	9017	0.181	1710	CGE_NDNF
190305_mCTseq_hs_21yr_BA10_UMB5577_1_UMB5577_2_F4_AD006_indexed	2889822	1370531	360519	0.474	0.125	147	0	321401	0.891	7839	62868	0.174	3104	L6_TLE4
190305_mCTseq_hs_21yr_BA10_UMB5577_1_UMB5577_2_F4_AD007_indexed	1976988	1208458	111868	0.611	0.057	344	0.003	98244	0.878	5794	20365	0.182	1786	L4_PLCH1
190305_mCTseq_hs_21yr_BA10_UMB5577_1_UMB5577_2_F4_AD008_indexed	1553967	944540	23522	0.608	0.015	280	0.012	17322	0.736	3540	5293	0.225	732	L1-3_CUX2
190305_mCTseq_hs_21yr_BA10_UMB5577_1_UMB5577_2_F4_AD010_indexed	1848686	1101800	80420	0.596	0.044	61	0.001	71360	0.887	4816	17007	0.211	1408	MGE_B3GAT2
190305_mCTseq_hs_21yr_BA10_UMB5577_1_UMB5577_2_F4_AD012_indexed	1950058	1132743	151526	0.581	0.078	90	0.001	133607	0.882	5830	31716	0.209	2058	L4-5_FOXP2
190305_mCTseq_hs_21yr_BA10_UMB5577_1_UMB5577_2_F5_AD001_indexed	1371847	843400	10662	0.615	0.008	163	0.015	6746	0.633	2293	1809	0.17	318	CGE_NDNF
190305_mCTseq_hs_21yr_BA10_UMB5577_1_UMB5577_2_F5_AD002_indexed	1574510	971746	102643	0.617	0.065	137	0.001	92323	0.899	4881	21813	0.213	1780	MGE_PVALB
190305_mCTseq_hs_21yr_BA10_UMB5577_1_UMB5577_2_F5_AD004_indexed	2261692	1382403	107834	0.611	0.048	127	0.001	94004	0.872	5031	21434	0.199	1451	CGE_VIP
190305_mCTseq_hs_21yr_BA10_UMB5577_1_UMB5577_2_F5_AD006_indexed	2078429	1178409	49728	0.567	0.024	103	0.002	40890	0.822	4470	10067	0.202	1052	CGE_NDNF
190305_mCTseq_hs_21yr_BA10_UMB5577_1_UMB5577_2_F5_AD007_indexed	1826097	1043767	203568	0.572	0.111	107	0.001	181749	0.893	5947	36289	0.178	2195	L1-3_CUX2
190305_mCTseq_hs_21yr_BA10_UMB5577_1_UMB5577_2_F5_AD008_indexed	1653183	926222	116266	0.56	0.07	12	0	103766	0.892	4916	21219	0.183	1425	MGE_CALB1
190305_mCTseq_hs_21yr_BA10_UMB5577_1_UMB5577_2_F5_AD010_indexed	1757687	1114894	43539	0.634	0.025	76	0.002	36240	0.832	3990	7697	0.177	972	L1-3_CUX2
190305_mCTseq_hs_21yr_BA10_UMB5577_1_UMB5577_2_F5_AD012_indexed	1454238	851655	90538	0.586	0.062	51	0.001	80299	0.887	5055	20952	0.231	1601	L4-5_TOX
190305_mCTseq_hs_21yr_BA10_UMB5577_1_UMB5577_2_F6_AD001_indexed	854527	436043	92258	0.51	0.108	133	0.001	82859	0.898	5132	17078	0.185	1949	L1-3_CUX2
190305_mCTseq_hs_21yr_BA10_UMB5577_1_UMB5577_2_F6_AD002_indexed	738049	430868	40346	0.584	0.055	44	0.001	35612	0.883	3759	7357	0.182	1180	L1-3_CUX2
190305_mCTseq_hs_21yr_BA10_UMB5577_1_UMB5577_2_F6_AD004_indexed	956166	465980	91844	0.487	0.096	81	0.001	78785	0.858	4347	16031	0.175	1399	L4_PLCH1
190305_mCTseq_hs_21yr_BA10_UMB5577_1_UMB5577_2_F6_AD006_indexed	913971	511932	42033	0.56	0.046	599	0.014	36600	0.871	3825	11051	0.263	1168	L1-3_CUX2
190305_mCTseq_hs_21yr_BA10_UMB5577_1_UMB5577_2_F6_AD007_indexed	1056973	519929	64557	0.492	0.061	55	0.001	58525	0.907	4705	13238	0.205	1670	CGE_LAMP5
190305_mCTseq_hs_21yr_BA10_UMB5577_1_UMB5577_2_F6_AD008_indexed	776591	337923	99820	0.435	0.129	59	0.001	88489	0.886	5526	17872	0.179	2085	L4_PLCH1
190305_mCTseq_hs_21yr_BA10_UMB5577_1_UMB5577_2_F6_AD010_indexed	791469	415497	55875	0.525	0.071	198	0.004	48996	0.877	4549	12873	0.23	1618	L2-4_RORB
190305_mCTseq_hs_21yr_BA10_UMB5577_1_UMB5577_2_F6_AD012_indexed	703891	441580	23509	0.627	0.033	14	0.001	19815	0.843	3013	5617	0.239	840	CGE_VIP
190305_mCTseq_hs_21yr_BA10_UMB5577_1_UMB5577_2_F7_AD001_indexed	865517	408635	118682	0.472	0.137	218	0.002	106892	0.901	5498	23252	0.196	2150	L4_PLCH1
190305_mCTseq_hs_21yr_BA10_UMB5577_1_UMB5577_2_F7_AD002_indexed	865121	563494	23560	0.651	0.027	16	0.001	20316	0.862	2844	4564	0.194	693	MGE_CALB1
190305_mCTseq_hs_21yr_BA10_UMB5577_1_UMB5577_2_F7_AD004_indexed	1067520	607326	69808	0.569	0.065	105	0.002	60686	0.869	4070	12367	0.177	1232	L1-3_CUX2
190305_mCTseq_hs_21yr_BA10_UMB5577_1_UMB5577_2_F7_AD006_indexed	1336743	671947	146160	0.503	0.109	495	0.003	129588	0.887	5716	30671	0.21	2137	L4-6_LRRK1
190305_mCTseq_hs_21yr_BA10_UMB5577_1_UMB5577_2_F7_AD007_indexed	1016339	620940	50897	0.611	0.05	55	0.001	44743	0.879	4283	10234	0.201	1313	L6_TSHZ2
190305_mCTseq_hs_21yr_BA10_UMB5577_1_UMB5577_2_F7_AD008_indexed	1209852	557102	211537	0.46	0.175	67	0	189729	0.897	6401	31729	0.15	2357	L1-3_CUX2
190305_mCTseq_hs_21yr_BA10_UMB5577_1_UMB5577_2_F7_AD010_indexed	1000551	551092	59545	0.551	0.06	45	0.001	51584	0.866	3959	11485	0.193	1214	L1-3_CUX2
190305_mCTseq_hs_21yr_BA10_UMB5577_1_UMB5577_2_F7_AD012_indexed	937496	554619	85230	0.592	0.091	228	0.003	72988	0.856	5786	15405	0.181	1621	L1-3_CUX2
190305_mCTseq_hs_21yr_BA10_UMB5577_1_UMB5577_2_F8_AD001_indexed	1167812	568913	137199	0.487	0.117	94	0.001	123790	0.902	4958	25759	0.188	1984	L1-3_CUX2
190305_mCTseq_hs_21yr_BA10_UMB5577_1_UMB5577_2_F8_AD002_indexed	1358927	819621	87604	0.603	0.064	109	0.001	77880	0.889	4604	14728	0.168	1407	CGE_NDNF
190305_mCTseq_hs_21yr_BA10_UMB5577_1_UMB5577_2_F8_AD004_indexed	1472578	822534	82940	0.559	0.056	118	0.001	71706	0.865	4690	13291	0.16	1318	L1-3_CUX2
190305_mCTseq_hs_21yr_BA10_UMB5577_1_UMB5577_2_F8_AD006_indexed	1773700	864996	239511	0.488	0.135	312	0.001	213023	0.889	6619	37840	0.158	2240	L1-3_CUX2
190305_mCTseq_hs_21yr_BA10_UMB5577_1_UMB5577_2_F8_AD007_indexed	1561912	914966	121095	0.586	0.078	156	0.001	106256	0.877	5144	23124	0.191	1760	L2-4_RORB
190305_mCTseq_hs_21yr_BA10_UMB5577_1_UMB5577_2_F8_AD008_indexed	875941	397428	74458	0.454	0.085	18	0	62945	0.845	4255	13404	0.18	1241	Outlier
190305_mCTseq_hs_21yr_BA10_UMB5577_1_UMB5577_2_F8_AD010_indexed	1325000	690969	98148	0.521	0.074	105	0.001	87335	0.89	5070	19196	0.196	1686	L2-4_RORB
190305_mCTseq_hs_21yr_BA10_UMB5577_1_UMB5577_2_F8_AD012_indexed	1480704	891356	93378	0.602	0.063	165	0.002	81099	0.869	5010	17662	0.189	1611	L1-3_CUX2
190305_mCTseq_hs_21yr_BA10_UMB5577_1_UMB5577_2_F9_AD001_indexed	1861602	1111829	17368	0.597	0.009	386	0.022	10446	0.601	2903	3216	0.185	497	L1-3_CUX2
190305_mCTseq_hs_21yr_BA10_UMB5577_1_UMB5577_2_F9_AD002_indexed	2138573	1282674	112943	0.6	0.053	86	0.001	102201	0.905	4948	20738	0.184	1529	MGE_B3GAT2
190305_mCTseq_hs_21yr_BA10_UMB5577_1_UMB5577_2_F9_AD004_indexed	2806447	1576995	124285	0.562	0.044	182	0.001	107028	0.861	5931	27965	0.225	1966	MGE_PVALB
190305_mCTseq_hs_21yr_BA10_UMB5577_1_UMB5577_2_F9_AD006_indexed	2930041	1180778	523981	0.403	0.179	157	0	476558	0.909	8854	88093	0.168	3788	L4-6_LRRK1
190305_mCTseq_hs_21yr_BA10_UMB5577_1_UMB5577_2_F9_AD007_indexed	2044689	1269346	83189	0.621	0.041	88	0.001	71846	0.864	4782	17117	0.206	1413	L2-4_RORB
190305_mCTseq_hs_21yr_BA10_UMB5577_1_UMB5577_2_F9_AD008_indexed	1734180	873371	80155	0.504	0.046	274	0.003	69784	0.871	4740	18204	0.227	1412	MGE_B3GAT2
190305_mCTseq_hs_21yr_BA10_UMB5577_1_UMB5577_2_F9_AD010_indexed	2111438	1139318	182171	0.54	0.086	275	0.002	164517	0.903	5805	39748	0.218	1921	MGE_PVALB
190305_mCTseq_hs_21yr_BA10_UMB5577_1_UMB5577_2_F9_AD012_indexed	2119485	1307941	72249	0.617	0.034	308	0.004	61034	0.845	4969	15920	0.22	1358	L4-5_FOXP2
190305_mCTseq_hs_21yr_BA10_UMB5577_1_UMB5577_2_G10_AD001_indexed	2335834	1106473	431878	0.474	0.185	290	0.001	382983	0.887	7629	68963	0.16	3135	L1-3_CUX2
190305_mCTseq_hs_21yr_BA10_UMB5577_1_UMB5577_2_G10_AD002_indexed	1632393	949352	118832	0.582	0.073	259	0.002	105331	0.886	5179	20081	0.169	1697	CGE_NDNF
190305_mCTseq_hs_21yr_BA10_UMB5577_1_UMB5577_2_G10_AD004_indexed	2847104	1542356	264404	0.542	0.093	338	0.001	234375	0.886	6584	51508	0.195	2428	CGE_VIP_MBP
190305_mCTseq_hs_21yr_BA10_UMB5577_1_UMB5577_2_G10_AD006_indexed	2230696	1103111	201638	0.495	0.09	284	0.001	177650	0.881	5641	36486	0.181	1764	CGE_VIP_MBP
190305_mCTseq_hs_21yr_BA10_UMB5577_1_UMB5577_2_G10_AD007_indexed	2163746	1422858	37092	0.658	0.017	134	0.004	28320	0.764	5015	6750	0.182	963	L1-3_CUX2
190305_mCTseq_hs_21yr_BA10_UMB5577_1_UMB5577_2_G10_AD008_indexed	2518013	1277532	296729	0.507	0.118	1101	0.004	266093	0.897	6739	68260	0.23	2733	CGE_VIP
190305_mCTseq_hs_21yr_BA10_UMB5577_1_UMB5577_2_G10_AD010_indexed	2360522	1433601	90439	0.607	0.038	943	0.01	78498	0.868	4898	22488	0.249	1382	CGE_VIP
190305_mCTseq_hs_21yr_BA10_UMB5577_1_UMB5577_2_G10_AD012_indexed	1880887	1197888	42490	0.637	0.023	139	0.003	32446	0.764	4857	7993	0.188	992	CGE_VIP
190305_mCTseq_hs_21yr_BA10_UMB5577_1_UMB5577_2_G11_AD001_indexed	1842015	969248	166294	0.526	0.09	569	0.003	148063	0.89	6324	30910	0.186	2291	CGE_LAMP5
190305_mCTseq_hs_21yr_BA10_UMB5577_1_UMB5577_2_G11_AD002_indexed	1048190	677015	14944	0.646	0.014	26	0.002	11312	0.757	2716	2337	0.156	508	CGE_NDNF
190305_mCTseq_hs_21yr_BA10_UMB5577_1_UMB5577_2_G11_AD004_indexed	2346497	1268370	151752	0.541	0.065	83	0.001	133905	0.882	5839	25989	0.171	1669	CGE_LAMP5
190305_mCTseq_hs_21yr_BA10_UMB5577_1_UMB5577_2_G11_AD007_indexed	1919837	1236432	43845	0.644	0.023	252	0.006	30400	0.693	6274	5985	0.137	1352	L1-3_CUX2
190305_mCTseq_hs_21yr_BA10_UMB5577_1_UMB5577_2_G11_AD008_indexed	1944239	1054308	136308	0.542	0.07	162	0.001	116961	0.858	5930	26983	0.198	1845	CGE_VIP
190305_mCTseq_hs_21yr_BA10_UMB5577_1_UMB5577_2_G11_AD010_indexed	1777110	991179	95197	0.558	0.054	672	0.007	84465	0.887	5157	21284	0.224	1668	CGE-MGE_CHST9
190305_mCTseq_hs_21yr_BA10_UMB5577_1_UMB5577_2_G11_AD012_indexed	2053928	1204311	170430	0.586	0.083	273	0.002	151694	0.89	6039	30934	0.182	1930	L1-3_CUX2
190305_mCTseq_hs_21yr_BA10_UMB5577_1_UMB5577_2_G12_AD001_indexed	993703	612951	25519	0.617	0.026	131	0.005	21830	0.855	2939	3673	0.144	666	Oligo_MBP
190305_mCTseq_hs_21yr_BA10_UMB5577_1_UMB5577_2_G12_AD002_indexed	869463	589306	6094	0.678	0.007	30	0.005	4122	0.676	1678	1094	0.18	251	Astro_FGF3R
190305_mCTseq_hs_21yr_BA10_UMB5577_1_UMB5577_2_G12_AD004_indexed	1006731	652415	11710	0.648	0.012	97	0.008	8798	0.751	2232	1890	0.161	371	Micro-Endo_TYROBP
190305_mCTseq_hs_21yr_BA10_UMB5577_1_UMB5577_2_G12_AD006_indexed	1118896	698393	10116	0.624	0.009	276	0.027	6526	0.645	2508	1602	0.158	311	Oligo_MBP
190305_mCTseq_hs_21yr_BA10_UMB5577_1_UMB5577_2_G12_AD007_indexed	1035686	702198	5579	0.678	0.005	21	0.004	3465	0.621	1649	739	0.132	195	Oligo_MBP
190305_mCTseq_hs_21yr_BA10_UMB5577_1_UMB5577_2_G12_AD008_indexed	907874	564814	6606	0.622	0.007	49	0.007	3479	0.527	1849	419	0.063	185	Oligo_MBP
190305_mCTseq_hs_21yr_BA10_UMB5577_1_UMB5577_2_G12_AD010_indexed	1081398	677476	10976	0.626	0.01	18	0.002	7506	0.684	2302	1201	0.109	307	Astro_FGF3R
190305_mCTseq_hs_21yr_BA10_UMB5577_1_UMB5577_2_G12_AD012_indexed	1071713	713237	16516	0.666	0.015	14	0.001	13333	0.807	2696	3210	0.194	496	Oligo_MBP
190305_mCTseq_hs_21yr_BA10_UMB5577_1_UMB5577_2_G1_AD001_indexed	1646493	847156	127907	0.515	0.078	202	0.002	108935	0.852	6578	23213	0.181	2210	L2-4_RORB
190305_mCTseq_hs_21yr_BA10_UMB5577_1_UMB5577_2_G1_AD002_indexed	1593891	969302	58712	0.608	0.037	191	0.003	50480	0.86	4341	10921	0.186	1152	L1-3_CUX2
190305_mCTseq_hs_21yr_BA10_UMB5577_1_UMB5577_2_G1_AD004_indexed	1854367	1025257	18069	0.553	0.01	140	0.008	10040	0.556	3773	1682	0.093	581	L2-4_RORB
190305_mCTseq_hs_21yr_BA10_UMB5577_1_UMB5577_2_G1_AD006_indexed	1708089	969212	60180	0.567	0.035	1125	0.019	49387	0.821	5535	14431	0.24	1263	CGE_NDNF
190305_mCTseq_hs_21yr_BA10_UMB5577_1_UMB5577_2_G1_AD007_indexed	1365447	882008	15501	0.646	0.011	325	0.021	11751	0.758	2812	3629	0.234	548	L4_PLCH1
190305_mCTseq_hs_21yr_BA10_UMB5577_1_UMB5577_2_G1_AD008_indexed	1212037	633740	92344	0.523	0.076	144	0.002	80235	0.869	4855	16551	0.179	1363	L1-3_CUX2
190305_mCTseq_hs_21yr_BA10_UMB5577_1_UMB5577_2_G1_AD010_indexed	1509114	894075	35705	0.592	0.024	719	0.02	30179	0.845	3753	13676	0.383	1166	CGE_VIP_MBP
190305_mCTseq_hs_21yr_BA10_UMB5577_1_UMB5577_2_G1_AD012_indexed	1447662	863340	86279	0.596	0.06	38	0	74808	0.867	5368	14907	0.173	1439	MGE_CALB1
190305_mCTseq_hs_21yr_BA10_UMB5577_1_UMB5577_2_G2_AD001_indexed	1606698	804877	179522	0.501	0.112	364	0.002	158566	0.883	5371	32441	0.181	2048	L1-3_CUX2
190305_mCTseq_hs_21yr_BA10_UMB5577_1_UMB5577_2_G2_AD002_indexed	1753859	1113050	49621	0.635	0.028	47	0.001	42996	0.866	3773	8714	0.176	990	CGE_NDNF
190305_mCTseq_hs_21yr_BA10_UMB5577_1_UMB5577_2_G2_AD007_indexed	2021599	1208174	173391	0.598	0.086	407	0.002	154053	0.888	5892	30527	0.176	1914	CGE_NDNF
190305_mCTseq_hs_21yr_BA10_UMB5577_1_UMB5577_2_G2_AD008_indexed	1676120	885181	129224	0.528	0.077	266	0.002	113993	0.882	5380	22157	0.171	1649	CGE_NDNF
190305_mCTseq_hs_21yr_BA10_UMB5577_1_UMB5577_2_G2_AD010_indexed	1841428	971466	163059	0.528	0.089	170	0.001	144387	0.885	6182	29924	0.184	2173	L6_TSHZ2
190305_mCTseq_hs_21yr_BA10_UMB5577_1_UMB5577_2_G2_AD012_indexed	1652276	984939	101158	0.596	0.061	37	0	86234	0.852	5727	19682	0.195	1633	L4-6_LRRK1
190305_mCTseq_hs_21yr_BA10_UMB5577_1_UMB5577_2_G3_AD001_indexed	1268719	764165	14509	0.602	0.011	123	0.008	9936	0.685	2897	2237	0.154	509	MGE_CALB1
190305_mCTseq_hs_21yr_BA10_UMB5577_1_UMB5577_2_G3_AD002_indexed	1272763	786097	52899	0.618	0.042	188	0.004	45560	0.861	3811	11691	0.221	1145	MGE_CALB1
190305_mCTseq_hs_21yr_BA10_UMB5577_1_UMB5577_2_G3_AD004_indexed	1680263	902683	106543	0.537	0.063	173	0.002	93644	0.879	5627	21069	0.198	1927	L4_PLCH1
190305_mCTseq_hs_21yr_BA10_UMB5577_1_UMB5577_2_G3_AD006_indexed	1678068	914379	135652	0.545	0.081	166	0.001	108531	0.8	8157	20755	0.153	2396	L1-3_CUX2
190305_mCTseq_hs_21yr_BA10_UMB5577_1_UMB5577_2_G3_AD007_indexed	1247841	762142	63521	0.611	0.051	47	0.001	54958	0.865	4631	11277	0.178	1419	L4-5_TOX
190305_mCTseq_hs_21yr_BA10_UMB5577_1_UMB5577_2_G3_AD008_indexed	1324454	702948	91933	0.531	0.069	293	0.003	81585	0.887	4850	19228	0.209	1595	L4-5_FOXP2
190305_mCTseq_hs_21yr_BA10_UMB5577_1_UMB5577_2_G3_AD010_indexed	1181032	601844	104481	0.51	0.088	247	0.002	92189	0.882	4594	19018	0.182	1814	CGE_VIP
190305_mCTseq_hs_21yr_BA10_UMB5577_1_UMB5577_2_G3_AD012_indexed	1316165	762242	113633	0.579	0.086	100	0.001	101891	0.897	5164	19478	0.171	1533	L1-3_CUX2
190305_mCTseq_hs_21yr_BA10_UMB5577_1_UMB5577_2_G4_AD001_indexed	1614182	831471	235878	0.515	0.146	213	0.001	158322	0.671	17452	23594	0.1	6461	Outlier
190305_mCTseq_hs_21yr_BA10_UMB5577_1_UMB5577_2_G4_AD002_indexed	1313370	838155	53112	0.638	0.04	126	0.002	40877	0.77	6997	8483	0.16	1856	Astro_FGF3R
190305_mCTseq_hs_21yr_BA10_UMB5577_1_UMB5577_2_G4_AD004_indexed	4276089	1885289	699727	0.441	0.164	782	0.001	590710	0.844	17175	118022	0.169	7252	Outlier
190305_mCTseq_hs_21yr_BA10_UMB5577_1_UMB5577_2_G4_AD006_indexed	3323523	1841412	315141	0.554	0.095	427	0.001	275059	0.873	7408	52578	0.167	2252	L1-3_CUX2
190305_mCTseq_hs_21yr_BA10_UMB5577_1_UMB5577_2_G4_AD007_indexed	2222015	1409999	108782	0.635	0.049	69	0.001	94359	0.867	4961	20728	0.191	1358	L1-3_CUX2
190305_mCTseq_hs_21yr_BA10_UMB5577_1_UMB5577_2_G4_AD008_indexed	2532297	1215396	268567	0.48	0.106	1405	0.005	240604	0.896	7366	68640	0.256	3037	MGE_B3GAT2
190305_mCTseq_hs_21yr_BA10_UMB5577_1_UMB5577_2_G4_AD010_indexed	1931313	1062635	91867	0.55	0.048	182	0.002	80673	0.878	5077	20659	0.225	1549	L4_PLCH1
190305_mCTseq_hs_21yr_BA10_UMB5577_1_UMB5577_2_G4_AD012_indexed	1984546	1129014	195296	0.569	0.098	188	0.001	172923	0.885	5687	41136	0.211	1958	CGE_VIP_MBP
190305_mCTseq_hs_21yr_BA10_UMB5577_1_UMB5577_2_G5_AD001_indexed	866152	478146	38937	0.552	0.045	137	0.004	32772	0.842	3929	7372	0.189	1142	L1-3_CUX2
190305_mCTseq_hs_21yr_BA10_UMB5577_1_UMB5577_2_G5_AD002_indexed	899971	539816	48600	0.6	0.054	35	0.001	42624	0.877	3930	8826	0.182	1204	L1-3_CUX2
190305_mCTseq_hs_21yr_BA10_UMB5577_1_UMB5577_2_G5_AD004_indexed	1135712	648416	39996	0.571	0.035	59	0.001	34349	0.859	3902	8457	0.211	1135	L1-3_CUX2
190305_mCTseq_hs_21yr_BA10_UMB5577_1_UMB5577_2_G5_AD006_indexed	1112007	589946	104181	0.531	0.094	2288	0.022	92294	0.886	5336	32323	0.31	1869	CGE_NDNF
190305_mCTseq_hs_21yr_BA10_UMB5577_1_UMB5577_2_G5_AD007_indexed	949659	556459	69464	0.586	0.073	165	0.002	60445	0.87	4633	12407	0.179	1556	L1-3_CUX2
190305_mCTseq_hs_21yr_BA10_UMB5577_1_UMB5577_2_G5_AD008_indexed	664289	346722	50121	0.522	0.075	35	0.001	44904	0.896	3426	9358	0.187	1088	CGE_LAMP5
190305_mCTseq_hs_21yr_BA10_UMB5577_1_UMB5577_2_G5_AD010_indexed	973329	490518	124810	0.504	0.128	40	0	113375	0.908	5465	26505	0.212	2359	L4-6_LRRK1
190305_mCTseq_hs_21yr_BA10_UMB5577_1_UMB5577_2_G5_AD012_indexed	950293	547386	80339	0.576	0.085	248	0.003	71418	0.889	4911	16802	0.209	1738	L2-4_RORB
190305_mCTseq_hs_21yr_BA10_UMB5577_1_UMB5577_2_G6_AD002_indexed	916971	552088	55922	0.602	0.061	97	0.002	49943	0.893	4130	11604	0.208	1422	CGE_LAMP5
190305_mCTseq_hs_21yr_BA10_UMB5577_1_UMB5577_2_G6_AD004_indexed	1280667	580563	214074	0.453	0.167	740	0.003	187356	0.875	6752	39936	0.187	2703	L1-3_CUX2
190305_mCTseq_hs_21yr_BA10_UMB5577_1_UMB5577_2_G6_AD006_indexed	1044229	527142	109704	0.505	0.105	136	0.001	97197	0.886	5440	19474	0.178	1775	CGE-MGE_CHST9
190305_mCTseq_hs_21yr_BA10_UMB5577_1_UMB5577_2_G6_AD007_indexed	909296	574779	21303	0.632	0.023	57	0.003	17810	0.836	2769	4489	0.211	717	MGE_B3GAT2
190305_mCTseq_hs_21yr_BA10_UMB5577_1_UMB5577_2_G6_AD008_indexed	967048	504817	57286	0.522	0.059	70	0.001	48715	0.85	4649	10748	0.188	1441	L4-5_TOX
190305_mCTseq_hs_21yr_BA10_UMB5577_1_UMB5577_2_G6_AD010_indexed	921066	522128	29855	0.567	0.032	136	0.005	25246	0.846	3287	5353	0.179	817	L1-3_CUX2
190305_mCTseq_hs_21yr_BA10_UMB5577_1_UMB5577_2_G7_AD001_indexed	1633409	744748	274642	0.456	0.168	286	0.001	244911	0.892	6996	52371	0.191	2983	MGE_PVALB
190305_mCTseq_hs_21yr_BA10_UMB5577_1_UMB5577_2_G7_AD002_indexed	1445628	754090	179919	0.522	0.124	163	0.001	161459	0.897	6185	37365	0.208	2589	L4_PLCH1
190305_mCTseq_hs_21yr_BA10_UMB5577_1_UMB5577_2_G7_AD004_indexed	2268363	1176704	205357	0.519	0.091	203	0.001	183862	0.895	6092	42148	0.205	2166	MGE_PVALB
190305_mCTseq_hs_21yr_BA10_UMB5577_1_UMB5577_2_G7_AD006_indexed	2505689	815949	720494	0.326	0.288	875	0.001	651111	0.904	9327	122581	0.17	4440	L2-4_RORB
190305_mCTseq_hs_21yr_BA10_UMB5577_1_UMB5577_2_G7_AD007_indexed	1773031	1139286	80978	0.643	0.046	152	0.002	70180	0.867	4449	15285	0.189	1341	CGE_VIP
190305_mCTseq_hs_21yr_BA10_UMB5577_1_UMB5577_2_G7_AD008_indexed	1848016	841703	196022	0.455	0.106	318	0.002	175776	0.897	6143	38802	0.198	2207	L1-3_CUX2
190305_mCTseq_hs_21yr_BA10_UMB5577_1_UMB5577_2_G7_AD010_indexed	1863487	1092318	108000	0.586	0.058	254	0.002	96672	0.895	4761	22008	0.204	1535	CGE_LAMP5
190305_mCTseq_hs_21yr_BA10_UMB5577_1_UMB5577_2_G7_AD012_indexed	1699025	1120875	32160	0.66	0.019	77	0.002	26282	0.817	3371	5846	0.182	681	CGE_VIP
190305_mCTseq_hs_21yr_BA10_UMB5577_1_UMB5577_2_G8_AD001_indexed	1388780	766182	159649	0.552	0.115	298	0.002	144810	0.907	5428	27810	0.174	1926	CGE_LAMP5
190305_mCTseq_hs_21yr_BA10_UMB5577_1_UMB5577_2_G8_AD002_indexed	1380667	872072	68369	0.632	0.05	132	0.002	59838	0.875	4334	14290	0.209	1227	MGE_CALB1
190305_mCTseq_hs_21yr_BA10_UMB5577_1_UMB5577_2_G8_AD004_indexed	2053216	1136442	172783	0.553	0.084	119	0.001	157173	0.91	5581	37099	0.215	1941	MGE_B3GAT2
190305_mCTseq_hs_21yr_BA10_UMB5577_1_UMB5577_2_G8_AD006_indexed	1719293	974998	109765	0.567	0.064	173	0.002	95263	0.868	5582	23316	0.212	1653	L1-3_CUX2
190305_mCTseq_hs_21yr_BA10_UMB5577_1_UMB5577_2_G8_AD007_indexed	1483270	939626	45355	0.633	0.031	306	0.007	38298	0.844	3940	9712	0.214	976	L2-4_RORB
190305_mCTseq_hs_21yr_BA10_UMB5577_1_UMB5577_2_G8_AD010_indexed	1875511	1088576	103770	0.58	0.055	94	0.001	92537	0.892	4924	22863	0.22	1637	CGE_VIP_MBP
190305_mCTseq_hs_21yr_BA10_UMB5577_1_UMB5577_2_G8_AD012_indexed	1723716	1097892	89364	0.637	0.052	175	0.002	79280	0.887	4444	20921	0.234	1386	MGE_PVALB
190305_mCTseq_hs_21yr_BA10_UMB5577_1_UMB5577_2_G9_AD001_indexed	1813508	969040	169184	0.534	0.093	956	0.006	155293	0.918	4588	35255	0.208	1910	CGE_VIP
190305_mCTseq_hs_21yr_BA10_UMB5577_1_UMB5577_2_G9_AD002_indexed	2119456	1313223	142188	0.62	0.067	474	0.003	126764	0.892	5250	30599	0.215	1907	L1-3_CUX2
190305_mCTseq_hs_21yr_BA10_UMB5577_1_UMB5577_2_G9_AD004_indexed	2863813	1599122	127421	0.558	0.044	258	0.002	107730	0.845	6356	23524	0.185	1757	L4-5_TOX
190305_mCTseq_hs_21yr_BA10_UMB5577_1_UMB5577_2_G9_AD006_indexed	2438918	1382184	142853	0.567	0.059	565	0.004	123392	0.864	5820	25515	0.179	1591	L1-3_CUX2
190305_mCTseq_hs_21yr_BA10_UMB5577_1_UMB5577_2_G9_AD007_indexed	2187639	1449273	41305	0.662	0.019	344	0.008	33613	0.814	3826	10733	0.26	975	CGE_VIP_MBP
190305_mCTseq_hs_21yr_BA10_UMB5577_1_UMB5577_2_G9_AD008_indexed	1633589	923607	29126	0.565	0.018	316	0.011	21069	0.723	3379	4852	0.167	594	L1-3_CUX2
190305_mCTseq_hs_21yr_BA10_UMB5577_1_UMB5577_2_G9_AD010_indexed	2335504	1410003	55309	0.604	0.024	83	0.002	44280	0.801	4333	9784	0.177	970	L1-3_CUX2
190305_mCTseq_hs_21yr_BA10_UMB5577_1_UMB5577_2_G9_AD012_indexed	2150210	1331263	170651	0.619	0.079	96	0.001	151775	0.889	5219	32719	0.192	1604	MGE_CALB1
190305_mCTseq_hs_21yr_BA10_UMB5577_1_UMB5577_2_H10_AD001_indexed	1479840	752331	138805	0.508	0.094	194	0.001	122737	0.884	5706	27448	0.198	2002	MGE_PVALB
190305_mCTseq_hs_21yr_BA10_UMB5577_1_UMB5577_2_H10_AD002_indexed	1406471	888699	13049	0.632	0.009	50	0.004	8888	0.681	2527	2335	0.179	482	L2-4_RORB
190305_mCTseq_hs_21yr_BA10_UMB5577_1_UMB5577_2_H10_AD004_indexed	1968403	822135	319497	0.418	0.162	570	0.002	280348	0.877	7537	59564	0.186	3068	L2-4_RORB
190305_mCTseq_hs_21yr_BA10_UMB5577_1_UMB5577_2_H10_AD006_indexed	2113873	1091849	141937	0.517	0.067	354	0.002	121666	0.857	6359	27992	0.197	2047	L2-4_RORB
190305_mCTseq_hs_21yr_BA10_UMB5577_1_UMB5577_2_H10_AD008_indexed	1149348	393655	200465	0.343	0.174	121	0.001	178831	0.892	6059	37273	0.186	2466	L4-6_LRRK1
190305_mCTseq_hs_21yr_BA10_UMB5577_1_UMB5577_2_H10_AD012_indexed	1498126	916504	88369	0.612	0.059	105	0.001	78690	0.89	4687	19406	0.22	1460	MGE_B3GAT2
190305_mCTseq_hs_21yr_BA10_UMB5577_1_UMB5577_2_H11_AD001_indexed	1992538	1063928	164766	0.534	0.083	359	0.002	146245	0.888	6243	29070	0.176	2005	MGE_PVALB
190305_mCTseq_hs_21yr_BA10_UMB5577_1_UMB5577_2_H11_AD002_indexed	1833842	1174899	21301	0.641	0.012	63	0.003	16171	0.759	3479	3935	0.185	714	L4_PLCH1
190305_mCTseq_hs_21yr_BA10_UMB5577_1_UMB5577_2_H11_AD004_indexed	2168211	1502355	978	0.693	0	20	0.02	551	0.563	450	118	0.121	80	MGE_CALB1
190305_mCTseq_hs_21yr_BA10_UMB5577_1_UMB5577_2_H11_AD006_indexed	2415433	1134671	167025	0.47	0.069	227	0.001	140410	0.841	6505	31755	0.19	2207	L2-4_RORB
190305_mCTseq_hs_21yr_BA10_UMB5577_1_UMB5577_2_H11_AD007_indexed	2364225	1543493	61242	0.653	0.026	72	0.001	52999	0.865	4205	10765	0.176	997	MGE_B3GAT2
190305_mCTseq_hs_21yr_BA10_UMB5577_1_UMB5577_2_H11_AD008_indexed	2441886	1270678	203033	0.52	0.083	4263	0.021	179166	0.882	8030	63362	0.312	2716	MGE_B3GAT2
190305_mCTseq_hs_21yr_BA10_UMB5577_1_UMB5577_2_H11_AD010_indexed	2103722	1283566	14518	0.61	0.007	81	0.006	8958	0.617	2833	1860	0.128	436	L1-3_CUX2
190305_mCTseq_hs_21yr_BA10_UMB5577_1_UMB5577_2_H11_AD012_indexed	2070797	1127171	248976	0.544	0.12	58	0	219907	0.883	5805	44529	0.179	1855	L1-3_CUX2
190305_mCTseq_hs_21yr_BA10_UMB5577_1_UMB5577_2_H12_AD001_indexed	919000	565158	13176	0.615	0.014	50	0.004	7371	0.559	4284	864	0.066	522	Micro-Endo_TYROBP
190305_mCTseq_hs_21yr_BA10_UMB5577_1_UMB5577_2_H12_AD002_indexed	917272	610139	6064	0.665	0.007	120	0.02	3865	0.637	1693	1355	0.223	185	Micro-Endo_TYROBP
190305_mCTseq_hs_21yr_BA10_UMB5577_1_UMB5577_2_H12_AD004_indexed	1216874	714056	8490	0.587	0.007	123	0.014	5078	0.598	2285	1219	0.144	259	Oligo_MBP
190305_mCTseq_hs_21yr_BA10_UMB5577_1_UMB5577_2_H12_AD006_indexed	1186713	738951	21017	0.623	0.018	21	0.001	15923	0.758	3265	3816	0.182	544	Astro_FGF3R
190305_mCTseq_hs_21yr_BA10_UMB5577_1_UMB5577_2_H12_AD007_indexed	1077406	685669	41107	0.636	0.038	17	0	36112	0.878	3153	5518	0.134	745	Oligo_MBP
190305_mCTseq_hs_21yr_BA10_UMB5577_1_UMB5577_2_H12_AD008_indexed	1106142	622407	26946	0.563	0.024	135	0.005	16692	0.619	4533	3498	0.13	833	Micro-Endo_TYROBP
190305_mCTseq_hs_21yr_BA10_UMB5577_1_UMB5577_2_H12_AD012_indexed	920806	590750	16384	0.642	0.018	26	0.002	12945	0.79	2800	3747	0.229	498	Astro_FGF3R
190305_mCTseq_hs_21yr_BA10_UMB5577_1_UMB5577_2_H1_AD002_indexed	2474011	1325510	212924	0.536	0.086	469	0.002	195694	0.919	5896	48448	0.228	2232	MGE_B3GAT2
190305_mCTseq_hs_21yr_BA10_UMB5577_1_UMB5577_2_H1_AD004_indexed	3072251	1266845	556239	0.412	0.181	142	0	495818	0.891	8519	99812	0.179	3483	L2-4_RORB
190305_mCTseq_hs_21yr_BA10_UMB5577_1_UMB5577_2_H1_AD006_indexed	2606015	1506706	72147	0.578	0.028	466	0.006	57042	0.791	5610	14356	0.199	1179	CGE_VIP
190305_mCTseq_hs_21yr_BA10_UMB5577_1_UMB5577_2_H1_AD007_indexed	2350423	1339226	183669	0.57	0.078	202	0.001	159973	0.871	6549	37434	0.204	2136	L2-4_RORB
190305_mCTseq_hs_21yr_BA10_UMB5577_1_UMB5577_2_H1_AD008_indexed	2543386	1317624	229277	0.518	0.09	320	0.001	205186	0.895	6948	49494	0.216	2476	CGE_VIP
190305_mCTseq_hs_21yr_BA10_UMB5577_1_UMB5577_2_H1_AD010_indexed	2626452	1362871	226196	0.519	0.086	195	0.001	202165	0.894	6972	44686	0.198	2505	L4_PLCH1
190305_mCTseq_hs_21yr_BA10_UMB5577_1_UMB5577_2_H1_AD012_indexed	2184660	1272430	153169	0.582	0.07	101	0.001	136404	0.891	5826	32226	0.21	1829	CGE_VIP_MBP
190305_mCTseq_hs_21yr_BA10_UMB5577_1_UMB5577_2_H2_AD001_indexed	1807930	1033087	76540	0.571	0.042	1313	0.017	69125	0.903	2986	23431	0.306	1014	MGE_CALB1
190305_mCTseq_hs_21yr_BA10_UMB5577_1_UMB5577_2_H2_AD002_indexed	2495426	1603259	71298	0.642	0.029	117	0.002	58806	0.825	4539	12677	0.178	1144	CGE_VIP
190305_mCTseq_hs_21yr_BA10_UMB5577_1_UMB5577_2_H2_AD004_indexed	2877981	1674989	49229	0.582	0.017	548	0.011	37274	0.757	5258	11053	0.225	1199	MGE_CALB1
190305_mCTseq_hs_21yr_BA10_UMB5577_1_UMB5577_2_H2_AD006_indexed	3994946	1620747	920927	0.406	0.231	455	0	826347	0.897	9920	158632	0.172	4262	L2-4_RORB
190305_mCTseq_hs_21yr_BA10_UMB5577_1_UMB5577_2_H2_AD007_indexed	2376757	1440467	171423	0.606	0.072	490	0.003	154931	0.904	5880	39573	0.231	2092	CGE_VIP
190305_mCTseq_hs_21yr_BA10_UMB5577_1_UMB5577_2_H2_AD008_indexed	2266248	1300924	47881	0.574	0.021	430	0.009	36381	0.76	4701	11056	0.231	1052	L4-5_FOXP2
190305_mCTseq_hs_21yr_BA10_UMB5577_1_UMB5577_2_H2_AD010_indexed	2736505	1606357	100142	0.587	0.037	254	0.003	85472	0.854	5773	21870	0.218	1621	L1-3_CUX2
190305_mCTseq_hs_21yr_BA10_UMB5577_1_UMB5577_2_H2_AD012_indexed	2290916	1407412	100767	0.614	0.044	19	0	86228	0.856	5159	21048	0.209	1422	MGE_CALB1
190305_mCTseq_hs_21yr_BA10_UMB5577_1_UMB5577_2_H3_AD001_indexed	3378646	1746295	415635	0.517	0.123	1212	0.003	368812	0.887	8670	68053	0.164	3254	L1-3_CUX2
190305_mCTseq_hs_21yr_BA10_UMB5577_1_UMB5577_2_H3_AD002_indexed	2535161	1634978	59260	0.645	0.023	68	0.001	49328	0.832	4624	12193	0.206	1236	L1-3_CUX2
190305_mCTseq_hs_21yr_BA10_UMB5577_1_UMB5577_2_H3_AD004_indexed	3377600	1745591	328519	0.517	0.097	311	0.001	289708	0.882	7590	60029	0.183	2675	L1-3_CUX2
190305_mCTseq_hs_21yr_BA10_UMB5577_1_UMB5577_2_H3_AD006_indexed	3549766	1387308	808946	0.391	0.228	429	0.001	739557	0.914	9002	141743	0.175	4111	L6_TLE4
190305_mCTseq_hs_21yr_BA10_UMB5577_1_UMB5577_2_H3_AD007_indexed	2659393	1629096	150615	0.613	0.057	568	0.004	136119	0.904	6176	41447	0.275	2187	CGE_NDNF
190305_mCTseq_hs_21yr_BA10_UMB5577_1_UMB5577_2_H3_AD008_indexed	2273779	994464	390783	0.437	0.172	191	0	350526	0.897	6879	57364	0.147	2349	L1-3_CUX2
190305_mCTseq_hs_21yr_BA10_UMB5577_1_UMB5577_2_H3_AD010_indexed	2732644	1509494	212312	0.552	0.078	242	0.001	190511	0.897	6751	54552	0.257	2679	CGE_VIP
190305_mCTseq_hs_21yr_BA10_UMB5577_1_UMB5577_2_H4_AD001_indexed	1162066	642462	71865	0.553	0.062	163	0.002	61966	0.862	4743	13059	0.182	1420	L1-3_CUX2
190305_mCTseq_hs_21yr_BA10_UMB5577_1_UMB5577_2_H4_AD002_indexed	1476112	909866	89405	0.616	0.061	65	0.001	79044	0.884	4671	14696	0.164	1536	L1-3_CUX2
190305_mCTseq_hs_21yr_BA10_UMB5577_1_UMB5577_2_H4_AD004_indexed	1739639	897403	200633	0.516	0.115	182	0.001	184302	0.919	5970	37050	0.185	2164	MGE_CALB1
190305_mCTseq_hs_21yr_BA10_UMB5577_1_UMB5577_2_H4_AD006_indexed	1604108	896865	132178	0.559	0.082	251	0.002	115831	0.876	5492	24545	0.186	1635	MGE_CALB1
190305_mCTseq_hs_21yr_BA10_UMB5577_1_UMB5577_2_H4_AD007_indexed	1129825	726976	17462	0.643	0.015	91	0.005	13403	0.768	2848	3170	0.182	608	MGE_CALB1
190305_mCTseq_hs_21yr_BA10_UMB5577_1_UMB5577_2_H4_AD008_indexed	1251916	686096	39882	0.548	0.032	79	0.002	33043	0.829	4168	7797	0.196	1096	MGE_PVALB
190305_mCTseq_hs_21yr_BA10_UMB5577_1_UMB5577_2_H4_AD010_indexed	1143169	559618	113818	0.49	0.1	264	0.002	100954	0.887	5130	22730	0.2	1947	L4_PLCH1
190305_mCTseq_hs_21yr_BA10_UMB5577_1_UMB5577_2_H4_AD012_indexed	1324464	796129	66371	0.601	0.05	273	0.004	57560	0.867	4485	11983	0.181	1269	MGE_CALB1
190305_mCTseq_hs_21yr_BA10_UMB5577_1_UMB5577_2_H5_AD001_indexed	1195805	593431	152666	0.496	0.128	289	0.002	135721	0.889	5826	28880	0.189	2128	L1-3_CUX2
190305_mCTseq_hs_21yr_BA10_UMB5577_1_UMB5577_2_H5_AD002_indexed	1166183	673325	95605	0.577	0.082	68	0.001	85473	0.894	5112	19105	0.2	1826	MGE_CALB1
190305_mCTseq_hs_21yr_BA10_UMB5577_1_UMB5577_2_H5_AD004_indexed	1278381	691362	39062	0.541	0.031	298	0.008	32175	0.824	4052	7559	0.194	996	L1-3_CUX2
190305_mCTseq_hs_21yr_BA10_UMB5577_1_UMB5577_2_H5_AD006_indexed	1394682	738864	88206	0.53	0.063	718	0.008	77467	0.878	5261	20047	0.227	1805	L1-3_CUX2
190305_mCTseq_hs_21yr_BA10_UMB5577_1_UMB5577_2_H5_AD007_indexed	1043798	549383	133643	0.526	0.128	149	0.001	120223	0.9	5703	26721	0.2	2143	MGE_PVALB
190305_mCTseq_hs_21yr_BA10_UMB5577_1_UMB5577_2_H5_AD008_indexed	966924	477919	84367	0.494	0.087	210	0.002	75650	0.897	4971	20376	0.242	1770	CGE_VIP_MBP
190305_mCTseq_hs_21yr_BA10_UMB5577_1_UMB5577_2_H5_AD012_indexed	887137	505061	62462	0.569	0.07	33	0.001	54949	0.88	4518	13566	0.217	1520	L4-6_LRRK1
190305_mCTseq_hs_21yr_BA10_UMB5577_1_UMB5577_2_H6_AD001_indexed	1200034	661415	81406	0.551	0.068	274	0.003	70470	0.866	4858	16287	0.2	1657	L4_PLCH1
190305_mCTseq_hs_21yr_BA10_UMB5577_1_UMB5577_2_H6_AD002_indexed	1395103	795433	133686	0.57	0.096	45	0	119248	0.892	5642	28386	0.212	2300	L4-5_FOXP2
190305_mCTseq_hs_21yr_BA10_UMB5577_1_UMB5577_2_H6_AD004_indexed	1391404	557967	160217	0.401	0.115	186	0.001	141545	0.883	6528	26726	0.167	2262	L6_TLE4
190305_mCTseq_hs_21yr_BA10_UMB5577_1_UMB5577_2_H6_AD006_indexed	1590287	817517	90291	0.514	0.057	101	0.001	78405	0.868	4706	15848	0.176	1375	MGE_B3GAT2
190305_mCTseq_hs_21yr_BA10_UMB5577_1_UMB5577_2_H6_AD007_indexed	1322562	853438	49184	0.645	0.037	76	0.002	43128	0.877	3671	7548	0.153	911	CGE_NDNF
190305_mCTseq_hs_21yr_BA10_UMB5577_1_UMB5577_2_H6_AD008_indexed	1641914	784054	180595	0.478	0.11	7028	0.039	165137	0.914	6694	77401	0.429	3285	CGE-MGE_CHST9
190305_mCTseq_hs_21yr_BA10_UMB5577_1_UMB5577_2_H6_AD010_indexed	1488276	778619	176581	0.523	0.119	91	0.001	155029	0.878	6206	29249	0.166	2310	L1-3_CUX2
190305_mCTseq_hs_21yr_BA10_UMB5577_1_UMB5577_2_H6_AD012_indexed	1366241	782585	114756	0.573	0.084	171	0.001	102655	0.895	5242	24402	0.213	1949	L4-6_LRRK1
190305_mCTseq_hs_21yr_BA10_UMB5577_1_UMB5577_2_H7_AD001_indexed	1421200	807779	60234	0.568	0.042	375	0.006	51703	0.858	4507	12230	0.203	1392	L2-4_RORB
190305_mCTseq_hs_21yr_BA10_UMB5577_1_UMB5577_2_H7_AD002_indexed	1636678	905264	189515	0.553	0.116	246	0.001	172282	0.909	5673	31737	0.167	2091	MGE_PVALB
190305_mCTseq_hs_21yr_BA10_UMB5577_1_UMB5577_2_H7_AD004_indexed	1489109	636380	103983	0.427	0.07	1298	0.012	93004	0.894	4226	21163	0.204	1252	CGE_NDNF
190305_mCTseq_hs_21yr_BA10_UMB5577_1_UMB5577_2_H7_AD006_indexed	5585495	3018181	598887	0.54	0.107	757	0.001	536184	0.895	11730	112281	0.187	5121	Outlier
190305_mCTseq_hs_21yr_BA10_UMB5577_1_UMB5577_2_H7_AD007_indexed	1480481	958519	54497	0.647	0.037	103	0.002	47437	0.87	3877	11274	0.207	1030	CGE_VIP
190305_mCTseq_hs_21yr_BA10_UMB5577_1_UMB5577_2_H7_AD008_indexed	1627970	876800	118978	0.539	0.073	73	0.001	105541	0.887	5294	23142	0.195	1660	L1-3_CUX2
190305_mCTseq_hs_21yr_BA10_UMB5577_1_UMB5577_2_H7_AD010_indexed	1617321	899536	86072	0.556	0.053	403	0.005	74355	0.864	5126	17500	0.203	1691	L4-6_LRRK1
190305_mCTseq_hs_21yr_BA10_UMB5577_1_UMB5577_2_H7_AD012_indexed	1531729	975596	26833	0.637	0.018	37	0.001	20915	0.779	3447	6101	0.227	730	L2-4_RORB
190305_mCTseq_hs_21yr_BA10_UMB5577_1_UMB5577_2_H8_AD001_indexed	2213077	1200361	230423	0.542	0.104	404	0.002	200365	0.87	6292	36805	0.16	2088	L1-3_CUX2
190305_mCTseq_hs_21yr_BA10_UMB5577_1_UMB5577_2_H8_AD002_indexed	2396427	1512629	98134	0.631	0.041	160	0.002	86426	0.881	5087	18279	0.186	1490	CGE-MGE_CHST9
190305_mCTseq_hs_21yr_BA10_UMB5577_1_UMB5577_2_H8_AD004_indexed	3297957	1524579	491569	0.462	0.149	228	0	450175	0.916	7928	96217	0.196	3271	CGE_NDNF
190305_mCTseq_hs_21yr_BA10_UMB5577_1_UMB5577_2_H8_AD006_indexed	3555051	1609661	615328	0.453	0.173	392	0.001	544088	0.884	8516	106603	0.173	3535	L2-4_RORB
190305_mCTseq_hs_21yr_BA10_UMB5577_1_UMB5577_2_H8_AD008_indexed	2257548	1165740	207806	0.516	0.092	355	0.002	178623	0.86	6326	35440	0.171	2005	L1-3_CUX2
190305_mCTseq_hs_21yr_BA10_UMB5577_1_UMB5577_2_H8_AD010_indexed	2292383	1382214	21570	0.603	0.009	437	0.02	15577	0.722	3078	5269	0.244	621	MGE_CALB1
190305_mCTseq_hs_21yr_BA10_UMB5577_1_UMB5577_2_H8_AD012_indexed	2642162	1498270	288529	0.567	0.109	334	0.001	257949	0.894	7667	56504	0.196	2557	L1-3_CUX2
190305_mCTseq_hs_21yr_BA10_UMB5577_1_UMB5577_2_H9_AD001_indexed	913160	544673	13650	0.596	0.015	246	0.018	9546	0.699	2469	2262	0.166	430	L1-3_CUX2
190305_mCTseq_hs_21yr_BA10_UMB5577_1_UMB5577_2_H9_AD002_indexed	1545853	740226	260153	0.479	0.168	117	0	231375	0.889	6871	47373	0.182	2856	L2-4_RORB
190305_mCTseq_hs_21yr_BA10_UMB5577_1_UMB5577_2_H9_AD004_indexed	1987476	1049522	176499	0.528	0.089	461	0.003	157565	0.893	6051	36455	0.207	2194	CGE_VIP
190305_mCTseq_hs_21yr_BA10_UMB5577_1_UMB5577_2_H9_AD006_indexed	2181834	1016251	236183	0.466	0.108	158	0.001	207846	0.88	7168	43060	0.182	2658	L4-6_LRRK1
190305_mCTseq_hs_21yr_BA10_UMB5577_1_UMB5577_2_H9_AD007_indexed	1743004	1133305	31898	0.65	0.018	80	0.003	26350	0.826	3564	6727	0.211	929	L4_PLCH1
190305_mCTseq_hs_21yr_BA10_UMB5577_1_UMB5577_2_H9_AD008_indexed	1894602	981342	179955	0.518	0.095	187	0.001	160297	0.891	6156	35219	0.196	2158	CGE_LAMP5
190305_mCTseq_hs_21yr_BA10_UMB5577_1_UMB5577_2_H9_AD010_indexed	1807779	1068261	58475	0.591	0.032	90	0.002	49595	0.848	4234	12905	0.221	1213	CGE_VIP_MBP
190305_mCTseq_hs_29yr_BA10_UMB5580_1_UMB5580_2_A10_AD002_indexed	2634709	1576954	179057	0.599	0.068	1160	0.006	155303	0.867	5831	49539	0.277	1963	L4-5_FOXP2
190305_mCTseq_hs_29yr_BA10_UMB5580_1_UMB5580_2_A10_AD004_indexed	4098103	2243009	245833	0.547	0.06	1916	0.008	203106	0.826	8028	50967	0.207	2521	L4-6_LRRK1
190305_mCTseq_hs_29yr_BA10_UMB5580_1_UMB5580_2_A10_AD006_indexed	4016450	2225200	267733	0.554	0.067	13298	0.05	233068	0.871	6790	112708	0.421	2166	MGE_PVALB
190305_mCTseq_hs_29yr_BA10_UMB5580_1_UMB5580_2_A10_AD008_indexed	1467870	701546	97228	0.478	0.066	1731	0.018	83429	0.858	5034	27192	0.28	1591	L5-6_PDZRN4
190305_mCTseq_hs_29yr_BA10_UMB5580_1_UMB5580_2_A10_AD010_indexed	3466772	1881415	258214	0.543	0.074	1043	0.004	228455	0.885	7070	64507	0.25	2518	L5-6_PDZRN4
190305_mCTseq_hs_29yr_BA10_UMB5580_1_UMB5580_2_A10_AD012_indexed	2814914	1693662	64665	0.602	0.023	1223	0.019	55071	0.852	3998	21834	0.338	972	MGE_B3GAT2
190305_mCTseq_hs_29yr_BA10_UMB5580_1_UMB5580_2_A11_AD001_indexed	4101170	2497463	209219	0.609	0.051	1833	0.009	176407	0.843	6711	53766	0.257	1747	L1-3_CUX2
190305_mCTseq_hs_29yr_BA10_UMB5580_1_UMB5580_2_A11_AD002_indexed	2409270	1414943	113527	0.587	0.047	2624	0.023	96467	0.85	3992	36042	0.317	1130	L2-4_RORB
190305_mCTseq_hs_29yr_BA10_UMB5580_1_UMB5580_2_A11_AD004_indexed	4107124	2562069	106400	0.624	0.026	895	0.008	88711	0.834	6218	32190	0.303	1549	MGE_B3GAT2
190305_mCTseq_hs_29yr_BA10_UMB5580_1_UMB5580_2_A11_AD006_indexed	1361244	582347	52351	0.428	0.038	2169	0.041	35797	0.684	6020	13333	0.255	1136	CGE_LAMP5
190305_mCTseq_hs_29yr_BA10_UMB5580_1_UMB5580_2_A11_AD007_indexed	2937804	1701335	157671	0.579	0.054	1438	0.009	135843	0.862	5013	46588	0.295	1619	L4_PLCH1
190305_mCTseq_hs_29yr_BA10_UMB5580_1_UMB5580_2_A11_AD008_indexed	4292554	2187212	267048	0.51	0.062	4607	0.017	187284	0.701	13882	52250	0.196	4132	L4-5_FOXP2
190305_mCTseq_hs_29yr_BA10_UMB5580_1_UMB5580_2_A11_AD010_indexed	3400669	1848581	126553	0.544	0.037	3505	0.028	107973	0.853	5710	42422	0.335	1601	L4-6_LRRK1
190305_mCTseq_hs_29yr_BA10_UMB5580_1_UMB5580_2_A11_AD012_indexed	3650063	2313917	54668	0.634	0.015	425	0.008	41211	0.754	5076	12223	0.224	865	MGE_B3GAT2
190305_mCTseq_hs_29yr_BA10_UMB5580_1_UMB5580_2_A12_AD001_indexed	2132651	1394385	27222	0.654	0.013	36	0.001	15023	0.552	5918	1855	0.068	736	Oligo_MBP
190305_mCTseq_hs_29yr_BA10_UMB5580_1_UMB5580_2_A12_AD002_indexed	2558295	1683003	16690	0.658	0.007	202	0.012	9043	0.542	3592	1577	0.094	415	Oligo_MBP
190305_mCTseq_hs_29yr_BA10_UMB5580_1_UMB5580_2_A12_AD004_indexed	3129638	1636103	18691	0.523	0.006	639	0.034	9876	0.528	3588	1758	0.094	480	Oligo_MBP
190305_mCTseq_hs_29yr_BA10_UMB5580_1_UMB5580_2_A12_AD006_indexed	2903237	1764132	29750	0.608	0.01	440	0.015	16200	0.545	5305	2441	0.082	619	Oligo_MBP
190305_mCTseq_hs_29yr_BA10_UMB5580_1_UMB5580_2_A12_AD007_indexed	2100132	1402538	15019	0.668	0.007	67	0.004	9061	0.603	3367	2540	0.169	450	Astro_FGF3R
190305_mCTseq_hs_29yr_BA10_UMB5580_1_UMB5580_2_A12_AD008_indexed	2526002	1228759	19152	0.486	0.008	304	0.016	10102	0.527	3394	2011	0.105	473	Oligo_MBP
190305_mCTseq_hs_29yr_BA10_UMB5580_1_UMB5580_2_A12_AD010_indexed	2479283	1438332	18202	0.58	0.007	341	0.019	11632	0.639	2676	3547	0.195	411	Oligo_MBP
190305_mCTseq_hs_29yr_BA10_UMB5580_1_UMB5580_2_A12_AD012_indexed	2563024	1668478	17814	0.651	0.007	818	0.046	9958	0.559	3693	2592	0.146	438	Oligo_MBP
190305_mCTseq_hs_29yr_BA10_UMB5580_1_UMB5580_2_A1_AD001_indexed	13528881	9024517	535344	0.667	0.04	42393	0.079	457638	0.855	16791	327259	0.611	7391	Outlier
190305_mCTseq_hs_29yr_BA10_UMB5580_1_UMB5580_2_A1_AD002_indexed	1745245	968357	105468	0.555	0.06	725	0.007	92466	0.877	5293	25540	0.242	1667	L5-6_PDZRN4
190305_mCTseq_hs_29yr_BA10_UMB5580_1_UMB5580_2_A1_AD006_indexed	3406828	1597182	433368	0.469	0.127	7545	0.017	383531	0.885	8975	113430	0.262	3595	L5-6_PDZRN4
190305_mCTseq_hs_29yr_BA10_UMB5580_1_UMB5580_2_A1_AD008_indexed	2385953	992612	39255	0.416	0.016	782	0.02	28800	0.734	4392	8963	0.228	1025	L4_PLCH1
190305_mCTseq_hs_29yr_BA10_UMB5580_1_UMB5580_2_A1_AD010_indexed	1628757	786446	103357	0.483	0.063	1098	0.011	88976	0.861	5462	31538	0.305	1793	L2-4_RORB
190305_mCTseq_hs_29yr_BA10_UMB5580_1_UMB5580_2_A1_AD012_indexed	2407698	751487	253796	0.312	0.105	1054	0.004	220524	0.869	8538	59802	0.236	3206	L4_PLCH1
190305_mCTseq_hs_29yr_BA10_UMB5580_1_UMB5580_2_A2_AD001_indexed	1547992	904732	68343	0.584	0.044	5375	0.079	54168	0.793	6010	20742	0.303	1311	CGE_NDNF
190305_mCTseq_hs_29yr_BA10_UMB5580_1_UMB5580_2_A2_AD002_indexed	2281603	1424319	109223	0.624	0.048	1738	0.016	95470	0.874	5513	35730	0.327	1787	L4-5_FOXP2
190305_mCTseq_hs_29yr_BA10_UMB5580_1_UMB5580_2_A2_AD004_indexed	2343896	1441382	73165	0.615	0.031	1083	0.015	58248	0.796	5350	24628	0.337	1306	L1-3_CUX2
190305_mCTseq_hs_29yr_BA10_UMB5580_1_UMB5580_2_A2_AD006_indexed	2567539	1532838	87313	0.597	0.034	1838	0.021	71632	0.82	5506	23178	0.265	1375	L1-3_CUX2
190305_mCTseq_hs_29yr_BA10_UMB5580_1_UMB5580_2_A2_AD007_indexed	1801449	989362	124867	0.549	0.069	1486	0.012	106455	0.853	5355	35907	0.288	1768	L1-3_CUX2
190305_mCTseq_hs_29yr_BA10_UMB5580_1_UMB5580_2_A2_AD008_indexed	2083675	1082143	62616	0.519	0.03	883	0.014	50333	0.804	5102	16677	0.266	1440	L2-4_RORB
190305_mCTseq_hs_29yr_BA10_UMB5580_1_UMB5580_2_A2_AD010_indexed	1880464	932118	48240	0.496	0.026	655	0.014	38763	0.804	4208	11305	0.234	1079	L4-5_FOXP2
190305_mCTseq_hs_29yr_BA10_UMB5580_1_UMB5580_2_A2_AD012_indexed	1673227	797822	136616	0.477	0.082	1835	0.013	118511	0.867	5521	39250	0.287	1867	L4_PLCH1
190305_mCTseq_hs_29yr_BA10_UMB5580_1_UMB5580_2_A3_AD001_indexed	3232217	1547325	252546	0.479	0.078	3668	0.015	219980	0.871	7890	57422	0.227	2704	CGE_NDNF
190305_mCTseq_hs_29yr_BA10_UMB5580_1_UMB5580_2_A3_AD002_indexed	2447243	1587826	38593	0.649	0.016	1053	0.027	28704	0.744	4473	9428	0.244	801	L5-6_PDZRN4
190305_mCTseq_hs_29yr_BA10_UMB5580_1_UMB5580_2_A3_AD004_indexed	3627175	1998639	215584	0.551	0.059	3640	0.017	183844	0.853	6730	66662	0.309	2206	L4-5_FOXP2
190305_mCTseq_hs_29yr_BA10_UMB5580_1_UMB5580_2_A3_AD006_indexed	510229	294340	18375	0.577	0.036	264	0.014	14914	0.812	2466	4137	0.225	623	CGE_VIP
190305_mCTseq_hs_29yr_BA10_UMB5580_1_UMB5580_2_A3_AD007_indexed	2189575	1092315	195261	0.499	0.089	2268	0.012	167604	0.858	6783	57086	0.292	2408	L2-4_RORB
190305_mCTseq_hs_29yr_BA10_UMB5580_1_UMB5580_2_A3_AD008_indexed	2610879	861576	378871	0.33	0.145	3087	0.008	325943	0.86	8281	85852	0.227	2963	L5-6_PDZRN4
190305_mCTseq_hs_29yr_BA10_UMB5580_1_UMB5580_2_A3_AD010_indexed	2993662	1381709	185091	0.462	0.062	1608	0.009	158760	0.858	6025	45828	0.248	1935	L2-4_RORB
190305_mCTseq_hs_29yr_BA10_UMB5580_1_UMB5580_2_A3_AD012_indexed	2197688	1088762	205708	0.495	0.094	2760	0.013	178230	0.866	6462	59788	0.291	1989	L4-6_LRRK1
190305_mCTseq_hs_29yr_BA10_UMB5580_1_UMB5580_2_A4_AD001_indexed	2748509	1590679	176059	0.579	0.064	8354	0.047	152406	0.866	6085	59465	0.338	1892	MGE_PVALB
190305_mCTseq_hs_29yr_BA10_UMB5580_1_UMB5580_2_A4_AD002_indexed	2267312	1429475	82897	0.63	0.037	766	0.009	70564	0.851	4379	25441	0.307	1022	CGE_VIP
190305_mCTseq_hs_29yr_BA10_UMB5580_1_UMB5580_2_A4_AD004_indexed	2927389	1843904	49529	0.63	0.017	1170	0.024	35574	0.718	4947	13407	0.271	975	L4-5_FOXP2
190305_mCTseq_hs_29yr_BA10_UMB5580_1_UMB5580_2_A4_AD006_indexed	2934235	1648158	210544	0.562	0.072	1670	0.008	184251	0.875	6420	54525	0.259	2265	L4-5_FOXP2
190305_mCTseq_hs_29yr_BA10_UMB5580_1_UMB5580_2_A4_AD007_indexed	2638021	1629494	120117	0.618	0.046	515	0.004	101526	0.845	5217	31079	0.259	1306	CGE_VIP
190305_mCTseq_hs_29yr_BA10_UMB5580_1_UMB5580_2_A4_AD008_indexed	2172499	1039605	107048	0.479	0.049	4171	0.039	89343	0.835	4677	39122	0.365	1283	L4-5_FOXP2
190305_mCTseq_hs_29yr_BA10_UMB5580_1_UMB5580_2_A4_AD010_indexed	2148595	1164282	88475	0.542	0.041	1510	0.017	75384	0.852	4876	24968	0.282	1435	L2-4_RORB
190305_mCTseq_hs_29yr_BA10_UMB5580_1_UMB5580_2_A4_AD012_indexed	2067017	1351644	27737	0.654	0.013	673	0.024	20728	0.747	3411	6164	0.222	604	L1-3_CUX2
190305_mCTseq_hs_29yr_BA10_UMB5580_1_UMB5580_2_A5_AD001_indexed	1445350	872472	50966	0.604	0.035	2520	0.049	41859	0.821	4718	16287	0.32	1282	L5-6_PDZRN4
190305_mCTseq_hs_29yr_BA10_UMB5580_1_UMB5580_2_A5_AD002_indexed	1633536	1069106	42704	0.654	0.026	433	0.01	35656	0.835	4125	12569	0.294	944	L4-5_FOXP2
190305_mCTseq_hs_29yr_BA10_UMB5580_1_UMB5580_2_A5_AD004_indexed	1791743	1118599	43461	0.624	0.024	1754	0.04	36623	0.843	4021	13664	0.314	1017	CGE_VIP
190305_mCTseq_hs_29yr_BA10_UMB5580_1_UMB5580_2_A5_AD006_indexed	1616396	995959	20030	0.616	0.012	88	0.004	16657	0.832	1482	8074	0.403	449	MGE_CALB1
190305_mCTseq_hs_29yr_BA10_UMB5580_1_UMB5580_2_A5_AD008_indexed	1239737	669754	32639	0.54	0.026	549	0.017	24726	0.758	3358	8976	0.275	759	L1-3_CUX2
190305_mCTseq_hs_29yr_BA10_UMB5580_1_UMB5580_2_A5_AD010_indexed	1409217	818773	48495	0.581	0.034	823	0.017	42173	0.87	3618	16334	0.337	900	CGE_VIP_MBP
190305_mCTseq_hs_29yr_BA10_UMB5580_1_UMB5580_2_A5_AD012_indexed	1472004	922755	57721	0.627	0.039	750	0.013	49126	0.851	4751	15929	0.276	1079	MGE_B3GAT2
190305_mCTseq_hs_29yr_BA10_UMB5580_1_UMB5580_2_A6_AD001_indexed	1398792	798997	116850	0.571	0.084	800	0.007	102096	0.874	5714	24089	0.206	1569	MGE_PVALB
190305_mCTseq_hs_29yr_BA10_UMB5580_1_UMB5580_2_A6_AD002_indexed	1364610	763295	113757	0.559	0.083	291	0.003	97255	0.855	5110	26295	0.231	1658	L5-6_PDZRN4
190305_mCTseq_hs_29yr_BA10_UMB5580_1_UMB5580_2_A6_AD004_indexed	1866701	1234189	40247	0.661	0.022	1313	0.033	30447	0.757	5503	13592	0.338	1004	MGE_CALB1
190305_mCTseq_hs_29yr_BA10_UMB5580_1_UMB5580_2_A6_AD006_indexed	1763423	1017945	76593	0.577	0.043	821	0.011	63167	0.825	5428	20089	0.262	1236	MGE_PVALB
190305_mCTseq_hs_29yr_BA10_UMB5580_1_UMB5580_2_A6_AD007_indexed	1364170	759020	87800	0.556	0.064	902	0.01	75923	0.865	4897	21034	0.24	1461	L1-3_CUX2
190305_mCTseq_hs_29yr_BA10_UMB5580_1_UMB5580_2_A6_AD008_indexed	1249677	564704	57495	0.452	0.046	2655	0.046	47240	0.822	3854	15380	0.268	875	L6_TLE4
190305_mCTseq_hs_29yr_BA10_UMB5580_1_UMB5580_2_A6_AD010_indexed	1390838	798017	48021	0.574	0.035	1094	0.023	40842	0.851	4073	14226	0.296	1028	L4-6_LRRK1
190305_mCTseq_hs_29yr_BA10_UMB5580_1_UMB5580_2_A6_AD012_indexed	1539987	949624	53163	0.617	0.035	1095	0.021	43889	0.826	4096	17666	0.332	871	L1-3_CUX2
190305_mCTseq_hs_29yr_BA10_UMB5580_1_UMB5580_2_A7_AD001_indexed	873416	352603	33024	0.404	0.038	3780	0.114	26303	0.796	2901	15494	0.469	644	MGE_PVALB
190305_mCTseq_hs_29yr_BA10_UMB5580_1_UMB5580_2_A7_AD002_indexed	2034917	1270041	84855	0.624	0.042	1625	0.019	72476	0.854	5069	23126	0.273	1340	MGE_PVALB
190305_mCTseq_hs_29yr_BA10_UMB5580_1_UMB5580_2_A7_AD004_indexed	2671874	1622050	154675	0.607	0.058	1093	0.007	133317	0.862	5498	46081	0.298	1564	MGE_UNC5B
190305_mCTseq_hs_29yr_BA10_UMB5580_1_UMB5580_2_A7_AD006_indexed	2671320	1537294	160334	0.575	0.06	3204	0.02	137909	0.86	5646	44585	0.278	1759	CGE_VIP_MBP
190305_mCTseq_hs_29yr_BA10_UMB5580_1_UMB5580_2_A7_AD007_indexed	2283594	1470400	62905	0.644	0.028	704	0.011	53859	0.856	4640	16961	0.27	1003	MGE_B3GAT2
190305_mCTseq_hs_29yr_BA10_UMB5580_1_UMB5580_2_A7_AD008_indexed	1699123	896198	77843	0.527	0.046	3076	0.04	64117	0.824	5178	21749	0.279	1245	CGE-MGE_CHST9
190305_mCTseq_hs_29yr_BA10_UMB5580_1_UMB5580_2_A7_AD010_indexed	2237185	1277948	127173	0.571	0.057	1141	0.009	109772	0.863	5506	30862	0.243	1676	L4-5_TOX
190305_mCTseq_hs_29yr_BA10_UMB5580_1_UMB5580_2_A7_AD012_indexed	2016554	1374680	39592	0.682	0.02	902	0.023	27708	0.7	5860	10765	0.272	952	MGE_CALB1
190305_mCTseq_hs_29yr_BA10_UMB5580_1_UMB5580_2_A8_AD001_indexed	2805244	1701149	77191	0.606	0.028	878	0.011	61030	0.791	5171	13757	0.178	1105	MGE_PVALB
190305_mCTseq_hs_29yr_BA10_UMB5580_1_UMB5580_2_A8_AD002_indexed	2306785	1128991	377807	0.489	0.164	2496	0.007	337864	0.894	7717	81457	0.216	3248	L4-6_LRRK1
190305_mCTseq_hs_29yr_BA10_UMB5580_1_UMB5580_2_A8_AD004_indexed	4063391	2426502	124266	0.597	0.031	4024	0.032	102572	0.825	5877	42749	0.344	1571	CGE_LAMP5
190305_mCTseq_hs_29yr_BA10_UMB5580_1_UMB5580_2_A8_AD006_indexed	2912239	1481145	80290	0.509	0.028	6197	0.077	58804	0.732	4808	39136	0.487	1114	L4_PLCH1
190305_mCTseq_hs_29yr_BA10_UMB5580_1_UMB5580_2_A8_AD007_indexed	3431408	2206981	64151	0.643	0.019	280	0.004	52235	0.814	4164	19040	0.297	850	MGE_UNC5B
190305_mCTseq_hs_29yr_BA10_UMB5580_1_UMB5580_2_A8_AD008_indexed	1304617	422511	133941	0.324	0.103	2039	0.015	117582	0.878	5868	31574	0.236	2068	L2-4_RORB
190305_mCTseq_hs_29yr_BA10_UMB5580_1_UMB5580_2_A8_AD010_indexed	3895691	2163893	169250	0.555	0.043	2309	0.014	141061	0.833	6789	46559	0.275	2200	L2-4_RORB
190305_mCTseq_hs_29yr_BA10_UMB5580_1_UMB5580_2_A8_AD012_indexed	1974404	980343	217616	0.497	0.11	745	0.003	192837	0.886	5786	54491	0.25	2023	L2-4_RORB
190305_mCTseq_hs_29yr_BA10_UMB5580_1_UMB5580_2_A9_AD001_indexed	3849059	2258328	279083	0.587	0.073	2584	0.009	246713	0.884	7148	61721	0.221	2273	L5-6_PDZRN4
190305_mCTseq_hs_29yr_BA10_UMB5580_1_UMB5580_2_A9_AD002_indexed	3416854	2138146	150493	0.626	0.044	1690	0.011	131109	0.871	5877	35461	0.236	1724	L4-6_LRRK1
190305_mCTseq_hs_29yr_BA10_UMB5580_1_UMB5580_2_A9_AD004_indexed	4488699	2373787	65769	0.529	0.015	1137	0.017	51115	0.777	4813	20436	0.311	1071	Oligo_MBP
190305_mCTseq_hs_29yr_BA10_UMB5580_1_UMB5580_2_A9_AD006_indexed	3886609	2005095	245986	0.516	0.063	3336	0.014	206268	0.839	6605	62537	0.254	2003	L4-6_LRRK1
190305_mCTseq_hs_29yr_BA10_UMB5580_1_UMB5580_2_A9_AD007_indexed	3873758	2261379	282858	0.584	0.073	2596	0.009	253092	0.895	6451	82976	0.293	2370	MGE_PVALB
190305_mCTseq_hs_29yr_BA10_UMB5580_1_UMB5580_2_A9_AD008_indexed	2947829	1426403	157181	0.484	0.053	2891	0.018	128209	0.816	5623	43344	0.276	1481	L2-4_RORB
190305_mCTseq_hs_29yr_BA10_UMB5580_1_UMB5580_2_A9_AD010_indexed	3590696	2106479	129263	0.587	0.036	2217	0.017	108783	0.842	5486	37669	0.291	1735	L4-5_FOXP2
190305_mCTseq_hs_29yr_BA10_UMB5580_1_UMB5580_2_A9_AD012_indexed	3284927	2107211	111670	0.641	0.034	1593	0.014	97274	0.871	4728	38218	0.342	1264	MGE_B3GAT2
190305_mCTseq_hs_29yr_BA10_UMB5580_1_UMB5580_2_B10_AD001_indexed	1375424	705095	122830	0.513	0.089	3733	0.03	108229	0.881	5576	37147	0.302	1907	L5-6_PDZRN4
190305_mCTseq_hs_29yr_BA10_UMB5580_1_UMB5580_2_B10_AD002_indexed	2866309	1790000	106763	0.624	0.037	2224	0.021	89710	0.84	5130	34878	0.327	1367	L1-3_CUX2
190305_mCTseq_hs_29yr_BA10_UMB5580_1_UMB5580_2_B10_AD004_indexed	4174510	2511897	123390	0.602	0.03	5732	0.046	101007	0.819	6669	41456	0.336	1671	MGE_PVALB
190305_mCTseq_hs_29yr_BA10_UMB5580_1_UMB5580_2_B10_AD006_indexed	3032389	1653380	58225	0.545	0.019	4499	0.077	44229	0.76	4445	20373	0.35	1024	L1-3_CUX2
190305_mCTseq_hs_29yr_BA10_UMB5580_1_UMB5580_2_B10_AD007_indexed	2615015	1668356	42450	0.638	0.016	2293	0.054	33431	0.788	3683	18552	0.437	783	L4_PLCH1
190305_mCTseq_hs_29yr_BA10_UMB5580_1_UMB5580_2_B10_AD008_indexed	2938269	1635646	97531	0.557	0.033	2776	0.028	77961	0.799	6402	34559	0.354	1616	MGE_CALB1
190305_mCTseq_hs_29yr_BA10_UMB5580_1_UMB5580_2_B10_AD010_indexed	3042316	1266112	543643	0.416	0.179	1775	0.003	477388	0.878	8446	116360	0.214	3742	L4-6_LRRK1
190305_mCTseq_hs_29yr_BA10_UMB5580_1_UMB5580_2_B10_AD012_indexed	2824833	1787117	51001	0.633	0.018	538	0.011	36693	0.719	5879	11038	0.216	1025	L4-6_LRRK1
190305_mCTseq_hs_29yr_BA10_UMB5580_1_UMB5580_2_B11_AD001_indexed	3142967	1760646	256751	0.56	0.082	1638	0.006	226202	0.881	6786	49585	0.193	2128	L5-6_PDZRN4
190305_mCTseq_hs_29yr_BA10_UMB5580_1_UMB5580_2_B11_AD002_indexed	2549868	1615982	102999	0.634	0.04	131	0.001	87048	0.845	5050	23403	0.227	1302	L6_TLE4
190305_mCTseq_hs_29yr_BA10_UMB5580_1_UMB5580_2_B11_AD004_indexed	3181365	1915085	122606	0.602	0.039	1385	0.011	102870	0.839	5560	29010	0.237	1444	CGE_VIP_MBP
190305_mCTseq_hs_29yr_BA10_UMB5580_1_UMB5580_2_B11_AD006_indexed	3101310	1600521	114152	0.516	0.037	3072	0.027	96380	0.844	5102	33116	0.29	1494	L2-4_RORB
190305_mCTseq_hs_29yr_BA10_UMB5580_1_UMB5580_2_B11_AD008_indexed	2713191	1319457	147309	0.486	0.054	3476	0.024	124184	0.843	6149	46138	0.313	2090	L4-6_LRRK1
190305_mCTseq_hs_29yr_BA10_UMB5580_1_UMB5580_2_B11_AD010_indexed	2794195	1361616	287722	0.487	0.103	811	0.003	252919	0.879	6935	65310	0.227	2712	L4_PLCH1
190305_mCTseq_hs_29yr_BA10_UMB5580_1_UMB5580_2_B11_AD012_indexed	3126216	1553202	282701	0.497	0.09	1218	0.004	241324	0.854	7226	56408	0.2	2482	L4_PLCH1
190305_mCTseq_hs_29yr_BA10_UMB5580_1_UMB5580_2_B12_AD001_indexed	1883490	1206198	43171	0.64	0.023	1460	0.034	35651	0.826	3661	17817	0.413	804	Oligo_MBP
190305_mCTseq_hs_29yr_BA10_UMB5580_1_UMB5580_2_B12_AD002_indexed	2589532	1644027	18593	0.635	0.007	110	0.006	12135	0.653	3308	2614	0.141	494	Oligo_MBP
190305_mCTseq_hs_29yr_BA10_UMB5580_1_UMB5580_2_B12_AD004_indexed	2415493	1443336	16062	0.598	0.007	399	0.025	8818	0.549	3413	1647	0.103	386	Oligo_MBP
190305_mCTseq_hs_29yr_BA10_UMB5580_1_UMB5580_2_B12_AD007_indexed	2241898	1515114	28176	0.676	0.013	26	0.001	21988	0.78	3646	5331	0.189	613	Oligo_MBP
190305_mCTseq_hs_29yr_BA10_UMB5580_1_UMB5580_2_B12_AD008_indexed	2391895	1367444	19683	0.572	0.008	365	0.019	12285	0.624	3099	4479	0.228	437	Oligo_MBP
190305_mCTseq_hs_29yr_BA10_UMB5580_1_UMB5580_2_B12_AD010_indexed	2206730	1319239	41493	0.598	0.019	1342	0.032	34430	0.83	3459	20343	0.49	921	Oligo_MBP
190305_mCTseq_hs_29yr_BA10_UMB5580_1_UMB5580_2_B12_AD012_indexed	2279774	1470512	19613	0.645	0.009	107	0.005	13666	0.697	3027	4899	0.25	462	Oligo_MBP
190305_mCTseq_hs_29yr_BA10_UMB5580_1_UMB5580_2_B1_AD001_indexed	1849160	872486	180124	0.472	0.097	1970	0.011	152864	0.849	6705	42100	0.234	2304	L4_PLCH1
190305_mCTseq_hs_29yr_BA10_UMB5580_1_UMB5580_2_B1_AD002_indexed	1932496	1135045	161685	0.587	0.084	929	0.006	140187	0.867	5464	39820	0.246	2078	L4_PLCH1
190305_mCTseq_hs_29yr_BA10_UMB5580_1_UMB5580_2_B1_AD006_indexed	2135012	1117847	70364	0.524	0.033	2155	0.031	56858	0.808	4991	17509	0.249	1244	L4_PLCH1
190305_mCTseq_hs_29yr_BA10_UMB5580_1_UMB5580_2_B1_AD007_indexed	2592412	1674055	62087	0.646	0.024	506	0.008	50444	0.812	5089	16612	0.268	1309	L4-6_LRRK1
190305_mCTseq_hs_29yr_BA10_UMB5580_1_UMB5580_2_B1_AD008_indexed	1896534	908223	81269	0.479	0.043	1478	0.018	64202	0.79	4622	21661	0.267	1073	L2-4_RORB
190305_mCTseq_hs_29yr_BA10_UMB5580_1_UMB5580_2_B1_AD010_indexed	2384769	1391709	68303	0.584	0.029	1626	0.024	56517	0.827	4537	25677	0.376	1214	L4-5_FOXP2
190305_mCTseq_hs_29yr_BA10_UMB5580_1_UMB5580_2_B1_AD012_indexed	2498526	1636502	46583	0.655	0.019	651	0.014	36970	0.794	4000	15128	0.325	861	L4-5_TOX
190305_mCTseq_hs_29yr_BA10_UMB5580_1_UMB5580_2_B2_AD001_indexed	1886710	1173926	56523	0.622	0.03	2827	0.05	46102	0.816	4873	20440	0.362	1100	MGE_B3GAT2
190305_mCTseq_hs_29yr_BA10_UMB5580_1_UMB5580_2_B2_AD002_indexed	2316822	1373749	126101	0.593	0.054	807	0.006	110044	0.873	6304	29573	0.235	1980	L2-4_RORB
190305_mCTseq_hs_29yr_BA10_UMB5580_1_UMB5580_2_B2_AD004_indexed	2493764	1630894	26177	0.654	0.01	712	0.027	18392	0.703	3921	5666	0.216	729	L2-4_RORB
190305_mCTseq_hs_29yr_BA10_UMB5580_1_UMB5580_2_B2_AD006_indexed	2464757	1485749	94025	0.603	0.038	1780	0.019	74065	0.788	7494	27982	0.298	1472	CGE_NDNF
190305_mCTseq_hs_29yr_BA10_UMB5580_1_UMB5580_2_B2_AD007_indexed	2769228	1465257	392503	0.529	0.142	1462	0.004	353619	0.901	7888	88634	0.226	3162	L2-4_RORB
190305_mCTseq_hs_29yr_BA10_UMB5580_1_UMB5580_2_B2_AD008_indexed	2233421	943151	241379	0.422	0.108	1639	0.007	209225	0.867	7302	58530	0.242	2898	L2-4_RORB
190305_mCTseq_hs_29yr_BA10_UMB5580_1_UMB5580_2_B2_AD010_indexed	1779244	823491	112132	0.463	0.063	892	0.008	94315	0.841	5480	30155	0.269	1720	L2-4_RORB
190305_mCTseq_hs_29yr_BA10_UMB5580_1_UMB5580_2_B2_AD012_indexed	1417845	703644	161988	0.496	0.114	1707	0.011	138370	0.854	5425	41524	0.256	1941	L1-3_CUX2
190305_mCTseq_hs_29yr_BA10_UMB5580_1_UMB5580_2_B3_AD001_indexed	551247	350318	5153	0.636	0.009	311	0.06	3496	0.678	1136	1330	0.258	183	L1-3_CUX2
190305_mCTseq_hs_29yr_BA10_UMB5580_1_UMB5580_2_B3_AD002_indexed	3588876	2068312	417524	0.576	0.116	1247	0.003	373843	0.895	7361	114885	0.275	2854	L1-3_CUX2
190305_mCTseq_hs_29yr_BA10_UMB5580_1_UMB5580_2_B3_AD004_indexed	3481458	2035881	188786	0.585	0.054	2794	0.015	158171	0.838	7640	55172	0.292	2162	L4-6_LRRK1
190305_mCTseq_hs_29yr_BA10_UMB5580_1_UMB5580_2_B3_AD006_indexed	3854980	2222184	150719	0.576	0.039	7837	0.052	125186	0.831	6526	54501	0.362	1649	CGE-MGE_CHST9
190305_mCTseq_hs_29yr_BA10_UMB5580_1_UMB5580_2_B3_AD007_indexed	3345742	2134716	26980	0.638	0.008	1516	0.056	16406	0.608	4137	5609	0.208	697	L4-5_FOXP2
190305_mCTseq_hs_29yr_BA10_UMB5580_1_UMB5580_2_B3_AD008_indexed	2953465	1106196	249453	0.375	0.084	1910	0.008	216168	0.867	7273	57322	0.23	2647	L2-4_RORB
190305_mCTseq_hs_29yr_BA10_UMB5580_1_UMB5580_2_B3_AD012_indexed	2873911	1766257	147700	0.615	0.051	1466	0.01	128566	0.87	5478	37346	0.253	1509	CGE_VIP
190305_mCTseq_hs_29yr_BA10_UMB5580_1_UMB5580_2_B4_AD001_indexed	1675540	937642	108849	0.56	0.065	1501	0.014	93113	0.855	5623	23197	0.213	1698	L5-6_PDZRN4
190305_mCTseq_hs_29yr_BA10_UMB5580_1_UMB5580_2_B4_AD002_indexed	887905	566589	26186	0.638	0.029	62	0.002	21677	0.828	3002	6321	0.241	622	MGE_CALB1
190305_mCTseq_hs_29yr_BA10_UMB5580_1_UMB5580_2_B4_AD004_indexed	2796013	1724569	93022	0.617	0.033	144	0.002	77708	0.835	5638	20990	0.226	1520	CGE_NDNF
190305_mCTseq_hs_29yr_BA10_UMB5580_1_UMB5580_2_B4_AD006_indexed	2145993	1109955	133126	0.517	0.062	2426	0.018	115322	0.866	5669	33497	0.252	1740	MGE_PVALB
190305_mCTseq_hs_29yr_BA10_UMB5580_1_UMB5580_2_B4_AD007_indexed	1857710	973267	126802	0.524	0.068	2615	0.021	113157	0.892	5542	41835	0.33	1925	L6_TLE4
190305_mCTseq_hs_29yr_BA10_UMB5580_1_UMB5580_2_B4_AD008_indexed	2459751	797462	169776	0.324	0.069	4014	0.024	150622	0.887	6118	50663	0.298	2468	L4_PLCH1
190305_mCTseq_hs_29yr_BA10_UMB5580_1_UMB5580_2_B4_AD010_indexed	2445378	1508945	50394	0.617	0.021	932	0.018	41696	0.827	3998	17193	0.341	898	CGE_VIP
190305_mCTseq_hs_29yr_BA10_UMB5580_1_UMB5580_2_B4_AD012_indexed	2032764	860985	309471	0.424	0.152	1313	0.004	272802	0.882	7363	71781	0.232	2896	L2-4_RORB
190305_mCTseq_hs_29yr_BA10_UMB5580_1_UMB5580_2_B5_AD001_indexed	1390099	816323	67547	0.587	0.049	3499	0.052	59133	0.875	3373	22121	0.327	1084	L4_PLCH1
190305_mCTseq_hs_29yr_BA10_UMB5580_1_UMB5580_2_B5_AD004_indexed	1143381	573396	23191	0.501	0.02	839	0.036	18459	0.796	2500	9659	0.416	570	CGE-MGE_CHST9
190305_mCTseq_hs_29yr_BA10_UMB5580_1_UMB5580_2_B5_AD006_indexed	1945494	1129572	30196	0.581	0.016	2488	0.082	18788	0.622	4719	7985	0.264	676	MGE_PVALB
190305_mCTseq_hs_29yr_BA10_UMB5580_1_UMB5580_2_B5_AD007_indexed	1672064	1030644	71806	0.616	0.043	1592	0.022	62007	0.864	4413	29924	0.417	1174	L1-3_CUX2
190305_mCTseq_hs_29yr_BA10_UMB5580_1_UMB5580_2_B5_AD008_indexed	1573496	792270	89172	0.504	0.057	2163	0.024	75837	0.85	5185	25395	0.285	1509	L4-6_LRRK1
190305_mCTseq_hs_29yr_BA10_UMB5580_1_UMB5580_2_B5_AD012_indexed	1290642	779132	61922	0.604	0.048	1149	0.019	53787	0.869	3640	22776	0.368	978	MGE_CALB1
190305_mCTseq_hs_29yr_BA10_UMB5580_1_UMB5580_2_B6_AD001_indexed	1297808	747421	86109	0.576	0.066	311	0.004	72566	0.843	5116	18292	0.212	1491	L2-4_RORB
190305_mCTseq_hs_29yr_BA10_UMB5580_1_UMB5580_2_B6_AD002_indexed	970508	624060	37374	0.643	0.039	287	0.008	33053	0.884	2535	10895	0.292	735	L1-3_CUX2
190305_mCTseq_hs_29yr_BA10_UMB5580_1_UMB5580_2_B6_AD004_indexed	1166599	581614	99279	0.499	0.085	1210	0.012	87531	0.882	5079	27318	0.275	1674	L5-6_PDZRN4
190305_mCTseq_hs_29yr_BA10_UMB5580_1_UMB5580_2_B6_AD006_indexed	1504648	921996	63219	0.613	0.042	1150	0.018	53893	0.852	4411	18542	0.293	1113	CGE_NDNF
190305_mCTseq_hs_29yr_BA10_UMB5580_1_UMB5580_2_B6_AD007_indexed	1482761	868651	23255	0.586	0.016	729	0.031	16341	0.703	4157	9293	0.4	856	Micro-Endo_TYROBP
190305_mCTseq_hs_29yr_BA10_UMB5580_1_UMB5580_2_B6_AD008_indexed	1165007	516971	53599	0.444	0.046	963	0.018	44706	0.834	4473	13715	0.256	1244	L4-5_FOXP2
190305_mCTseq_hs_29yr_BA10_UMB5580_1_UMB5580_2_B6_AD010_indexed	973186	491534	51719	0.505	0.053	516	0.01	45243	0.875	3986	15401	0.298	1224	L2-4_RORB
190305_mCTseq_hs_29yr_BA10_UMB5580_1_UMB5580_2_B6_AD012_indexed	960063	602497	32942	0.628	0.034	564	0.017	26249	0.797	3775	9687	0.294	902	L4-5_FOXP2
190305_mCTseq_hs_29yr_BA10_UMB5580_1_UMB5580_2_B7_AD001_indexed	1793174	1139314	68159	0.635	0.038	1946	0.029	56953	0.836	5016	20504	0.301	1242	L1-3_CUX2
190305_mCTseq_hs_29yr_BA10_UMB5580_1_UMB5580_2_B7_AD002_indexed	1753346	1186415	41698	0.677	0.024	14	0	33043	0.792	4807	11375	0.273	842	MGE_B3GAT2
190305_mCTseq_hs_29yr_BA10_UMB5580_1_UMB5580_2_B7_AD004_indexed	2156519	1406313	44274	0.652	0.021	977	0.022	34295	0.775	4741	11884	0.268	936	L1-3_CUX2
190305_mCTseq_hs_29yr_BA10_UMB5580_1_UMB5580_2_B7_AD006_indexed	2217437	1354890	53220	0.611	0.024	802	0.015	40026	0.752	5113	12302	0.231	978	CGE_NDNF
190305_mCTseq_hs_29yr_BA10_UMB5580_1_UMB5580_2_B7_AD007_indexed	1011061	608497	21825	0.602	0.022	215	0.01	18759	0.86	1987	7211	0.33	579	CGE_VIP_MBP
190305_mCTseq_hs_29yr_BA10_UMB5580_1_UMB5580_2_B7_AD008_indexed	1845403	875989	49447	0.475	0.027	1290	0.026	39127	0.791	4524	13521	0.273	1177	CGE_VIP
190305_mCTseq_hs_29yr_BA10_UMB5580_1_UMB5580_2_B7_AD010_indexed	1477258	775992	93590	0.525	0.063	1812	0.019	84587	0.904	4465	29774	0.318	1506	MGE_PVALB
190305_mCTseq_hs_29yr_BA10_UMB5580_1_UMB5580_2_B7_AD012_indexed	1994111	1327168	44896	0.666	0.023	1243	0.028	34976	0.779	5102	14811	0.33	973	CGE_NDNF
190305_mCTseq_hs_29yr_BA10_UMB5580_1_UMB5580_2_B8_AD001_indexed	2682660	1574072	143651	0.587	0.054	4481	0.031	120257	0.837	6717	39426	0.274	1653	MGE_PVALB
190305_mCTseq_hs_29yr_BA10_UMB5580_1_UMB5580_2_B8_AD002_indexed	3475744	2342875	84830	0.674	0.024	1233	0.015	66961	0.789	6797	24150	0.285	1319	MGE_CALB1
190305_mCTseq_hs_29yr_BA10_UMB5580_1_UMB5580_2_B8_AD004_indexed	2867561	1478011	240408	0.515	0.084	845	0.004	208291	0.866	6201	53114	0.221	1892	MGE_PVALB
190305_mCTseq_hs_29yr_BA10_UMB5580_1_UMB5580_2_B8_AD006_indexed	4041587	2227595	256090	0.551	0.063	3890	0.015	219075	0.855	7498	56594	0.221	2332	L4-6_LRRK1
190305_mCTseq_hs_29yr_BA10_UMB5580_1_UMB5580_2_B8_AD007_indexed	2899165	1831459	112368	0.632	0.039	1161	0.01	93446	0.832	5535	29332	0.261	1533	CGE-MGE_CHST9
190305_mCTseq_hs_29yr_BA10_UMB5580_1_UMB5580_2_B8_AD008_indexed	2599294	1079232	153934	0.415	0.059	1071	0.007	127515	0.828	6318	33086	0.215	2012	L4-6_LRRK1
190305_mCTseq_hs_29yr_BA10_UMB5580_1_UMB5580_2_B8_AD010_indexed	3504572	2016065	145909	0.575	0.042	1611	0.011	124905	0.856	5893	38752	0.266	1870	CGE_VIP
190305_mCTseq_hs_29yr_BA10_UMB5580_1_UMB5580_2_B8_AD012_indexed	2603282	1665415	67784	0.64	0.026	1244	0.018	56652	0.836	4278	24962	0.368	910	MGE_PVALB
190305_mCTseq_hs_29yr_BA10_UMB5580_1_UMB5580_2_B9_AD001_indexed	2886769	1548350	311844	0.536	0.108	1964	0.006	275550	0.884	7888	67906	0.218	2739	L4_PLCH1
190305_mCTseq_hs_29yr_BA10_UMB5580_1_UMB5580_2_B9_AD002_indexed	2439664	1319833	27312	0.541	0.011	2574	0.094	18519	0.678	2920	10227	0.374	628	L5-6_PDZRN4
190305_mCTseq_hs_29yr_BA10_UMB5580_1_UMB5580_2_B9_AD004_indexed	3763073	2280756	117645	0.606	0.031	2104	0.018	91743	0.78	7698	36058	0.306	1755	MGE_CALB1
190305_mCTseq_hs_29yr_BA10_UMB5580_1_UMB5580_2_B9_AD006_indexed	3832796	2368612	53086	0.618	0.014	1391	0.026	38259	0.721	5110	11401	0.215	1006	L2-4_RORB
190305_mCTseq_hs_29yr_BA10_UMB5580_1_UMB5580_2_B9_AD007_indexed	3484962	2107455	115887	0.605	0.033	1950	0.017	97312	0.84	6204	38405	0.331	1642	MGE_PVALB
190305_mCTseq_hs_29yr_BA10_UMB5580_1_UMB5580_2_B9_AD008_indexed	2745595	1232094	117695	0.449	0.043	1394	0.012	100658	0.855	5307	39467	0.335	1545	MGE_B3GAT2
190305_mCTseq_hs_29yr_BA10_UMB5580_1_UMB5580_2_B9_AD010_indexed	3304246	2013306	62096	0.609	0.019	2400	0.039	46383	0.747	6263	24070	0.388	1168	MGE_CALB1
190305_mCTseq_hs_29yr_BA10_UMB5580_1_UMB5580_2_B9_AD012_indexed	3167169	1836037	159985	0.58	0.051	1591	0.01	140403	0.878	6026	52414	0.328	1978	L1-3_CUX2
190305_mCTseq_hs_29yr_BA10_UMB5580_1_UMB5580_2_C10_AD002_indexed	3245360	2090852	103721	0.644	0.032	1421	0.014	85771	0.827	5733	29982	0.289	1623	L2-4_RORB
190305_mCTseq_hs_29yr_BA10_UMB5580_1_UMB5580_2_C10_AD004_indexed	4054976	2195874	288804	0.542	0.071	9256	0.032	254512	0.881	7370	93517	0.324	2692	MGE_PVALB
190305_mCTseq_hs_29yr_BA10_UMB5580_1_UMB5580_2_C10_AD006_indexed	3938105	2342345	67682	0.595	0.017	4409	0.065	50735	0.75	5448	23698	0.35	1043	L4-5_FOXP2
190305_mCTseq_hs_29yr_BA10_UMB5580_1_UMB5580_2_C10_AD007_indexed	2759628	1783845	33785	0.646	0.012	736	0.022	24375	0.721	3951	8989	0.266	655	MGE_B3GAT2
190305_mCTseq_hs_29yr_BA10_UMB5580_1_UMB5580_2_C10_AD008_indexed	3715680	1784117	69515	0.48	0.019	1349	0.019	54177	0.779	5108	16310	0.235	1363	MGE_CALB1
190305_mCTseq_hs_29yr_BA10_UMB5580_1_UMB5580_2_C10_AD010_indexed	3409801	1846948	191577	0.542	0.056	677	0.004	163758	0.855	6775	42556	0.222	2286	L4_PLCH1
190305_mCTseq_hs_29yr_BA10_UMB5580_1_UMB5580_2_C10_AD012_indexed	2394857	1245432	224800	0.52	0.094	376	0.002	193625	0.861	5873	49238	0.219	1956	L1-3_CUX2
190305_mCTseq_hs_29yr_BA10_UMB5580_1_UMB5580_2_C11_AD001_indexed	1737754	1080983	49734	0.622	0.029	1538	0.031	40441	0.813	4860	12112	0.244	1099	L4-6_LRRK1
190305_mCTseq_hs_29yr_BA10_UMB5580_1_UMB5580_2_C11_AD002_indexed	2103468	1232337	157333	0.586	0.075	2868	0.018	136907	0.87	6329	59038	0.375	2415	L2-4_RORB
190305_mCTseq_hs_29yr_BA10_UMB5580_1_UMB5580_2_C11_AD004_indexed	2145762	1236572	90059	0.576	0.042	2642	0.029	75656	0.84	5163	28734	0.319	1366	L4-5_TOX
190305_mCTseq_hs_29yr_BA10_UMB5580_1_UMB5580_2_C11_AD006_indexed	2143672	990649	248112	0.462	0.116	3695	0.015	212904	0.858	6644	60303	0.243	2393	L2-4_RORB
190305_mCTseq_hs_29yr_BA10_UMB5580_1_UMB5580_2_C11_AD007_indexed	1768594	1146416	42490	0.648	0.024	1793	0.042	34685	0.816	4698	21359	0.503	1063	MGE_CALB1
190305_mCTseq_hs_29yr_BA10_UMB5580_1_UMB5580_2_C11_AD008_indexed	1322871	499540	81772	0.378	0.062	1863	0.023	71560	0.875	4024	23330	0.285	1445	L6_TSHZ2
190305_mCTseq_hs_29yr_BA10_UMB5580_1_UMB5580_2_C11_AD010_indexed	1685153	1011699	19426	0.6	0.012	343	0.018	14591	0.751	2976	5258	0.271	623	L4-5_FOXP2
190305_mCTseq_hs_29yr_BA10_UMB5580_1_UMB5580_2_C11_AD012_indexed	1613900	981974	35424	0.608	0.022	668	0.019	27111	0.765	4648	10648	0.301	889	MGE_CALB1
190305_mCTseq_hs_29yr_BA10_UMB5580_1_UMB5580_2_C12_AD001_indexed	1795472	1174401	20181	0.654	0.011	1284	0.064	13315	0.66	3471	6389	0.317	431	Oligo_MBP
190305_mCTseq_hs_29yr_BA10_UMB5580_1_UMB5580_2_C12_AD002_indexed	2275056	1577635	28717	0.693	0.013	235	0.008	22975	0.8	3038	8171	0.285	589	Oligo_MBP
190305_mCTseq_hs_29yr_BA10_UMB5580_1_UMB5580_2_C12_AD004_indexed	2306925	1360818	17779	0.59	0.008	110	0.006	9073	0.51	3508	1531	0.086	442	Oligo_MBP
190305_mCTseq_hs_29yr_BA10_UMB5580_1_UMB5580_2_C12_AD006_indexed	2168800	1337902	20699	0.617	0.01	182	0.009	9862	0.476	3878	1276	0.062	375	Oligo_MBP
190305_mCTseq_hs_29yr_BA10_UMB5580_1_UMB5580_2_C12_AD007_indexed	2012129	1350822	12343	0.671	0.006	173	0.014	8007	0.649	2236	2555	0.207	275	Oligo_MBP
190305_mCTseq_hs_29yr_BA10_UMB5580_1_UMB5580_2_C12_AD008_indexed	2117932	1226221	45894	0.579	0.022	126	0.003	24334	0.53	8145	2759	0.06	1184	Micro-Endo_TYROBP
190305_mCTseq_hs_29yr_BA10_UMB5580_1_UMB5580_2_C12_AD010_indexed	2529385	1614241	12187	0.638	0.005	143	0.012	6926	0.568	2796	1314	0.108	283	Oligo_MBP
190305_mCTseq_hs_29yr_BA10_UMB5580_1_UMB5580_2_C12_AD012_indexed	1984102	1287084	32359	0.649	0.016	233	0.007	23972	0.741	3069	6795	0.21	479	Astro_FGF3R
190305_mCTseq_hs_29yr_BA10_UMB5580_1_UMB5580_2_C1_AD001_indexed	1421466	802984	93505	0.565	0.066	1515	0.016	78506	0.84	5510	22843	0.244	1603	L4-6_LRRK1
190305_mCTseq_hs_29yr_BA10_UMB5580_1_UMB5580_2_C1_AD002_indexed	2077665	1166679	234253	0.562	0.113	770	0.003	205071	0.875	6951	53756	0.229	2720	L2-4_RORB
190305_mCTseq_hs_29yr_BA10_UMB5580_1_UMB5580_2_C1_AD004_indexed	2426810	1190488	172032	0.491	0.071	2056	0.012	149278	0.868	7225	43220	0.251	2710	L5-6_PDZRN4
190305_mCTseq_hs_29yr_BA10_UMB5580_1_UMB5580_2_C1_AD006_indexed	1488541	661988	152187	0.445	0.102	1307	0.009	130777	0.859	5699	32809	0.216	1935	L4_PLCH1
190305_mCTseq_hs_29yr_BA10_UMB5580_1_UMB5580_2_C1_AD007_indexed	1234878	643200	90578	0.521	0.073	887	0.01	79161	0.874	5022	25025	0.276	1613	L2-4_RORB
190305_mCTseq_hs_29yr_BA10_UMB5580_1_UMB5580_2_C1_AD008_indexed	1759946	981301	52711	0.558	0.03	1381	0.026	44425	0.843	4539	15026	0.285	1285	CGE_VIP_MBP
190305_mCTseq_hs_29yr_BA10_UMB5580_1_UMB5580_2_C1_AD010_indexed	1681634	949831	52370	0.565	0.031	524	0.01	43735	0.835	4517	14151	0.27	1276	CGE_VIP
190305_mCTseq_hs_29yr_BA10_UMB5580_1_UMB5580_2_C1_AD012_indexed	1744473	1111555	40317	0.637	0.023	279	0.007	31246	0.775	4864	12306	0.305	907	MGE_CALB1
190305_mCTseq_hs_29yr_BA10_UMB5580_1_UMB5580_2_C2_AD001_indexed	1442405	880391	38796	0.61	0.027	3338	0.086	28429	0.733	5917	13606	0.351	1150	CGE_NDNF
190305_mCTseq_hs_29yr_BA10_UMB5580_1_UMB5580_2_C2_AD002_indexed	1588971	1048240	45723	0.66	0.029	1273	0.028	38005	0.831	4740	14475	0.317	1052	CGE_VIP_MBP
190305_mCTseq_hs_29yr_BA10_UMB5580_1_UMB5580_2_C2_AD004_indexed	1889436	1063744	93424	0.563	0.049	1007	0.011	77971	0.835	5291	24952	0.267	1605	L4-6_LRRK1
190305_mCTseq_hs_29yr_BA10_UMB5580_1_UMB5580_2_C2_AD006_indexed	2065699	1207240	74368	0.584	0.036	1706	0.023	60315	0.811	4998	18340	0.247	1297	L2-4_RORB
190305_mCTseq_hs_29yr_BA10_UMB5580_1_UMB5580_2_C2_AD007_indexed	1695058	1108787	40014	0.654	0.024	1254	0.031	33145	0.828	4111	12267	0.307	846	MGE_PVALB
190305_mCTseq_hs_29yr_BA10_UMB5580_1_UMB5580_2_C2_AD008_indexed	1303185	621062	85497	0.477	0.066	1566	0.018	71766	0.839	4890	24454	0.286	1629	L4-5_FOXP2
190305_mCTseq_hs_29yr_BA10_UMB5580_1_UMB5580_2_C2_AD010_indexed	2116887	953268	426487	0.45	0.201	1499	0.004	380201	0.891	8218	100239	0.235	4229	L4-6_LRRK1
190305_mCTseq_hs_29yr_BA10_UMB5580_1_UMB5580_2_C2_AD012_indexed	1731298	993364	176330	0.574	0.102	1445	0.008	156155	0.886	6024	45786	0.26	2234	L1-3_CUX2
190305_mCTseq_hs_29yr_BA10_UMB5580_1_UMB5580_2_C3_AD001_indexed	1815933	1136458	52866	0.626	0.029	1052	0.02	44822	0.848	3918	22108	0.418	781	MGE_UNC5B
190305_mCTseq_hs_29yr_BA10_UMB5580_1_UMB5580_2_C3_AD002_indexed	1904509	1235175	81891	0.649	0.043	26	0	66892	0.817	6025	13617	0.166	1330	CGE_NDNF
190305_mCTseq_hs_29yr_BA10_UMB5580_1_UMB5580_2_C3_AD004_indexed	2530259	1460204	100607	0.577	0.04	1233	0.012	84861	0.843	5234	31799	0.316	1317	CGE_VIP_MBP
190305_mCTseq_hs_29yr_BA10_UMB5580_1_UMB5580_2_C3_AD006_indexed	2162042	1212310	102432	0.561	0.047	2886	0.028	87554	0.855	5072	36750	0.359	1480	L4-5_FOXP2
190305_mCTseq_hs_29yr_BA10_UMB5580_1_UMB5580_2_C3_AD007_indexed	1504147	952805	44470	0.633	0.03	490	0.011	36942	0.831	3583	12430	0.28	820	L1-3_CUX2
190305_mCTseq_hs_29yr_BA10_UMB5580_1_UMB5580_2_C3_AD008_indexed	1740617	829981	54675	0.477	0.031	2290	0.042	42373	0.775	4436	15150	0.277	1040	L6_TLE4
190305_mCTseq_hs_29yr_BA10_UMB5580_1_UMB5580_2_C3_AD010_indexed	2086021	1101855	116939	0.528	0.056	1224	0.01	98525	0.843	5357	31084	0.266	1622	L6_TLE4
190305_mCTseq_hs_29yr_BA10_UMB5580_1_UMB5580_2_C3_AD012_indexed	1506594	959378	36346	0.637	0.024	727	0.02	29313	0.806	3372	11676	0.321	778	CGE_VIP_MBP
190305_mCTseq_hs_29yr_BA10_UMB5580_1_UMB5580_2_C4_AD001_indexed	1573625	854114	38912	0.543	0.025	1902	0.049	29713	0.764	4922	13827	0.355	1091	L2-4_RORB
190305_mCTseq_hs_29yr_BA10_UMB5580_1_UMB5580_2_C4_AD002_indexed	2369112	1343054	219765	0.567	0.093	1156	0.005	195635	0.89	6890	55781	0.254	2392	L4-6_LRRK1
190305_mCTseq_hs_29yr_BA10_UMB5580_1_UMB5580_2_C4_AD004_indexed	2902992	1650748	73622	0.569	0.025	821	0.011	56434	0.767	7142	21769	0.296	1440	MGE_CALB1
190305_mCTseq_hs_29yr_BA10_UMB5580_1_UMB5580_2_C4_AD006_indexed	2897750	1645574	137520	0.568	0.047	1436	0.01	115830	0.842	6127	39439	0.287	1682	L6_TSHZ2
190305_mCTseq_hs_29yr_BA10_UMB5580_1_UMB5580_2_C4_AD007_indexed	2325294	1380967	105421	0.594	0.045	1205	0.011	90101	0.855	6105	31928	0.303	1772	CGE-MGE_CHST9
190305_mCTseq_hs_29yr_BA10_UMB5580_1_UMB5580_2_C4_AD008_indexed	2209539	1005881	31759	0.455	0.014	770	0.024	23423	0.738	3364	7200	0.227	763	CGE_VIP_MBP
190305_mCTseq_hs_29yr_BA10_UMB5580_1_UMB5580_2_C4_AD010_indexed	1036790	293610	30511	0.283	0.029	709	0.023	22888	0.75	2406	9231	0.303	716	L5-6_PDZRN4
190305_mCTseq_hs_29yr_BA10_UMB5580_1_UMB5580_2_C4_AD012_indexed	2277912	1322858	158667	0.581	0.07	1311	0.008	139583	0.88	6820	36802	0.232	2076	L4-6_LRRK1
190305_mCTseq_hs_29yr_BA10_UMB5580_1_UMB5580_2_C5_AD001_indexed	1962633	1262355	63600	0.643	0.032	1893	0.03	53749	0.845	4556	17455	0.274	1087	L1-3_CUX2
190305_mCTseq_hs_29yr_BA10_UMB5580_1_UMB5580_2_C5_AD002_indexed	2178228	1437593	71146	0.66	0.033	719	0.01	60720	0.853	4975	22298	0.313	1098	MGE_PVALB
190305_mCTseq_hs_29yr_BA10_UMB5580_1_UMB5580_2_C5_AD004_indexed	2688491	1571020	143482	0.584	0.053	2721	0.019	120134	0.837	6856	43465	0.303	1947	L4-6_LRRK1
190305_mCTseq_hs_29yr_BA10_UMB5580_1_UMB5580_2_C5_AD006_indexed	2694711	1522881	130441	0.565	0.048	1463	0.011	109585	0.84	6491	31236	0.239	1872	L2-4_RORB
190305_mCTseq_hs_29yr_BA10_UMB5580_1_UMB5580_2_C5_AD007_indexed	427003	257218	14294	0.602	0.033	190	0.013	12025	0.841	2104	4396	0.308	518	L4-5_FOXP2
190305_mCTseq_hs_29yr_BA10_UMB5580_1_UMB5580_2_C5_AD008_indexed	1747886	1014176	45030	0.58	0.026	997	0.022	33096	0.735	4315	12446	0.276	743	L1-3_CUX2
190305_mCTseq_hs_29yr_BA10_UMB5580_1_UMB5580_2_C5_AD010_indexed	1232530	582028	73877	0.472	0.06	947	0.013	63698	0.862	4411	24815	0.336	1374	L2-4_RORB
190305_mCTseq_hs_29yr_BA10_UMB5580_1_UMB5580_2_C5_AD012_indexed	2286778	1254582	179988	0.549	0.079	742	0.004	159161	0.884	6332	46156	0.256	2153	L4-6_LRRK1
190305_mCTseq_hs_29yr_BA10_UMB5580_1_UMB5580_2_C6_AD001_indexed	1071375	640202	56832	0.598	0.053	315	0.006	48150	0.847	4533	12438	0.219	1201	L4-6_LRRK1
190305_mCTseq_hs_29yr_BA10_UMB5580_1_UMB5580_2_C6_AD002_indexed	1007385	593275	80924	0.589	0.08	549	0.007	69885	0.864	4592	19065	0.236	1519	L2-4_RORB
190305_mCTseq_hs_29yr_BA10_UMB5580_1_UMB5580_2_C6_AD004_indexed	1482445	925822	37386	0.625	0.025	206	0.006	28780	0.77	4905	11225	0.3	905	MGE_CALB1
190305_mCTseq_hs_29yr_BA10_UMB5580_1_UMB5580_2_C6_AD006_indexed	1717927	992134	100847	0.578	0.059	2660	0.026	87095	0.864	5217	29558	0.293	1606	MGE_B3GAT2
190305_mCTseq_hs_29yr_BA10_UMB5580_1_UMB5580_2_C6_AD007_indexed	1254889	846888	20626	0.675	0.016	679	0.033	15362	0.745	3363	7105	0.344	543	Astro_FGF3R
190305_mCTseq_hs_29yr_BA10_UMB5580_1_UMB5580_2_C6_AD008_indexed	1117577	611952	20930	0.548	0.019	233	0.011	15877	0.759	2416	6215	0.297	430	CGE_VIP
190305_mCTseq_hs_29yr_BA10_UMB5580_1_UMB5580_2_C6_AD010_indexed	1329459	817013	18929	0.615	0.014	511	0.027	14800	0.782	2551	7635	0.403	450	CGE_NDNF
190305_mCTseq_hs_29yr_BA10_UMB5580_1_UMB5580_2_C6_AD012_indexed	1177487	682958	86548	0.58	0.074	508	0.006	75168	0.869	4777	20878	0.241	1434	L2-4_RORB
190305_mCTseq_hs_29yr_BA10_UMB5580_1_UMB5580_2_C7_AD001_indexed	1889953	1244940	38495	0.659	0.02	1422	0.037	30035	0.78	4060	12057	0.313	796	L1-3_CUX2
190305_mCTseq_hs_29yr_BA10_UMB5580_1_UMB5580_2_C7_AD002_indexed	2013931	1087541	221807	0.54	0.11	1160	0.005	196383	0.885	6784	60759	0.274	2336	L2-4_RORB
190305_mCTseq_hs_29yr_BA10_UMB5580_1_UMB5580_2_C7_AD004_indexed	2190934	979782	246937	0.447	0.113	822	0.003	219370	0.888	6272	50164	0.203	2158	L5-6_PDZRN4
190305_mCTseq_hs_29yr_BA10_UMB5580_1_UMB5580_2_C7_AD006_indexed	1864507	1070576	67292	0.574	0.036	1266	0.019	53621	0.797	5064	17005	0.253	1179	MGE_CALB1
190305_mCTseq_hs_29yr_BA10_UMB5580_1_UMB5580_2_C7_AD007_indexed	1732751	1018035	141646	0.588	0.082	443	0.003	123264	0.87	6332	31484	0.222	1943	L4-6_LRRK1
190305_mCTseq_hs_29yr_BA10_UMB5580_1_UMB5580_2_C7_AD008_indexed	1480252	790344	13960	0.534	0.009	564	0.04	7733	0.554	2534	2179	0.156	370	L2-4_RORB
190305_mCTseq_hs_29yr_BA10_UMB5580_1_UMB5580_2_C7_AD010_indexed	1647877	815084	88219	0.495	0.054	1299	0.015	75237	0.853	5190	23456	0.266	1679	CGE_VIP
190305_mCTseq_hs_29yr_BA10_UMB5580_1_UMB5580_2_C7_AD012_indexed	1872077	1215875	26885	0.649	0.014	1086	0.04	19410	0.722	3814	10151	0.378	776	L4-6_LRRK1
190305_mCTseq_hs_29yr_BA10_UMB5580_1_UMB5580_2_C8_AD001_indexed	2079686	1357139	32940	0.653	0.016	1953	0.059	25735	0.781	3457	12235	0.371	732	CGE_VIP
190305_mCTseq_hs_29yr_BA10_UMB5580_1_UMB5580_2_C8_AD002_indexed	2502914	1620827	126094	0.648	0.05	534	0.004	107336	0.851	5454	29096	0.231	1728	L4-5_FOXP2
190305_mCTseq_hs_29yr_BA10_UMB5580_1_UMB5580_2_C8_AD004_indexed	2367008	1319275	119020	0.557	0.05	1230	0.01	102303	0.86	4955	25600	0.215	1430	L4-6_LRRK1
190305_mCTseq_hs_29yr_BA10_UMB5580_1_UMB5580_2_C8_AD006_indexed	3007672	1762178	119230	0.586	0.04	1634	0.014	96818	0.812	5864	32666	0.274	1467	L1-3_CUX2
190305_mCTseq_hs_29yr_BA10_UMB5580_1_UMB5580_2_C8_AD007_indexed	1980520	1266513	69859	0.639	0.035	759	0.011	60461	0.865	3746	20115	0.288	1001	L1-3_CUX2
190305_mCTseq_hs_29yr_BA10_UMB5580_1_UMB5580_2_C8_AD008_indexed	1958867	1138376	32978	0.581	0.017	1793	0.054	24248	0.735	3389	11759	0.357	616	L1-3_CUX2
190305_mCTseq_hs_29yr_BA10_UMB5580_1_UMB5580_2_C8_AD010_indexed	1078523	479529	17312	0.445	0.016	982	0.057	13317	0.769	1699	6122	0.354	340	L2-4_RORB
190305_mCTseq_hs_29yr_BA10_UMB5580_1_UMB5580_2_C8_AD012_indexed	1618098	942028	73204	0.582	0.045	1404	0.019	62281	0.851	4209	23701	0.324	1130	L4-5_FOXP2
190305_mCTseq_hs_29yr_BA10_UMB5580_1_UMB5580_2_C9_AD001_indexed	773356	481278	14255	0.622	0.018	515	0.036	10396	0.729	2364	3537	0.248	378	MGE_CALB1
190305_mCTseq_hs_29yr_BA10_UMB5580_1_UMB5580_2_C9_AD002_indexed	2801556	1786839	89772	0.638	0.032	1620	0.018	77345	0.862	4414	31680	0.353	1378	L4-5_FOXP2
190305_mCTseq_hs_29yr_BA10_UMB5580_1_UMB5580_2_C9_AD004_indexed	5868654	3300087	407658	0.562	0.069	16163	0.04	376874	0.924	7030	258805	0.635	3475	Outlier
190305_mCTseq_hs_29yr_BA10_UMB5580_1_UMB5580_2_C9_AD006_indexed	4331163	2534795	145630	0.585	0.034	4636	0.032	121046	0.831	5918	66206	0.455	1528	CGE_VIP
190305_mCTseq_hs_29yr_BA10_UMB5580_1_UMB5580_2_C9_AD007_indexed	4441858	2521753	385560	0.568	0.087	3664	0.01	342881	0.889	7975	114938	0.298	3048	L2-4_RORB
190305_mCTseq_hs_29yr_BA10_UMB5580_1_UMB5580_2_C9_AD008_indexed	4403804	2323947	272852	0.528	0.062	6014	0.022	238029	0.872	7988	70544	0.259	2549	MGE_PVALB
190305_mCTseq_hs_29yr_BA10_UMB5580_1_UMB5580_2_C9_AD010_indexed	4158128	2370118	111938	0.57	0.027	1205	0.011	94596	0.845	5373	35531	0.317	1484	L4_PLCH1
190305_mCTseq_hs_29yr_BA10_UMB5580_1_UMB5580_2_C9_AD012_indexed	4037375	2303295	287594	0.57	0.071	2276	0.008	259304	0.902	6742	100082	0.348	2227	L1-3_CUX2
190305_mCTseq_hs_29yr_BA10_UMB5580_1_UMB5580_2_D10_AD001_indexed	2715762	1703344	90786	0.627	0.033	2621	0.029	75844	0.835	5651	26012	0.287	1608	CGE_VIP_MBP
190305_mCTseq_hs_29yr_BA10_UMB5580_1_UMB5580_2_D10_AD002_indexed	2004045	1223350	89193	0.61	0.045	838	0.009	76563	0.858	4659	21194	0.238	1325	L6_TLE4
190305_mCTseq_hs_29yr_BA10_UMB5580_1_UMB5580_2_D10_AD004_indexed	2294057	1398790	72707	0.61	0.032	910	0.013	61957	0.852	2970	21130	0.291	915	MGE_CALB1
190305_mCTseq_hs_29yr_BA10_UMB5580_1_UMB5580_2_D10_AD006_indexed	3229651	1631070	324324	0.505	0.1	4530	0.014	283838	0.875	7829	85929	0.265	2921	L2-4_RORB
190305_mCTseq_hs_29yr_BA10_UMB5580_1_UMB5580_2_D10_AD007_indexed	2360820	1526538	67386	0.647	0.029	1040	0.015	55583	0.825	4578	18152	0.269	1157	L4_PLCH1
190305_mCTseq_hs_29yr_BA10_UMB5580_1_UMB5580_2_D10_AD008_indexed	2276285	1098348	67515	0.483	0.03	908	0.013	52153	0.772	4679	17314	0.256	1107	CGE_NDNF
190305_mCTseq_hs_29yr_BA10_UMB5580_1_UMB5580_2_D10_AD010_indexed	1905958	1099632	52340	0.577	0.027	772	0.015	42828	0.818	3706	16343	0.312	835	L1-3_CUX2
190305_mCTseq_hs_29yr_BA10_UMB5580_1_UMB5580_2_D10_AD012_indexed	2179114	1384634	46689	0.635	0.021	2526	0.054	38255	0.819	3881	18029	0.386	873	L4-5_FOXP2
190305_mCTseq_hs_29yr_BA10_UMB5580_1_UMB5580_2_D11_AD001_indexed	2566035	1602505	86516	0.625	0.034	2825	0.033	72562	0.839	6042	26329	0.304	1416	L4-6_LRRK1
190305_mCTseq_hs_29yr_BA10_UMB5580_1_UMB5580_2_D11_AD002_indexed	3084139	1830090	134176	0.593	0.044	406	0.003	113232	0.844	5999	27791	0.207	1996	L4-5_FOXP2
190305_mCTseq_hs_29yr_BA10_UMB5580_1_UMB5580_2_D11_AD004_indexed	2140349	875440	322786	0.409	0.151	4819	0.015	286444	0.887	6796	88891	0.275	2606	Outlier
190305_mCTseq_hs_29yr_BA10_UMB5580_1_UMB5580_2_D11_AD006_indexed	2771713	1317801	235298	0.475	0.085	1593	0.007	206331	0.877	6814	54433	0.231	2160	L2-4_RORB
190305_mCTseq_hs_29yr_BA10_UMB5580_1_UMB5580_2_D11_AD007_indexed	3022530	1945026	85665	0.644	0.028	2168	0.025	71576	0.836	5098	27866	0.325	1244	L2-4_RORB
190305_mCTseq_hs_29yr_BA10_UMB5580_1_UMB5580_2_D11_AD008_indexed	3196580	1826148	58618	0.571	0.018	1036	0.018	41976	0.716	5749	17789	0.303	1077	MGE_CALB1
190305_mCTseq_hs_29yr_BA10_UMB5580_1_UMB5580_2_D11_AD010_indexed	2914588	1676886	125140	0.575	0.043	1498	0.012	110672	0.884	5352	42381	0.339	1550	MGE_PVALB
190305_mCTseq_hs_29yr_BA10_UMB5580_1_UMB5580_2_D11_AD012_indexed	2863861	1593625	116537	0.556	0.041	2376	0.02	98766	0.848	5302	35905	0.308	1578	L1-3_CUX2
190305_mCTseq_hs_29yr_BA10_UMB5580_1_UMB5580_2_D12_AD001_indexed	1582483	1059459	10011	0.669	0.006	529	0.053	6275	0.627	2342	2172	0.217	308	Oligo_MBP
190305_mCTseq_hs_29yr_BA10_UMB5580_1_UMB5580_2_D12_AD002_indexed	1884843	1167775	24654	0.62	0.013	511	0.021	14593	0.592	5021	4871	0.198	805	Micro-Endo_TYROBP
190305_mCTseq_hs_29yr_BA10_UMB5580_1_UMB5580_2_D12_AD004_indexed	1988421	1190819	20100	0.599	0.01	592	0.029	12059	0.6	3936	4101	0.204	547	Oligo_MBP
190305_mCTseq_hs_29yr_BA10_UMB5580_1_UMB5580_2_D12_AD006_indexed	2365636	1474495	19903	0.623	0.008	375	0.019	10745	0.54	4023	2353	0.118	483	Oligo_MBP
190305_mCTseq_hs_29yr_BA10_UMB5580_1_UMB5580_2_D12_AD007_indexed	1893153	1275704	9808	0.674	0.005	82	0.008	5215	0.532	2537	666	0.068	269	Oligo_MBP
190305_mCTseq_hs_29yr_BA10_UMB5580_1_UMB5580_2_D12_AD008_indexed	2022006	1179945	17112	0.584	0.008	207	0.012	8509	0.497	3529	1354	0.079	395	Oligo_MBP
190305_mCTseq_hs_29yr_BA10_UMB5580_1_UMB5580_2_D12_AD010_indexed	1613924	1001212	21396	0.62	0.013	91	0.004	12131	0.567	5151	2106	0.098	690	Micro-Endo_TYROBP
190305_mCTseq_hs_29yr_BA10_UMB5580_1_UMB5580_2_D12_AD012_indexed	1703530	1122316	20936	0.659	0.012	135	0.006	13268	0.634	4072	3274	0.156	579	Oligo_MBP
190305_mCTseq_hs_29yr_BA10_UMB5580_1_UMB5580_2_D1_AD001_indexed	1139083	615521	104347	0.54	0.092	4734	0.045	90990	0.872	5550	37146	0.356	1954	L4-6_LRRK1
190305_mCTseq_hs_29yr_BA10_UMB5580_1_UMB5580_2_D1_AD002_indexed	1129030	700888	37071	0.621	0.033	246	0.007	30850	0.832	3688	9075	0.245	924	L4_PLCH1
190305_mCTseq_hs_29yr_BA10_UMB5580_1_UMB5580_2_D1_AD004_indexed	1184652	568852	36626	0.48	0.031	469	0.013	29505	0.806	3427	11557	0.316	751	MGE_CALB1
190305_mCTseq_hs_29yr_BA10_UMB5580_1_UMB5580_2_D1_AD006_indexed	1386056	736654	70026	0.531	0.051	1138	0.016	59431	0.849	4240	19319	0.276	1235	MGE_PVALB
190305_mCTseq_hs_29yr_BA10_UMB5580_1_UMB5580_2_D1_AD007_indexed	1231800	820265	18911	0.666	0.015	292	0.015	13842	0.732	3918	4909	0.26	614	MGE_CALB1
190305_mCTseq_hs_29yr_BA10_UMB5580_1_UMB5580_2_D1_AD008_indexed	1328976	697551	71933	0.525	0.054	751	0.01	60530	0.841	5414	15483	0.215	1304	L4_PLCH1
190305_mCTseq_hs_29yr_BA10_UMB5580_1_UMB5580_2_D1_AD010_indexed	840976	253058	143852	0.301	0.171	932	0.006	128024	0.89	5598	38204	0.266	2314	L5-6_PDZRN4
190305_mCTseq_hs_29yr_BA10_UMB5580_1_UMB5580_2_D1_AD012_indexed	1200730	725454	38832	0.604	0.032	498	0.013	32643	0.841	3545	12838	0.331	940	L1-3_CUX2
190305_mCTseq_hs_29yr_BA10_UMB5580_1_UMB5580_2_D2_AD001_indexed	1857523	1029261	114876	0.554	0.062	1546	0.013	96329	0.839	5737	25487	0.222	1774	L2-4_RORB
190305_mCTseq_hs_29yr_BA10_UMB5580_1_UMB5580_2_D2_AD002_indexed	2560694	1511497	303332	0.59	0.118	1245	0.004	268764	0.886	7336	73398	0.242	2941	L2-4_RORB
190305_mCTseq_hs_29yr_BA10_UMB5580_1_UMB5580_2_D2_AD004_indexed	3140737	1532905	342638	0.488	0.109	3596	0.01	300596	0.877	8569	75063	0.219	3146	L4_PLCH1
190305_mCTseq_hs_29yr_BA10_UMB5580_1_UMB5580_2_D2_AD006_indexed	2331341	1453924	17854	0.624	0.008	216	0.012	9602	0.538	3444	2511	0.141	477	L2-4_RORB
190305_mCTseq_hs_29yr_BA10_UMB5580_1_UMB5580_2_D2_AD007_indexed	2330197	1368221	148902	0.587	0.064	2819	0.019	131065	0.88	6446	47608	0.32	2048	L5-6_PDZRN4
190305_mCTseq_hs_29yr_BA10_UMB5580_1_UMB5580_2_D2_AD008_indexed	2229316	925902	332391	0.415	0.149	1332	0.004	294885	0.887	8220	73342	0.221	3213	L2-4_RORB
190305_mCTseq_hs_29yr_BA10_UMB5580_1_UMB5580_2_D2_AD012_indexed	1911770	1036246	214985	0.542	0.112	753	0.004	190750	0.887	6408	49657	0.231	2658	L4-5_FOXP2
190305_mCTseq_hs_29yr_BA10_UMB5580_1_UMB5580_2_D3_AD004_indexed	3264589	1965711	121382	0.602	0.037	1750	0.014	98050	0.808	7659	34027	0.28	1788	CGE-MGE_CHST9
190305_mCTseq_hs_29yr_BA10_UMB5580_1_UMB5580_2_D3_AD006_indexed	2966470	1649699	154886	0.556	0.052	1704	0.011	129012	0.833	7724	43959	0.284	1850	MGE_PVALB
190305_mCTseq_hs_29yr_BA10_UMB5580_1_UMB5580_2_D3_AD007_indexed	2219287	1483538	26909	0.668	0.012	710	0.026	20905	0.777	3286	9584	0.356	634	L2-4_RORB
190305_mCTseq_hs_29yr_BA10_UMB5580_1_UMB5580_2_D3_AD008_indexed	2580873	1430672	54342	0.554	0.021	2181	0.04	41372	0.761	4688	19680	0.362	1052	L4-5_FOXP2
190305_mCTseq_hs_29yr_BA10_UMB5580_1_UMB5580_2_D3_AD010_indexed	2563592	1489082	82602	0.581	0.032	2171	0.026	65572	0.794	5670	22784	0.276	1386	L6_TLE4
190305_mCTseq_hs_29yr_BA10_UMB5580_1_UMB5580_2_D3_AD012_indexed	2433481	1561006	99238	0.641	0.041	5874	0.059	85066	0.857	6348	37241	0.375	1478	MGE_PVALB
190305_mCTseq_hs_29yr_BA10_UMB5580_1_UMB5580_2_D4_AD001_indexed	2134713	1232905	96489	0.578	0.045	2285	0.024	79797	0.827	5355	24669	0.256	1484	L5-6_PDZRN4
190305_mCTseq_hs_29yr_BA10_UMB5580_1_UMB5580_2_D4_AD002_indexed	3859850	2161294	461506	0.56	0.12	1683	0.004	415090	0.899	8145	111827	0.242	3076	L2-4_RORB
190305_mCTseq_hs_29yr_BA10_UMB5580_1_UMB5580_2_D4_AD004_indexed	3627312	2375760	60275	0.655	0.017	830	0.014	41343	0.686	7281	18156	0.301	1316	MGE_CALB1
190305_mCTseq_hs_29yr_BA10_UMB5580_1_UMB5580_2_D4_AD006_indexed	4014020	1823762	449676	0.454	0.112	1616	0.004	383597	0.853	8661	89526	0.199	3042	L6_TLE4
190305_mCTseq_hs_29yr_BA10_UMB5580_1_UMB5580_2_D4_AD007_indexed	2365790	1204566	305255	0.509	0.129	972	0.003	265893	0.871	7440	68616	0.225	2826	L2-4_RORB
190305_mCTseq_hs_29yr_BA10_UMB5580_1_UMB5580_2_D4_AD008_indexed	2796750	1520324	61077	0.544	0.022	1608	0.026	49706	0.814	4041	19864	0.325	1019	L4-5_FOXP2
190305_mCTseq_hs_29yr_BA10_UMB5580_1_UMB5580_2_D4_AD010_indexed	3025869	1821875	93953	0.602	0.031	1538	0.016	79066	0.842	5140	24314	0.259	1528	L6_TLE4
190305_mCTseq_hs_29yr_BA10_UMB5580_1_UMB5580_2_D4_AD012_indexed	2587607	1538236	112274	0.594	0.043	465	0.004	92831	0.827	5426	29927	0.267	1391	L4_PLCH1
190305_mCTseq_hs_29yr_BA10_UMB5580_1_UMB5580_2_D5_AD001_indexed	1526261	948514	44677	0.621	0.029	2047	0.046	39154	0.876	2673	20930	0.468	850	L1-3_CUX2
190305_mCTseq_hs_29yr_BA10_UMB5580_1_UMB5580_2_D5_AD002_indexed	2317899	1341322	184192	0.579	0.079	812	0.004	161752	0.878	6135	50519	0.274	2136	L1-3_CUX2
190305_mCTseq_hs_29yr_BA10_UMB5580_1_UMB5580_2_D5_AD004_indexed	2211756	1336937	82575	0.604	0.037	1930	0.023	70805	0.857	5303	26594	0.322	1376	MGE_PVALB
190305_mCTseq_hs_29yr_BA10_UMB5580_1_UMB5580_2_D5_AD007_indexed	2095505	1236208	153743	0.59	0.073	1753	0.011	135174	0.879	5916	40124	0.261	1960	L2-4_RORB
190305_mCTseq_hs_29yr_BA10_UMB5580_1_UMB5580_2_D5_AD008_indexed	1645054	630021	47355	0.383	0.029	1485	0.031	40103	0.847	3071	14685	0.31	1136	CGE_LAMP5
190305_mCTseq_hs_29yr_BA10_UMB5580_1_UMB5580_2_D5_AD010_indexed	1952028	1122148	104868	0.575	0.054	520	0.005	91032	0.868	5174	26713	0.255	1626	L4-5_FOXP2
190305_mCTseq_hs_29yr_BA10_UMB5580_1_UMB5580_2_D5_AD012_indexed	2094008	1205325	60745	0.576	0.029	261	0.004	39479	0.65	8196	9603	0.158	1588	MGE_CALB1
190305_mCTseq_hs_29yr_BA10_UMB5580_1_UMB5580_2_D6_AD001_indexed	1857262	1170112	35556	0.63	0.019	467	0.013	27012	0.76	4436	7339	0.206	908	CGE_VIP
190305_mCTseq_hs_29yr_BA10_UMB5580_1_UMB5580_2_D6_AD002_indexed	2022501	1261227	80793	0.624	0.04	1313	0.016	63970	0.792	6299	17766	0.22	1663	L2-4_RORB
190305_mCTseq_hs_29yr_BA10_UMB5580_1_UMB5580_2_D6_AD004_indexed	2627696	1335496	245584	0.508	0.093	3381	0.014	218575	0.89	7213	71339	0.29	2786	L5-6_PDZRN4
190305_mCTseq_hs_29yr_BA10_UMB5580_1_UMB5580_2_D6_AD006_indexed	2463425	1409962	69039	0.572	0.028	1345	0.019	53415	0.774	5584	18917	0.274	1100	CGE_NDNF
190305_mCTseq_hs_29yr_BA10_UMB5580_1_UMB5580_2_D6_AD007_indexed	2130920	1316254	63647	0.618	0.03	1194	0.019	55911	0.878	4289	18849	0.296	1111	MGE_B3GAT2
190305_mCTseq_hs_29yr_BA10_UMB5580_1_UMB5580_2_D6_AD008_indexed	1854767	929365	57444	0.501	0.031	2455	0.043	40257	0.701	3987	12787	0.223	841	L1-3_CUX2
190305_mCTseq_hs_29yr_BA10_UMB5580_1_UMB5580_2_D6_AD010_indexed	1765843	1009438	23223	0.572	0.013	1142	0.049	17224	0.742	2965	8155	0.351	516	L1-3_CUX2
190305_mCTseq_hs_29yr_BA10_UMB5580_1_UMB5580_2_D6_AD012_indexed	2073315	1307175	69007	0.63	0.033	541	0.008	59501	0.862	5105	19480	0.282	1372	CGE_LAMP5
190305_mCTseq_hs_29yr_BA10_UMB5580_1_UMB5580_2_D7_AD001_indexed	2374595	1425337	160258	0.6	0.067	7400	0.046	133451	0.833	8365	69593	0.434	2492	MGE_B3GAT2
190305_mCTseq_hs_29yr_BA10_UMB5580_1_UMB5580_2_D7_AD002_indexed	1506198	904788	65442	0.601	0.043	1228	0.019	56542	0.864	4230	23807	0.364	1202	L2-4_RORB
190305_mCTseq_hs_29yr_BA10_UMB5580_1_UMB5580_2_D7_AD004_indexed	2031616	1308166	34549	0.644	0.017	744	0.022	26948	0.78	3694	8902	0.258	729	L2-4_RORB
190305_mCTseq_hs_29yr_BA10_UMB5580_1_UMB5580_2_D7_AD006_indexed	2354864	1321185	144350	0.561	0.061	1723	0.012	127453	0.883	6390	48472	0.336	1923	CGE-MGE_CHST9
190305_mCTseq_hs_29yr_BA10_UMB5580_1_UMB5580_2_D7_AD007_indexed	491121	298424	17448	0.608	0.036	217	0.012	14589	0.836	2288	5653	0.324	608	L4-5_FOXP2
190305_mCTseq_hs_29yr_BA10_UMB5580_1_UMB5580_2_D7_AD008_indexed	1762296	937783	15789	0.532	0.009	836	0.053	9945	0.63	2700	3819	0.242	467	L1-3_CUX2
190305_mCTseq_hs_29yr_BA10_UMB5580_1_UMB5580_2_D7_AD010_indexed	1756455	1092950	30230	0.622	0.017	1101	0.036	25289	0.837	3162	8856	0.293	721	L1-3_CUX2
190305_mCTseq_hs_29yr_BA10_UMB5580_1_UMB5580_2_D7_AD012_indexed	1546612	806440	131563	0.521	0.085	1155	0.009	113569	0.863	5016	37382	0.284	1810	L4-5_FOXP2
190305_mCTseq_hs_29yr_BA10_UMB5580_1_UMB5580_2_D8_AD001_indexed	2228100	1288869	81952	0.578	0.037	2718	0.033	64833	0.791	6025	22440	0.274	1394	MGE_B3GAT2
190305_mCTseq_hs_29yr_BA10_UMB5580_1_UMB5580_2_D8_AD002_indexed	2316034	1525983	80141	0.659	0.035	991	0.012	69987	0.873	4218	22572	0.282	1144	MGE_PVALB
190305_mCTseq_hs_29yr_BA10_UMB5580_1_UMB5580_2_D8_AD004_indexed	2915311	1787164	88108	0.613	0.03	1953	0.022	73527	0.835	5103	28334	0.322	1207	MGE_PVALB
190305_mCTseq_hs_29yr_BA10_UMB5580_1_UMB5580_2_D8_AD006_indexed	3101329	1818239	116423	0.586	0.038	4321	0.037	97344	0.836	5589	39788	0.342	1477	L4-5_FOXP2
190305_mCTseq_hs_29yr_BA10_UMB5580_1_UMB5580_2_D8_AD007_indexed	2760130	1566658	227082	0.568	0.082	1603	0.007	200467	0.883	6437	58041	0.256	2243	L1-3_CUX2
190305_mCTseq_hs_29yr_BA10_UMB5580_1_UMB5580_2_D8_AD008_indexed	2609009	1398708	172482	0.536	0.066	3166	0.018	150118	0.87	5731	53452	0.31	1888	L1-3_CUX2
190305_mCTseq_hs_29yr_BA10_UMB5580_1_UMB5580_2_D8_AD010_indexed	2536119	1450614	83372	0.572	0.033	1013	0.012	71625	0.859	5370	26983	0.324	1530	L4_PLCH1
190305_mCTseq_hs_29yr_BA10_UMB5580_1_UMB5580_2_D8_AD012_indexed	1869748	1003135	68871	0.537	0.037	560	0.008	58139	0.844	3810	16761	0.243	1067	CGE_VIP_MBP
190305_mCTseq_hs_29yr_BA10_UMB5580_1_UMB5580_2_D9_AD001_indexed	3273376	2136373	52628	0.653	0.016	2619	0.05	34158	0.649	6817	11856	0.225	1052	MGE_CALB1
190305_mCTseq_hs_29yr_BA10_UMB5580_1_UMB5580_2_D9_AD002_indexed	4021067	2613280	118121	0.65	0.029	1122	0.009	97757	0.828	5478	38001	0.322	1380	L1-3_CUX2
190305_mCTseq_hs_29yr_BA10_UMB5580_1_UMB5580_2_D9_AD004_indexed	4993634	3150213	106191	0.631	0.021	468	0.004	85134	0.802	5838	29406	0.277	1255	CGE_VIP
190305_mCTseq_hs_29yr_BA10_UMB5580_1_UMB5580_2_D9_AD006_indexed	4773854	2788969	187854	0.584	0.039	4322	0.023	147940	0.788	9487	50537	0.269	2460	CGE_NDNF
190305_mCTseq_hs_29yr_BA10_UMB5580_1_UMB5580_2_D9_AD007_indexed	2914156	1792308	120162	0.615	0.041	1492	0.012	101664	0.846	5015	30445	0.253	1382	L2-4_RORB
190305_mCTseq_hs_29yr_BA10_UMB5580_1_UMB5580_2_D9_AD008_indexed	4344893	2346591	61301	0.54	0.014	1191	0.019	45190	0.737	4801	16197	0.264	1010	Oligo_MBP
190305_mCTseq_hs_29yr_BA10_UMB5580_1_UMB5580_2_D9_AD010_indexed	3107487	1689831	164202	0.544	0.053	2020	0.012	141498	0.862	6283	43589	0.265	1794	L4_PLCH1
190305_mCTseq_hs_29yr_BA10_UMB5580_1_UMB5580_2_E10_AD001_indexed	2462286	1583310	60605	0.643	0.025	2917	0.048	47786	0.788	4642	15463	0.255	1065	CGE_VIP
190305_mCTseq_hs_29yr_BA10_UMB5580_1_UMB5580_2_E10_AD002_indexed	2500645	1630552	68284	0.652	0.027	4835	0.071	56324	0.825	4258	30570	0.448	1035	CGE_VIP
190305_mCTseq_hs_29yr_BA10_UMB5580_1_UMB5580_2_E10_AD004_indexed	1878991	882398	118056	0.47	0.063	451	0.004	98116	0.831	5252	33300	0.282	1723	CGE_NDNF
190305_mCTseq_hs_29yr_BA10_UMB5580_1_UMB5580_2_E10_AD006_indexed	6026853	2014145	250764	0.334	0.042	2775	0.011	214834	0.857	7334	58598	0.234	2253	Outlier
190305_mCTseq_hs_29yr_BA10_UMB5580_1_UMB5580_2_E10_AD007_indexed	2545052	1478432	151478	0.581	0.06	614	0.004	131278	0.867	6519	34561	0.228	1974	L4_PLCH1
190305_mCTseq_hs_29yr_BA10_UMB5580_1_UMB5580_2_E10_AD008_indexed	2433766	1036783	175096	0.426	0.072	4203	0.024	151234	0.864	5934	52617	0.301	1920	L2-4_RORB
190305_mCTseq_hs_29yr_BA10_UMB5580_1_UMB5580_2_E10_AD010_indexed	2778896	1652066	95089	0.595	0.034	717	0.008	81497	0.857	4837	25935	0.273	1210	L1-3_CUX2
190305_mCTseq_hs_29yr_BA10_UMB5580_1_UMB5580_2_E10_AD012_indexed	2157971	1253398	103028	0.581	0.048	1152	0.011	88686	0.861	4684	27490	0.267	1475	CGE_VIP
190305_mCTseq_hs_29yr_BA10_UMB5580_1_UMB5580_2_E11_AD001_indexed	2178524	1390676	46669	0.638	0.021	1013	0.022	33952	0.728	4379	11030	0.236	904	L4_PLCH1
190305_mCTseq_hs_29yr_BA10_UMB5580_1_UMB5580_2_E11_AD002_indexed	678516	436286	20726	0.643	0.031	240	0.012	17485	0.844	2497	7123	0.344	576	CGE_VIP
190305_mCTseq_hs_29yr_BA10_UMB5580_1_UMB5580_2_E11_AD004_indexed	2512751	1162333	213890	0.463	0.085	2113	0.01	183221	0.857	5925	51451	0.241	1816	L4_PLCH1
190305_mCTseq_hs_29yr_BA10_UMB5580_1_UMB5580_2_E11_AD006_indexed	2330856	1214653	53135	0.521	0.023	1483	0.028	38110	0.717	4977	11413	0.215	971	L5-6_PDZRN4
190305_mCTseq_hs_29yr_BA10_UMB5580_1_UMB5580_2_E11_AD007_indexed	2438538	1417627	137196	0.581	0.056	2946	0.021	120250	0.876	6174	42445	0.309	1999	L4-6_LRRK1
190305_mCTseq_hs_29yr_BA10_UMB5580_1_UMB5580_2_E11_AD008_indexed	2743957	1442989	58348	0.526	0.021	2031	0.035	45625	0.782	5006	18165	0.311	1268	CGE_NDNF
190305_mCTseq_hs_29yr_BA10_UMB5580_1_UMB5580_2_E11_AD010_indexed	2929369	1744213	28217	0.595	0.01	651	0.023	18672	0.662	3528	6991	0.248	547	Oligo_MBP
190305_mCTseq_hs_29yr_BA10_UMB5580_1_UMB5580_2_E11_AD012_indexed	2544423	1667639	46227	0.655	0.018	621	0.013	34291	0.742	5547	13778	0.298	997	MGE_CALB1
190305_mCTseq_hs_29yr_BA10_UMB5580_1_UMB5580_2_E12_AD001_indexed	1881360	1218010	14724	0.647	0.008	383	0.026	8039	0.546	3046	1900	0.129	337	Oligo_MBP
190305_mCTseq_hs_29yr_BA10_UMB5580_1_UMB5580_2_E12_AD002_indexed	1463898	974105	24951	0.665	0.017	142	0.006	14769	0.592	5739	2662	0.107	839	Micro-Endo_TYROBP
190305_mCTseq_hs_29yr_BA10_UMB5580_1_UMB5580_2_E12_AD004_indexed	2099164	1392747	18144	0.663	0.009	271	0.015	9946	0.548	4011	1438	0.079	463	Oligo_MBP
190305_mCTseq_hs_29yr_BA10_UMB5580_1_UMB5580_2_E12_AD006_indexed	2399216	1527210	20958	0.637	0.009	612	0.029	12175	0.581	3916	3319	0.158	433	Oligo_MBP
190305_mCTseq_hs_29yr_BA10_UMB5580_1_UMB5580_2_E12_AD007_indexed	1895442	1299548	11130	0.686	0.006	50	0.004	9007	0.809	1159	3019	0.271	241	Oligo_MBP
190305_mCTseq_hs_29yr_BA10_UMB5580_1_UMB5580_2_E12_AD008_indexed	2187925	1274200	20055	0.582	0.009	449	0.022	12245	0.611	3367	4504	0.225	434	Micro-Endo_TYROBP
190305_mCTseq_hs_29yr_BA10_UMB5580_1_UMB5580_2_E12_AD010_indexed	1967931	1116683	29387	0.567	0.015	814	0.028	23366	0.795	2607	11956	0.407	590	Oligo_MBP
190305_mCTseq_hs_29yr_BA10_UMB5580_1_UMB5580_2_E12_AD012_indexed	1930273	1264469	19901	0.655	0.01	344	0.017	13776	0.692	2953	4862	0.244	490	Oligo_MBP
190305_mCTseq_hs_29yr_BA10_UMB5580_1_UMB5580_2_E1_AD001_indexed	3139448	1806204	294723	0.575	0.094	12885	0.044	270291	0.917	8035	153101	0.519	3727	L5-6_PDZRN4
190305_mCTseq_hs_29yr_BA10_UMB5580_1_UMB5580_2_E1_AD002_indexed	1815049	1212873	48837	0.668	0.027	1594	0.033	38015	0.778	5803	14988	0.307	1141	CGE_VIP
190305_mCTseq_hs_29yr_BA10_UMB5580_1_UMB5580_2_E1_AD004_indexed	2523030	1354630	146010	0.537	0.058	1139	0.008	121946	0.835	7407	34080	0.233	1909	CGE-MGE_CHST9
190305_mCTseq_hs_29yr_BA10_UMB5580_1_UMB5580_2_E1_AD007_indexed	1430607	832400	72266	0.582	0.051	737	0.01	62905	0.87	4028	19477	0.27	1109	MGE_CALB1
190305_mCTseq_hs_29yr_BA10_UMB5580_1_UMB5580_2_E1_AD008_indexed	1603085	717805	68434	0.448	0.043	1578	0.023	56880	0.831	4457	24204	0.354	1406	L4-5_FOXP2
190305_mCTseq_hs_29yr_BA10_UMB5580_1_UMB5580_2_E1_AD010_indexed	1821996	1013338	38099	0.556	0.021	555	0.015	27381	0.719	5259	11364	0.298	924	MGE_CALB1
190305_mCTseq_hs_29yr_BA10_UMB5580_1_UMB5580_2_E1_AD012_indexed	2006070	1206963	101906	0.602	0.051	3155	0.031	86943	0.853	5391	36591	0.359	1571	L4-5_FOXP2
190305_mCTseq_hs_29yr_BA10_UMB5580_1_UMB5580_2_E2_AD001_indexed	1839133	1160326	57872	0.631	0.031	1447	0.025	47656	0.823	4674	18555	0.321	1216	L1-3_CUX2
190305_mCTseq_hs_29yr_BA10_UMB5580_1_UMB5580_2_E2_AD002_indexed	1405377	818304	95901	0.582	0.068	685	0.007	85869	0.895	3658	27655	0.288	1415	L1-3_CUX2
190305_mCTseq_hs_29yr_BA10_UMB5580_1_UMB5580_2_E2_AD006_indexed	1921193	1043259	108433	0.543	0.056	849	0.008	92454	0.853	5924	24619	0.227	1522	L6_TLE4
190305_mCTseq_hs_29yr_BA10_UMB5580_1_UMB5580_2_E2_AD007_indexed	1978553	1282884	52986	0.648	0.027	1797	0.034	43519	0.821	4317	17917	0.338	992	L1-3_CUX2
190305_mCTseq_hs_29yr_BA10_UMB5580_1_UMB5580_2_E2_AD008_indexed	1892124	912831	85374	0.482	0.045	1006	0.012	72116	0.845	5574	20286	0.238	1616	L5-6_PDZRN4
190305_mCTseq_hs_29yr_BA10_UMB5580_1_UMB5580_2_E2_AD010_indexed	1282591	619140	105405	0.483	0.082	698	0.007	92235	0.875	5224	28158	0.267	1736	CGE_LAMP5
190305_mCTseq_hs_29yr_BA10_UMB5580_1_UMB5580_2_E2_AD012_indexed	1489404	691162	172423	0.464	0.116	3868	0.022	153903	0.893	6298	59758	0.347	2516	L2-4_RORB
190305_mCTseq_hs_29yr_BA10_UMB5580_1_UMB5580_2_E3_AD001_indexed	2875371	1620349	235355	0.564	0.082	2415	0.01	205327	0.872	7525	57532	0.244	2535	L2-4_RORB
190305_mCTseq_hs_29yr_BA10_UMB5580_1_UMB5580_2_E3_AD002_indexed	2879016	1724159	239170	0.599	0.083	5123	0.021	217295	0.909	6418	79110	0.331	2463	MGE_PVALB
190305_mCTseq_hs_29yr_BA10_UMB5580_1_UMB5580_2_E3_AD004_indexed	3429665	1906744	258304	0.556	0.075	7519	0.029	228017	0.883	7675	89970	0.348	2964	CGE_VIP
190305_mCTseq_hs_29yr_BA10_UMB5580_1_UMB5580_2_E3_AD006_indexed	2931354	1766108	79906	0.602	0.027	3481	0.044	57564	0.72	7477	22817	0.286	1373	MGE_PVALB
190305_mCTseq_hs_29yr_BA10_UMB5580_1_UMB5580_2_E3_AD007_indexed	1640586	980939	70963	0.598	0.043	1094	0.015	61960	0.873	2968	20917	0.295	898	L1-3_CUX2
190305_mCTseq_hs_29yr_BA10_UMB5580_1_UMB5580_2_E3_AD008_indexed	2201912	1220135	54753	0.554	0.025	1355	0.025	41668	0.761	4789	14521	0.265	924	CGE_VIP
190305_mCTseq_hs_29yr_BA10_UMB5580_1_UMB5580_2_E3_AD010_indexed	3152499	1458071	562066	0.463	0.178	994	0.002	502205	0.893	8627	123532	0.22	3948	L4-5_TOX
190305_mCTseq_hs_29yr_BA10_UMB5580_1_UMB5580_2_E3_AD012_indexed	2540165	1628677	76440	0.641	0.03	1647	0.022	64217	0.84	4794	24615	0.322	1230	L1-3_CUX2
190305_mCTseq_hs_29yr_BA10_UMB5580_1_UMB5580_2_E4_AD001_indexed	1908769	1150743	87058	0.603	0.046	3425	0.039	72807	0.836	4779	27535	0.316	1353	L4-5_FOXP2
190305_mCTseq_hs_29yr_BA10_UMB5580_1_UMB5580_2_E4_AD002_indexed	2286519	1548116	50893	0.677	0.022	600	0.012	40438	0.795	3957	15970	0.314	852	L2-4_RORB
190305_mCTseq_hs_29yr_BA10_UMB5580_1_UMB5580_2_E4_AD006_indexed	1104681	290503	121732	0.263	0.11	766	0.006	105306	0.865	4513	23227	0.191	1515	Outlier
190305_mCTseq_hs_29yr_BA10_UMB5580_1_UMB5580_2_E4_AD007_indexed	1758471	1092680	64953	0.621	0.037	3041	0.047	57640	0.887	3855	30767	0.474	1009	MGE_PVALB
190305_mCTseq_hs_29yr_BA10_UMB5580_1_UMB5580_2_E4_AD008_indexed	1943424	1064232	69409	0.548	0.036	1071	0.015	54120	0.78	6639	14832	0.214	1571	CGE_LAMP5
190305_mCTseq_hs_29yr_BA10_UMB5580_1_UMB5580_2_E4_AD010_indexed	1730383	1022906	41006	0.591	0.024	1313	0.032	34830	0.849	3673	11636	0.284	882	MGE_PVALB
190305_mCTseq_hs_29yr_BA10_UMB5580_1_UMB5580_2_E4_AD012_indexed	1875133	1054456	180649	0.562	0.096	3090	0.017	157822	0.874	5951	48729	0.27	2143	L4-6_LRRK1
190305_mCTseq_hs_29yr_BA10_UMB5580_1_UMB5580_2_E5_AD001_indexed	1774800	1006908	104427	0.567	0.059	5236	0.05	92704	0.888	4937	37781	0.362	1465	MGE_PVALB
190305_mCTseq_hs_29yr_BA10_UMB5580_1_UMB5580_2_E5_AD002_indexed	2508427	1652782	76407	0.659	0.03	1840	0.024	66061	0.865	4754	32208	0.422	1069	MGE_PVALB
190305_mCTseq_hs_29yr_BA10_UMB5580_1_UMB5580_2_E5_AD004_indexed	2314257	1266875	183186	0.547	0.079	4074	0.022	158085	0.863	5952	60159	0.328	1961	L2-4_RORB
190305_mCTseq_hs_29yr_BA10_UMB5580_1_UMB5580_2_E5_AD006_indexed	3333919	1776469	276352	0.533	0.083	6582	0.024	241471	0.874	7429	82864	0.3	2863	CGE_NDNF
190305_mCTseq_hs_29yr_BA10_UMB5580_1_UMB5580_2_E5_AD007_indexed	2579790	1650910	50158	0.64	0.019	829	0.017	40527	0.808	4333	15687	0.313	922	L4-5_FOXP2
190305_mCTseq_hs_29yr_BA10_UMB5580_1_UMB5580_2_E5_AD008_indexed	2601681	1452015	65682	0.558	0.025	1126	0.017	49671	0.756	6894	16417	0.25	1483	CGE-MGE_CHST9
190305_mCTseq_hs_29yr_BA10_UMB5580_1_UMB5580_2_E5_AD010_indexed	2420111	1034973	440953	0.428	0.182	4146	0.009	397678	0.902	8128	128393	0.291	3875	L2-4_RORB
190305_mCTseq_hs_29yr_BA10_UMB5580_1_UMB5580_2_E5_AD012_indexed	2569041	1443702	151872	0.562	0.059	1138	0.007	131427	0.865	7095	46694	0.307	2009	CGE_NDNF
190305_mCTseq_hs_29yr_BA10_UMB5580_1_UMB5580_2_E6_AD002_indexed	1439219	953467	56173	0.662	0.039	104	0.002	47011	0.837	4421	12498	0.222	1154	L6_TSHZ2
190305_mCTseq_hs_29yr_BA10_UMB5580_1_UMB5580_2_E6_AD004_indexed	995524	556315	39584	0.559	0.04	900	0.023	33175	0.838	3171	11236	0.284	797	L4-5_FOXP2
190305_mCTseq_hs_29yr_BA10_UMB5580_1_UMB5580_2_E6_AD006_indexed	1199024	619492	49739	0.517	0.041	705	0.014	38901	0.782	3844	10194	0.205	949	L6_TSHZ2
190305_mCTseq_hs_29yr_BA10_UMB5580_1_UMB5580_2_E6_AD007_indexed	1290159	846678	39862	0.656	0.031	1816	0.046	34273	0.86	3389	14431	0.362	844	L4-5_TOX
190305_mCTseq_hs_29yr_BA10_UMB5580_1_UMB5580_2_E6_AD008_indexed	1066030	494425	104291	0.464	0.098	767	0.007	90577	0.869	5324	23998	0.23	1776	L4-6_LRRK1
190305_mCTseq_hs_29yr_BA10_UMB5580_1_UMB5580_2_E6_AD010_indexed	1175024	661334	44632	0.563	0.038	619	0.014	38348	0.859	4036	12399	0.278	1123	L4_PLCH1
190305_mCTseq_hs_29yr_BA10_UMB5580_1_UMB5580_2_E6_AD012_indexed	1176600	709910	82762	0.603	0.07	624	0.008	72392	0.875	4530	21353	0.258	1333	L4-6_LRRK1
190305_mCTseq_hs_29yr_BA10_UMB5580_1_UMB5580_2_E7_AD002_indexed	2688622	1732562	101659	0.644	0.038	1135	0.011	84423	0.83	5536	31727	0.312	1327	L1-3_CUX2
190305_mCTseq_hs_29yr_BA10_UMB5580_1_UMB5580_2_E7_AD004_indexed	2489036	1411414	85401	0.567	0.034	2476	0.029	68416	0.801	6475	25976	0.304	1681	L5-6_PDZRN4
190305_mCTseq_hs_29yr_BA10_UMB5580_1_UMB5580_2_E7_AD006_indexed	3001146	1798787	92326	0.599	0.031	2265	0.025	73159	0.792	6693	35486	0.384	1494	MGE_CALB1
190305_mCTseq_hs_29yr_BA10_UMB5580_1_UMB5580_2_E7_AD007_indexed	2604734	1735756	25612	0.666	0.01	582	0.023	18531	0.724	3699	8026	0.313	695	L4-6_LRRK1
190305_mCTseq_hs_29yr_BA10_UMB5580_1_UMB5580_2_E7_AD008_indexed	2424973	1148164	99804	0.473	0.041	1529	0.015	83408	0.836	5103	27711	0.278	1489	L2-4_RORB
190305_mCTseq_hs_29yr_BA10_UMB5580_1_UMB5580_2_E7_AD010_indexed	2799389	1637419	101089	0.585	0.036	955	0.009	86890	0.86	4983	32696	0.323	1500	L1-3_CUX2
190305_mCTseq_hs_29yr_BA10_UMB5580_1_UMB5580_2_E7_AD012_indexed	2424233	1094735	181778	0.452	0.075	1502	0.008	153368	0.844	6444	44716	0.246	2016	L4-6_LRRK1
190305_mCTseq_hs_29yr_BA10_UMB5580_1_UMB5580_2_E8_AD001_indexed	2353972	1516828	81978	0.644	0.035	819	0.01	67210	0.82	4943	20346	0.248	1247	L1-3_CUX2
190305_mCTseq_hs_29yr_BA10_UMB5580_1_UMB5580_2_E8_AD002_indexed	2634347	1676688	144635	0.636	0.055	571	0.004	128141	0.886	4865	38537	0.266	1520	L1-3_CUX2
190305_mCTseq_hs_29yr_BA10_UMB5580_1_UMB5580_2_E8_AD006_indexed	2448255	1277789	260408	0.522	0.106	2403	0.009	230658	0.886	6495	61853	0.238	2161	L4-6_LRRK1
190305_mCTseq_hs_29yr_BA10_UMB5580_1_UMB5580_2_E8_AD007_indexed	2389665	1558860	47254	0.652	0.02	147	0.003	36926	0.781	4790	10852	0.23	841	L4-6_LRRK1
190305_mCTseq_hs_29yr_BA10_UMB5580_1_UMB5580_2_E8_AD008_indexed	2240468	1261582	55489	0.563	0.025	802	0.014	43298	0.78	4492	15876	0.286	919	CGE_VIP_MBP
190305_mCTseq_hs_29yr_BA10_UMB5580_1_UMB5580_2_E8_AD010_indexed	2076101	1174397	29707	0.566	0.014	505	0.017	23409	0.788	2977	9130	0.307	555	MGE_B3GAT2
190305_mCTseq_hs_29yr_BA10_UMB5580_1_UMB5580_2_E8_AD012_indexed	1704435	928917	67802	0.545	0.04	961	0.014	59643	0.88	3089	22293	0.329	973	CGE-MGE_CHST9
190305_mCTseq_hs_29yr_BA10_UMB5580_1_UMB5580_2_E9_AD001_indexed	2784139	1570533	253940	0.564	0.091	2748	0.011	218061	0.859	6982	58148	0.229	2307	L4-5_TOX
190305_mCTseq_hs_29yr_BA10_UMB5580_1_UMB5580_2_E9_AD002_indexed	2636640	1665244	103331	0.632	0.039	1314	0.013	89029	0.862	4395	32167	0.311	1174	L1-3_CUX2
190305_mCTseq_hs_29yr_BA10_UMB5580_1_UMB5580_2_E9_AD004_indexed	3816631	2260325	143200	0.592	0.038	2436	0.017	120086	0.839	5800	37457	0.262	1614	L4-6_LRRK1
190305_mCTseq_hs_29yr_BA10_UMB5580_1_UMB5580_2_E9_AD006_indexed	3991779	2498860	80217	0.626	0.02	854	0.011	64430	0.803	4904	19961	0.249	1025	L1-3_CUX2
190305_mCTseq_hs_29yr_BA10_UMB5580_1_UMB5580_2_E9_AD007_indexed	2713701	1591074	184100	0.586	0.068	1668	0.009	162562	0.883	6387	51417	0.279	2010	L4_PLCH1
190305_mCTseq_hs_29yr_BA10_UMB5580_1_UMB5580_2_E9_AD008_indexed	3186560	1767541	57319	0.555	0.018	837	0.015	42194	0.736	5040	12075	0.211	1065	CGE_VIP
190305_mCTseq_hs_29yr_BA10_UMB5580_1_UMB5580_2_E9_AD010_indexed	2460270	1208281	116228	0.491	0.047	1420	0.012	97706	0.841	5299	33952	0.292	1778	L2-4_RORB
190305_mCTseq_hs_29yr_BA10_UMB5580_1_UMB5580_2_E9_AD012_indexed	2894768	1617927	241625	0.559	0.083	1880	0.008	212641	0.88	6513	63351	0.262	2306	CGE-MGE_CHST9
190305_mCTseq_hs_29yr_BA10_UMB5580_1_UMB5580_2_F10_AD001_indexed	2597215	1608439	67498	0.619	0.026	3943	0.058	55417	0.821	4888	23198	0.344	1167	L5-6_PDZRN4
190305_mCTseq_hs_29yr_BA10_UMB5580_1_UMB5580_2_F10_AD002_indexed	3071673	1956712	104805	0.637	0.034	861	0.008	89006	0.849	5814	21967	0.21	1571	L2-4_RORB
190305_mCTseq_hs_29yr_BA10_UMB5580_1_UMB5580_2_F10_AD004_indexed	3233819	1985503	76631	0.614	0.024	9445	0.123	63639	0.83	5103	35704	0.466	1273	CGE_VIP
190305_mCTseq_hs_29yr_BA10_UMB5580_1_UMB5580_2_F10_AD006_indexed	2824663	1554470	105997	0.55	0.038	446	0.004	89926	0.848	3911	29454	0.278	1299	L6_TSHZ2
190305_mCTseq_hs_29yr_BA10_UMB5580_1_UMB5580_2_F10_AD007_indexed	980582	460764	73782	0.47	0.075	774	0.01	63220	0.857	4937	17055	0.231	1586	L2-4_RORB
190305_mCTseq_hs_29yr_BA10_UMB5580_1_UMB5580_2_F10_AD008_indexed	2614976	1400572	47473	0.536	0.018	2003	0.042	35615	0.75	4692	13181	0.278	1021	L1-3_CUX2
190305_mCTseq_hs_29yr_BA10_UMB5580_1_UMB5580_2_F10_AD010_indexed	2583285	1487444	86330	0.576	0.033	1491	0.017	70220	0.813	5636	28609	0.331	1257	MGE_CALB1
190305_mCTseq_hs_29yr_BA10_UMB5580_1_UMB5580_2_F10_AD012_indexed	2407443	1440697	82388	0.598	0.034	1132	0.014	66785	0.811	4478	29007	0.352	1198	L4_PLCH1
190305_mCTseq_hs_29yr_BA10_UMB5580_1_UMB5580_2_F11_AD001_indexed	2281454	1357365	52494	0.595	0.023	1633	0.031	41586	0.792	3900	16304	0.311	917	CGE_VIP
190305_mCTseq_hs_29yr_BA10_UMB5580_1_UMB5580_2_F11_AD002_indexed	2332781	1440851	106973	0.618	0.046	4151	0.039	98234	0.918	3707	44615	0.417	1544	CGE-MGE_CHST9
190305_mCTseq_hs_29yr_BA10_UMB5580_1_UMB5580_2_F11_AD004_indexed	2993932	1914202	70808	0.639	0.024	2867	0.04	53998	0.763	6535	19417	0.274	1299	MGE_CALB1
190305_mCTseq_hs_29yr_BA10_UMB5580_1_UMB5580_2_F11_AD006_indexed	3258950	2017308	85299	0.619	0.026	1984	0.023	66340	0.778	6166	25048	0.294	1308	MGE_CALB1
190305_mCTseq_hs_29yr_BA10_UMB5580_1_UMB5580_2_F11_AD007_indexed	2852959	1495597	241442	0.524	0.085	2402	0.01	214381	0.888	6707	62962	0.261	2621	L2-4_RORB
190305_mCTseq_hs_29yr_BA10_UMB5580_1_UMB5580_2_F11_AD008_indexed	2354235	814006	249604	0.346	0.106	4152	0.017	217856	0.873	6898	64682	0.259	2544	L6_TLE4
190305_mCTseq_hs_29yr_BA10_UMB5580_1_UMB5580_2_F11_AD010_indexed	2906793	1782028	62071	0.613	0.021	882	0.014	48434	0.78	5607	18085	0.291	1072	MGE_CALB1
190305_mCTseq_hs_29yr_BA10_UMB5580_1_UMB5580_2_F11_AD012_indexed	2785773	1707281	126590	0.613	0.045	1419	0.011	108516	0.857	6006	34831	0.275	1563	MGE_CALB1
190305_mCTseq_hs_29yr_BA10_UMB5580_1_UMB5580_2_F12_AD001_indexed	977753	653465	8805	0.668	0.009	139	0.016	4875	0.554	2533	1172	0.133	304	Oligo_MBP
190305_mCTseq_hs_29yr_BA10_UMB5580_1_UMB5580_2_F12_AD002_indexed	1064700	744818	9602	0.7	0.009	165	0.017	6502	0.677	2180	2076	0.216	302	Micro-Endo_TYROBP
190305_mCTseq_hs_29yr_BA10_UMB5580_1_UMB5580_2_F12_AD004_indexed	1108802	710439	35746	0.641	0.032	45	0.001	19569	0.547	7473	2042	0.057	1044	Micro-Endo_TYROBP
190305_mCTseq_hs_29yr_BA10_UMB5580_1_UMB5580_2_F12_AD006_indexed	1243068	769100	11650	0.619	0.009	167	0.014	6040	0.518	2811	1413	0.121	306	Oligo_MBP
190305_mCTseq_hs_29yr_BA10_UMB5580_1_UMB5580_2_F12_AD007_indexed	796614	529482	7023	0.665	0.009	62	0.009	4415	0.629	2028	1222	0.174	260	Micro-Endo_TYROBP
190305_mCTseq_hs_29yr_BA10_UMB5580_1_UMB5580_2_F12_AD008_indexed	1089690	650707	8942	0.597	0.008	26	0.003	4472	0.5	2505	686	0.077	261	Oligo_MBP
190305_mCTseq_hs_29yr_BA10_UMB5580_1_UMB5580_2_F12_AD010_indexed	1233924	777992	7141	0.631	0.006	232	0.032	3835	0.537	2155	723	0.101	193	Oligo_MBP
190305_mCTseq_hs_29yr_BA10_UMB5580_1_UMB5580_2_F12_AD012_indexed	1149032	739959	13742	0.644	0.012	195	0.014	10684	0.777	2123	3936	0.286	380	Oligo_MBP
190305_mCTseq_hs_29yr_BA10_UMB5580_1_UMB5580_2_F1_AD001_indexed	1885889	1054609	103059	0.559	0.055	2201	0.021	90646	0.88	3965	34021	0.33	1700	L4-5_FOXP2
190305_mCTseq_hs_29yr_BA10_UMB5580_1_UMB5580_2_F1_AD002_indexed	2069414	1336144	49411	0.646	0.024	1679	0.034	38745	0.784	4317	14773	0.299	946	L2-4_RORB
190305_mCTseq_hs_29yr_BA10_UMB5580_1_UMB5580_2_F1_AD004_indexed	2722046	1405419	190277	0.516	0.07	1463	0.008	164274	0.863	7380	50195	0.264	2200	L2-4_RORB
190305_mCTseq_hs_29yr_BA10_UMB5580_1_UMB5580_2_F1_AD006_indexed	2668598	1452135	36487	0.544	0.014	2615	0.072	21406	0.587	4817	8709	0.239	812	L4_PLCH1
190305_mCTseq_hs_29yr_BA10_UMB5580_1_UMB5580_2_F1_AD008_indexed	2386921	1157363	65440	0.485	0.027	742	0.011	53598	0.819	5049	14577	0.223	1410	L4-5_FOXP2
190305_mCTseq_hs_29yr_BA10_UMB5580_1_UMB5580_2_F1_AD010_indexed	2176045	1261466	103197	0.58	0.047	1711	0.017	91199	0.884	5186	33252	0.322	1821	CGE_VIP_MBP
190305_mCTseq_hs_29yr_BA10_UMB5580_1_UMB5580_2_F1_AD012_indexed	1655614	913609	102353	0.552	0.062	822	0.008	88435	0.864	4612	23372	0.228	1307	L5-6_PDZRN4
190305_mCTseq_hs_29yr_BA10_UMB5580_1_UMB5580_2_F2_AD001_indexed	1610222	746138	56402	0.463	0.035	2475	0.044	41152	0.73	6108	12953	0.23	1437	L2-4_RORB
190305_mCTseq_hs_29yr_BA10_UMB5580_1_UMB5580_2_F2_AD002_indexed	1989932	1279887	40176	0.643	0.02	1351	0.034	30800	0.767	5076	11181	0.278	978	L1-3_CUX2
190305_mCTseq_hs_29yr_BA10_UMB5580_1_UMB5580_2_F2_AD006_indexed	3553826	2192927	127278	0.617	0.036	1610	0.013	99567	0.782	8312	26082	0.205	1920	Oligo_MBP
190305_mCTseq_hs_29yr_BA10_UMB5580_1_UMB5580_2_F2_AD007_indexed	2461707	1452291	75623	0.59	0.031	1699	0.022	62826	0.831	5039	23018	0.304	1284	MGE_B3GAT2
190305_mCTseq_hs_29yr_BA10_UMB5580_1_UMB5580_2_F2_AD008_indexed	2242840	1209889	91346	0.539	0.041	606	0.007	74285	0.813	6101	17159	0.188	1462	CGE_NDNF
190305_mCTseq_hs_29yr_BA10_UMB5580_1_UMB5580_2_F2_AD010_indexed	2187163	1253199	117681	0.573	0.054	378	0.003	105605	0.897	5518	32777	0.279	1696	MGE_B3GAT2
190305_mCTseq_hs_29yr_BA10_UMB5580_1_UMB5580_2_F2_AD012_indexed	1737600	1022089	39145	0.588	0.023	477	0.012	30526	0.78	3820	10599	0.271	809	CGE_VIP
190305_mCTseq_hs_29yr_BA10_UMB5580_1_UMB5580_2_F3_AD001_indexed	1968400	1230222	35551	0.625	0.018	1664	0.047	27271	0.767	4223	9980	0.281	872	CGE_VIP
190305_mCTseq_hs_29yr_BA10_UMB5580_1_UMB5580_2_F3_AD002_indexed	923867	513573	32666	0.556	0.035	808	0.025	27534	0.843	2955	11311	0.346	811	L4-6_LRRK1
190305_mCTseq_hs_29yr_BA10_UMB5580_1_UMB5580_2_F3_AD004_indexed	2135500	1162036	41078	0.544	0.019	265	0.006	27473	0.669	6500	5561	0.135	1132	Astro_FGF3R
190305_mCTseq_hs_29yr_BA10_UMB5580_1_UMB5580_2_F3_AD006_indexed	2813593	1627409	134637	0.578	0.048	2356	0.017	113557	0.843	5861	34959	0.26	1666	L4-5_FOXP2
190305_mCTseq_hs_29yr_BA10_UMB5580_1_UMB5580_2_F3_AD007_indexed	2098923	1276998	60854	0.608	0.029	712	0.012	49345	0.811	4947	16528	0.272	1029	MGE_CALB1
190305_mCTseq_hs_29yr_BA10_UMB5580_1_UMB5580_2_F3_AD008_indexed	2094276	981995	99626	0.469	0.048	1364	0.014	83156	0.835	5464	23109	0.232	1668	MGE_PVALB
190305_mCTseq_hs_29yr_BA10_UMB5580_1_UMB5580_2_F3_AD010_indexed	2270277	1345750	73675	0.593	0.032	604	0.008	59777	0.811	4825	22815	0.31	1291	L4-5_FOXP2
190305_mCTseq_hs_29yr_BA10_UMB5580_1_UMB5580_2_F3_AD012_indexed	2249690	1356833	77501	0.603	0.034	342	0.004	65714	0.848	4824	19818	0.256	1201	CGE-MGE_CHST9
190305_mCTseq_hs_29yr_BA10_UMB5580_1_UMB5580_2_F4_AD001_indexed	2469585	1245609	403083	0.504	0.163	1906	0.005	355028	0.881	7869	72291	0.179	3075	L5-6_PDZRN4
190305_mCTseq_hs_29yr_BA10_UMB5580_1_UMB5580_2_F4_AD002_indexed	1948161	1241910	83583	0.637	0.043	1011	0.012	72022	0.862	4654	24219	0.29	1214	L1-3_CUX2
190305_mCTseq_hs_29yr_BA10_UMB5580_1_UMB5580_2_F4_AD004_indexed	2400538	1489063	61176	0.62	0.025	2107	0.034	50552	0.826	4445	20709	0.339	1045	MGE_B3GAT2
190305_mCTseq_hs_29yr_BA10_UMB5580_1_UMB5580_2_F4_AD006_indexed	3173723	2018762	57548	0.636	0.018	2090	0.036	40555	0.705	6032	18021	0.313	1116	CGE_VIP
190305_mCTseq_hs_29yr_BA10_UMB5580_1_UMB5580_2_F4_AD007_indexed	2175837	1288294	150122	0.592	0.069	1323	0.009	131904	0.879	5842	40401	0.269	1880	L2-4_RORB
190305_mCTseq_hs_29yr_BA10_UMB5580_1_UMB5580_2_F4_AD008_indexed	1971014	1152050	26184	0.584	0.013	1098	0.042	17136	0.654	3815	5403	0.206	669	L1-3_CUX2
190305_mCTseq_hs_29yr_BA10_UMB5580_1_UMB5580_2_F4_AD010_indexed	2094991	1272380	60943	0.607	0.029	183	0.003	49031	0.805	4571	17252	0.283	992	CGE_VIP
190305_mCTseq_hs_29yr_BA10_UMB5580_1_UMB5580_2_F4_AD012_indexed	2084760	1349029	43958	0.647	0.021	431	0.01	36200	0.824	3715	13350	0.304	747	CGE_NDNF
190305_mCTseq_hs_29yr_BA10_UMB5580_1_UMB5580_2_F5_AD001_indexed	1810378	948482	204110	0.524	0.113	2444	0.012	181560	0.89	6224	57035	0.279	2340	L4-5_FOXP2
190305_mCTseq_hs_29yr_BA10_UMB5580_1_UMB5580_2_F5_AD002_indexed	2319781	1535054	71975	0.662	0.031	2263	0.031	61199	0.85	4376	25226	0.35	1146	L2-4_RORB
190305_mCTseq_hs_29yr_BA10_UMB5580_1_UMB5580_2_F5_AD004_indexed	2527444	1572350	85022	0.622	0.034	436	0.005	66966	0.788	5966	18775	0.221	1315	CGE_VIP
190305_mCTseq_hs_29yr_BA10_UMB5580_1_UMB5580_2_F5_AD006_indexed	1579783	762531	85248	0.483	0.054	158	0.002	73026	0.857	3125	21140	0.248	942	CGE_VIP
190305_mCTseq_hs_29yr_BA10_UMB5580_1_UMB5580_2_F5_AD007_indexed	2533059	1290841	451762	0.51	0.178	1124	0.002	406698	0.9	8129	107066	0.237	3796	L2-4_RORB
190305_mCTseq_hs_29yr_BA10_UMB5580_1_UMB5580_2_F5_AD008_indexed	1368937	667969	24996	0.488	0.018	368	0.015	19454	0.778	1628	7503	0.3	433	MGE_PVALB
190305_mCTseq_hs_29yr_BA10_UMB5580_1_UMB5580_2_F5_AD012_indexed	2157117	1278521	155722	0.593	0.072	3733	0.024	134273	0.862	6295	46290	0.297	2070	L4-6_LRRK1
190305_mCTseq_hs_29yr_BA10_UMB5580_1_UMB5580_2_F6_AD001_indexed	2541859	1561128	146093	0.614	0.057	2474	0.017	126151	0.863	5741	41329	0.283	1840	L2-4_RORB
190305_mCTseq_hs_29yr_BA10_UMB5580_1_UMB5580_2_F6_AD002_indexed	2563534	1774979	51382	0.692	0.02	1179	0.023	42313	0.823	4260	15780	0.307	1023	CGE_VIP
190305_mCTseq_hs_29yr_BA10_UMB5580_1_UMB5580_2_F6_AD004_indexed	2218917	1384660	67641	0.624	0.03	285	0.004	51402	0.76	6279	16111	0.238	1197	MGE_CALB1
190305_mCTseq_hs_29yr_BA10_UMB5580_1_UMB5580_2_F6_AD006_indexed	3068334	1675189	201322	0.546	0.066	1913	0.01	179223	0.89	6807	54231	0.269	2044	MGE_PVALB
190305_mCTseq_hs_29yr_BA10_UMB5580_1_UMB5580_2_F6_AD007_indexed	2066000	1390881	31459	0.673	0.015	674	0.021	25324	0.805	3445	13790	0.438	725	L1-3_CUX2
190305_mCTseq_hs_29yr_BA10_UMB5580_1_UMB5580_2_F6_AD008_indexed	2152436	1185335	40246	0.551	0.019	522	0.013	29187	0.725	5009	8422	0.209	1008	MGE_CALB1
190305_mCTseq_hs_29yr_BA10_UMB5580_1_UMB5580_2_F6_AD010_indexed	2417472	1366203	70449	0.565	0.029	942	0.013	57357	0.814	4308	21537	0.306	1158	L1-3_CUX2
190305_mCTseq_hs_29yr_BA10_UMB5580_1_UMB5580_2_F6_AD012_indexed	1767346	1068647	21053	0.605	0.012	1137	0.054	14192	0.674	2834	4491	0.213	442	MGE_UNC5B
190305_mCTseq_hs_29yr_BA10_UMB5580_1_UMB5580_2_F7_AD001_indexed	2564247	1687179	64402	0.658	0.025	2333	0.036	45701	0.71	7654	13362	0.207	1446	CGE_NDNF
190305_mCTseq_hs_29yr_BA10_UMB5580_1_UMB5580_2_F7_AD002_indexed	2918861	1954188	102224	0.67	0.035	1282	0.013	86578	0.847	4921	31129	0.305	1263	L1-3_CUX2
190305_mCTseq_hs_29yr_BA10_UMB5580_1_UMB5580_2_F7_AD006_indexed	2706973	1448724	207463	0.535	0.077	3757	0.018	176197	0.849	5814	54591	0.263	1864	L4-5_FOXP2
190305_mCTseq_hs_29yr_BA10_UMB5580_1_UMB5580_2_F7_AD007_indexed	2491042	1636860	69629	0.657	0.028	720	0.01	59048	0.848	4079	21732	0.312	951	CGE_VIP
190305_mCTseq_hs_29yr_BA10_UMB5580_1_UMB5580_2_F7_AD008_indexed	2416264	1220583	120012	0.505	0.05	4008	0.033	101459	0.845	4881	41888	0.349	1425	L4-6_LRRK1
190305_mCTseq_hs_29yr_BA10_UMB5580_1_UMB5580_2_F7_AD010_indexed	2513281	1113635	421620	0.443	0.168	2512	0.006	374928	0.889	7968	119576	0.284	3485	L2-4_RORB
190305_mCTseq_hs_29yr_BA10_UMB5580_1_UMB5580_2_F7_AD012_indexed	2539070	1657721	80323	0.653	0.032	1159	0.014	65739	0.818	5356	22919	0.285	1113	CGE_VIP
190305_mCTseq_hs_29yr_BA10_UMB5580_1_UMB5580_2_F8_AD001_indexed	2596073	1482032	184056	0.571	0.071	4149	0.023	157924	0.858	6541	59293	0.322	2025	L4-6_LRRK1
190305_mCTseq_hs_29yr_BA10_UMB5580_1_UMB5580_2_F8_AD002_indexed	3255528	2133123	119618	0.655	0.037	1848	0.015	103033	0.861	5372	44680	0.374	1692	L4-5_FOXP2
190305_mCTseq_hs_29yr_BA10_UMB5580_1_UMB5580_2_F8_AD004_indexed	3767241	1402622	769122	0.372	0.204	3807	0.005	686256	0.892	8907	168386	0.219	4056	L2-4_RORB
190305_mCTseq_hs_29yr_BA10_UMB5580_1_UMB5580_2_F8_AD006_indexed	2717150	1490156	123358	0.548	0.045	744	0.006	100087	0.811	5239	41198	0.334	1388	L4-5_FOXP2
190305_mCTseq_hs_29yr_BA10_UMB5580_1_UMB5580_2_F8_AD007_indexed	4142459	2899275	31701	0.7	0.008	385	0.012	21803	0.688	3926	5278	0.166	583	Oligo_MBP
190305_mCTseq_hs_29yr_BA10_UMB5580_1_UMB5580_2_F8_AD008_indexed	2734176	1237241	131886	0.453	0.048	2404	0.018	111171	0.843	5631	36931	0.28	1713	L2-4_RORB
190305_mCTseq_hs_29yr_BA10_UMB5580_1_UMB5580_2_F8_AD010_indexed	2981100	1830255	86304	0.614	0.029	1217	0.014	76314	0.884	4315	19263	0.223	1476	L2-4_RORB
190305_mCTseq_hs_29yr_BA10_UMB5580_1_UMB5580_2_F8_AD012_indexed	2440769	1397981	96570	0.573	0.04	1755	0.018	81167	0.84	4821	35684	0.37	1260	L4_PLCH1
190305_mCTseq_hs_29yr_BA10_UMB5580_1_UMB5580_2_F9_AD001_indexed	1950917	1203281	54596	0.617	0.028	2713	0.05	46278	0.848	3760	21704	0.398	948	MGE_PVALB
190305_mCTseq_hs_29yr_BA10_UMB5580_1_UMB5580_2_F9_AD002_indexed	2960653	1934356	105008	0.653	0.035	409	0.004	89056	0.848	5323	33845	0.322	1424	L2-4_RORB
190305_mCTseq_hs_29yr_BA10_UMB5580_1_UMB5580_2_F9_AD004_indexed	2895902	1616539	102468	0.558	0.035	1080	0.011	83032	0.81	5811	21220	0.207	1309	CGE_VIP
190305_mCTseq_hs_29yr_BA10_UMB5580_1_UMB5580_2_F9_AD006_indexed	3632787	1792601	508123	0.493	0.14	3980	0.008	447856	0.881	8061	125495	0.247	3456	L2-4_RORB
190305_mCTseq_hs_29yr_BA10_UMB5580_1_UMB5580_2_F9_AD007_indexed	2652117	1457669	270013	0.55	0.102	2102	0.008	238682	0.884	6341	66841	0.248	2391	L1-3_CUX2
190305_mCTseq_hs_29yr_BA10_UMB5580_1_UMB5580_2_F9_AD008_indexed	2053556	1057160	71013	0.515	0.035	1432	0.02	58530	0.824	3810	23577	0.332	1084	CGE_VIP
190305_mCTseq_hs_29yr_BA10_UMB5580_1_UMB5580_2_F9_AD010_indexed	2634282	1413743	133733	0.537	0.051	945	0.007	113716	0.85	6022	34861	0.261	1788	L4_PLCH1
190305_mCTseq_hs_29yr_BA10_UMB5580_1_UMB5580_2_F9_AD012_indexed	2442802	1293006	196010	0.529	0.08	2033	0.01	172738	0.881	5615	56653	0.289	2207	CGE_LAMP5
190305_mCTseq_hs_29yr_BA10_UMB5580_1_UMB5580_2_G10_AD001_indexed	1785316	1000569	155265	0.56	0.087	1283	0.008	133372	0.859	6285	30461	0.196	2099	L6_TSHZ2
190305_mCTseq_hs_29yr_BA10_UMB5580_1_UMB5580_2_G10_AD002_indexed	522543	329544	19490	0.631	0.037	286	0.015	16732	0.858	2501	5876	0.301	648	L4-5_TOX
190305_mCTseq_hs_29yr_BA10_UMB5580_1_UMB5580_2_G10_AD004_indexed	1989484	990123	82412	0.498	0.041	1290	0.016	66434	0.806	5187	21674	0.263	1441	L4-5_FOXP2
190305_mCTseq_hs_29yr_BA10_UMB5580_1_UMB5580_2_G10_AD006_indexed	2051270	898825	234531	0.438	0.114	11010	0.047	208671	0.89	6888	95801	0.408	2820	L4-6_LRRK1
190305_mCTseq_hs_29yr_BA10_UMB5580_1_UMB5580_2_G10_AD007_indexed	1646207	937460	80155	0.569	0.049	2204	0.027	73829	0.921	4028	23549	0.294	1452	CGE_LAMP5
190305_mCTseq_hs_29yr_BA10_UMB5580_1_UMB5580_2_G10_AD008_indexed	2376337	1173765	168662	0.494	0.071	1853	0.011	147411	0.874	6289	45539	0.27	2151	L1-3_CUX2
190305_mCTseq_hs_29yr_BA10_UMB5580_1_UMB5580_2_G10_AD012_indexed	2154489	1331903	110244	0.618	0.051	3265	0.03	93351	0.847	6836	33753	0.306	1845	CGE_NDNF
190305_mCTseq_hs_29yr_BA10_UMB5580_1_UMB5580_2_G11_AD001_indexed	3557517	2293178	118678	0.645	0.033	1657	0.014	91511	0.771	8972	27352	0.23	2051	CGE_NDNF
190305_mCTseq_hs_29yr_BA10_UMB5580_1_UMB5580_2_G11_AD002_indexed	3334802	2302381	40817	0.69	0.012	45	0.001	23416	0.574	6595	3928	0.096	946	L1-3_CUX2
190305_mCTseq_hs_29yr_BA10_UMB5580_1_UMB5580_2_G11_AD004_indexed	4885040	2731801	393560	0.559	0.081	1746	0.004	336383	0.855	8157	109250	0.278	3170	L4-5_FOXP2
190305_mCTseq_hs_29yr_BA10_UMB5580_1_UMB5580_2_G11_AD006_indexed	4348845	2779236	94262	0.639	0.022	1266	0.013	66361	0.704	8021	21823	0.232	1593	MGE_B3GAT2
190305_mCTseq_hs_29yr_BA10_UMB5580_1_UMB5580_2_G11_AD007_indexed	3208737	2081142	91437	0.649	0.028	3098	0.034	76559	0.837	4553	32036	0.35	1023	L1-3_CUX2
190305_mCTseq_hs_29yr_BA10_UMB5580_1_UMB5580_2_G11_AD008_indexed	4138962	2213236	217203	0.535	0.052	3215	0.015	177988	0.819	8792	57633	0.265	2312	CGE-MGE_CHST9
190305_mCTseq_hs_29yr_BA10_UMB5580_1_UMB5580_2_G11_AD010_indexed	3418165	1917823	75427	0.561	0.022	2159	0.029	62447	0.828	4646	27959	0.371	1312	L2-4_RORB
190305_mCTseq_hs_29yr_BA10_UMB5580_1_UMB5580_2_G11_AD012_indexed	2933036	1502036	269587	0.512	0.092	5416	0.02	241988	0.898	6432	85955	0.319	2363	L5-6_PDZRN4
190305_mCTseq_hs_29yr_BA10_UMB5580_1_UMB5580_2_G12_AD001_indexed	1513859	951590	33875	0.629	0.022	32	0.001	27034	0.798	3557	9004	0.266	616	Astro_FGF3R
190305_mCTseq_hs_29yr_BA10_UMB5580_1_UMB5580_2_G12_AD004_indexed	2421129	1468633	38575	0.607	0.016	539	0.014	22537	0.584	7291	4294	0.111	1065	Micro-Endo_TYROBP
190305_mCTseq_hs_29yr_BA10_UMB5580_1_UMB5580_2_G12_AD006_indexed	2482641	1517212	27998	0.611	0.011	998	0.036	17575	0.628	4652	7213	0.258	775	Oligo_MBP
190305_mCTseq_hs_29yr_BA10_UMB5580_1_UMB5580_2_G12_AD007_indexed	1824640	1233889	12324	0.676	0.007	24	0.002	6008	0.488	2927	710	0.058	268	Oligo_MBP
190305_mCTseq_hs_29yr_BA10_UMB5580_1_UMB5580_2_G12_AD008_indexed	1921806	1072000	35570	0.558	0.019	340	0.01	27499	0.773	3303	7531	0.212	608	Oligo_MBP
190305_mCTseq_hs_29yr_BA10_UMB5580_1_UMB5580_2_G12_AD010_indexed	2187581	1387388	18038	0.634	0.008	207	0.011	10075	0.559	4154	2096	0.116	489	Micro-Endo_TYROBP
190305_mCTseq_hs_29yr_BA10_UMB5580_1_UMB5580_2_G12_AD012_indexed	2222354	1456633	18650	0.655	0.008	480	0.026	10432	0.559	3990	1951	0.105	456	Oligo_MBP
190305_mCTseq_hs_29yr_BA10_UMB5580_1_UMB5580_2_G1_AD001_indexed	2186611	1246663	159855	0.57	0.073	5418	0.034	139079	0.87	6034	66399	0.415	2292	L4_PLCH1
190305_mCTseq_hs_29yr_BA10_UMB5580_1_UMB5580_2_G1_AD002_indexed	2875076	1681975	307577	0.585	0.107	1422	0.005	268365	0.873	7761	72766	0.237	2874	L2-4_RORB
190305_mCTseq_hs_29yr_BA10_UMB5580_1_UMB5580_2_G1_AD006_indexed	2932181	1677811	129900	0.572	0.044	1706	0.013	108555	0.836	5865	39820	0.307	1524	MGE_PVALB
190305_mCTseq_hs_29yr_BA10_UMB5580_1_UMB5580_2_G1_AD007_indexed	2471869	1270867	386815	0.514	0.156	695	0.002	231064	0.597	19604	32518	0.084	7130	Outlier
190305_mCTseq_hs_29yr_BA10_UMB5580_1_UMB5580_2_G1_AD008_indexed	2820696	1235969	397371	0.438	0.141	1126	0.003	349452	0.879	8203	82513	0.208	3413	L2-4_RORB
190305_mCTseq_hs_29yr_BA10_UMB5580_1_UMB5580_2_G1_AD010_indexed	2606632	1537569	114889	0.59	0.044	885	0.008	102501	0.892	5137	33716	0.293	1750	MGE_B3GAT2
190305_mCTseq_hs_29yr_BA10_UMB5580_1_UMB5580_2_G1_AD012_indexed	2189068	1350512	91373	0.617	0.042	2411	0.026	78776	0.862	4876	31696	0.347	1501	L4-5_FOXP2
190305_mCTseq_hs_29yr_BA10_UMB5580_1_UMB5580_2_G2_AD001_indexed	2546636	1588106	75765	0.624	0.03	5915	0.078	61955	0.818	5070	26564	0.351	1151	L4-5_FOXP2
190305_mCTseq_hs_29yr_BA10_UMB5580_1_UMB5580_2_G2_AD002_indexed	2922113	1738383	243139	0.595	0.083	1443	0.006	218694	0.899	6258	64015	0.263	2283	MGE_UNC5B
190305_mCTseq_hs_29yr_BA10_UMB5580_1_UMB5580_2_G2_AD004_indexed	2582145	1582355	72318	0.613	0.028	2012	0.028	56993	0.788	5153	21989	0.304	1213	L1-3_CUX2
190305_mCTseq_hs_29yr_BA10_UMB5580_1_UMB5580_2_G2_AD006_indexed	3053389	1621480	157196	0.531	0.051	4460	0.028	133129	0.847	6060	50005	0.318	1716	CGE_LAMP5
190305_mCTseq_hs_29yr_BA10_UMB5580_1_UMB5580_2_G2_AD007_indexed	2889984	1946996	31847	0.674	0.011	1972	0.062	24218	0.76	3934	9524	0.299	736	L2-4_RORB
190305_mCTseq_hs_29yr_BA10_UMB5580_1_UMB5580_2_G2_AD008_indexed	1825023	678737	123629	0.372	0.068	2371	0.019	103353	0.836	5656	32355	0.262	1673	L2-4_RORB
190305_mCTseq_hs_29yr_BA10_UMB5580_1_UMB5580_2_G2_AD010_indexed	2741818	1675796	49053	0.611	0.018	1937	0.039	39438	0.804	4276	18353	0.374	961	L1-3_CUX2
190305_mCTseq_hs_29yr_BA10_UMB5580_1_UMB5580_2_G2_AD012_indexed	2442223	1532216	68137	0.627	0.028	652	0.01	55025	0.808	4546	17310	0.254	1027	MGE_B3GAT2
190305_mCTseq_hs_29yr_BA10_UMB5580_1_UMB5580_2_G3_AD001_indexed	742236	449294	19580	0.605	0.026	520	0.027	15280	0.78	2553	6187	0.316	562	L2-4_RORB
190305_mCTseq_hs_29yr_BA10_UMB5580_1_UMB5580_2_G3_AD002_indexed	3350408	2266194	93660	0.676	0.028	655	0.007	76283	0.814	6653	22938	0.245	1472	MGE_B3GAT2
190305_mCTseq_hs_29yr_BA10_UMB5580_1_UMB5580_2_G3_AD004_indexed	3403730	1744032	188345	0.512	0.055	3299	0.018	153050	0.813	7149	46019	0.244	2086	L4-6_LRRK1
190305_mCTseq_hs_29yr_BA10_UMB5580_1_UMB5580_2_G3_AD006_indexed	4198602	2373555	269806	0.565	0.064	6228	0.023	236015	0.875	7610	89324	0.331	2201	MGE_PVALB
190305_mCTseq_hs_29yr_BA10_UMB5580_1_UMB5580_2_G3_AD007_indexed	2642630	1668642	73873	0.631	0.028	659	0.009	60120	0.814	4533	20929	0.283	979	L1-3_CUX2
190305_mCTseq_hs_29yr_BA10_UMB5580_1_UMB5580_2_G3_AD008_indexed	2426405	1004133	164510	0.414	0.068	2531	0.015	143002	0.869	5936	43506	0.264	1842	MGE_PVALB
190305_mCTseq_hs_29yr_BA10_UMB5580_1_UMB5580_2_G3_AD010_indexed	2519463	1180271	263907	0.468	0.105	1265	0.005	238301	0.903	6782	70221	0.266	2607	L2-4_RORB
190305_mCTseq_hs_29yr_BA10_UMB5580_1_UMB5580_2_G3_AD012_indexed	2720527	1529188	219507	0.562	0.081	1755	0.008	193421	0.881	6126	54078	0.246	1860	L2-4_RORB
190305_mCTseq_hs_29yr_BA10_UMB5580_1_UMB5580_2_G4_AD001_indexed	2637210	1625188	102287	0.616	0.039	4026	0.039	82762	0.809	6505	31954	0.312	1647	L4-5_FOXP2
190305_mCTseq_hs_29yr_BA10_UMB5580_1_UMB5580_2_G4_AD002_indexed	2377539	1559406	69177	0.656	0.029	673	0.01	57485	0.831	5042	18081	0.261	1213	MGE_PVALB
190305_mCTseq_hs_29yr_BA10_UMB5580_1_UMB5580_2_G4_AD007_indexed	1854869	1081352	116445	0.583	0.063	2625	0.023	101571	0.872	4998	41117	0.353	1465	L4-6_LRRK1
190305_mCTseq_hs_29yr_BA10_UMB5580_1_UMB5580_2_G4_AD008_indexed	2027364	1083155	49979	0.534	0.025	3058	0.061	36422	0.729	5901	15220	0.305	1187	CGE_LAMP5
190305_mCTseq_hs_29yr_BA10_UMB5580_1_UMB5580_2_G4_AD010_indexed	2295225	1378424	47975	0.601	0.021	89	0.002	38524	0.803	4528	13295	0.277	859	CGE_VIP
190305_mCTseq_hs_29yr_BA10_UMB5580_1_UMB5580_2_G4_AD012_indexed	2351821	1339677	156416	0.57	0.067	2023	0.013	134660	0.861	5919	43423	0.278	1651	L5-6_PDZRN4
190305_mCTseq_hs_29yr_BA10_UMB5580_1_UMB5580_2_G5_AD001_indexed	1618765	951666	74810	0.588	0.046	2188	0.029	63845	0.853	5143	23603	0.316	1125	CGE-MGE_CHST9
190305_mCTseq_hs_29yr_BA10_UMB5580_1_UMB5580_2_G5_AD002_indexed	1518853	957006	64858	0.63	0.043	1427	0.022	54023	0.833	4236	17722	0.273	1092	L4-6_LRRK1
190305_mCTseq_hs_29yr_BA10_UMB5580_1_UMB5580_2_G5_AD004_indexed	1651105	917902	24949	0.556	0.015	608	0.024	17419	0.698	3226	5567	0.223	598	L2-4_RORB
190305_mCTseq_hs_29yr_BA10_UMB5580_1_UMB5580_2_G5_AD006_indexed	2501049	1518083	82033	0.607	0.033	1822	0.022	67171	0.819	5079	18900	0.23	1145	L6_TLE4
190305_mCTseq_hs_29yr_BA10_UMB5580_1_UMB5580_2_G5_AD007_indexed	1672365	1058136	58953	0.633	0.035	909	0.015	48510	0.823	3921	18012	0.306	855	L1-3_CUX2
190305_mCTseq_hs_29yr_BA10_UMB5580_1_UMB5580_2_G5_AD008_indexed	1633062	825436	106660	0.505	0.065	2111	0.02	89561	0.84	4758	29087	0.273	1427	L1-3_CUX2
190305_mCTseq_hs_29yr_BA10_UMB5580_1_UMB5580_2_G5_AD010_indexed	770793	348697	15851	0.452	0.021	712	0.045	12727	0.803	1894	5386	0.34	437	CGE-MGE_CHST9
190305_mCTseq_hs_29yr_BA10_UMB5580_1_UMB5580_2_G5_AD012_indexed	1616294	914692	129314	0.566	0.08	2105	0.016	115275	0.891	5463	33285	0.257	1642	MGE_PVALB
190305_mCTseq_hs_29yr_BA10_UMB5580_1_UMB5580_2_G6_AD001_indexed	650110	394928	12909	0.607	0.02	448	0.035	10368	0.803	2118	4381	0.339	467	L2-4_RORB
190305_mCTseq_hs_29yr_BA10_UMB5580_1_UMB5580_2_G6_AD002_indexed	984794	642333	46615	0.652	0.047	732	0.016	41118	0.882	3488	14410	0.309	892	L1-3_CUX2
190305_mCTseq_hs_29yr_BA10_UMB5580_1_UMB5580_2_G6_AD004_indexed	1388720	792959	96000	0.571	0.069	1960	0.02	82175	0.856	5535	31574	0.329	1592	L1-3_CUX2
190305_mCTseq_hs_29yr_BA10_UMB5580_1_UMB5580_2_G6_AD006_indexed	1387902	741446	124015	0.534	0.089	2353	0.019	108046	0.871	5964	30208	0.244	1720	MGE_PVALB
190305_mCTseq_hs_29yr_BA10_UMB5580_1_UMB5580_2_G6_AD007_indexed	881156	506555	70205	0.575	0.08	1216	0.017	60986	0.869	4598	18788	0.268	1375	L4-6_LRRK1
190305_mCTseq_hs_29yr_BA10_UMB5580_1_UMB5580_2_G6_AD008_indexed	1009335	555070	36737	0.55	0.036	701	0.019	29655	0.807	3764	9012	0.245	840	CGE_NDNF
190305_mCTseq_hs_29yr_BA10_UMB5580_1_UMB5580_2_G6_AD010_indexed	1387457	773671	8940	0.558	0.006	450	0.05	5228	0.585	1670	2285	0.256	257	Oligo_MBP
190305_mCTseq_hs_29yr_BA10_UMB5580_1_UMB5580_2_G6_AD012_indexed	938049	628402	18639	0.67	0.02	132	0.007	14967	0.803	2593	5813	0.312	475	L1-3_CUX2
190305_mCTseq_hs_29yr_BA10_UMB5580_1_UMB5580_2_G7_AD001_indexed	1438608	819798	92690	0.57	0.064	3118	0.034	78954	0.852	4863	30747	0.332	1395	L4-5_FOXP2
190305_mCTseq_hs_29yr_BA10_UMB5580_1_UMB5580_2_G7_AD002_indexed	1269848	758252	38191	0.597	0.03	994	0.026	31158	0.816	3699	10252	0.268	934	L2-4_RORB
190305_mCTseq_hs_29yr_BA10_UMB5580_1_UMB5580_2_G7_AD004_indexed	2127835	1052873	246196	0.495	0.116	785	0.003	213807	0.868	7287	49658	0.202	2604	L2-4_RORB
190305_mCTseq_hs_29yr_BA10_UMB5580_1_UMB5580_2_G7_AD006_indexed	2525364	1185668	370727	0.47	0.147	1295	0.003	325258	0.877	6114	78653	0.212	2667	L4_PLCH1
190305_mCTseq_hs_29yr_BA10_UMB5580_1_UMB5580_2_G7_AD007_indexed	2076313	1422713	22119	0.685	0.011	817	0.037	16201	0.732	3171	8815	0.399	517	Oligo_MBP
190305_mCTseq_hs_29yr_BA10_UMB5580_1_UMB5580_2_G7_AD008_indexed	1780483	761228	140891	0.428	0.079	709	0.005	121389	0.862	5922	28926	0.205	1891	CGE_NDNF
190305_mCTseq_hs_29yr_BA10_UMB5580_1_UMB5580_2_G7_AD010_indexed	2043616	1031008	255638	0.505	0.125	1628	0.006	225149	0.881	6457	56079	0.219	2318	L4-5_TOX
190305_mCTseq_hs_29yr_BA10_UMB5580_1_UMB5580_2_G7_AD012_indexed	1427863	766377	126162	0.537	0.088	1560	0.012	110732	0.878	5230	35989	0.285	1706	MGE_PVALB
190305_mCTseq_hs_29yr_BA10_UMB5580_1_UMB5580_2_G8_AD001_indexed	4098298	2498551	227624	0.61	0.056	6966	0.031	195079	0.857	7476	67919	0.298	2314	MGE_PVALB
190305_mCTseq_hs_29yr_BA10_UMB5580_1_UMB5580_2_G8_AD004_indexed	4357037	2673641	147744	0.614	0.034	5305	0.036	113435	0.768	7663	41754	0.283	1688	CGE_VIP
190305_mCTseq_hs_29yr_BA10_UMB5580_1_UMB5580_2_G8_AD006_indexed	2746724	927588	192292	0.338	0.07	4998	0.026	160262	0.833	6693	55805	0.29	2264	L6_TLE4
190305_mCTseq_hs_29yr_BA10_UMB5580_1_UMB5580_2_G8_AD007_indexed	4075702	2327805	379134	0.571	0.093	2534	0.007	332258	0.876	6882	83482	0.22	2361	L6_TLE4
190305_mCTseq_hs_29yr_BA10_UMB5580_1_UMB5580_2_G8_AD008_indexed	1665533	920828	69490	0.553	0.042	1964	0.028	57862	0.833	4467	17535	0.252	1130	L1-3_CUX2
190305_mCTseq_hs_29yr_BA10_UMB5580_1_UMB5580_2_G8_AD010_indexed	4007149	2334286	169616	0.583	0.042	2574	0.015	141952	0.837	5930	58029	0.342	1776	L1-3_CUX2
190305_mCTseq_hs_29yr_BA10_UMB5580_1_UMB5580_2_G8_AD012_indexed	3218335	1726633	253106	0.536	0.079	1650	0.007	218338	0.863	6783	70019	0.277	2118	L5-6_PDZRN4
190305_mCTseq_hs_29yr_BA10_UMB5580_1_UMB5580_2_G9_AD001_indexed	2625856	1630797	85655	0.621	0.033	3746	0.044	68487	0.8	5315	25627	0.299	1122	L1-3_CUX2
190305_mCTseq_hs_29yr_BA10_UMB5580_1_UMB5580_2_G9_AD002_indexed	2793522	1720197	74073	0.616	0.027	1479	0.02	59331	0.801	5428	20094	0.271	1319	CGE_LAMP5
190305_mCTseq_hs_29yr_BA10_UMB5580_1_UMB5580_2_G9_AD004_indexed	3157205	1881121	111585	0.596	0.035	1532	0.014	91105	0.816	5635	35784	0.321	1459	L1-3_CUX2
190305_mCTseq_hs_29yr_BA10_UMB5580_1_UMB5580_2_G9_AD006_indexed	3509191	2000236	163287	0.57	0.047	3474	0.021	135193	0.828	7663	60132	0.368	2123	MGE_PVALB
190305_mCTseq_hs_29yr_BA10_UMB5580_1_UMB5580_2_G9_AD007_indexed	2469558	1497665	61263	0.606	0.025	2380	0.039	52992	0.865	3705	25251	0.412	977	CGE_VIP
190305_mCTseq_hs_29yr_BA10_UMB5580_1_UMB5580_2_G9_AD008_indexed	3128700	1594453	78187	0.51	0.025	5963	0.076	62138	0.795	5486	32537	0.416	1465	L4-6_LRRK1
190305_mCTseq_hs_29yr_BA10_UMB5580_1_UMB5580_2_G9_AD010_indexed	2708912	1389254	213675	0.513	0.079	718	0.003	184780	0.865	6771	59126	0.277	2384	L4_PLCH1
190305_mCTseq_hs_29yr_BA10_UMB5580_1_UMB5580_2_G9_AD012_indexed	2517188	1333962	204076	0.53	0.081	3241	0.016	175962	0.862	6230	65424	0.321	1973	L2-4_RORB
190305_mCTseq_hs_29yr_BA10_UMB5580_1_UMB5580_2_H10_AD001_indexed	2241444	1457749	51932	0.65	0.023	1920	0.037	39674	0.764	5096	14279	0.275	926	L1-3_CUX2
190305_mCTseq_hs_29yr_BA10_UMB5580_1_UMB5580_2_H10_AD004_indexed	3294725	1403824	621032	0.426	0.188	2282	0.004	544175	0.876	8301	151328	0.244	3457	L2-4_RORB
190305_mCTseq_hs_29yr_BA10_UMB5580_1_UMB5580_2_H10_AD006_indexed	2795061	1482814	175708	0.531	0.063	2775	0.016	147805	0.841	6722	48451	0.276	2052	L4-5_FOXP2
190305_mCTseq_hs_29yr_BA10_UMB5580_1_UMB5580_2_H10_AD007_indexed	2538133	1665353	78690	0.656	0.031	32	0	65977	0.838	4433	21074	0.268	1009	CGE_VIP
190305_mCTseq_hs_29yr_BA10_UMB5580_1_UMB5580_2_H10_AD008_indexed	2595815	1419331	106277	0.547	0.041	3329	0.031	90125	0.848	4728	33800	0.318	1197	L1-3_CUX2
190305_mCTseq_hs_29yr_BA10_UMB5580_1_UMB5580_2_H10_AD010_indexed	2138477	1214853	71718	0.568	0.034	2165	0.03	61057	0.851	4089	27198	0.379	1031	L1-3_CUX2
190305_mCTseq_hs_29yr_BA10_UMB5580_1_UMB5580_2_H10_AD012_indexed	2189888	1068273	254315	0.488	0.116	1394	0.005	219612	0.864	6701	72911	0.287	2402	L2-4_RORB
190305_mCTseq_hs_29yr_BA10_UMB5580_1_UMB5580_2_H11_AD001_indexed	2270291	1018062	292236	0.448	0.129	1756	0.006	255590	0.875	7923	65197	0.223	2849	L2-4_RORB
190305_mCTseq_hs_29yr_BA10_UMB5580_1_UMB5580_2_H11_AD002_indexed	3046184	1265622	481112	0.415	0.158	4872	0.01	425532	0.884	8615	133345	0.277	3834	L4-6_LRRK1
190305_mCTseq_hs_29yr_BA10_UMB5580_1_UMB5580_2_H11_AD004_indexed	2740959	1511382	118576	0.551	0.043	1291	0.011	97841	0.825	5860	40792	0.344	1644	L4-5_FOXP2
190305_mCTseq_hs_29yr_BA10_UMB5580_1_UMB5580_2_H11_AD006_indexed	3529340	1772962	249745	0.502	0.071	4737	0.019	211820	0.848	7521	75744	0.303	2602	L5-6_PDZRN4
190305_mCTseq_hs_29yr_BA10_UMB5580_1_UMB5580_2_H11_AD007_indexed	3241783	2026755	123328	0.625	0.038	424	0.003	102020	0.827	6516	29774	0.241	1907	L4_PLCH1
190305_mCTseq_hs_29yr_BA10_UMB5580_1_UMB5580_2_H11_AD008_indexed	3278234	1628507	150762	0.497	0.046	4593	0.03	122428	0.812	6338	38726	0.257	1850	L4-5_FOXP2
190305_mCTseq_hs_29yr_BA10_UMB5580_1_UMB5580_2_H11_AD010_indexed	2217670	1172625	90666	0.529	0.041	1809	0.02	74507	0.822	5390	30232	0.333	1662	L4-5_FOXP2
190305_mCTseq_hs_29yr_BA10_UMB5580_1_UMB5580_2_H11_AD012_indexed	2628424	1621884	82826	0.617	0.032	2694	0.033	67292	0.812	5959	29320	0.354	1354	L1-3_CUX2
190305_mCTseq_hs_29yr_BA10_UMB5580_1_UMB5580_2_H12_AD001_indexed	1610185	1023043	15681	0.635	0.01	817	0.052	9206	0.587	3479	2431	0.155	383	Oligo_MBP
190305_mCTseq_hs_29yr_BA10_UMB5580_1_UMB5580_2_H12_AD002_indexed	1776149	1139837	9171	0.642	0.005	190	0.021	4980	0.543	2453	884	0.096	302	Oligo_MBP
190305_mCTseq_hs_29yr_BA10_UMB5580_1_UMB5580_2_H12_AD004_indexed	2029414	1180884	40529	0.582	0.02	107	0.003	29653	0.732	4062	11105	0.274	730	Astro_FGF3R
190305_mCTseq_hs_29yr_BA10_UMB5580_1_UMB5580_2_H12_AD006_indexed	2048436	1208150	73857	0.59	0.036	591	0.008	62676	0.849	4851	21243	0.288	1273	Oligo_MBP
190305_mCTseq_hs_29yr_BA10_UMB5580_1_UMB5580_2_H12_AD007_indexed	1680522	1129509	9443	0.672	0.006	573	0.061	5634	0.597	2300	2039	0.216	255	Oligo_MBP
190305_mCTseq_hs_29yr_BA10_UMB5580_1_UMB5580_2_H12_AD008_indexed	1669582	942837	11956	0.565	0.007	737	0.062	6875	0.575	2437	1953	0.163	333	Oligo_MBP
190305_mCTseq_hs_29yr_BA10_UMB5580_1_UMB5580_2_H12_AD010_indexed	1493682	890266	13013	0.596	0.009	157	0.012	7226	0.555	2598	1782	0.137	304	Oligo_MBP
190305_mCTseq_hs_29yr_BA10_UMB5580_1_UMB5580_2_H12_AD012_indexed	1688128	1091288	16604	0.646	0.01	24	0.001	8878	0.535	4223	1117	0.067	553	Oligo_MBP
190305_mCTseq_hs_29yr_BA10_UMB5580_1_UMB5580_2_H1_AD001_indexed	1821563	1052110	82091	0.578	0.045	5678	0.069	70113	0.854	5600	38178	0.465	1533	CGE_NDNF
190305_mCTseq_hs_29yr_BA10_UMB5580_1_UMB5580_2_H1_AD002_indexed	2096941	1303874	99292	0.622	0.047	1877	0.019	81834	0.824	6842	30985	0.312	1833	MGE_CALB1
190305_mCTseq_hs_29yr_BA10_UMB5580_1_UMB5580_2_H1_AD004_indexed	2371549	1190416	85419	0.502	0.036	1732	0.02	72380	0.847	3869	25092	0.294	1338	CGE_VIP
190305_mCTseq_hs_29yr_BA10_UMB5580_1_UMB5580_2_H1_AD006_indexed	2450937	1324289	147540	0.54	0.06	2403	0.016	119100	0.807	9078	43462	0.295	2418	L4-6_LRRK1
190305_mCTseq_hs_29yr_BA10_UMB5580_1_UMB5580_2_H1_AD007_indexed	2185826	1283426	123475	0.587	0.056	1532	0.012	109653	0.888	5750	40568	0.329	1728	MGE_PVALB
190305_mCTseq_hs_29yr_BA10_UMB5580_1_UMB5580_2_H1_AD008_indexed	2896242	1041396	118415	0.36	0.041	1851	0.016	99974	0.844	6704	31204	0.264	2161	CGE_LAMP5
190305_mCTseq_hs_29yr_BA10_UMB5580_1_UMB5580_2_H1_AD012_indexed	1976127	1162560	71662	0.588	0.036	2295	0.032	62241	0.869	4566	28823	0.402	1142	MGE_PVALB
190305_mCTseq_hs_29yr_BA10_UMB5580_1_UMB5580_2_H2_AD001_indexed	2470009	1448967	138353	0.587	0.056	4085	0.03	115884	0.838	5971	37490	0.271	1756	L2-4_RORB
190305_mCTseq_hs_29yr_BA10_UMB5580_1_UMB5580_2_H2_AD002_indexed	3019651	1944324	66761	0.644	0.022	1699	0.025	55270	0.828	4528	27068	0.405	969	CGE_VIP
190305_mCTseq_hs_29yr_BA10_UMB5580_1_UMB5580_2_H2_AD004_indexed	3638176	1981087	92154	0.545	0.025	2135	0.023	76229	0.827	6429	28281	0.307	1431	MGE_B3GAT2
190305_mCTseq_hs_29yr_BA10_UMB5580_1_UMB5580_2_H2_AD006_indexed	3781019	2118471	189600	0.56	0.05	6288	0.033	160763	0.848	6850	65097	0.343	2055	L4-5_FOXP2
190305_mCTseq_hs_29yr_BA10_UMB5580_1_UMB5580_2_H2_AD007_indexed	2691816	1647506	117835	0.612	0.044	349	0.003	102033	0.866	5864	25845	0.219	1580	L4-6_LRRK1
190305_mCTseq_hs_29yr_BA10_UMB5580_1_UMB5580_2_H2_AD008_indexed	2826969	1334321	76274	0.472	0.027	3113	0.041	64108	0.84	4974	25931	0.34	1473	CGE_NDNF
190305_mCTseq_hs_29yr_BA10_UMB5580_1_UMB5580_2_H2_AD010_indexed	2115776	922771	38296	0.436	0.018	1036	0.027	29237	0.763	2199	10793	0.282	719	Oligo_MBP
190305_mCTseq_hs_29yr_BA10_UMB5580_1_UMB5580_2_H2_AD012_indexed	3135892	1813608	287967	0.578	0.092	954	0.003	251751	0.874	6549	61984	0.215	2142	L1-3_CUX2
190305_mCTseq_hs_29yr_BA10_UMB5580_1_UMB5580_2_H3_AD001_indexed	2079877	1191033	92761	0.573	0.045	2713	0.029	75721	0.816	5376	22752	0.245	1404	L4-6_LRRK1
190305_mCTseq_hs_29yr_BA10_UMB5580_1_UMB5580_2_H3_AD002_indexed	2281878	1451118	93804	0.636	0.041	610	0.007	78604	0.838	5177	26582	0.283	1290	L2-4_RORB
190305_mCTseq_hs_29yr_BA10_UMB5580_1_UMB5580_2_H3_AD004_indexed	3056095	1835158	120527	0.6	0.039	4390	0.036	95831	0.795	7322	41378	0.343	1750	CGE-MGE_CHST9
190305_mCTseq_hs_29yr_BA10_UMB5580_1_UMB5580_2_H3_AD006_indexed	2568233	1348079	183305	0.525	0.071	1723	0.009	155106	0.846	6482	45510	0.248	1818	CGE_VIP
190305_mCTseq_hs_29yr_BA10_UMB5580_1_UMB5580_2_H3_AD007_indexed	1730784	930433	117066	0.538	0.068	1390	0.012	101401	0.866	4831	31569	0.27	1506	L4-5_FOXP2
190305_mCTseq_hs_29yr_BA10_UMB5580_1_UMB5580_2_H3_AD008_indexed	1959539	1037606	74518	0.53	0.038	1935	0.026	61961	0.831	4923	24741	0.332	1237	L1-3_CUX2
190305_mCTseq_hs_29yr_BA10_UMB5580_1_UMB5580_2_H3_AD010_indexed	2795549	1607505	144764	0.575	0.052	558	0.004	125210	0.865	5777	41939	0.29	1882	MGE_UNC5B
190305_mCTseq_hs_29yr_BA10_UMB5580_1_UMB5580_2_H3_AD012_indexed	1221081	605850	64823	0.496	0.053	2338	0.036	55860	0.862	3081	22152	0.342	963	L1-3_CUX2
190305_mCTseq_hs_29yr_BA10_UMB5580_1_UMB5580_2_H4_AD002_indexed	1828779	1112591	45887	0.608	0.025	1171	0.026	38032	0.829	4149	14194	0.309	972	MGE_PVALB
190305_mCTseq_hs_29yr_BA10_UMB5580_1_UMB5580_2_H4_AD004_indexed	2167211	1151597	150868	0.531	0.07	855	0.006	127573	0.846	6707	37998	0.252	1831	CGE_VIP
190305_mCTseq_hs_29yr_BA10_UMB5580_1_UMB5580_2_H4_AD008_indexed	2376232	1182620	27322	0.498	0.011	734	0.027	18843	0.69	3838	9401	0.344	813	L1-3_CUX2
190305_mCTseq_hs_29yr_BA10_UMB5580_1_UMB5580_2_H4_AD010_indexed	2088387	1163837	121234	0.557	0.058	2261	0.019	105828	0.873	5760	34020	0.281	1813	L2-4_RORB
190305_mCTseq_hs_29yr_BA10_UMB5580_1_UMB5580_2_H4_AD012_indexed	2419099	1271593	171963	0.526	0.071	1857	0.011	146068	0.849	8604	44253	0.257	2607	L6_TLE4
190305_mCTseq_hs_29yr_BA10_UMB5580_1_UMB5580_2_H5_AD001_indexed	1928863	1036915	156003	0.538	0.081	1918	0.012	134216	0.86	5887	38975	0.25	1740	L2-4_RORB
190305_mCTseq_hs_29yr_BA10_UMB5580_1_UMB5580_2_H5_AD002_indexed	1590640	965096	42862	0.607	0.027	937	0.022	34123	0.796	3503	16466	0.384	802	L5-6_PDZRN4
190305_mCTseq_hs_29yr_BA10_UMB5580_1_UMB5580_2_H5_AD004_indexed	3136637	1462817	375642	0.466	0.12	4864	0.013	329050	0.876	7853	107108	0.285	3156	L5-6_PDZRN4
190305_mCTseq_hs_29yr_BA10_UMB5580_1_UMB5580_2_H5_AD007_indexed	1940061	1283397	32859	0.662	0.017	1872	0.057	26399	0.803	3598	12690	0.386	721	MGE_B3GAT2
190305_mCTseq_hs_29yr_BA10_UMB5580_1_UMB5580_2_H5_AD008_indexed	1889437	921986	108253	0.488	0.057	3718	0.034	88877	0.821	5104	33451	0.309	1558	L4-5_FOXP2
190305_mCTseq_hs_29yr_BA10_UMB5580_1_UMB5580_2_H5_AD010_indexed	1727036	931602	77443	0.539	0.045	1294	0.017	67295	0.869	4857	26286	0.339	1470	L4-6_LRRK1
190305_mCTseq_hs_29yr_BA10_UMB5580_1_UMB5580_2_H5_AD012_indexed	1638659	1016812	62658	0.621	0.038	1512	0.024	52631	0.84	3773	20194	0.322	927	L1-3_CUX2
190305_mCTseq_hs_29yr_BA10_UMB5580_1_UMB5580_2_H6_AD001_indexed	1327456	825456	53121	0.622	0.04	1319	0.025	43460	0.818	4761	16654	0.314	1013	CGE-MGE_CHST9
190305_mCTseq_hs_29yr_BA10_UMB5580_1_UMB5580_2_H6_AD002_indexed	1723181	1121152	44310	0.651	0.026	922	0.021	36723	0.829	3721	14281	0.322	1024	L2-4_RORB
190305_mCTseq_hs_29yr_BA10_UMB5580_1_UMB5580_2_H6_AD004_indexed	1787699	944754	136465	0.528	0.076	1825	0.013	117013	0.857	5906	32251	0.236	2011	MGE_B3GAT2
190305_mCTseq_hs_29yr_BA10_UMB5580_1_UMB5580_2_H6_AD006_indexed	1961540	1045917	225258	0.533	0.115	3462	0.015	194990	0.866	6967	66016	0.293	2381	L4-5_FOXP2
190305_mCTseq_hs_29yr_BA10_UMB5580_1_UMB5580_2_H6_AD007_indexed	1693116	1120080	56977	0.662	0.034	283	0.005	48290	0.848	3918	18744	0.329	1006	L2-4_RORB
190305_mCTseq_hs_29yr_BA10_UMB5580_1_UMB5580_2_H6_AD008_indexed	1871027	983813	189143	0.526	0.101	735	0.004	165179	0.873	6695	40356	0.213	2254	L4-6_LRRK1
190305_mCTseq_hs_29yr_BA10_UMB5580_1_UMB5580_2_H6_AD010_indexed	1694542	854558	203758	0.504	0.12	210	0.001	180182	0.884	6018	42164	0.207	2341	CGE-MGE_CHST9
190305_mCTseq_hs_29yr_BA10_UMB5580_1_UMB5580_2_H6_AD012_indexed	1551134	964310	68434	0.622	0.044	360	0.005	59328	0.867	4239	21924	0.32	1229	MGE_PVALB
190305_mCTseq_hs_29yr_BA10_UMB5580_1_UMB5580_2_H7_AD001_indexed	1452338	865615	39899	0.596	0.027	725	0.018	30374	0.761	4967	9930	0.249	1022	CGE_NDNF
190305_mCTseq_hs_29yr_BA10_UMB5580_1_UMB5580_2_H7_AD002_indexed	1007577	586159	67508	0.582	0.067	296	0.004	59218	0.877	4196	15791	0.234	1201	L6_TSHZ2
190305_mCTseq_hs_29yr_BA10_UMB5580_1_UMB5580_2_H7_AD004_indexed	1748361	560095	189308	0.32	0.108	1248	0.007	166291	0.878	6310	53776	0.284	2286	L2-4_RORB
190305_mCTseq_hs_29yr_BA10_UMB5580_1_UMB5580_2_H7_AD006_indexed	1856266	1109383	55358	0.598	0.03	665	0.012	40815	0.737	6817	13920	0.251	1237	MGE_CALB1
190305_mCTseq_hs_29yr_BA10_UMB5580_1_UMB5580_2_H7_AD007_indexed	1200828	724694	58173	0.603	0.048	852	0.015	50521	0.868	4299	17184	0.295	1193	MGE_B3GAT2
190305_mCTseq_hs_29yr_BA10_UMB5580_1_UMB5580_2_H7_AD008_indexed	1979496	740467	326226	0.374	0.165	1171	0.004	291385	0.893	7051	71113	0.218	3452	L6_TLE4
190305_mCTseq_hs_29yr_BA10_UMB5580_1_UMB5580_2_H7_AD010_indexed	1371342	629139	132008	0.459	0.096	581	0.004	116713	0.884	5792	37174	0.282	2067	L4_PLCH1
190305_mCTseq_hs_29yr_BA10_UMB5580_1_UMB5580_2_H7_AD012_indexed	1360761	728657	118966	0.535	0.087	850	0.007	105518	0.887	5600	34549	0.29	1682	L4_PLCH1
190305_mCTseq_hs_29yr_BA10_UMB5580_1_UMB5580_2_H8_AD002_indexed	2005942	1273025	66773	0.635	0.033	1213	0.018	52992	0.794	5698	19191	0.287	1178	MGE_PVALB
190305_mCTseq_hs_29yr_BA10_UMB5580_1_UMB5580_2_H8_AD004_indexed	3172985	1927293	145628	0.607	0.046	4553	0.031	114910	0.789	9105	54399	0.374	2287	MGE_CALB1
190305_mCTseq_hs_29yr_BA10_UMB5580_1_UMB5580_2_H8_AD006_indexed	3619536	1507435	687799	0.416	0.19	2945	0.004	605144	0.88	9288	162463	0.236	3779	L5-6_PDZRN4
190305_mCTseq_hs_29yr_BA10_UMB5580_1_UMB5580_2_H8_AD007_indexed	626718	310900	21173	0.496	0.034	1080	0.051	17596	0.831	2178	7329	0.346	519	L2-4_RORB
190305_mCTseq_hs_29yr_BA10_UMB5580_1_UMB5580_2_H8_AD008_indexed	2900687	1629099	70591	0.562	0.024	1796	0.025	53026	0.751	5586	18526	0.262	1148	MGE_B3GAT2
190305_mCTseq_hs_29yr_BA10_UMB5580_1_UMB5580_2_H8_AD010_indexed	2416484	1160314	190925	0.48	0.079	2041	0.011	167407	0.877	5872	53430	0.28	1909	L2-4_RORB
190305_mCTseq_hs_29yr_BA10_UMB5580_1_UMB5580_2_H8_AD012_indexed	2370288	1509531	77838	0.637	0.033	2166	0.028	65400	0.84	5146	31975	0.411	1102	MGE_B3GAT2
190305_mCTseq_hs_29yr_BA10_UMB5580_1_UMB5580_2_H9_AD002_indexed	2840591	1734233	190273	0.611	0.067	4268	0.022	165181	0.868	6099	58636	0.308	2078	L4-5_FOXP2
190305_mCTseq_hs_29yr_BA10_UMB5580_1_UMB5580_2_H9_AD004_indexed	3559345	1587502	408714	0.446	0.115	11734	0.029	351563	0.86	7877	116941	0.286	3126	L4-6_LRRK1
190305_mCTseq_hs_29yr_BA10_UMB5580_1_UMB5580_2_H9_AD006_indexed	3742808	1534324	657221	0.41	0.176	2517	0.004	584275	0.889	7376	131792	0.201	3524	L6_TSHZ2
190305_mCTseq_hs_29yr_BA10_UMB5580_1_UMB5580_2_H9_AD007_indexed	3356399	2121921	96172	0.632	0.029	840	0.009	78363	0.815	5819	17630	0.183	1415	CGE_NDNF
190305_mCTseq_hs_29yr_BA10_UMB5580_1_UMB5580_2_H9_AD008_indexed	3890799	1723433	378457	0.443	0.097	6397	0.017	330890	0.874	7803	95701	0.253	2825	L5-6_PDZRN4
190305_mCTseq_hs_29yr_BA10_UMB5580_1_UMB5580_2_H9_AD010_indexed	3793971	2130938	157729	0.562	0.042	1661	0.011	132811	0.842	6329	39793	0.252	1946	CGE_VIP
190305_mCTseq_hs_29yr_BA10_UMB5580_1_UMB5580_2_H9_AD012_indexed	3096594	1308546	477371	0.423	0.154	3533	0.007	419245	0.878	7907	127570	0.267	3435	L2-4_RORB
190321_mCTseq_hs_21yr_BA10_UMB5577_3_UMB5577_4_A10_AD002_indexed	920799	363019	192716	0.394	0.209	187	0.001	168192	0.873	5009	36930	0.192	2012	Outlier
190321_mCTseq_hs_21yr_BA10_UMB5577_3_UMB5577_4_A10_AD004_indexed	1582592	925418	156124	0.585	0.099	263	0.002	142397	0.912	2937	23926	0.153	1080	Astro_FGF3R
190321_mCTseq_hs_21yr_BA10_UMB5577_3_UMB5577_4_A10_AD006_indexed	1675522	966818	73875	0.577	0.044	329	0.004	62918	0.852	4974	13740	0.186	1346	L4-6_LRRK1
190321_mCTseq_hs_21yr_BA10_UMB5577_3_UMB5577_4_A10_AD007_indexed	1457048	892152	67490	0.612	0.046	59	0.001	57630	0.854	4122	13833	0.205	1260	L1-3_CUX2
190321_mCTseq_hs_21yr_BA10_UMB5577_3_UMB5577_4_A10_AD008_indexed	1585644	727799	217730	0.459	0.137	54	0	195617	0.898	6149	41277	0.19	2375	L2-4_RORB
190321_mCTseq_hs_21yr_BA10_UMB5577_3_UMB5577_4_A10_AD010_indexed	1414228	816493	81622	0.577	0.058	99	0.001	75491	0.925	3919	15354	0.188	1216	CGE_NDNF
190321_mCTseq_hs_21yr_BA10_UMB5577_3_UMB5577_4_A10_AD012_indexed	1603246	825205	43168	0.515	0.027	261	0.006	36898	0.855	3599	10356	0.24	990	L1-3_CUX2
190321_mCTseq_hs_21yr_BA10_UMB5577_3_UMB5577_4_A11_AD001_indexed	1447133	581908	419799	0.402	0.29	313	0.001	377469	0.899	6184	67466	0.161	2443	Outlier
190321_mCTseq_hs_21yr_BA10_UMB5577_3_UMB5577_4_A11_AD002_indexed	1982930	1305870	133471	0.659	0.067	77	0.001	119728	0.897	4915	24187	0.181	1476	MGE_CALB1
190321_mCTseq_hs_21yr_BA10_UMB5577_3_UMB5577_4_A11_AD004_indexed	2352752	1233988	231921	0.524	0.099	145	0.001	205318	0.885	6770	48311	0.208	2404	L2-4_RORB
190321_mCTseq_hs_21yr_BA10_UMB5577_3_UMB5577_4_A11_AD006_indexed	1863447	1050344	165829	0.564	0.089	285	0.002	146833	0.885	5764	32388	0.195	1820	CGE_VIP
190321_mCTseq_hs_21yr_BA10_UMB5577_3_UMB5577_4_A11_AD008_indexed	796573	302947	81973	0.38	0.103	25	0	71264	0.869	3986	15760	0.192	1041	CGE_NDNF
190321_mCTseq_hs_21yr_BA10_UMB5577_3_UMB5577_4_A11_AD010_indexed	1839487	1091762	116751	0.594	0.063	317	0.003	105556	0.904	4326	23430	0.201	1358	MGE_CALB1
190321_mCTseq_hs_21yr_BA10_UMB5577_3_UMB5577_4_A11_AD012_indexed	2208320	1188851	305840	0.538	0.138	206	0.001	268928	0.879	6767	58314	0.191	2562	L2-4_RORB
190321_mCTseq_hs_21yr_BA10_UMB5577_3_UMB5577_4_A12_AD001_indexed	1351332	909530	15531	0.673	0.011	574	0.037	11220	0.722	2798	3628	0.234	382	Oligo_MBP
190321_mCTseq_hs_21yr_BA10_UMB5577_3_UMB5577_4_A12_AD002_indexed	1700955	1217846	21261	0.716	0.012	83	0.004	14096	0.663	3744	2301	0.108	469	Oligo_MBP
190321_mCTseq_hs_21yr_BA10_UMB5577_3_UMB5577_4_A12_AD004_indexed	2099280	1382624	79967	0.659	0.038	71	0.001	68439	0.856	4796	13217	0.165	946	Oligo_MBP
190321_mCTseq_hs_21yr_BA10_UMB5577_3_UMB5577_4_A12_AD006_indexed	2060903	1353254	64615	0.657	0.031	374	0.006	54451	0.843	4648	15006	0.232	888	Oligo_MBP
190321_mCTseq_hs_21yr_BA10_UMB5577_3_UMB5577_4_A12_AD007_indexed	1675020	1126166	38306	0.672	0.023	62	0.002	32209	0.841	3027	7946	0.207	694	Oligo_MBP
190321_mCTseq_hs_21yr_BA10_UMB5577_3_UMB5577_4_A12_AD008_indexed	1486831	906465	16345	0.61	0.011	11	0.001	11741	0.718	2849	2369	0.145	420	Oligo_MBP
190321_mCTseq_hs_21yr_BA10_UMB5577_3_UMB5577_4_A12_AD010_indexed	1344585	865605	7499	0.644	0.006	20	0.003	4724	0.63	1808	760	0.101	194	Oligo_MBP
190321_mCTseq_hs_21yr_BA10_UMB5577_3_UMB5577_4_A12_AD012_indexed	1842077	1234375	47719	0.67	0.026	3	0	41193	0.863	3604	9443	0.198	668	Oligo_MBP
190321_mCTseq_hs_21yr_BA10_UMB5577_3_UMB5577_4_A1_AD001_indexed	1213322	597728	232210	0.493	0.191	169	0.001	204047	0.879	6478	35092	0.151	2460	Outlier
190321_mCTseq_hs_21yr_BA10_UMB5577_3_UMB5577_4_A1_AD002_indexed	1429278	948026	71609	0.663	0.05	1487	0.021	64140	0.896	3763	19839	0.277	1337	Oligo_MBP
190321_mCTseq_hs_21yr_BA10_UMB5577_3_UMB5577_4_A1_AD004_indexed	2335232	1235782	379086	0.529	0.162	461	0.001	334204	0.882	6824	58010	0.153	2379	CGE_VIP
190321_mCTseq_hs_21yr_BA10_UMB5577_3_UMB5577_4_A1_AD006_indexed	2266195	1242793	307047	0.548	0.135	87	0	275198	0.896	6492	58359	0.19	2175	L1-3_CUX2
190321_mCTseq_hs_21yr_BA10_UMB5577_3_UMB5577_4_A1_AD007_indexed	2465440	1522035	210119	0.617	0.085	167	0.001	184441	0.878	6064	34748	0.165	1948	Oligo_MBP
190321_mCTseq_hs_21yr_BA10_UMB5577_3_UMB5577_4_A1_AD008_indexed	2022087	1053111	130390	0.521	0.064	108	0.001	112068	0.859	5737	26088	0.2	1776	L4_PLCH1
190321_mCTseq_hs_21yr_BA10_UMB5577_3_UMB5577_4_A1_AD010_indexed	1990028	837660	434766	0.421	0.218	304	0.001	394187	0.907	7399	75035	0.173	3296	L4-6_LRRK1
190321_mCTseq_hs_21yr_BA10_UMB5577_3_UMB5577_4_A1_AD012_indexed	1899901	862208	437170	0.454	0.23	130	0	393730	0.901	7424	82395	0.188	3302	L2-4_RORB
190321_mCTseq_hs_21yr_BA10_UMB5577_3_UMB5577_4_A2_AD001_indexed	1271807	786014	119141	0.618	0.094	207	0.002	103936	0.872	5747	20484	0.172	1544	CGE_NDNF
190321_mCTseq_hs_21yr_BA10_UMB5577_3_UMB5577_4_A2_AD002_indexed	1431298	1007263	36321	0.704	0.025	26	0.001	30158	0.83	3324	6078	0.167	636	Oligo_MBP
190321_mCTseq_hs_21yr_BA10_UMB5577_3_UMB5577_4_A2_AD004_indexed	534180	384857	340	0.72	0.001	0	0	236	0.694	193	35	0.103	30	L1-3_CUX2
190321_mCTseq_hs_21yr_BA10_UMB5577_3_UMB5577_4_A2_AD006_indexed	561335	409600	686	0.73	0.001	0	0	451	0.657	356	57	0.083	41	L1-3_CUX2
190321_mCTseq_hs_21yr_BA10_UMB5577_3_UMB5577_4_A2_AD007_indexed	2086392	1356025	106792	0.65	0.051	282	0.003	93135	0.872	5231	19851	0.186	1381	Oligo_MBP
190321_mCTseq_hs_21yr_BA10_UMB5577_3_UMB5577_4_A2_AD008_indexed	648559	277733	23568	0.428	0.036	2567	0.109	20889	0.886	1308	13737	0.583	375	MGE_CALB1
190321_mCTseq_hs_21yr_BA10_UMB5577_3_UMB5577_4_A2_AD010_indexed	1622742	847880	223630	0.522	0.138	248	0.001	199709	0.893	5688	44111	0.197	2264	L4-6_LRRK1
190321_mCTseq_hs_21yr_BA10_UMB5577_3_UMB5577_4_A2_AD012_indexed	1349760	909067	15501	0.674	0.011	93	0.006	11641	0.751	2599	3452	0.223	491	L4-5_FOXP2
190321_mCTseq_hs_21yr_BA10_UMB5577_3_UMB5577_4_A3_AD001_indexed	642303	334917	74141	0.521	0.115	98	0.001	66318	0.894	4306	14521	0.196	1491	L4-5_FOXP2
190321_mCTseq_hs_21yr_BA10_UMB5577_3_UMB5577_4_A3_AD002_indexed	1620330	1094604	79245	0.676	0.049	6	0	69085	0.872	4240	16908	0.213	1227	CGE_VIP
190321_mCTseq_hs_21yr_BA10_UMB5577_3_UMB5577_4_A3_AD004_indexed	1835433	1183772	22967	0.645	0.013	1151	0.05	16694	0.727	3256	7134	0.311	553	CGE_NDNF
190321_mCTseq_hs_21yr_BA10_UMB5577_3_UMB5577_4_A3_AD006_indexed	713408	510786	855	0.716	0.001	0	0	714	0.835	406	146	0.171	71	CGE_VIP
190321_mCTseq_hs_21yr_BA10_UMB5577_3_UMB5577_4_A3_AD007_indexed	2378910	1433047	219946	0.602	0.092	76	0	196377	0.893	6168	38126	0.173	1987	L1-3_CUX2
190321_mCTseq_hs_21yr_BA10_UMB5577_3_UMB5577_4_A3_AD008_indexed	2068568	1300892	27738	0.629	0.013	435	0.016	21360	0.77	3276	6608	0.238	647	MGE_CALB1
190321_mCTseq_hs_21yr_BA10_UMB5577_3_UMB5577_4_A3_AD010_indexed	1776875	1115119	31746	0.628	0.018	44	0.001	25325	0.798	3657	7718	0.243	810	L2-4_RORB
190321_mCTseq_hs_21yr_BA10_UMB5577_3_UMB5577_4_A3_AD012_indexed	1568711	955729	75977	0.609	0.048	537	0.007	64189	0.845	4325	18733	0.247	1338	L4_PLCH1
190321_mCTseq_hs_21yr_BA10_UMB5577_3_UMB5577_4_A4_AD001_indexed	1328899	867191	103042	0.653	0.078	703	0.007	94651	0.919	4236	23565	0.229	1633	L4-6_LRRK1
190321_mCTseq_hs_21yr_BA10_UMB5577_3_UMB5577_4_A4_AD002_indexed	1064750	666978	90169	0.626	0.085	42	0	80192	0.889	4853	20028	0.222	1528	Outlier
190321_mCTseq_hs_21yr_BA10_UMB5577_3_UMB5577_4_A4_AD004_indexed	1181509	648038	152720	0.548	0.129	35	0	137047	0.897	5357	31446	0.206	1794	MGE_PVALB
190321_mCTseq_hs_21yr_BA10_UMB5577_3_UMB5577_4_A4_AD006_indexed	1495256	769944	273964	0.515	0.183	55	0	248194	0.906	6328	49439	0.18	2373	L1-3_CUX2
190321_mCTseq_hs_21yr_BA10_UMB5577_3_UMB5577_4_A4_AD007_indexed	1378628	832247	79329	0.604	0.058	53	0.001	69296	0.874	4393	14428	0.182	1346	L1-3_CUX2
190321_mCTseq_hs_21yr_BA10_UMB5577_3_UMB5577_4_A4_AD008_indexed	1145318	670133	8643	0.585	0.008	37	0.004	5190	0.6	1957	994	0.115	302	MGE_CALB1
190321_mCTseq_hs_21yr_BA10_UMB5577_3_UMB5577_4_A4_AD010_indexed	1102485	624093	31613	0.566	0.029	68	0.002	26693	0.844	2920	6591	0.208	703	L1-3_CUX2
190321_mCTseq_hs_21yr_BA10_UMB5577_3_UMB5577_4_A4_AD012_indexed	1278627	798027	90524	0.624	0.071	121	0.001	79403	0.877	4454	18895	0.209	1481	L4_PLCH1
190321_mCTseq_hs_21yr_BA10_UMB5577_3_UMB5577_4_A5_AD002_indexed	556787	324320	69332	0.582	0.125	55	0.001	62345	0.899	4144	11743	0.169	1404	CGE_VIP
190321_mCTseq_hs_21yr_BA10_UMB5577_3_UMB5577_4_A5_AD004_indexed	2305974	1299970	188137	0.564	0.082	147	0.001	166796	0.887	6491	43097	0.229	2244	L4_PLCH1
190321_mCTseq_hs_21yr_BA10_UMB5577_3_UMB5577_4_A5_AD006_indexed	1880392	1248622	69896	0.664	0.037	671	0.01	57907	0.828	5368	13269	0.19	1113	MGE_CALB1
190321_mCTseq_hs_21yr_BA10_UMB5577_3_UMB5577_4_A5_AD007_indexed	2064622	1145984	306348	0.555	0.148	285	0.001	278241	0.908	6625	58430	0.191	2668	L4_PLCH1
190321_mCTseq_hs_21yr_BA10_UMB5577_3_UMB5577_4_A5_AD008_indexed	1724548	986270	61908	0.572	0.036	284	0.005	51297	0.829	3994	12151	0.196	1086	L4_PLCH1
190321_mCTseq_hs_21yr_BA10_UMB5577_3_UMB5577_4_A5_AD010_indexed	1888988	1138455	104505	0.603	0.055	521	0.005	91187	0.873	4633	24862	0.238	1408	L1-3_CUX2
190321_mCTseq_hs_21yr_BA10_UMB5577_3_UMB5577_4_A5_AD012_indexed	1419471	942337	66510	0.664	0.047	300	0.005	60524	0.91	3566	15700	0.236	1015	CGE_NDNF
190321_mCTseq_hs_21yr_BA10_UMB5577_3_UMB5577_4_A6_AD001_indexed	444917	260946	39194	0.587	0.088	214	0.005	34753	0.887	3305	8383	0.214	980	CGE_LAMP5
190321_mCTseq_hs_21yr_BA10_UMB5577_3_UMB5577_4_A6_AD002_indexed	1113922	694803	96236	0.624	0.086	35	0	83629	0.869	3283	17584	0.183	829	Outlier
190321_mCTseq_hs_21yr_BA10_UMB5577_3_UMB5577_4_A6_AD004_indexed	2528207	1477545	217729	0.584	0.086	124	0.001	191837	0.881	5696	44914	0.206	1888	L4-6_LRRK1
190321_mCTseq_hs_21yr_BA10_UMB5577_3_UMB5577_4_A6_AD006_indexed	2801465	1630415	262010	0.582	0.094	1214	0.005	237524	0.907	6277	63490	0.242	2141	CGE_VIP_MBP
190321_mCTseq_hs_21yr_BA10_UMB5577_3_UMB5577_4_A6_AD007_indexed	1207515	687089	154960	0.569	0.128	39	0	140435	0.906	5531	28799	0.186	2031	L1-3_CUX2
190321_mCTseq_hs_21yr_BA10_UMB5577_3_UMB5577_4_A6_AD008_indexed	2338991	1363308	138967	0.583	0.059	115	0.001	104471	0.752	10496	18148	0.131	2444	L1-3_CUX2
190321_mCTseq_hs_21yr_BA10_UMB5577_3_UMB5577_4_A6_AD010_indexed	2336162	1428927	120341	0.612	0.052	109	0.001	101684	0.845	4643	23952	0.199	1344	L4_PLCH1
190321_mCTseq_hs_21yr_BA10_UMB5577_3_UMB5577_4_A6_AD012_indexed	1993569	1369354	26075	0.687	0.013	18	0.001	19179	0.736	3323	4691	0.18	686	L1-3_CUX2
190321_mCTseq_hs_21yr_BA10_UMB5577_3_UMB5577_4_A7_AD002_indexed	2085030	1367497	138740	0.656	0.067	99	0.001	121055	0.873	4968	29960	0.216	1478	Outlier
190321_mCTseq_hs_21yr_BA10_UMB5577_3_UMB5577_4_A7_AD004_indexed	2708338	1761824	75708	0.651	0.028	625	0.008	63010	0.832	4846	19229	0.254	1157	L1-3_CUX2
190321_mCTseq_hs_21yr_BA10_UMB5577_3_UMB5577_4_A7_AD006_indexed	2941647	1548848	503226	0.527	0.171	177	0	452396	0.899	7007	85359	0.17	2525	L4-6_LRRK1
190321_mCTseq_hs_21yr_BA10_UMB5577_3_UMB5577_4_A7_AD007_indexed	3158644	1931111	270210	0.611	0.086	321	0.001	243158	0.9	7689	53592	0.198	3000	MGE_CALB1
190321_mCTseq_hs_21yr_BA10_UMB5577_3_UMB5577_4_A7_AD008_indexed	2177540	1322820	60116	0.607	0.028	361	0.006	49436	0.822	4600	14834	0.247	1254	CGE_VIP
190321_mCTseq_hs_21yr_BA10_UMB5577_3_UMB5577_4_A7_AD010_indexed	2640799	1578699	205686	0.598	0.078	111	0.001	180863	0.879	6714	39901	0.194	2384	L1-3_CUX2
190321_mCTseq_hs_21yr_BA10_UMB5577_3_UMB5577_4_A7_AD012_indexed	2511194	1700622	74967	0.677	0.03	605	0.008	63217	0.843	5129	18096	0.241	1254	L4-5_FOXP2
190321_mCTseq_hs_21yr_BA10_UMB5577_3_UMB5577_4_A8_AD001_indexed	1881431	633545	689769	0.337	0.367	723	0.001	618338	0.896	8141	135644	0.197	3756	Outlier
190321_mCTseq_hs_21yr_BA10_UMB5577_3_UMB5577_4_A8_AD002_indexed	806524	408181	163479	0.506	0.203	47	0	145164	0.888	5430	30600	0.187	2195	Outlier
190321_mCTseq_hs_21yr_BA10_UMB5577_3_UMB5577_4_A8_AD004_indexed	1934373	1250681	72505	0.647	0.037	459	0.006	60831	0.839	4815	18422	0.254	1226	MGE_CALB1
190321_mCTseq_hs_21yr_BA10_UMB5577_3_UMB5577_4_A8_AD007_indexed	2055512	1209606	227444	0.588	0.111	96	0	200872	0.883	5714	40975	0.18	2148	L2-4_RORB
190321_mCTseq_hs_21yr_BA10_UMB5577_3_UMB5577_4_A8_AD008_indexed	1702070	1018055	42501	0.598	0.025	38	0.001	35110	0.826	3694	8275	0.195	875	CGE_NDNF
190321_mCTseq_hs_21yr_BA10_UMB5577_3_UMB5577_4_A8_AD010_indexed	2060285	1275072	108406	0.619	0.053	41	0	95435	0.88	4399	21192	0.195	1334	L4_PLCH1
190321_mCTseq_hs_21yr_BA10_UMB5577_3_UMB5577_4_A8_AD012_indexed	1693923	1138516	15771	0.672	0.009	172	0.011	10866	0.689	2844	2389	0.151	518	L1-3_CUX2
190321_mCTseq_hs_21yr_BA10_UMB5577_3_UMB5577_4_A9_AD002_indexed	2447428	1103000	651318	0.451	0.266	110	0	582037	0.894	7640	119850	0.184	3247	Outlier
190321_mCTseq_hs_21yr_BA10_UMB5577_3_UMB5577_4_A9_AD006_indexed	2167589	1408819	36356	0.65	0.017	380	0.01	27775	0.764	3789	5622	0.155	659	L5-6_PDZRN4
190321_mCTseq_hs_21yr_BA10_UMB5577_3_UMB5577_4_A9_AD007_indexed	1577304	1072631	22583	0.68	0.014	47	0.002	17079	0.756	3324	3181	0.141	615	L1-3_CUX2
190321_mCTseq_hs_21yr_BA10_UMB5577_3_UMB5577_4_A9_AD008_indexed	2193486	1273566	154990	0.581	0.071	554	0.004	133189	0.859	5185	29510	0.19	1529	L1-3_CUX2
190321_mCTseq_hs_21yr_BA10_UMB5577_3_UMB5577_4_A9_AD010_indexed	1299657	795665	8029	0.612	0.006	118	0.015	4762	0.593	1750	923	0.115	198	L1-3_CUX2
190321_mCTseq_hs_21yr_BA10_UMB5577_3_UMB5577_4_A9_AD012_indexed	1795525	1164871	25444	0.649	0.014	47	0.002	18983	0.746	2927	3869	0.152	570	L4_PLCH1
190321_mCTseq_hs_21yr_BA10_UMB5577_3_UMB5577_4_B10_AD001_indexed	678821	406941	17308	0.599	0.025	54	0.003	14859	0.859	3355	3304	0.191	1084	Outlier
190321_mCTseq_hs_21yr_BA10_UMB5577_3_UMB5577_4_B10_AD002_indexed	407133	267307	16787	0.657	0.041	28	0.002	14405	0.858	3015	3393	0.202	929	Outlier
190321_mCTseq_hs_21yr_BA10_UMB5577_3_UMB5577_4_B10_AD004_indexed	2601124	1529789	213466	0.588	0.082	216	0.001	186082	0.872	6054	38713	0.181	1786	MGE_PVALB
190321_mCTseq_hs_21yr_BA10_UMB5577_3_UMB5577_4_B10_AD006_indexed	2990797	1594380	489355	0.533	0.164	561	0.001	437997	0.895	7249	88286	0.18	2533	MGE_CALB1
190321_mCTseq_hs_21yr_BA10_UMB5577_3_UMB5577_4_B10_AD007_indexed	2115616	1379015	113111	0.652	0.053	197	0.002	101043	0.893	4226	20684	0.183	1227	CGE_NDNF
190321_mCTseq_hs_21yr_BA10_UMB5577_3_UMB5577_4_B10_AD008_indexed	1816545	1106601	57383	0.609	0.032	202	0.004	50048	0.872	3391	12748	0.222	947	L1-3_CUX2
190321_mCTseq_hs_21yr_BA10_UMB5577_3_UMB5577_4_B10_AD010_indexed	2099546	1287209	115533	0.613	0.055	668	0.006	102757	0.889	4533	28106	0.243	1565	CGE_NDNF
190321_mCTseq_hs_21yr_BA10_UMB5577_3_UMB5577_4_B10_AD012_indexed	2041545	1153310	280127	0.565	0.137	18	0	251171	0.897	5687	54120	0.193	1864	L1-3_CUX2
190321_mCTseq_hs_21yr_BA10_UMB5577_3_UMB5577_4_B11_AD001_indexed	1082000	705041	13022	0.652	0.012	810	0.062	8805	0.676	2460	3820	0.293	323	L1-3_CUX2
190321_mCTseq_hs_21yr_BA10_UMB5577_3_UMB5577_4_B11_AD002_indexed	1537572	923300	158283	0.6	0.103	209	0.001	141409	0.893	5405	35528	0.224	2059	L4_PLCH1
190321_mCTseq_hs_21yr_BA10_UMB5577_3_UMB5577_4_B11_AD004_indexed	1755445	1048634	95272	0.597	0.054	35	0	83177	0.873	4973	20628	0.217	1500	MGE_PVALB
190321_mCTseq_hs_21yr_BA10_UMB5577_3_UMB5577_4_B11_AD006_indexed	1694616	1036267	34378	0.612	0.02	502	0.015	26140	0.76	3842	7122	0.207	831	MGE_PVALB
190321_mCTseq_hs_21yr_BA10_UMB5577_3_UMB5577_4_B11_AD007_indexed	1358439	867601	54708	0.639	0.04	70	0.001	47297	0.865	3812	12026	0.22	1197	L4-6_LRRK1
190321_mCTseq_hs_21yr_BA10_UMB5577_3_UMB5577_4_B11_AD008_indexed	1740869	761310	288038	0.437	0.165	298	0.001	261337	0.907	6923	57249	0.199	2875	MGE_PVALB
190321_mCTseq_hs_21yr_BA10_UMB5577_3_UMB5577_4_B11_AD010_indexed	1569397	845008	179578	0.538	0.114	77	0	160775	0.895	5461	34664	0.193	2050	L4-6_LRRK1
190321_mCTseq_hs_21yr_BA10_UMB5577_3_UMB5577_4_B11_AD012_indexed	1631241	819428	291612	0.502	0.179	193	0.001	264702	0.908	6626	56298	0.193	2612	L2-4_RORB
190321_mCTseq_hs_21yr_BA10_UMB5577_3_UMB5577_4_B12_AD001_indexed	1219501	813985	18388	0.667	0.015	114	0.006	13343	0.726	2968	3370	0.183	427	Oligo_MBP
190321_mCTseq_hs_21yr_BA10_UMB5577_3_UMB5577_4_B12_AD004_indexed	1552955	1011434	11117	0.651	0.007	56	0.005	6249	0.562	2418	1811	0.163	240	Oligo_MBP
190321_mCTseq_hs_21yr_BA10_UMB5577_3_UMB5577_4_B12_AD006_indexed	1913124	1294461	20510	0.677	0.011	168	0.008	12765	0.622	4392	2985	0.146	541	Micro-Endo_TYROBP
190321_mCTseq_hs_21yr_BA10_UMB5577_3_UMB5577_4_B12_AD007_indexed	1474473	988242	18840	0.67	0.013	37	0.002	11311	0.6	4641	1236	0.066	539	Astro_FGF3R
190321_mCTseq_hs_21yr_BA10_UMB5577_3_UMB5577_4_B12_AD008_indexed	1413824	879765	10377	0.622	0.007	75	0.007	6031	0.581	2502	854	0.082	248	Astro_FGF3R
190321_mCTseq_hs_21yr_BA10_UMB5577_3_UMB5577_4_B12_AD010_indexed	1367537	873073	14136	0.638	0.01	31	0.002	9735	0.689	1965	2118	0.15	285	Micro-Endo_TYROBP
190321_mCTseq_hs_21yr_BA10_UMB5577_3_UMB5577_4_B12_AD012_indexed	1660696	1093988	51395	0.659	0.031	309	0.006	43200	0.841	4244	9449	0.184	858	Oligo_MBP
190321_mCTseq_hs_21yr_BA10_UMB5577_3_UMB5577_4_B1_AD001_indexed	1284588	751374	131484	0.585	0.102	278	0.002	114917	0.874	5075	22333	0.17	1476	Outlier
190321_mCTseq_hs_21yr_BA10_UMB5577_3_UMB5577_4_B1_AD002_indexed	1281752	885210	34142	0.691	0.027	23	0.001	29879	0.875	3076	9935	0.291	866	CGE_VIP
190321_mCTseq_hs_21yr_BA10_UMB5577_3_UMB5577_4_B1_AD004_indexed	1793384	1163463	20182	0.649	0.011	52	0.003	14699	0.728	3381	2812	0.139	509	L1-3_CUX2
190321_mCTseq_hs_21yr_BA10_UMB5577_3_UMB5577_4_B1_AD006_indexed	1725526	969963	210562	0.562	0.122	9	0	182376	0.866	6387	37084	0.176	1998	L1-3_CUX2
190321_mCTseq_hs_21yr_BA10_UMB5577_3_UMB5577_4_B1_AD007_indexed	1503450	1009366	25074	0.671	0.017	121	0.005	20373	0.813	3012	5027	0.2	632	CGE_VIP_MBP
190321_mCTseq_hs_21yr_BA10_UMB5577_3_UMB5577_4_B1_AD008_indexed	1320592	753194	14553	0.57	0.011	155	0.011	10491	0.721	2378	2824	0.194	473	L4_PLCH1
190321_mCTseq_hs_21yr_BA10_UMB5577_3_UMB5577_4_B1_AD010_indexed	1406249	843883	32200	0.6	0.023	220	0.007	26969	0.838	3061	8923	0.277	749	CGE_VIP_MBP
190321_mCTseq_hs_21yr_BA10_UMB5577_3_UMB5577_4_B1_AD012_indexed	1820960	952070	297374	0.523	0.163	148	0	268035	0.901	6391	53639	0.18	2557	L2-4_RORB
190321_mCTseq_hs_21yr_BA10_UMB5577_3_UMB5577_4_B2_AD001_indexed	1444869	912194	74127	0.631	0.051	366	0.005	64855	0.875	4423	17681	0.239	1291	L1-3_CUX2
190321_mCTseq_hs_21yr_BA10_UMB5577_3_UMB5577_4_B2_AD002_indexed	1337662	846665	132485	0.633	0.099	119	0.001	118522	0.895	4920	28092	0.212	1611	Outlier
190321_mCTseq_hs_21yr_BA10_UMB5577_3_UMB5577_4_B2_AD004_indexed	2571124	1435195	378064	0.558	0.147	25	0	335869	0.888	6767	61072	0.162	2389	L1-3_CUX2
190321_mCTseq_hs_21yr_BA10_UMB5577_3_UMB5577_4_B2_AD006_indexed	386484	275103	98	0.712	0	0	0	51	0.52	36	2	0.02	2	L4-6_LRRK1
190321_mCTseq_hs_21yr_BA10_UMB5577_3_UMB5577_4_B2_AD007_indexed	1820960	1150121	119768	0.632	0.066	39	0	107691	0.899	4559	20769	0.173	1331	L1-3_CUX2
190321_mCTseq_hs_21yr_BA10_UMB5577_3_UMB5577_4_B2_AD008_indexed	1839690	931673	202219	0.506	0.11	221	0.001	179734	0.889	5944	42117	0.208	2194	CGE_VIP_MBP
190321_mCTseq_hs_21yr_BA10_UMB5577_3_UMB5577_4_B2_AD010_indexed	1854731	1191851	33392	0.643	0.018	191	0.006	27309	0.818	3190	7583	0.227	743	CGE_LAMP5
190321_mCTseq_hs_21yr_BA10_UMB5577_3_UMB5577_4_B2_AD012_indexed	1720541	1179595	8760	0.686	0.005	51	0.006	4810	0.549	2022	644	0.074	194	L1-3_CUX2
190321_mCTseq_hs_21yr_BA10_UMB5577_3_UMB5577_4_B3_AD001_indexed	1089154	726890	15057	0.667	0.014	58	0.004	10551	0.701	2340	2831	0.188	403	L4-5_FOXP2
190321_mCTseq_hs_21yr_BA10_UMB5577_3_UMB5577_4_B3_AD002_indexed	1581030	995068	143894	0.629	0.091	206	0.001	126969	0.882	4915	28830	0.2	1587	Outlier
190321_mCTseq_hs_21yr_BA10_UMB5577_3_UMB5577_4_B3_AD004_indexed	1099587	660056	32956	0.6	0.03	2722	0.083	28268	0.858	2550	17903	0.543	567	MGE_CALB1
190321_mCTseq_hs_21yr_BA10_UMB5577_3_UMB5577_4_B3_AD007_indexed	2088415	1318258	122262	0.631	0.059	224	0.002	107035	0.875	5039	26291	0.215	1561	L1-3_CUX2
190321_mCTseq_hs_21yr_BA10_UMB5577_3_UMB5577_4_B3_AD008_indexed	2136914	1114460	220917	0.522	0.103	126	0.001	192936	0.873	6062	37502	0.17	2088	L1-3_CUX2
190321_mCTseq_hs_21yr_BA10_UMB5577_3_UMB5577_4_B3_AD010_indexed	2294701	1295631	258114	0.565	0.112	527	0.002	231283	0.896	5812	57635	0.223	2182	L1-3_CUX2
190321_mCTseq_hs_21yr_BA10_UMB5577_3_UMB5577_4_B3_AD012_indexed	2461959	1213832	511818	0.493	0.208	44	0	451500	0.882	7161	84632	0.165	2824	L2-4_RORB
190321_mCTseq_hs_21yr_BA10_UMB5577_3_UMB5577_4_B4_AD001_indexed	1278347	658634	210729	0.515	0.165	27	0	190049	0.902	6273	37185	0.176	2314	Outlier
190321_mCTseq_hs_21yr_BA10_UMB5577_3_UMB5577_4_B4_AD002_indexed	1326472	871811	85930	0.657	0.065	37	0	78717	0.916	4214	18474	0.215	1390	CGE_LAMP5
190321_mCTseq_hs_21yr_BA10_UMB5577_3_UMB5577_4_B4_AD004_indexed	1433959	895408	22456	0.624	0.016	537	0.024	16802	0.748	3489	6830	0.304	800	L4_PLCH1
190321_mCTseq_hs_21yr_BA10_UMB5577_3_UMB5577_4_B4_AD006_indexed	1704313	1000493	83244	0.587	0.049	306	0.004	72361	0.869	4892	16720	0.201	1417	L2-4_RORB
190321_mCTseq_hs_21yr_BA10_UMB5577_3_UMB5577_4_B4_AD007_indexed	1698332	975183	172397	0.574	0.102	615	0.004	153693	0.892	5677	32412	0.188	2070	L1-3_CUX2
190321_mCTseq_hs_21yr_BA10_UMB5577_3_UMB5577_4_B4_AD008_indexed	1564542	742778	208894	0.475	0.134	373	0.002	187869	0.899	5961	41877	0.2	2399	L4-6_LRRK1
190321_mCTseq_hs_21yr_BA10_UMB5577_3_UMB5577_4_B4_AD010_indexed	1334172	766624	93417	0.575	0.07	72	0.001	83464	0.893	4385	17810	0.191	1412	L4-6_LRRK1
190321_mCTseq_hs_21yr_BA10_UMB5577_3_UMB5577_4_B4_AD012_indexed	1429388	931378	62596	0.652	0.044	223	0.004	54702	0.874	4016	14602	0.233	1208	MGE_CALB1
190321_mCTseq_hs_21yr_BA10_UMB5577_3_UMB5577_4_B5_AD001_indexed	1254104	665648	226670	0.531	0.181	47	0	203729	0.899	5649	39912	0.176	1907	Outlier
190321_mCTseq_hs_21yr_BA10_UMB5577_3_UMB5577_4_B5_AD002_indexed	1702617	1016885	201815	0.597	0.119	311	0.002	180614	0.895	5553	42621	0.211	2129	Outlier
190321_mCTseq_hs_21yr_BA10_UMB5577_3_UMB5577_4_B5_AD004_indexed	813404	376081	128166	0.462	0.158	165	0.001	115409	0.9	5739	26580	0.207	2193	L2-4_RORB
190321_mCTseq_hs_21yr_BA10_UMB5577_3_UMB5577_4_B5_AD006_indexed	1888139	1201904	49649	0.637	0.026	194	0.004	40860	0.823	3967	10803	0.218	896	L4_PLCH1
190321_mCTseq_hs_21yr_BA10_UMB5577_3_UMB5577_4_B5_AD007_indexed	2029337	1216155	197560	0.599	0.097	98	0	176908	0.895	5078	37602	0.19	1819	L4-5_FOXP2
190321_mCTseq_hs_21yr_BA10_UMB5577_3_UMB5577_4_B5_AD008_indexed	1747689	940861	205043	0.538	0.117	587	0.003	182888	0.892	5787	39512	0.193	2169	CGE_VIP
190321_mCTseq_hs_21yr_BA10_UMB5577_3_UMB5577_4_B5_AD010_indexed	1555871	954549	66660	0.614	0.043	101	0.002	59408	0.891	3872	15510	0.233	1055	MGE_B3GAT2
190321_mCTseq_hs_21yr_BA10_UMB5577_3_UMB5577_4_B5_AD012_indexed	1815610	1090886	171046	0.601	0.094	132	0.001	152640	0.892	5479	33729	0.197	1840	L5-6_PDZRN4
190321_mCTseq_hs_21yr_BA10_UMB5577_3_UMB5577_4_B6_AD001_indexed	1351352	677277	265586	0.501	0.197	1169	0.004	237912	0.896	6226	49979	0.188	2433	Outlier
190321_mCTseq_hs_21yr_BA10_UMB5577_3_UMB5577_4_B6_AD002_indexed	1609860	889925	260280	0.553	0.162	438	0.002	235618	0.905	6116	53266	0.205	2511	L6_TSHZ2
190321_mCTseq_hs_21yr_BA10_UMB5577_3_UMB5577_4_B6_AD004_indexed	2141291	1096421	362376	0.512	0.169	147	0	327308	0.903	6756	74051	0.204	2714	MGE_PVALB
190321_mCTseq_hs_21yr_BA10_UMB5577_3_UMB5577_4_B6_AD006_indexed	1518946	961343	53755	0.633	0.035	60	0.001	45933	0.854	3534	12229	0.227	960	L4-6_LRRK1
190321_mCTseq_hs_21yr_BA10_UMB5577_3_UMB5577_4_B6_AD007_indexed	1546682	1019310	35431	0.659	0.023	60	0.002	29976	0.846	2904	6880	0.194	710	MGE_CALB1
190321_mCTseq_hs_21yr_BA10_UMB5577_3_UMB5577_4_B6_AD008_indexed	1605969	938395	108168	0.584	0.067	2098	0.019	95267	0.881	5456	27187	0.251	1712	CGE_VIP
190321_mCTseq_hs_21yr_BA10_UMB5577_3_UMB5577_4_B6_AD010_indexed	1531789	980647	23504	0.64	0.015	639	0.027	19495	0.829	2572	7606	0.324	524	L4_PLCH1
190321_mCTseq_hs_21yr_BA10_UMB5577_3_UMB5577_4_B6_AD012_indexed	1732536	1059700	171259	0.612	0.099	73	0	157716	0.921	5118	32992	0.193	1669	CGE_LAMP5
190321_mCTseq_hs_21yr_BA10_UMB5577_3_UMB5577_4_B7_AD001_indexed	822287	491093	76814	0.597	0.093	360	0.005	67702	0.881	3920	15252	0.199	1245	Outlier
190321_mCTseq_hs_21yr_BA10_UMB5577_3_UMB5577_4_B7_AD002_indexed	1006873	596149	131159	0.592	0.13	112	0.001	118723	0.905	4717	27047	0.206	1753	MGE_CALB1
190321_mCTseq_hs_21yr_BA10_UMB5577_3_UMB5577_4_B7_AD004_indexed	1029960	658345	30411	0.639	0.03	46	0.002	25091	0.825	3300	6442	0.212	779	L4-5_FOXP2
190321_mCTseq_hs_21yr_BA10_UMB5577_3_UMB5577_4_B7_AD006_indexed	1429546	690076	271635	0.483	0.19	355	0.001	244792	0.901	6146	49107	0.181	2425	L4-6_LRRK1
190321_mCTseq_hs_21yr_BA10_UMB5577_3_UMB5577_4_B7_AD007_indexed	1058054	689950	51628	0.652	0.049	66	0.001	44869	0.869	3361	10097	0.196	924	MGE_CALB1
190321_mCTseq_hs_21yr_BA10_UMB5577_3_UMB5577_4_B7_AD008_indexed	655672	264171	76903	0.403	0.117	234	0.003	69777	0.907	3801	15454	0.201	1418	L2-4_RORB
190321_mCTseq_hs_21yr_BA10_UMB5577_3_UMB5577_4_B7_AD010_indexed	1044472	575688	114453	0.551	0.11	160	0.001	102624	0.897	4734	25405	0.222	1832	L4-5_FOXP2
190321_mCTseq_hs_21yr_BA10_UMB5577_3_UMB5577_4_B7_AD012_indexed	963972	572366	118588	0.594	0.123	12	0	107709	0.908	4509	22744	0.192	1624	L4-6_LRRK1
190321_mCTseq_hs_21yr_BA10_UMB5577_3_UMB5577_4_B8_AD001_indexed	976871	607672	33882	0.622	0.035	309	0.009	27879	0.823	3431	8500	0.251	862	L4-6_LRRK1
190321_mCTseq_hs_21yr_BA10_UMB5577_3_UMB5577_4_B8_AD002_indexed	1645994	1126049	42283	0.684	0.026	186	0.004	34659	0.82	4117	10736	0.254	982	L4-5_FOXP2
190321_mCTseq_hs_21yr_BA10_UMB5577_3_UMB5577_4_B8_AD004_indexed	2099510	1194635	236100	0.569	0.112	1037	0.004	209283	0.886	6318	48190	0.204	2161	L1-3_CUX2
190321_mCTseq_hs_21yr_BA10_UMB5577_3_UMB5577_4_B8_AD006_indexed	2413205	1278039	295177	0.53	0.122	207	0.001	265792	0.9	6885	55911	0.189	2586	L4_PLCH1
190321_mCTseq_hs_21yr_BA10_UMB5577_3_UMB5577_4_B8_AD007_indexed	1851288	1153373	100425	0.623	0.054	650	0.006	88963	0.886	4657	25222	0.251	1475	MGE_PVALB
190321_mCTseq_hs_21yr_BA10_UMB5577_3_UMB5577_4_B8_AD008_indexed	1879680	968106	199945	0.515	0.106	105	0.001	181678	0.909	5576	38849	0.194	2028	CGE_LAMP5
190321_mCTseq_hs_21yr_BA10_UMB5577_3_UMB5577_4_B8_AD010_indexed	1716354	1073365	81231	0.625	0.047	251	0.003	72964	0.898	3948	18842	0.232	1111	MGE_CALB1
190321_mCTseq_hs_21yr_BA10_UMB5577_3_UMB5577_4_B8_AD012_indexed	1478176	967495	54818	0.655	0.037	124	0.002	47193	0.861	3646	13628	0.249	981	CGE-MGE_CHST9
190321_mCTseq_hs_21yr_BA10_UMB5577_3_UMB5577_4_B9_AD001_indexed	1157980	688201	124025	0.594	0.107	324	0.003	110669	0.892	4748	19598	0.158	1290	Outlier
190321_mCTseq_hs_21yr_BA10_UMB5577_3_UMB5577_4_B9_AD002_indexed	1281313	867238	63023	0.677	0.049	944	0.015	54448	0.864	3772	16879	0.268	1085	MGE_CALB1
190321_mCTseq_hs_21yr_BA10_UMB5577_3_UMB5577_4_B9_AD004_indexed	1593156	970510	100493	0.609	0.063	219	0.002	89314	0.889	4703	23702	0.236	1525	CGE_VIP
190321_mCTseq_hs_21yr_BA10_UMB5577_3_UMB5577_4_B9_AD006_indexed	1875732	914696	350264	0.488	0.187	633	0.002	318879	0.91	7072	82149	0.235	2966	CGE_VIP
190321_mCTseq_hs_21yr_BA10_UMB5577_3_UMB5577_4_B9_AD007_indexed	1550971	1044570	47988	0.673	0.031	25	0.001	40960	0.854	3372	8645	0.18	858	L1-3_CUX2
190321_mCTseq_hs_21yr_BA10_UMB5577_3_UMB5577_4_B9_AD008_indexed	1468052	826235	98854	0.563	0.067	301	0.003	87851	0.889	4338	24823	0.251	1421	CGE_VIP
190321_mCTseq_hs_21yr_BA10_UMB5577_3_UMB5577_4_B9_AD010_indexed	1462956	930932	13245	0.636	0.009	120	0.009	9627	0.727	2293	3358	0.254	379	L1-3_CUX2
190321_mCTseq_hs_21yr_BA10_UMB5577_3_UMB5577_4_B9_AD012_indexed	1447605	919906	85386	0.635	0.059	57	0.001	73225	0.858	4653	15677	0.184	1317	L4-5_TOX
190321_mCTseq_hs_21yr_BA10_UMB5577_3_UMB5577_4_C10_AD002_indexed	2086542	1108980	418907	0.531	0.201	65	0	373871	0.892	7483	69612	0.166	2963	Outlier
190321_mCTseq_hs_21yr_BA10_UMB5577_3_UMB5577_4_C10_AD004_indexed	2444223	1136817	522795	0.465	0.214	314	0.001	468613	0.896	7405	94870	0.181	2955	L2-4_RORB
190321_mCTseq_hs_21yr_BA10_UMB5577_3_UMB5577_4_C10_AD006_indexed	2199510	1251740	236943	0.569	0.108	505	0.002	208986	0.882	6185	43993	0.186	1925	L1-3_CUX2
190321_mCTseq_hs_21yr_BA10_UMB5577_3_UMB5577_4_C10_AD007_indexed	1668101	929684	209674	0.557	0.126	483	0.002	189274	0.903	5999	42614	0.203	2248	L2-4_RORB
190321_mCTseq_hs_21yr_BA10_UMB5577_3_UMB5577_4_C10_AD008_indexed	1829312	969308	195157	0.53	0.107	108	0.001	171993	0.881	5786	39243	0.201	2260	L4_PLCH1
190321_mCTseq_hs_21yr_BA10_UMB5577_3_UMB5577_4_C10_AD010_indexed	1550556	953831	55832	0.615	0.036	213	0.004	49138	0.88	3959	12756	0.228	1199	CGE_NDNF
190321_mCTseq_hs_21yr_BA10_UMB5577_3_UMB5577_4_C10_AD012_indexed	2000427	963714	410859	0.482	0.205	401	0.001	367147	0.894	7054	74383	0.181	2929	L2-4_RORB
190321_mCTseq_hs_21yr_BA10_UMB5577_3_UMB5577_4_C11_AD001_indexed	1484150	833946	153200	0.562	0.103	249	0.002	137386	0.897	5549	30570	0.2	1871	Outlier
190321_mCTseq_hs_21yr_BA10_UMB5577_3_UMB5577_4_C11_AD002_indexed	1635080	1104793	80771	0.676	0.049	10	0	70076	0.868	4364	13279	0.164	1123	Outlier
190321_mCTseq_hs_21yr_BA10_UMB5577_3_UMB5577_4_C11_AD004_indexed	2196215	1353539	90398	0.616	0.041	408	0.005	78112	0.864	5422	16628	0.184	1536	L4_PLCH1
190321_mCTseq_hs_21yr_BA10_UMB5577_3_UMB5577_4_C11_AD006_indexed	2294651	1314429	123286	0.573	0.054	540	0.004	99078	0.804	7636	23484	0.19	2028	L2-4_RORB
190321_mCTseq_hs_21yr_BA10_UMB5577_3_UMB5577_4_C11_AD007_indexed	1724588	1009182	131962	0.585	0.077	308	0.002	116893	0.886	4996	23468	0.178	1525	MGE_CALB1
190321_mCTseq_hs_21yr_BA10_UMB5577_3_UMB5577_4_C11_AD008_indexed	1271773	730585	10190	0.574	0.008	152	0.015	6079	0.597	1889	1621	0.159	274	L4-6_LRRK1
190321_mCTseq_hs_21yr_BA10_UMB5577_3_UMB5577_4_C11_AD010_indexed	1630479	956276	85987	0.587	0.053	130	0.002	77346	0.9	3944	19794	0.23	1274	MGE_CALB1
190321_mCTseq_hs_21yr_BA10_UMB5577_3_UMB5577_4_C11_AD012_indexed	1737658	1032306	150403	0.594	0.087	342	0.002	133203	0.886	5229	29527	0.196	1868	CGE_VIP
190321_mCTseq_hs_21yr_BA10_UMB5577_3_UMB5577_4_C12_AD001_indexed	1274417	832404	44495	0.653	0.035	64	0.001	38708	0.87	3430	9170	0.206	743	Oligo_MBP
190321_mCTseq_hs_21yr_BA10_UMB5577_3_UMB5577_4_C12_AD002_indexed	1530072	1076947	39270	0.704	0.026	28	0.001	34442	0.877	2851	5783	0.147	554	Oligo_MBP
190321_mCTseq_hs_21yr_BA10_UMB5577_3_UMB5577_4_C12_AD004_indexed	1813753	1250935	22643	0.69	0.012	95	0.004	17235	0.761	3232	4031	0.178	459	Oligo_MBP
190321_mCTseq_hs_21yr_BA10_UMB5577_3_UMB5577_4_C12_AD006_indexed	1830303	1207098	16950	0.66	0.009	23	0.001	10743	0.634	3459	2308	0.136	414	Oligo_MBP
190321_mCTseq_hs_21yr_BA10_UMB5577_3_UMB5577_4_C12_AD007_indexed	1445361	997523	15005	0.69	0.01	52	0.003	10030	0.668	2839	1530	0.102	345	Micro-Endo_TYROBP
190321_mCTseq_hs_21yr_BA10_UMB5577_3_UMB5577_4_C12_AD010_indexed	1393878	861908	20669	0.618	0.015	56	0.003	16958	0.82	2519	4150	0.201	460	Oligo_MBP
190321_mCTseq_hs_21yr_BA10_UMB5577_3_UMB5577_4_C12_AD012_indexed	1758174	1199698	19052	0.682	0.011	15	0.001	13097	0.687	3573	1902	0.1	386	Astro_FGF3R
190321_mCTseq_hs_21yr_BA10_UMB5577_3_UMB5577_4_C1_AD001_indexed	1050477	628947	106839	0.599	0.102	81	0.001	93010	0.871	4952	21363	0.2	1605	Outlier
190321_mCTseq_hs_21yr_BA10_UMB5577_3_UMB5577_4_C1_AD002_indexed	1136084	781934	9871	0.688	0.009	29	0.003	6209	0.629	2185	1632	0.165	336	L4-6_LRRK1
190321_mCTseq_hs_21yr_BA10_UMB5577_3_UMB5577_4_C1_AD004_indexed	800364	353477	162349	0.442	0.203	86	0.001	146881	0.905	4935	25714	0.158	1632	CGE_LAMP5
190321_mCTseq_hs_21yr_BA10_UMB5577_3_UMB5577_4_C1_AD006_indexed	696291	266683	181381	0.383	0.26	105	0.001	161870	0.892	4306	33714	0.186	1718	L1-3_CUX2
190321_mCTseq_hs_21yr_BA10_UMB5577_3_UMB5577_4_C1_AD007_indexed	1303343	791455	32839	0.607	0.025	124	0.004	27155	0.827	3375	7080	0.216	836	L1-3_CUX2
190321_mCTseq_hs_21yr_BA10_UMB5577_3_UMB5577_4_C1_AD008_indexed	1444016	704940	141305	0.488	0.098	423	0.003	127862	0.905	5712	24948	0.177	2016	CGE-MGE_CHST9
190321_mCTseq_hs_21yr_BA10_UMB5577_3_UMB5577_4_C1_AD010_indexed	1300760	789997	36225	0.607	0.028	280	0.008	31088	0.858	3527	7483	0.207	884	MGE_PVALB
190321_mCTseq_hs_21yr_BA10_UMB5577_3_UMB5577_4_C1_AD012_indexed	1285020	836284	39840	0.651	0.031	58	0.001	32226	0.809	3453	7883	0.198	802	L4_PLCH1
190321_mCTseq_hs_21yr_BA10_UMB5577_3_UMB5577_4_C2_AD001_indexed	912608	585137	55392	0.641	0.061	56	0.001	48743	0.88	4226	10173	0.184	1069	CGE_LAMP5
190321_mCTseq_hs_21yr_BA10_UMB5577_3_UMB5577_4_C2_AD002_indexed	1367501	780132	215479	0.57	0.158	220	0.001	190289	0.883	5649	36593	0.17	2081	Outlier
190321_mCTseq_hs_21yr_BA10_UMB5577_3_UMB5577_4_C2_AD004_indexed	1584053	949755	159235	0.6	0.101	157	0.001	142661	0.896	5193	31523	0.198	1655	CGE_VIP
190321_mCTseq_hs_21yr_BA10_UMB5577_3_UMB5577_4_C2_AD006_indexed	1586845	918349	193498	0.579	0.122	52	0	173060	0.894	5255	33744	0.174	1647	L1-3_CUX2
190321_mCTseq_hs_21yr_BA10_UMB5577_3_UMB5577_4_C2_AD007_indexed	1606349	1015807	110563	0.632	0.069	50	0	95502	0.864	4680	21831	0.197	1469	L1-3_CUX2
190321_mCTseq_hs_21yr_BA10_UMB5577_3_UMB5577_4_C2_AD008_indexed	1587285	891878	105899	0.562	0.067	196	0.002	91814	0.867	4951	20371	0.192	1534	L4-5_FOXP2
190321_mCTseq_hs_21yr_BA10_UMB5577_3_UMB5577_4_C2_AD010_indexed	1681189	636459	445285	0.379	0.265	182	0	402269	0.903	7318	78649	0.177	3177	L2-4_RORB
190321_mCTseq_hs_21yr_BA10_UMB5577_3_UMB5577_4_C2_AD012_indexed	1536179	993932	77880	0.647	0.051	182	0.002	67206	0.863	4389	14951	0.192	1225	L1-3_CUX2
190321_mCTseq_hs_21yr_BA10_UMB5577_3_UMB5577_4_C3_AD001_indexed	870642	532386	72316	0.611	0.083	204	0.003	64317	0.889	4174	13453	0.186	1218	Outlier
190321_mCTseq_hs_21yr_BA10_UMB5577_3_UMB5577_4_C3_AD002_indexed	1063021	700115	63784	0.659	0.06	134	0.002	56285	0.882	4274	14275	0.224	1276	L4-5_FOXP2
190321_mCTseq_hs_21yr_BA10_UMB5577_3_UMB5577_4_C3_AD004_indexed	1168837	702421	16890	0.601	0.014	461	0.027	12317	0.729	2656	5056	0.299	593	L4_PLCH1
190321_mCTseq_hs_21yr_BA10_UMB5577_3_UMB5577_4_C3_AD006_indexed	1413454	791026	163247	0.56	0.115	185	0.001	148657	0.911	6149	31408	0.192	1992	CGE_NDNF
190321_mCTseq_hs_21yr_BA10_UMB5577_3_UMB5577_4_C3_AD007_indexed	1222205	747372	111400	0.611	0.091	137	0.001	98724	0.886	4789	20961	0.188	1678	L2-4_RORB
190321_mCTseq_hs_21yr_BA10_UMB5577_3_UMB5577_4_C3_AD008_indexed	1073067	671572	8776	0.626	0.008	111	0.013	5924	0.675	1761	1365	0.156	307	MGE_B3GAT2
190321_mCTseq_hs_21yr_BA10_UMB5577_3_UMB5577_4_C3_AD010_indexed	1229130	707479	75439	0.576	0.061	124	0.002	67980	0.901	4119	17032	0.226	1318	L4-6_LRRK1
190321_mCTseq_hs_21yr_BA10_UMB5577_3_UMB5577_4_C3_AD012_indexed	1076951	746042	8092	0.693	0.008	59	0.007	5153	0.637	1987	967	0.12	224	CGE_LAMP5
190321_mCTseq_hs_21yr_BA10_UMB5577_3_UMB5577_4_C4_AD001_indexed	509821	298141	47153	0.585	0.092	388	0.008	41814	0.887	3808	10302	0.218	1175	Outlier
190321_mCTseq_hs_21yr_BA10_UMB5577_3_UMB5577_4_C4_AD002_indexed	1376195	938110	51310	0.682	0.037	75	0.001	42920	0.836	3597	10186	0.199	1012	Outlier
190321_mCTseq_hs_21yr_BA10_UMB5577_3_UMB5577_4_C4_AD004_indexed	1528108	983786	21439	0.644	0.014	81	0.004	15371	0.717	3452	3532	0.165	721	L4-5_TOX
190321_mCTseq_hs_21yr_BA10_UMB5577_3_UMB5577_4_C4_AD006_indexed	1935462	1158133	124152	0.598	0.064	153	0.001	106875	0.861	5222	23490	0.189	1554	L4_PLCH1
190321_mCTseq_hs_21yr_BA10_UMB5577_3_UMB5577_4_C4_AD007_indexed	1539153	1028650	15435	0.668	0.01	432	0.028	12021	0.779	2358	4228	0.274	403	L4_PLCH1
190321_mCTseq_hs_21yr_BA10_UMB5577_3_UMB5577_4_C4_AD008_indexed	1528697	905540	49074	0.592	0.032	64	0.001	41724	0.85	3548	9560	0.195	975	CGE_NDNF
190321_mCTseq_hs_21yr_BA10_UMB5577_3_UMB5577_4_C4_AD010_indexed	1866644	1030338	210787	0.552	0.113	28	0	189035	0.897	5791	42528	0.202	2143	L2-4_RORB
190321_mCTseq_hs_21yr_BA10_UMB5577_3_UMB5577_4_C4_AD012_indexed	618408	403705	7842	0.653	0.013	79	0.01	5758	0.734	1288	1485	0.189	222	CGE_VIP_MBP
190321_mCTseq_hs_21yr_BA10_UMB5577_3_UMB5577_4_C5_AD001_indexed	875106	504898	99662	0.577	0.114	66	0.001	90186	0.905	4741	18155	0.182	1626	L4-6_LRRK1
190321_mCTseq_hs_21yr_BA10_UMB5577_3_UMB5577_4_C5_AD002_indexed	1084157	699632	99975	0.645	0.092	207	0.002	88514	0.885	4047	20444	0.204	1286	MGE_CALB1
190321_mCTseq_hs_21yr_BA10_UMB5577_3_UMB5577_4_C5_AD004_indexed	1023148	681512	21985	0.666	0.021	37	0.002	18075	0.822	2985	4836	0.22	619	MGE_B3GAT2
190321_mCTseq_hs_21yr_BA10_UMB5577_3_UMB5577_4_C5_AD006_indexed	1165821	735474	40390	0.631	0.035	40	0.001	34525	0.855	3786	9678	0.24	944	MGE_PVALB
190321_mCTseq_hs_21yr_BA10_UMB5577_3_UMB5577_4_C5_AD007_indexed	1078399	691480	56732	0.641	0.053	180	0.003	49408	0.871	3478	13140	0.232	1092	CGE_NDNF
190321_mCTseq_hs_21yr_BA10_UMB5577_3_UMB5577_4_C5_AD008_indexed	1178936	668302	101458	0.567	0.086	340	0.003	88619	0.873	4543	20504	0.202	1523	MGE_CALB1
190321_mCTseq_hs_21yr_BA10_UMB5577_3_UMB5577_4_C5_AD010_indexed	1303019	604976	258477	0.464	0.198	434	0.002	235193	0.91	6039	52630	0.204	2678	L4-6_LRRK1
190321_mCTseq_hs_21yr_BA10_UMB5577_3_UMB5577_4_C5_AD012_indexed	1187089	752355	63235	0.634	0.053	75	0.001	53712	0.849	3808	11770	0.186	1135	L2-4_RORB
190321_mCTseq_hs_21yr_BA10_UMB5577_3_UMB5577_4_C6_AD001_indexed	1058210	675867	64796	0.639	0.061	155	0.002	57606	0.889	3084	11974	0.185	1059	Outlier
190321_mCTseq_hs_21yr_BA10_UMB5577_3_UMB5577_4_C6_AD002_indexed	1136833	819770	8692	0.721	0.008	66	0.008	6375	0.733	1792	2321	0.267	294	CGE_NDNF
190321_mCTseq_hs_21yr_BA10_UMB5577_3_UMB5577_4_C6_AD004_indexed	1825799	946664	269698	0.518	0.148	243	0.001	240548	0.892	6378	51171	0.19	2346	L6_TSHZ2
190321_mCTseq_hs_21yr_BA10_UMB5577_3_UMB5577_4_C6_AD006_indexed	1784856	1071443	179131	0.6	0.1	149	0.001	157484	0.879	5291	32210	0.18	1580	L1-3_CUX2
190321_mCTseq_hs_21yr_BA10_UMB5577_3_UMB5577_4_C6_AD007_indexed	1477067	995863	27178	0.674	0.018	213	0.008	22914	0.843	2650	5753	0.212	566	CGE_NDNF
190321_mCTseq_hs_21yr_BA10_UMB5577_3_UMB5577_4_C6_AD008_indexed	1408670	840664	94487	0.597	0.067	68	0.001	64485	0.682	9602	10722	0.113	2198	L1-3_CUX2
190321_mCTseq_hs_21yr_BA10_UMB5577_3_UMB5577_4_C6_AD010_indexed	1415463	812155	108001	0.574	0.076	255	0.002	95095	0.881	4745	20550	0.19	1590	L4-6_LRRK1
190321_mCTseq_hs_21yr_BA10_UMB5577_3_UMB5577_4_C6_AD012_indexed	1681453	882499	309670	0.525	0.184	74	0	278873	0.901	6379	56656	0.183	2740	L6_TSHZ2
190321_mCTseq_hs_21yr_BA10_UMB5577_3_UMB5577_4_C7_AD001_indexed	1106493	662903	72149	0.599	0.065	352	0.005	63095	0.875	4733	16146	0.224	1377	Outlier
190321_mCTseq_hs_21yr_BA10_UMB5577_3_UMB5577_4_C7_AD002_indexed	1388533	864853	127699	0.623	0.092	134	0.001	113014	0.885	5141	25226	0.198	1690	Outlier
190321_mCTseq_hs_21yr_BA10_UMB5577_3_UMB5577_4_C7_AD004_indexed	1790641	1127170	75398	0.629	0.042	123	0.002	65019	0.862	4211	15558	0.206	1238	L4_PLCH1
190321_mCTseq_hs_21yr_BA10_UMB5577_3_UMB5577_4_C7_AD006_indexed	1973077	1110748	150176	0.563	0.076	332	0.002	128651	0.857	6555	30731	0.205	2028	L6_TSHZ2
190321_mCTseq_hs_21yr_BA10_UMB5577_3_UMB5577_4_C7_AD007_indexed	1636351	1089706	39406	0.666	0.024	45	0.001	32763	0.831	3352	8304	0.211	875	L2-4_RORB
190321_mCTseq_hs_21yr_BA10_UMB5577_3_UMB5577_4_C7_AD008_indexed	1475849	782904	186705	0.53	0.127	644	0.003	171357	0.918	5297	42076	0.225	2205	CGE_VIP
190321_mCTseq_hs_21yr_BA10_UMB5577_3_UMB5577_4_C7_AD010_indexed	1612008	966170	119359	0.599	0.074	183	0.002	109940	0.921	4418	23324	0.195	1365	CGE_NDNF
190321_mCTseq_hs_21yr_BA10_UMB5577_3_UMB5577_4_C7_AD012_indexed	2037424	994402	455951	0.488	0.224	101	0	416378	0.913	7144	79372	0.174	2931	L2-4_RORB
190321_mCTseq_hs_21yr_BA10_UMB5577_3_UMB5577_4_C8_AD001_indexed	1060617	505163	228739	0.476	0.216	263	0.001	209125	0.914	6167	47122	0.206	2508	MGE_PVALB
190321_mCTseq_hs_21yr_BA10_UMB5577_3_UMB5577_4_C8_AD002_indexed	1049043	678778	71459	0.647	0.068	73	0.001	55264	0.773	7481	9247	0.129	1558	MGE_CALB1
190321_mCTseq_hs_21yr_BA10_UMB5577_3_UMB5577_4_C8_AD004_indexed	1448387	819185	106262	0.566	0.073	649	0.006	91503	0.861	5809	26147	0.246	1842	L4_PLCH1
190321_mCTseq_hs_21yr_BA10_UMB5577_3_UMB5577_4_C8_AD006_indexed	1767752	844665	315807	0.478	0.179	242	0.001	280534	0.888	7085	57118	0.181	2924	L2-4_RORB
190321_mCTseq_hs_21yr_BA10_UMB5577_3_UMB5577_4_C8_AD007_indexed	953660	532586	123842	0.558	0.13	53	0	111489	0.9	4855	23602	0.191	1688	L2-4_RORB
190321_mCTseq_hs_21yr_BA10_UMB5577_3_UMB5577_4_C8_AD008_indexed	1092028	615967	30947	0.564	0.028	220	0.007	26123	0.844	3327	6328	0.204	795	MGE_B3GAT2
190321_mCTseq_hs_21yr_BA10_UMB5577_3_UMB5577_4_C8_AD010_indexed	1445026	823745	133307	0.57	0.092	210	0.002	121920	0.915	4821	28201	0.212	1792	L4-6_LRRK1
190321_mCTseq_hs_21yr_BA10_UMB5577_3_UMB5577_4_C8_AD012_indexed	1127445	722252	39900	0.641	0.035	83	0.002	34322	0.86	3570	8289	0.208	970	L4_PLCH1
190321_mCTseq_hs_21yr_BA10_UMB5577_3_UMB5577_4_C9_AD002_indexed	1627959	1064135	108500	0.654	0.067	131	0.001	94857	0.874	4540	21729	0.2	1406	Outlier
190321_mCTseq_hs_21yr_BA10_UMB5577_3_UMB5577_4_C9_AD004_indexed	2137280	1097215	318904	0.513	0.149	238	0.001	283403	0.889	6751	57357	0.18	2592	L2-4_RORB
190321_mCTseq_hs_21yr_BA10_UMB5577_3_UMB5577_4_C9_AD006_indexed	2101497	1188201	239519	0.565	0.114	1146	0.005	212909	0.889	5661	53818	0.225	1816	MGE_PVALB
190321_mCTseq_hs_21yr_BA10_UMB5577_3_UMB5577_4_C9_AD007_indexed	1675499	1117610	69874	0.667	0.042	36	0.001	60490	0.866	4848	14430	0.207	1149	CGE_LAMP5
190321_mCTseq_hs_21yr_BA10_UMB5577_3_UMB5577_4_C9_AD008_indexed	1916979	813713	420918	0.424	0.22	290	0.001	375850	0.893	6948	75440	0.179	2957	L2-4_RORB
190321_mCTseq_hs_21yr_BA10_UMB5577_3_UMB5577_4_C9_AD010_indexed	1732645	870018	255522	0.502	0.147	176	0.001	227820	0.892	5623	53467	0.209	2035	L2-4_RORB
190321_mCTseq_hs_21yr_BA10_UMB5577_3_UMB5577_4_C9_AD012_indexed	1569416	994474	73486	0.634	0.047	62	0.001	63477	0.864	4378	15810	0.215	1212	L1-3_CUX2
190321_mCTseq_hs_21yr_BA10_UMB5577_3_UMB5577_4_D10_AD001_indexed	1115371	735204	34674	0.659	0.031	474	0.014	28732	0.829	3188	7391	0.213	717	Outlier
190321_mCTseq_hs_21yr_BA10_UMB5577_3_UMB5577_4_D10_AD002_indexed	1479336	991307	63324	0.67	0.043	101	0.002	55542	0.877	4004	15750	0.249	1224	L4-5_FOXP2
190321_mCTseq_hs_21yr_BA10_UMB5577_3_UMB5577_4_D10_AD004_indexed	1784509	1115632	108102	0.625	0.061	67	0.001	97436	0.901	5050	22104	0.204	1380	CGE_LAMP5
190321_mCTseq_hs_21yr_BA10_UMB5577_3_UMB5577_4_D10_AD006_indexed	1990841	1134662	261062	0.57	0.131	196	0.001	232716	0.891	6494	41270	0.158	1957	L1-3_CUX2
190321_mCTseq_hs_21yr_BA10_UMB5577_3_UMB5577_4_D10_AD007_indexed	1521081	984199	54192	0.647	0.036	288	0.005	47582	0.878	3372	12403	0.229	976	MGE_CALB1
190321_mCTseq_hs_21yr_BA10_UMB5577_3_UMB5577_4_D10_AD008_indexed	1571428	772645	228866	0.492	0.146	218	0.001	206466	0.902	6186	39479	0.172	2330	L2-4_RORB
190321_mCTseq_hs_21yr_BA10_UMB5577_3_UMB5577_4_D10_AD010_indexed	1743923	967907	180900	0.555	0.104	195	0.001	156377	0.864	6783	38617	0.213	2301	L1-3_CUX2
190321_mCTseq_hs_21yr_BA10_UMB5577_3_UMB5577_4_D10_AD012_indexed	1635741	978793	143629	0.598	0.088	52	0	126046	0.878	5329	28233	0.197	1811	L2-4_RORB
190321_mCTseq_hs_21yr_BA10_UMB5577_3_UMB5577_4_D12_AD001_indexed	1133036	781374	12873	0.69	0.011	15	0.001	9048	0.703	2502	1883	0.146	357	Oligo_MBP
190321_mCTseq_hs_21yr_BA10_UMB5577_3_UMB5577_4_D12_AD002_indexed	1398726	997474	29353	0.713	0.021	9	0	23934	0.815	3281	5625	0.192	569	Oligo_MBP
190321_mCTseq_hs_21yr_BA10_UMB5577_3_UMB5577_4_D12_AD004_indexed	1735522	1173545	16743	0.676	0.01	207	0.012	11367	0.679	2995	2819	0.168	427	Oligo_MBP
190321_mCTseq_hs_21yr_BA10_UMB5577_3_UMB5577_4_D12_AD006_indexed	1817986	1187530	56298	0.653	0.031	144	0.003	47701	0.847	4514	7415	0.132	810	Oligo_MBP
190321_mCTseq_hs_21yr_BA10_UMB5577_3_UMB5577_4_D12_AD007_indexed	1449841	985507	17678	0.68	0.012	42	0.002	13968	0.79	2297	3127	0.177	399	Oligo_MBP
190321_mCTseq_hs_21yr_BA10_UMB5577_3_UMB5577_4_D12_AD008_indexed	1664200	1062833	22854	0.639	0.014	11	0	17677	0.773	3044	3780	0.165	468	Oligo_MBP
190321_mCTseq_hs_21yr_BA10_UMB5577_3_UMB5577_4_D12_AD010_indexed	1464274	955223	13980	0.652	0.01	18	0.001	7885	0.564	3847	1121	0.08	439	Micro-Endo_TYROBP
190321_mCTseq_hs_21yr_BA10_UMB5577_3_UMB5577_4_D12_AD012_indexed	1598107	1106690	9720	0.693	0.006	337	0.035	5815	0.598	2274	1140	0.117	233	Micro-Endo_TYROBP
190321_mCTseq_hs_21yr_BA10_UMB5577_3_UMB5577_4_D1_AD002_indexed	661501	292613	156517	0.442	0.237	229	0.001	142273	0.909	5036	28052	0.179	1898	MGE_B3GAT2
190321_mCTseq_hs_21yr_BA10_UMB5577_3_UMB5577_4_D1_AD004_indexed	1397512	855502	80811	0.612	0.058	641	0.008	70547	0.873	4654	16098	0.199	1370	L1-3_CUX2
190321_mCTseq_hs_21yr_BA10_UMB5577_3_UMB5577_4_D1_AD006_indexed	1337144	735002	109325	0.55	0.082	36	0	94120	0.861	5711	19446	0.178	1735	MGE_B3GAT2
190321_mCTseq_hs_21yr_BA10_UMB5577_3_UMB5577_4_D1_AD007_indexed	1451941	854981	127244	0.589	0.088	227	0.002	113325	0.891	4968	22974	0.181	1718	L2-4_RORB
190321_mCTseq_hs_21yr_BA10_UMB5577_3_UMB5577_4_D1_AD008_indexed	1287676	664302	139037	0.516	0.108	142	0.001	124556	0.896	5038	27835	0.2	1754	CGE_VIP
190321_mCTseq_hs_21yr_BA10_UMB5577_3_UMB5577_4_D1_AD010_indexed	1304370	747398	104321	0.573	0.08	999	0.01	94274	0.904	4578	24831	0.238	1507	MGE_CALB1
190321_mCTseq_hs_21yr_BA10_UMB5577_3_UMB5577_4_D1_AD012_indexed	1245771	793807	60439	0.637	0.049	94	0.002	52095	0.862	4013	11958	0.198	1104	L1-3_CUX2
190321_mCTseq_hs_21yr_BA10_UMB5577_3_UMB5577_4_D2_AD001_indexed	1084122	628721	97417	0.58	0.09	222	0.002	84065	0.863	4904	19964	0.205	1561	Outlier
190321_mCTseq_hs_21yr_BA10_UMB5577_3_UMB5577_4_D2_AD002_indexed	1109268	753430	19222	0.679	0.017	86	0.004	15530	0.808	2643	4841	0.252	525	L4-6_LRRK1
190321_mCTseq_hs_21yr_BA10_UMB5577_3_UMB5577_4_D2_AD004_indexed	1730899	941285	210616	0.544	0.122	269	0.001	186195	0.884	6254	36359	0.173	2202	L2-4_RORB
190321_mCTseq_hs_21yr_BA10_UMB5577_3_UMB5577_4_D2_AD006_indexed	1456419	922513	64226	0.633	0.044	113	0.002	54948	0.856	4708	12800	0.199	1170	L1-3_CUX2
190321_mCTseq_hs_21yr_BA10_UMB5577_3_UMB5577_4_D2_AD007_indexed	1230737	766239	86780	0.623	0.071	597	0.007	79757	0.919	3448	20150	0.232	1308	MGE_CALB1
190321_mCTseq_hs_21yr_BA10_UMB5577_3_UMB5577_4_D2_AD008_indexed	1326503	760415	71806	0.573	0.054	252	0.004	61934	0.863	4005	14161	0.197	1136	CGE_VIP
190321_mCTseq_hs_21yr_BA10_UMB5577_3_UMB5577_4_D2_AD010_indexed	1442912	872935	88935	0.605	0.062	359	0.004	78985	0.888	4260	20437	0.23	1381	CGE_VIP
190321_mCTseq_hs_21yr_BA10_UMB5577_3_UMB5577_4_D2_AD012_indexed	1367861	828266	102994	0.606	0.075	49	0	91395	0.887	4462	21019	0.204	1463	L4-5_FOXP2
190321_mCTseq_hs_21yr_BA10_UMB5577_3_UMB5577_4_D3_AD001_indexed	1131124	761176	9204	0.673	0.008	206	0.022	5766	0.626	2141	1430	0.155	275	Outlier
190321_mCTseq_hs_21yr_BA10_UMB5577_3_UMB5577_4_D3_AD002_indexed	1526404	883239	200117	0.579	0.131	173	0.001	177714	0.888	5654	38197	0.191	1884	Outlier
190321_mCTseq_hs_21yr_BA10_UMB5577_3_UMB5577_4_D3_AD004_indexed	1898982	1070045	243016	0.563	0.128	772	0.003	217771	0.896	5887	51806	0.213	2132	CGE_VIP
190321_mCTseq_hs_21yr_BA10_UMB5577_3_UMB5577_4_D3_AD006_indexed	1836005	867492	371587	0.472	0.202	73	0	334352	0.9	6937	66926	0.18	2805	CGE-MGE_CHST9
190321_mCTseq_hs_21yr_BA10_UMB5577_3_UMB5577_4_D3_AD008_indexed	1542865	749323	200135	0.486	0.13	394	0.002	176770	0.883	6038	37104	0.185	2270	L2-4_RORB
190321_mCTseq_hs_21yr_BA10_UMB5577_3_UMB5577_4_D3_AD010_indexed	1796979	1025598	179792	0.571	0.1	598	0.003	159026	0.884	4715	31601	0.176	1733	L1-3_CUX2
190321_mCTseq_hs_21yr_BA10_UMB5577_3_UMB5577_4_D3_AD012_indexed	1340909	897685	15015	0.669	0.011	560	0.037	10808	0.72	2422	3891	0.259	404	L4_PLCH1
190321_mCTseq_hs_21yr_BA10_UMB5577_3_UMB5577_4_D4_AD001_indexed	1138971	589695	238348	0.518	0.209	77	0	212486	0.891	5385	38046	0.16	1707	Outlier
190321_mCTseq_hs_21yr_BA10_UMB5577_3_UMB5577_4_D4_AD002_indexed	1441026	905239	118647	0.628	0.082	41	0	104462	0.88	4690	23182	0.195	1515	L4-6_LRRK1
190321_mCTseq_hs_21yr_BA10_UMB5577_3_UMB5577_4_D4_AD004_indexed	1030994	473445	141019	0.459	0.137	502	0.004	123037	0.872	5073	28514	0.202	1621	CGE_VIP
190321_mCTseq_hs_21yr_BA10_UMB5577_3_UMB5577_4_D4_AD006_indexed	2006816	1078682	292551	0.538	0.146	59	0	259490	0.887	6254	55036	0.188	2294	L4-6_LRRK1
190321_mCTseq_hs_21yr_BA10_UMB5577_3_UMB5577_4_D4_AD007_indexed	1710188	941032	275815	0.55	0.161	37	0	252772	0.916	5844	46101	0.167	2198	L1-3_CUX2
190321_mCTseq_hs_21yr_BA10_UMB5577_3_UMB5577_4_D4_AD008_indexed	1520680	869219	83257	0.572	0.055	318	0.004	71662	0.861	4447	18371	0.221	1325	L2-4_RORB
190321_mCTseq_hs_21yr_BA10_UMB5577_3_UMB5577_4_D4_AD010_indexed	1813114	1068481	126403	0.589	0.07	84	0.001	111860	0.885	4895	22403	0.177	1572	L1-3_CUX2
190321_mCTseq_hs_21yr_BA10_UMB5577_3_UMB5577_4_D4_AD012_indexed	1475515	959932	74186	0.651	0.05	121	0.002	65293	0.88	3847	14425	0.194	1094	CGE_LAMP5
190321_mCTseq_hs_21yr_BA10_UMB5577_3_UMB5577_4_D5_AD001_indexed	1058680	710680	8120	0.671	0.008	206	0.025	5063	0.624	1816	1305	0.161	216	Outlier
190321_mCTseq_hs_21yr_BA10_UMB5577_3_UMB5577_4_D5_AD002_indexed	1391040	908790	96176	0.653	0.069	235	0.002	83408	0.867	4571	19765	0.206	1296	Outlier
190321_mCTseq_hs_21yr_BA10_UMB5577_3_UMB5577_4_D5_AD004_indexed	738853	359483	106058	0.487	0.144	263	0.002	92937	0.876	4206	24234	0.228	1443	CGE_VIP
190321_mCTseq_hs_21yr_BA10_UMB5577_3_UMB5577_4_D5_AD006_indexed	1833965	1039686	198436	0.567	0.108	387	0.002	178851	0.901	5836	45522	0.229	2135	L4-6_LRRK1
190321_mCTseq_hs_21yr_BA10_UMB5577_3_UMB5577_4_D5_AD007_indexed	1702930	1051083	152259	0.617	0.089	172	0.001	138490	0.91	4793	34582	0.227	1649	MGE_CALB1
190321_mCTseq_hs_21yr_BA10_UMB5577_3_UMB5577_4_D5_AD008_indexed	1276785	738536	12288	0.578	0.01	124	0.01	7649	0.622	2315	1618	0.132	369	L2-4_RORB
190321_mCTseq_hs_21yr_BA10_UMB5577_3_UMB5577_4_D5_AD010_indexed	1669649	1021741	94310	0.612	0.056	183	0.002	84534	0.896	4106	20010	0.212	1246	CGE_VIP
190321_mCTseq_hs_21yr_BA10_UMB5577_3_UMB5577_4_D5_AD012_indexed	1647428	923324	215313	0.56	0.131	104	0	191532	0.89	5539	45171	0.21	2124	L2-4_RORB
190321_mCTseq_hs_21yr_BA10_UMB5577_3_UMB5577_4_D6_AD001_indexed	1336327	777116	144407	0.582	0.108	217	0.002	129700	0.898	5017	27765	0.192	1712	Outlier
190321_mCTseq_hs_21yr_BA10_UMB5577_3_UMB5577_4_D6_AD002_indexed	1531464	1039845	67827	0.679	0.044	36	0.001	59244	0.873	3707	14702	0.217	1026	Outlier
190321_mCTseq_hs_21yr_BA10_UMB5577_3_UMB5577_4_D6_AD004_indexed	1779854	1149023	87962	0.646	0.049	146	0.002	77666	0.883	5081	19675	0.224	1561	CGE_VIP
190321_mCTseq_hs_21yr_BA10_UMB5577_3_UMB5577_4_D6_AD006_indexed	1737981	1080952	17879	0.622	0.01	79	0.004	12504	0.699	2969	3301	0.185	537	L2-4_RORB
190321_mCTseq_hs_21yr_BA10_UMB5577_3_UMB5577_4_D6_AD007_indexed	1455433	921496	90688	0.633	0.062	446	0.005	82417	0.909	4258	23952	0.264	1440	CGE_VIP
190321_mCTseq_hs_21yr_BA10_UMB5577_3_UMB5577_4_D6_AD008_indexed	1608138	973790	24765	0.606	0.015	769	0.031	15417	0.623	4349	4233	0.171	742	MGE_PVALB
190321_mCTseq_hs_21yr_BA10_UMB5577_3_UMB5577_4_D6_AD010_indexed	1642618	1013309	83169	0.617	0.051	83	0.001	73620	0.885	4041	16232	0.195	1092	L1-3_CUX2
190321_mCTseq_hs_21yr_BA10_UMB5577_3_UMB5577_4_D6_AD012_indexed	1410899	827611	151061	0.587	0.107	235	0.002	134740	0.892	5099	28440	0.188	1841	L4-6_LRRK1
190321_mCTseq_hs_21yr_BA10_UMB5577_3_UMB5577_4_D7_AD001_indexed	780203	538947	11330	0.691	0.015	156	0.014	8827	0.779	1685	2987	0.264	291	Outlier
190321_mCTseq_hs_21yr_BA10_UMB5577_3_UMB5577_4_D7_AD002_indexed	1168327	832903	23879	0.713	0.02	114	0.005	20339	0.852	2509	5380	0.225	595	MGE_CALB1
190321_mCTseq_hs_21yr_BA10_UMB5577_3_UMB5577_4_D7_AD004_indexed	1605865	945903	137709	0.589	0.086	292	0.002	123086	0.894	5001	32755	0.238	1734	MGE_UNC5B
190321_mCTseq_hs_21yr_BA10_UMB5577_3_UMB5577_4_D7_AD006_indexed	1697725	1019412	131716	0.6	0.078	114	0.001	116267	0.883	5016	28235	0.214	1625	CGE_VIP
190321_mCTseq_hs_21yr_BA10_UMB5577_3_UMB5577_4_D7_AD007_indexed	1305383	816487	103570	0.625	0.079	326	0.003	90597	0.875	4160	20778	0.201	1357	L4_PLCH1
190321_mCTseq_hs_21yr_BA10_UMB5577_3_UMB5577_4_D7_AD008_indexed	1308824	797946	85156	0.61	0.065	160	0.002	76192	0.895	4262	17052	0.2	1327	MGE_CALB1
190321_mCTseq_hs_21yr_BA10_UMB5577_3_UMB5577_4_D7_AD010_indexed	1466842	920101	64012	0.627	0.044	303	0.005	57343	0.896	3622	18542	0.29	1217	CGE_VIP
190321_mCTseq_hs_21yr_BA10_UMB5577_3_UMB5577_4_D7_AD012_indexed	1268959	869405	17700	0.685	0.014	8	0	10189	0.576	3721	1542	0.087	515	L4-6_LRRK1
190321_mCTseq_hs_21yr_BA10_UMB5577_3_UMB5577_4_D8_AD001_indexed	979350	519232	157700	0.53	0.161	237	0.002	140022	0.888	5323	30370	0.193	1941	Outlier
190321_mCTseq_hs_21yr_BA10_UMB5577_3_UMB5577_4_D8_AD002_indexed	1193652	759356	105667	0.636	0.089	54	0.001	94158	0.891	4295	20972	0.198	1336	Outlier
190321_mCTseq_hs_21yr_BA10_UMB5577_3_UMB5577_4_D8_AD004_indexed	1717321	832863	341625	0.485	0.199	414	0.001	309336	0.905	6542	68200	0.2	2879	L4-6_LRRK1
190321_mCTseq_hs_21yr_BA10_UMB5577_3_UMB5577_4_D8_AD006_indexed	1473346	858829	28736	0.583	0.02	20	0.001	21324	0.742	3288	5758	0.2	766	MGE_PVALB
190321_mCTseq_hs_21yr_BA10_UMB5577_3_UMB5577_4_D8_AD007_indexed	1258766	838110	61330	0.666	0.049	114	0.002	55391	0.903	3474	13096	0.214	1062	CGE_NDNF
190321_mCTseq_hs_21yr_BA10_UMB5577_3_UMB5577_4_D8_AD008_indexed	1227289	706417	77228	0.576	0.063	160	0.002	68442	0.886	3989	14599	0.189	1108	MGE_CALB1
190321_mCTseq_hs_21yr_BA10_UMB5577_3_UMB5577_4_D8_AD010_indexed	1352791	694899	179435	0.514	0.133	176	0.001	159707	0.89	5460	33508	0.187	2001	L2-4_RORB
190321_mCTseq_hs_21yr_BA10_UMB5577_3_UMB5577_4_D8_AD012_indexed	1288320	791134	118504	0.614	0.092	70	0.001	105721	0.892	4520	21461	0.181	1394	L1-3_CUX2
190321_mCTseq_hs_21yr_BA10_UMB5577_3_UMB5577_4_D9_AD001_indexed	1232739	730439	124948	0.593	0.101	494	0.004	111115	0.889	4914	27933	0.224	1559	Outlier
190321_mCTseq_hs_21yr_BA10_UMB5577_3_UMB5577_4_D9_AD002_indexed	2025154	987467	475174	0.488	0.235	203	0	432487	0.91	7204	84407	0.178	3203	Outlier
190321_mCTseq_hs_21yr_BA10_UMB5577_3_UMB5577_4_D9_AD004_indexed	1864588	1240537	10186	0.665	0.005	41	0.004	5916	0.581	2256	1726	0.169	238	L1-3_CUX2
190321_mCTseq_hs_21yr_BA10_UMB5577_3_UMB5577_4_D9_AD007_indexed	2108599	1122780	356103	0.532	0.169	408	0.001	319618	0.898	6632	64874	0.182	2746	L2-4_RORB
190321_mCTseq_hs_21yr_BA10_UMB5577_3_UMB5577_4_D9_AD008_indexed	1583521	775925	194872	0.49	0.123	26	0	172485	0.885	4957	34667	0.178	1775	MGE_UNC5B
190321_mCTseq_hs_21yr_BA10_UMB5577_3_UMB5577_4_D9_AD010_indexed	1828193	1140235	85071	0.624	0.047	93	0.001	73469	0.864	3797	16452	0.193	934	L1-3_CUX2
190321_mCTseq_hs_21yr_BA10_UMB5577_3_UMB5577_4_D9_AD012_indexed	1747904	1009599	217883	0.578	0.125	62	0	192672	0.884	5203	40646	0.187	1696	L1-3_CUX2
190321_mCTseq_hs_21yr_BA10_UMB5577_3_UMB5577_4_E10_AD002_indexed	668836	233294	200323	0.349	0.3	71	0	179221	0.895	6023	39248	0.196	2357	Outlier
190321_mCTseq_hs_21yr_BA10_UMB5577_3_UMB5577_4_E10_AD004_indexed	1642973	920373	204195	0.56	0.124	225	0.001	181033	0.887	6010	36967	0.181	2059	L1-3_CUX2
190321_mCTseq_hs_21yr_BA10_UMB5577_3_UMB5577_4_E10_AD006_indexed	1431828	843159	140189	0.589	0.098	1264	0.009	126374	0.901	5060	31721	0.226	1693	CGE_VIP
190321_mCTseq_hs_21yr_BA10_UMB5577_3_UMB5577_4_E10_AD007_indexed	1637084	822715	316219	0.503	0.193	64	0	285265	0.902	7071	58657	0.185	3078	L2-4_RORB
190321_mCTseq_hs_21yr_BA10_UMB5577_3_UMB5577_4_E10_AD008_indexed	970076	611086	18357	0.63	0.019	148	0.008	13834	0.754	2795	3128	0.17	515	L1-3_CUX2
190321_mCTseq_hs_21yr_BA10_UMB5577_3_UMB5577_4_E10_AD012_indexed	1361161	744860	205262	0.547	0.151	50	0	184666	0.9	5582	36500	0.178	2132	L5-6_PDZRN4
190321_mCTseq_hs_21yr_BA10_UMB5577_3_UMB5577_4_E11_AD001_indexed	1127495	688225	68014	0.61	0.06	141	0.002	58037	0.853	4466	14235	0.209	1218	Outlier
190321_mCTseq_hs_21yr_BA10_UMB5577_3_UMB5577_4_E11_AD002_indexed	1394333	941833	74882	0.675	0.054	131	0.002	66318	0.886	3905	15235	0.203	1137	MGE_CALB1
190321_mCTseq_hs_21yr_BA10_UMB5577_3_UMB5577_4_E11_AD004_indexed	1333724	720460	150290	0.54	0.113	499	0.003	136312	0.907	5276	33365	0.222	1900	L4-6_LRRK1
190321_mCTseq_hs_21yr_BA10_UMB5577_3_UMB5577_4_E11_AD006_indexed	1790674	1103190	64478	0.616	0.036	337	0.005	53904	0.836	4473	11905	0.185	1100	L4-6_LRRK1
190321_mCTseq_hs_21yr_BA10_UMB5577_3_UMB5577_4_E11_AD007_indexed	1433872	914339	81401	0.638	0.057	67	0.001	70461	0.866	4209	15031	0.185	1229	L4_PLCH1
190321_mCTseq_hs_21yr_BA10_UMB5577_3_UMB5577_4_E11_AD008_indexed	1078306	592278	56123	0.549	0.052	73	0.001	49255	0.878	3531	11546	0.206	931	CGE_LAMP5
190321_mCTseq_hs_21yr_BA10_UMB5577_3_UMB5577_4_E11_AD010_indexed	1495800	862096	107049	0.576	0.072	1248	0.012	96411	0.901	4824	32951	0.308	1706	CGE_VIP
190321_mCTseq_hs_21yr_BA10_UMB5577_3_UMB5577_4_E11_AD012_indexed	1455472	869341	140649	0.597	0.097	22	0	124514	0.885	4922	26731	0.19	1639	MGE_CALB1
190321_mCTseq_hs_21yr_BA10_UMB5577_3_UMB5577_4_E12_AD001_indexed	1134010	726416	66462	0.641	0.059	166	0.002	60313	0.907	3663	12378	0.186	902	Oligo_MBP
190321_mCTseq_hs_21yr_BA10_UMB5577_3_UMB5577_4_E12_AD002_indexed	1055174	762252	13001	0.722	0.012	37	0.003	8988	0.691	2644	1221	0.094	323	Oligo_MBP
190321_mCTseq_hs_21yr_BA10_UMB5577_3_UMB5577_4_E12_AD004_indexed	1617721	1059706	14380	0.655	0.009	31	0.002	9525	0.662	2717	1534	0.107	328	Micro-Endo_TYROBP
190321_mCTseq_hs_21yr_BA10_UMB5577_3_UMB5577_4_E12_AD006_indexed	1441682	971623	5837	0.674	0.004	60	0.01	4555	0.78	673	1370	0.235	185	Micro-Endo_TYROBP
190321_mCTseq_hs_21yr_BA10_UMB5577_3_UMB5577_4_E12_AD007_indexed	1420274	968892	19884	0.682	0.014	45	0.002	16055	0.807	2633	3725	0.187	402	Oligo_MBP
190321_mCTseq_hs_21yr_BA10_UMB5577_3_UMB5577_4_E12_AD008_indexed	1484026	953383	13710	0.642	0.009	37	0.003	8022	0.585	3122	1287	0.094	358	Micro-Endo_TYROBP
190321_mCTseq_hs_21yr_BA10_UMB5577_3_UMB5577_4_E12_AD010_indexed	1514551	981949	14604	0.648	0.01	34	0.002	11579	0.793	2049	1994	0.137	292	Micro-Endo_TYROBP
190321_mCTseq_hs_21yr_BA10_UMB5577_3_UMB5577_4_E12_AD012_indexed	1669416	1070890	65330	0.641	0.039	96	0.001	56153	0.86	3933	11219	0.172	801	Oligo_MBP
190321_mCTseq_hs_21yr_BA10_UMB5577_3_UMB5577_4_E1_AD001_indexed	595351	385006	9111	0.647	0.015	156	0.017	6376	0.7	2120	1735	0.19	339	Outlier
190321_mCTseq_hs_21yr_BA10_UMB5577_3_UMB5577_4_E1_AD002_indexed	852941	553260	51792	0.649	0.061	110	0.002	44733	0.864	3752	11668	0.225	1158	Outlier
190321_mCTseq_hs_21yr_BA10_UMB5577_3_UMB5577_4_E1_AD004_indexed	981735	587550	9969	0.598	0.01	95	0.01	6419	0.644	2132	1972	0.198	347	L4-6_LRRK1
190321_mCTseq_hs_21yr_BA10_UMB5577_3_UMB5577_4_E1_AD006_indexed	1096334	662371	102993	0.604	0.094	1263	0.012	92627	0.899	5075	26187	0.254	1606	MGE_CALB1
190321_mCTseq_hs_21yr_BA10_UMB5577_3_UMB5577_4_E1_AD007_indexed	933877	571746	41953	0.612	0.045	320	0.008	37060	0.883	3520	9261	0.221	1056	CGE_VIP_MBP
190321_mCTseq_hs_21yr_BA10_UMB5577_3_UMB5577_4_E1_AD008_indexed	1104059	533899	84215	0.484	0.076	160	0.002	73746	0.876	4659	16152	0.192	1580	MGE_PVALB
190321_mCTseq_hs_21yr_BA10_UMB5577_3_UMB5577_4_E1_AD010_indexed	1114162	565772	115223	0.508	0.103	120	0.001	104765	0.909	5234	21142	0.183	1928	CGE-MGE_CHST9
190321_mCTseq_hs_21yr_BA10_UMB5577_3_UMB5577_4_E1_AD012_indexed	870239	565738	35175	0.65	0.04	56	0.002	31433	0.894	2768	9792	0.278	830	L1-3_CUX2
190321_mCTseq_hs_21yr_BA10_UMB5577_3_UMB5577_4_E2_AD001_indexed	862612	586564	16149	0.68	0.019	13	0.001	10042	0.622	3980	1714	0.106	500	Oligo_MBP
190321_mCTseq_hs_21yr_BA10_UMB5577_3_UMB5577_4_E2_AD002_indexed	1111509	729567	80092	0.656	0.072	88	0.001	71114	0.888	3890	16782	0.21	1081	MGE_CALB1
190321_mCTseq_hs_21yr_BA10_UMB5577_3_UMB5577_4_E2_AD004_indexed	1368791	883319	32740	0.645	0.024	75	0.002	25926	0.792	3690	5584	0.171	810	L2-4_RORB
190321_mCTseq_hs_21yr_BA10_UMB5577_3_UMB5577_4_E2_AD006_indexed	1403060	882944	90194	0.629	0.064	550	0.006	77683	0.861	4908	18291	0.203	1320	L1-3_CUX2
190321_mCTseq_hs_21yr_BA10_UMB5577_3_UMB5577_4_E2_AD007_indexed	1331478	873789	61345	0.656	0.046	53	0.001	52354	0.853	3600	11734	0.191	863	L1-3_CUX2
190321_mCTseq_hs_21yr_BA10_UMB5577_3_UMB5577_4_E2_AD008_indexed	1204274	679230	69680	0.564	0.058	20	0	59014	0.847	4284	11927	0.171	1128	L1-3_CUX2
190321_mCTseq_hs_21yr_BA10_UMB5577_3_UMB5577_4_E2_AD010_indexed	1346498	832049	62423	0.618	0.046	234	0.004	54166	0.868	3891	14603	0.234	1098	CGE_VIP
190321_mCTseq_hs_21yr_BA10_UMB5577_3_UMB5577_4_E2_AD012_indexed	944456	605109	37535	0.641	0.04	44	0.001	31238	0.832	2979	7344	0.196	653	L1-3_CUX2
190321_mCTseq_hs_21yr_BA10_UMB5577_3_UMB5577_4_E3_AD001_indexed	911838	605706	7537	0.664	0.008	43	0.006	4574	0.607	1846	978	0.13	238	CGE_VIP
190321_mCTseq_hs_21yr_BA10_UMB5577_3_UMB5577_4_E3_AD002_indexed	1521579	907907	169687	0.597	0.112	180	0.001	151798	0.895	5537	35478	0.209	2070	Outlier
190321_mCTseq_hs_21yr_BA10_UMB5577_3_UMB5577_4_E3_AD004_indexed	1663201	949409	186653	0.571	0.112	39	0	167570	0.898	5688	38665	0.207	1934	L4-6_LRRK1
190321_mCTseq_hs_21yr_BA10_UMB5577_3_UMB5577_4_E3_AD006_indexed	1692385	1019341	137054	0.602	0.081	176	0.001	124462	0.908	4915	21418	0.156	1412	CGE_NDNF
190321_mCTseq_hs_21yr_BA10_UMB5577_3_UMB5577_4_E3_AD007_indexed	1208317	640994	163998	0.53	0.136	163	0.001	144274	0.88	4882	28455	0.174	1668	L2-4_RORB
190321_mCTseq_hs_21yr_BA10_UMB5577_3_UMB5577_4_E3_AD008_indexed	1541513	826927	90884	0.536	0.059	103	0.001	80474	0.885	4677	19370	0.213	1583	L4-6_LRRK1
190321_mCTseq_hs_21yr_BA10_UMB5577_3_UMB5577_4_E3_AD010_indexed	1444843	875853	65266	0.606	0.045	206	0.003	57473	0.881	3818	12401	0.19	1092	CGE_NDNF
190321_mCTseq_hs_21yr_BA10_UMB5577_3_UMB5577_4_E3_AD012_indexed	1359708	824534	98264	0.606	0.072	45	0	85350	0.869	4523	20812	0.212	1524	L2-4_RORB
190321_mCTseq_hs_21yr_BA10_UMB5577_3_UMB5577_4_E4_AD001_indexed	1348847	787925	143910	0.584	0.107	441	0.003	127391	0.885	6449	26065	0.181	1833	CGE-MGE_CHST9
190321_mCTseq_hs_21yr_BA10_UMB5577_3_UMB5577_4_E4_AD002_indexed	1301412	942798	8158	0.724	0.006	58	0.007	4894	0.6	1985	1144	0.14	214	L4-5_FOXP2
190321_mCTseq_hs_21yr_BA10_UMB5577_3_UMB5577_4_E4_AD006_indexed	1505424	890848	115976	0.592	0.077	434	0.004	100775	0.869	4977	25352	0.219	1352	L1-3_CUX2
190321_mCTseq_hs_21yr_BA10_UMB5577_3_UMB5577_4_E4_AD007_indexed	1565057	955740	151005	0.611	0.096	100	0.001	135774	0.899	5175	26666	0.177	1738	L4-6_LRRK1
190321_mCTseq_hs_21yr_BA10_UMB5577_3_UMB5577_4_E4_AD008_indexed	1423779	786829	118776	0.553	0.083	30	0	105906	0.892	4906	28303	0.238	1811	L4-5_TOX
190321_mCTseq_hs_21yr_BA10_UMB5577_3_UMB5577_4_E4_AD010_indexed	1593088	945462	106855	0.593	0.067	33	0	94637	0.886	4164	22045	0.206	1349	CGE_VIP
190321_mCTseq_hs_21yr_BA10_UMB5577_3_UMB5577_4_E4_AD012_indexed	1389709	945060	31874	0.68	0.023	58	0.002	26052	0.817	3114	7405	0.232	706	MGE_B3GAT2
190321_mCTseq_hs_21yr_BA10_UMB5577_3_UMB5577_4_E5_AD001_indexed	994114	583108	113385	0.587	0.114	84	0.001	101527	0.895	4358	21293	0.188	1427	CGE_NDNF
190321_mCTseq_hs_21yr_BA10_UMB5577_3_UMB5577_4_E5_AD002_indexed	1729862	917467	328520	0.53	0.19	233	0.001	297116	0.904	6298	62776	0.191	2567	Outlier
190321_mCTseq_hs_21yr_BA10_UMB5577_3_UMB5577_4_E5_AD004_indexed	1930286	1152105	131334	0.597	0.068	50	0	114774	0.874	5161	27250	0.207	1597	L1-3_CUX2
190321_mCTseq_hs_21yr_BA10_UMB5577_3_UMB5577_4_E5_AD006_indexed	2133947	1248203	186826	0.585	0.088	39	0	168784	0.903	5400	40165	0.215	1777	MGE_B3GAT2
190321_mCTseq_hs_21yr_BA10_UMB5577_3_UMB5577_4_E5_AD007_indexed	1750606	1147008	81747	0.655	0.047	161	0.002	72653	0.889	4184	18603	0.228	1189	MGE_PVALB
190321_mCTseq_hs_21yr_BA10_UMB5577_3_UMB5577_4_E5_AD008_indexed	1896203	902174	250215	0.476	0.132	704	0.003	221443	0.885	6357	52323	0.209	2417	L5-6_PDZRN4
190321_mCTseq_hs_21yr_BA10_UMB5577_3_UMB5577_4_E5_AD010_indexed	1893031	1191546	73696	0.629	0.039	197	0.003	63378	0.86	3804	14503	0.197	1006	MGE_CALB1
190321_mCTseq_hs_21yr_BA10_UMB5577_3_UMB5577_4_E5_AD012_indexed	2010915	1053998	331698	0.524	0.165	143	0	304334	0.918	6296	65187	0.197	2479	L2-4_RORB
190321_mCTseq_hs_21yr_BA10_UMB5577_3_UMB5577_4_E6_AD001_indexed	889784	502503	111349	0.565	0.125	108	0.001	100005	0.898	4981	25178	0.226	1947	L4-6_LRRK1
190321_mCTseq_hs_21yr_BA10_UMB5577_3_UMB5577_4_E6_AD002_indexed	1145291	751538	84827	0.656	0.074	32	0	74886	0.883	3985	18145	0.214	1440	CGE_VIP
190321_mCTseq_hs_21yr_BA10_UMB5577_3_UMB5577_4_E6_AD004_indexed	1284243	849750	25819	0.662	0.02	494	0.019	20831	0.807	2969	6979	0.27	694	CGE_NDNF
190321_mCTseq_hs_21yr_BA10_UMB5577_3_UMB5577_4_E6_AD006_indexed	1553129	866833	191609	0.558	0.123	152	0.001	172076	0.898	5657	40703	0.212	2092	L4-6_LRRK1
190321_mCTseq_hs_21yr_BA10_UMB5577_3_UMB5577_4_E6_AD007_indexed	1175936	828719	8326	0.705	0.007	28	0.003	5527	0.664	1929	886	0.106	262	MGE_CALB1
190321_mCTseq_hs_21yr_BA10_UMB5577_3_UMB5577_4_E6_AD008_indexed	1299644	706870	102235	0.544	0.079	302	0.003	90414	0.884	4592	23456	0.229	1717	L4-5_FOXP2
190321_mCTseq_hs_21yr_BA10_UMB5577_3_UMB5577_4_E6_AD010_indexed	1274390	767610	74543	0.602	0.058	42	0.001	65507	0.879	3850	14785	0.198	1170	L1-3_CUX2
190321_mCTseq_hs_21yr_BA10_UMB5577_3_UMB5577_4_E6_AD012_indexed	1321449	867497	66679	0.656	0.05	35	0.001	58542	0.878	3855	16069	0.241	1237	CGE_VIP_MBP
190321_mCTseq_hs_21yr_BA10_UMB5577_3_UMB5577_4_E7_AD001_indexed	1000765	550768	138151	0.55	0.138	94	0.001	123106	0.891	5108	27637	0.2	1941	Outlier
190321_mCTseq_hs_21yr_BA10_UMB5577_3_UMB5577_4_E7_AD002_indexed	1122699	691134	125635	0.616	0.112	38	0	112165	0.893	4669	25753	0.205	1663	L4-5_FOXP2
190321_mCTseq_hs_21yr_BA10_UMB5577_3_UMB5577_4_E7_AD004_indexed	1265236	796452	38813	0.629	0.031	63	0.002	32809	0.845	3676	9154	0.236	1099	MGE_B3GAT2
190321_mCTseq_hs_21yr_BA10_UMB5577_3_UMB5577_4_E7_AD006_indexed	8455426	5731281	362401	0.678	0.043	3729	0.01	315137	0.87	11344	91336	0.252	4248	Outlier
190321_mCTseq_hs_21yr_BA10_UMB5577_3_UMB5577_4_E7_AD007_indexed	885630	535662	52744	0.605	0.06	39	0.001	46772	0.887	3540	11203	0.212	1165	L4_PLCH1
190321_mCTseq_hs_21yr_BA10_UMB5577_3_UMB5577_4_E7_AD008_indexed	1122814	563341	77822	0.502	0.069	88	0.001	68473	0.88	4668	16416	0.211	1470	L5-6_PDZRN4
190321_mCTseq_hs_21yr_BA10_UMB5577_3_UMB5577_4_E7_AD010_indexed	1383496	800157	120190	0.578	0.087	244	0.002	108630	0.904	4737	23683	0.197	1746	L4-6_LRRK1
190321_mCTseq_hs_21yr_BA10_UMB5577_3_UMB5577_4_E7_AD012_indexed	1048181	720234	8532	0.687	0.008	52	0.006	5992	0.702	1914	1523	0.179	275	L1-3_CUX2
190321_mCTseq_hs_21yr_BA10_UMB5577_3_UMB5577_4_E8_AD001_indexed	1082579	691290	71013	0.639	0.066	72	0.001	62853	0.885	3965	13031	0.184	1108	CGE_LAMP5
190321_mCTseq_hs_21yr_BA10_UMB5577_3_UMB5577_4_E8_AD002_indexed	1241611	875212	33581	0.705	0.027	53	0.002	27982	0.833	3715	6371	0.19	787	Outlier
190321_mCTseq_hs_21yr_BA10_UMB5577_3_UMB5577_4_E8_AD004_indexed	4375213	2964745	88784	0.678	0.02	372	0.004	75376	0.849	6126	20771	0.234	1662	Outlier
190321_mCTseq_hs_21yr_BA10_UMB5577_3_UMB5577_4_E8_AD006_indexed	919335	607153	39338	0.66	0.043	1648	0.042	32461	0.825	4163	12675	0.322	1053	Astro_FGF3R
190321_mCTseq_hs_21yr_BA10_UMB5577_3_UMB5577_4_E8_AD007_indexed	1678362	1029690	131139	0.614	0.078	192	0.001	117200	0.894	5134	24256	0.185	1729	L1-3_CUX2
190321_mCTseq_hs_21yr_BA10_UMB5577_3_UMB5577_4_E8_AD008_indexed	1521941	792629	172555	0.521	0.113	93	0.001	156459	0.907	5092	33241	0.193	1887	L2-4_RORB
190321_mCTseq_hs_21yr_BA10_UMB5577_3_UMB5577_4_E8_AD010_indexed	1499768	982040	25602	0.655	0.017	19	0.001	20931	0.818	2839	5721	0.223	640	L1-3_CUX2
190321_mCTseq_hs_21yr_BA10_UMB5577_3_UMB5577_4_E8_AD012_indexed	1344865	839062	86963	0.624	0.065	62	0.001	75864	0.872	4611	18996	0.218	1464	L1-3_CUX2
190321_mCTseq_hs_21yr_BA10_UMB5577_3_UMB5577_4_E9_AD001_indexed	3221827	2184422	148190	0.678	0.046	763	0.005	125538	0.847	7925	31705	0.214	2453	Oligo_MBP
190321_mCTseq_hs_21yr_BA10_UMB5577_3_UMB5577_4_E9_AD002_indexed	902296	631571	5871	0.7	0.007	43	0.007	3681	0.627	1333	746	0.127	158	Outlier
190321_mCTseq_hs_21yr_BA10_UMB5577_3_UMB5577_4_E9_AD004_indexed	1476501	832664	166236	0.564	0.113	190	0.001	150867	0.908	5326	37270	0.224	2025	MGE_B3GAT2
190321_mCTseq_hs_21yr_BA10_UMB5577_3_UMB5577_4_E9_AD007_indexed	1233678	774470	55543	0.628	0.045	93	0.002	48702	0.877	3462	11997	0.216	1082	MGE_CALB1
190321_mCTseq_hs_21yr_BA10_UMB5577_3_UMB5577_4_E9_AD008_indexed	929967	477710	62928	0.514	0.068	142	0.002	55523	0.882	3897	14018	0.223	1074	L1-3_CUX2
190321_mCTseq_hs_21yr_BA10_UMB5577_3_UMB5577_4_E9_AD010_indexed	1586788	746402	303723	0.47	0.191	72	0	275807	0.908	6556	57939	0.191	2882	L2-4_RORB
190321_mCTseq_hs_21yr_BA10_UMB5577_3_UMB5577_4_E9_AD012_indexed	1019090	687050	32633	0.674	0.032	8	0	28387	0.87	2953	8280	0.254	737	CGE_NDNF
190321_mCTseq_hs_21yr_BA10_UMB5577_3_UMB5577_4_F10_AD002_indexed	1670022	925855	294181	0.554	0.176	74	0	264716	0.9	6181	51746	0.176	2421	L4-6_LRRK1
190321_mCTseq_hs_21yr_BA10_UMB5577_3_UMB5577_4_F10_AD004_indexed	2057194	1130991	302701	0.55	0.147	256	0.001	266743	0.881	6656	52071	0.172	2420	CGE_VIP
190321_mCTseq_hs_21yr_BA10_UMB5577_3_UMB5577_4_F10_AD006_indexed	2008816	1097780	230217	0.546	0.115	267	0.001	210971	0.916	6163	41867	0.182	2192	MGE_PVALB
190321_mCTseq_hs_21yr_BA10_UMB5577_3_UMB5577_4_F10_AD007_indexed	1539904	1004133	79703	0.652	0.052	328	0.004	72633	0.911	4128	20249	0.254	1343	CGE_LAMP5
190321_mCTseq_hs_21yr_BA10_UMB5577_3_UMB5577_4_F10_AD008_indexed	1583852	813998	174284	0.514	0.11	90	0.001	152602	0.876	5638	30989	0.178	2013	L2-4_RORB
190321_mCTseq_hs_21yr_BA10_UMB5577_3_UMB5577_4_F10_AD010_indexed	1681385	1023408	89029	0.609	0.053	182	0.002	76586	0.86	4280	18039	0.203	1269	L1-3_CUX2
190321_mCTseq_hs_21yr_BA10_UMB5577_3_UMB5577_4_F10_AD012_indexed	1264723	834081	23096	0.659	0.018	74	0.003	18387	0.796	2539	4577	0.198	539	L4_PLCH1
190321_mCTseq_hs_21yr_BA10_UMB5577_3_UMB5577_4_F11_AD002_indexed	1176506	821805	22594	0.699	0.019	15	0.001	18243	0.807	2901	4164	0.184	598	Outlier
190321_mCTseq_hs_21yr_BA10_UMB5577_3_UMB5577_4_F11_AD004_indexed	1702737	989138	142462	0.581	0.084	24	0	125159	0.879	5366	26521	0.186	1827	L1-3_CUX2
190321_mCTseq_hs_21yr_BA10_UMB5577_3_UMB5577_4_F11_AD006_indexed	1677588	865431	260518	0.516	0.155	349	0.001	231475	0.889	6186	47530	0.182	2320	L2-4_RORB
190321_mCTseq_hs_21yr_BA10_UMB5577_3_UMB5577_4_F11_AD007_indexed	1314377	829738	71114	0.631	0.054	65	0.001	61860	0.87	3990	13394	0.188	1125	L1-3_CUX2
190321_mCTseq_hs_21yr_BA10_UMB5577_3_UMB5577_4_F11_AD008_indexed	1433855	777336	128784	0.542	0.09	248	0.002	115012	0.893	4863	27429	0.213	1741	CGE_VIP
190321_mCTseq_hs_21yr_BA10_UMB5577_3_UMB5577_4_F11_AD010_indexed	1331788	793399	66635	0.596	0.05	123	0.002	59091	0.887	3675	14420	0.216	1112	L4_PLCH1
190321_mCTseq_hs_21yr_BA10_UMB5577_3_UMB5577_4_F11_AD012_indexed	1295426	843284	59268	0.651	0.046	395	0.007	52486	0.886	3362	14567	0.246	905	MGE_CALB1
190321_mCTseq_hs_21yr_BA10_UMB5577_3_UMB5577_4_F12_AD001_indexed	556791	330143	5715	0.593	0.01	35	0.006	3491	0.611	1249	524	0.092	143	Oligo_MBP
190321_mCTseq_hs_21yr_BA10_UMB5577_3_UMB5577_4_F12_AD002_indexed	962343	689942	9048	0.717	0.009	51	0.006	6925	0.765	1644	2121	0.234	329	Oligo_MBP
190321_mCTseq_hs_21yr_BA10_UMB5577_3_UMB5577_4_F12_AD006_indexed	1292613	858071	16183	0.664	0.013	66	0.004	12261	0.758	2781	2360	0.146	430	Oligo_MBP
190321_mCTseq_hs_21yr_BA10_UMB5577_3_UMB5577_4_F12_AD007_indexed	1136742	739108	6310	0.65	0.006	59	0.009	4582	0.726	1075	1223	0.194	213	Oligo_MBP
190321_mCTseq_hs_21yr_BA10_UMB5577_3_UMB5577_4_F12_AD008_indexed	1339617	789594	27929	0.589	0.021	45	0.002	21945	0.786	3325	4396	0.157	595	Oligo_MBP
190321_mCTseq_hs_21yr_BA10_UMB5577_3_UMB5577_4_F12_AD010_indexed	1348191	789271	18461	0.585	0.014	187	0.01	14650	0.794	2497	2873	0.156	406	Oligo_MBP
190321_mCTseq_hs_21yr_BA10_UMB5577_3_UMB5577_4_F12_AD012_indexed	1281926	869654	11584	0.678	0.009	24	0.002	8006	0.691	2465	2196	0.19	356	Oligo_MBP
190321_mCTseq_hs_21yr_BA10_UMB5577_3_UMB5577_4_F1_AD001_indexed	1298616	715587	144900	0.551	0.112	722	0.005	126710	0.874	6054	29867	0.206	2066	Outlier
190321_mCTseq_hs_21yr_BA10_UMB5577_3_UMB5577_4_F1_AD002_indexed	1680473	932445	293603	0.555	0.175	139	0	263308	0.897	6264	54132	0.184	2222	Outlier
190321_mCTseq_hs_21yr_BA10_UMB5577_3_UMB5577_4_F1_AD004_indexed	1859061	1117302	29445	0.601	0.016	497	0.017	22513	0.765	3761	6137	0.208	772	L2-4_RORB
190321_mCTseq_hs_21yr_BA10_UMB5577_3_UMB5577_4_F1_AD006_indexed	1666815	1040212	72936	0.624	0.044	231	0.003	61580	0.844	4775	13015	0.178	1186	MGE_CALB1
190321_mCTseq_hs_21yr_BA10_UMB5577_3_UMB5577_4_F1_AD007_indexed	1685212	1107438	39905	0.657	0.024	82	0.002	33012	0.827	3776	8086	0.203	816	L5-6_PDZRN4
190321_mCTseq_hs_21yr_BA10_UMB5577_3_UMB5577_4_F1_AD008_indexed	1840289	854577	195218	0.464	0.106	284	0.001	174108	0.892	6333	37057	0.19	2378	L2-4_RORB
190321_mCTseq_hs_21yr_BA10_UMB5577_3_UMB5577_4_F1_AD010_indexed	1491029	842941	126477	0.565	0.085	120	0.001	111305	0.88	4625	23287	0.184	1445	L1-3_CUX2
190321_mCTseq_hs_21yr_BA10_UMB5577_3_UMB5577_4_F1_AD012_indexed	1863226	929545	354256	0.499	0.19	270	0.001	323287	0.913	7161	68166	0.192	2951	L4-6_LRRK1
190321_mCTseq_hs_21yr_BA10_UMB5577_3_UMB5577_4_F2_AD001_indexed	1190778	702427	138915	0.59	0.117	67	0	122908	0.885	4960	26330	0.19	1702	CGE_VIP
190321_mCTseq_hs_21yr_BA10_UMB5577_3_UMB5577_4_F2_AD002_indexed	1792549	853243	428499	0.476	0.239	133	0	390401	0.911	7564	80497	0.188	3402	Outlier
190321_mCTseq_hs_21yr_BA10_UMB5577_3_UMB5577_4_F2_AD004_indexed	1822985	946919	297172	0.519	0.163	272	0.001	267147	0.899	6601	57049	0.192	2502	L4-6_LRRK1
190321_mCTseq_hs_21yr_BA10_UMB5577_3_UMB5577_4_F2_AD006_indexed	1720778	988337	179690	0.574	0.104	712	0.004	161471	0.899	5710	35494	0.198	1843	MGE_CALB1
190321_mCTseq_hs_21yr_BA10_UMB5577_3_UMB5577_4_F2_AD007_indexed	1821173	954162	329250	0.524	0.181	45	0	293277	0.891	7068	60730	0.184	2887	L2-4_RORB
190321_mCTseq_hs_21yr_BA10_UMB5577_3_UMB5577_4_F2_AD008_indexed	1408471	843764	36553	0.599	0.026	178	0.005	28855	0.789	3731	6326	0.173	913	L1-3_CUX2
190321_mCTseq_hs_21yr_BA10_UMB5577_3_UMB5577_4_F2_AD010_indexed	1249874	544862	237641	0.436	0.19	380	0.002	216043	0.909	5600	49853	0.21	2166	L2-4_RORB
190321_mCTseq_hs_21yr_BA10_UMB5577_3_UMB5577_4_F2_AD012_indexed	1179583	786691	26097	0.667	0.022	60	0.002	21319	0.817	2942	6032	0.231	723	MGE_PVALB
190321_mCTseq_hs_21yr_BA10_UMB5577_3_UMB5577_4_F3_AD002_indexed	1634228	1007468	154269	0.616	0.094	74	0	139099	0.902	5061	32443	0.21	1843	L4-5_FOXP2
190321_mCTseq_hs_21yr_BA10_UMB5577_3_UMB5577_4_F3_AD004_indexed	2307818	1216754	294684	0.527	0.128	283	0.001	259415	0.88	6488	49387	0.168	2236	L1-3_CUX2
190321_mCTseq_hs_21yr_BA10_UMB5577_3_UMB5577_4_F3_AD006_indexed	2256136	1243996	217379	0.551	0.096	469	0.002	188057	0.865	6159	39806	0.183	2071	L2-4_RORB
190321_mCTseq_hs_21yr_BA10_UMB5577_3_UMB5577_4_F3_AD007_indexed	1784775	1149186	93810	0.644	0.053	227	0.002	81263	0.866	4570	17436	0.186	1332	L4-5_FOXP2
190321_mCTseq_hs_21yr_BA10_UMB5577_3_UMB5577_4_F3_AD008_indexed	893361	482919	20303	0.541	0.023	176	0.009	16088	0.792	2133	4975	0.245	534	L4-6_LRRK1
190321_mCTseq_hs_21yr_BA10_UMB5577_3_UMB5577_4_F3_AD010_indexed	1791794	1037537	132740	0.579	0.074	79	0.001	116536	0.878	5057	24801	0.187	1648	L4_PLCH1
190321_mCTseq_hs_21yr_BA10_UMB5577_3_UMB5577_4_F3_AD012_indexed	1759498	1070807	166843	0.609	0.095	74	0	149664	0.897	5150	32639	0.196	1620	L1-3_CUX2
190321_mCTseq_hs_21yr_BA10_UMB5577_3_UMB5577_4_F4_AD001_indexed	1826111	859064	459774	0.47	0.252	252	0.001	410411	0.893	6948	73727	0.16	2712	Outlier
190321_mCTseq_hs_21yr_BA10_UMB5577_3_UMB5577_4_F4_AD002_indexed	1908148	1173660	200031	0.615	0.105	244	0.001	177848	0.889	5495	42383	0.212	1891	L4-5_FOXP2
190321_mCTseq_hs_21yr_BA10_UMB5577_3_UMB5577_4_F4_AD004_indexed	804143	243168	168635	0.302	0.21	264	0.002	153006	0.907	3678	34601	0.205	1431	MGE_PVALB
190321_mCTseq_hs_21yr_BA10_UMB5577_3_UMB5577_4_F4_AD006_indexed	2416215	1318062	332618	0.546	0.138	55	0	300068	0.902	6336	58334	0.175	2201	L4-5_FOXP2
190321_mCTseq_hs_21yr_BA10_UMB5577_3_UMB5577_4_F4_AD007_indexed	1847101	1267332	25576	0.686	0.014	98	0.004	21118	0.826	2789	6266	0.245	632	L1-3_CUX2
190321_mCTseq_hs_21yr_BA10_UMB5577_3_UMB5577_4_F4_AD008_indexed	1846953	1027161	149559	0.556	0.081	129	0.001	131145	0.877	4975	27458	0.184	1595	L1-3_CUX2
190321_mCTseq_hs_21yr_BA10_UMB5577_3_UMB5577_4_F4_AD010_indexed	1873907	1187558	61168	0.634	0.033	605	0.01	52977	0.866	3727	19700	0.322	1043	MGE_CALB1
190321_mCTseq_hs_21yr_BA10_UMB5577_3_UMB5577_4_F4_AD012_indexed	2090427	1173044	268146	0.561	0.128	499	0.002	236919	0.884	6147	45984	0.171	2198	L4-6_LRRK1
190321_mCTseq_hs_21yr_BA10_UMB5577_3_UMB5577_4_F5_AD001_indexed	911654	631264	9618	0.692	0.011	105	0.011	6592	0.685	2161	1615	0.168	311	Outlier
190321_mCTseq_hs_21yr_BA10_UMB5577_3_UMB5577_4_F5_AD002_indexed	1320347	893188	39213	0.676	0.03	161	0.004	33438	0.853	3349	11005	0.281	938	Outlier
190321_mCTseq_hs_21yr_BA10_UMB5577_3_UMB5577_4_F5_AD004_indexed	1867027	1138993	152633	0.61	0.082	157	0.001	135941	0.891	4907	26727	0.175	1455	L1-3_CUX2
190321_mCTseq_hs_21yr_BA10_UMB5577_3_UMB5577_4_F5_AD006_indexed	1708760	1087403	90755	0.636	0.053	26	0	78623	0.866	4323	16887	0.186	1206	MGE_CALB1
190321_mCTseq_hs_21yr_BA10_UMB5577_3_UMB5577_4_F5_AD007_indexed	1620944	978752	113986	0.604	0.07	134	0.001	100097	0.878	4418	25569	0.224	1517	CGE_VIP
190321_mCTseq_hs_21yr_BA10_UMB5577_3_UMB5577_4_F5_AD008_indexed	1696528	994567	90471	0.586	0.053	559	0.006	78357	0.866	4298	18897	0.209	1166	L1-3_CUX2
190321_mCTseq_hs_21yr_BA10_UMB5577_3_UMB5577_4_F5_AD010_indexed	1608935	1036442	20055	0.644	0.012	70	0.003	15985	0.797	2678	3632	0.181	611	L1-3_CUX2
190321_mCTseq_hs_21yr_BA10_UMB5577_3_UMB5577_4_F5_AD012_indexed	1762522	1089667	166432	0.618	0.094	221	0.001	146572	0.881	5315	33620	0.202	1810	L4-5_FOXP2
190321_mCTseq_hs_21yr_BA10_UMB5577_3_UMB5577_4_F6_AD001_indexed	1308719	820558	98393	0.627	0.075	266	0.003	85242	0.866	5113	20824	0.212	1568	L4-6_LRRK1
190321_mCTseq_hs_21yr_BA10_UMB5577_3_UMB5577_4_F6_AD002_indexed	1660198	1005604	185283	0.606	0.112	60	0	142548	0.769	10843	27921	0.151	2997	L1-3_CUX2
190321_mCTseq_hs_21yr_BA10_UMB5577_3_UMB5577_4_F6_AD006_indexed	2014234	1246591	97389	0.619	0.048	429	0.004	82487	0.847	5193	20379	0.209	1438	L4-6_LRRK1
190321_mCTseq_hs_21yr_BA10_UMB5577_3_UMB5577_4_F6_AD007_indexed	1460234	1004765	28096	0.688	0.019	142	0.005	22611	0.805	3115	5438	0.194	731	L4-6_LRRK1
190321_mCTseq_hs_21yr_BA10_UMB5577_3_UMB5577_4_F6_AD010_indexed	1643176	1028729	37874	0.626	0.023	98	0.003	32055	0.846	3805	8501	0.224	974	L1-3_CUX2
190321_mCTseq_hs_21yr_BA10_UMB5577_3_UMB5577_4_F6_AD012_indexed	1784303	1182826	46183	0.663	0.026	89	0.002	38491	0.833	3758	9095	0.197	863	L1-3_CUX2
190321_mCTseq_hs_21yr_BA10_UMB5577_3_UMB5577_4_F7_AD001_indexed	790677	481065	60464	0.608	0.076	193	0.003	53266	0.881	4101	11784	0.195	1290	Outlier
190321_mCTseq_hs_21yr_BA10_UMB5577_3_UMB5577_4_F7_AD002_indexed	888244	596514	55938	0.672	0.063	62	0.001	49652	0.888	3904	11372	0.203	1000	CGE_LAMP5
190321_mCTseq_hs_21yr_BA10_UMB5577_3_UMB5577_4_F7_AD004_indexed	1069965	694297	49508	0.649	0.046	130	0.003	42231	0.853	4196	9650	0.195	959	MGE_PVALB
190321_mCTseq_hs_21yr_BA10_UMB5577_3_UMB5577_4_F7_AD006_indexed	1421613	728532	246032	0.512	0.173	536	0.002	222276	0.903	6777	43548	0.177	2409	L1-3_CUX2
190321_mCTseq_hs_21yr_BA10_UMB5577_3_UMB5577_4_F7_AD007_indexed	938249	662263	4261	0.706	0.005	182	0.043	2512	0.59	1310	623	0.146	132	L1-3_CUX2
190321_mCTseq_hs_21yr_BA10_UMB5577_3_UMB5577_4_F7_AD008_indexed	1040645	602376	56129	0.579	0.054	7	0	47789	0.851	3916	9279	0.165	1172	L1-3_CUX2
190321_mCTseq_hs_21yr_BA10_UMB5577_3_UMB5577_4_F7_AD010_indexed	835249	504738	26256	0.604	0.031	145	0.006	21175	0.806	2988	5404	0.206	666	Outlier
190321_mCTseq_hs_21yr_BA10_UMB5577_3_UMB5577_4_F7_AD012_indexed	965668	621833	70327	0.644	0.073	30	0	61906	0.88	3963	15247	0.217	1296	CGE_LAMP5
190321_mCTseq_hs_21yr_BA10_UMB5577_3_UMB5577_4_F8_AD001_indexed	1132099	604429	177051	0.534	0.156	109	0.001	158613	0.896	5006	31934	0.18	1824	Outlier
190321_mCTseq_hs_21yr_BA10_UMB5577_3_UMB5577_4_F8_AD002_indexed	1525681	1034249	89779	0.678	0.059	353	0.004	80066	0.892	3915	20310	0.226	1357	CGE_VIP
190321_mCTseq_hs_21yr_BA10_UMB5577_3_UMB5577_4_F8_AD004_indexed	1700201	1049792	143079	0.617	0.084	150	0.001	126832	0.886	4909	25830	0.181	1421	L1-3_CUX2
190321_mCTseq_hs_21yr_BA10_UMB5577_3_UMB5577_4_F8_AD007_indexed	1520182	976403	86851	0.642	0.057	123	0.001	74765	0.861	4330	18095	0.208	1376	L4_PLCH1
190321_mCTseq_hs_21yr_BA10_UMB5577_3_UMB5577_4_F8_AD008_indexed	1726352	874412	168146	0.507	0.097	276	0.002	150033	0.892	5677	31749	0.189	2113	L2-4_RORB
190321_mCTseq_hs_21yr_BA10_UMB5577_3_UMB5577_4_F8_AD010_indexed	1638243	1026675	75183	0.627	0.046	390	0.005	65814	0.875	3894	19431	0.258	1314	CGE_LAMP5
190321_mCTseq_hs_21yr_BA10_UMB5577_3_UMB5577_4_F8_AD012_indexed	1491631	1044792	20335	0.7	0.014	131	0.006	14884	0.732	3437	3388	0.167	577	CGE_LAMP5
190321_mCTseq_hs_21yr_BA10_UMB5577_3_UMB5577_4_F9_AD001_indexed	1113072	709208	59901	0.637	0.054	133	0.002	53215	0.888	3366	13310	0.222	1073	MGE_B3GAT2
190321_mCTseq_hs_21yr_BA10_UMB5577_3_UMB5577_4_F9_AD002_indexed	1079491	718134	33794	0.665	0.031	135	0.004	27580	0.816	2911	7921	0.234	749	Outlier
190321_mCTseq_hs_21yr_BA10_UMB5577_3_UMB5577_4_F9_AD004_indexed	1978598	1228798	108485	0.621	0.055	215	0.002	95880	0.884	4710	23511	0.217	1335	L1-3_CUX2
190321_mCTseq_hs_21yr_BA10_UMB5577_3_UMB5577_4_F9_AD006_indexed	1811447	1118292	105472	0.617	0.058	704	0.007	89629	0.85	4724	22803	0.216	1230	L1-3_CUX2
190321_mCTseq_hs_21yr_BA10_UMB5577_3_UMB5577_4_F9_AD007_indexed	1889335	1250337	68793	0.662	0.036	137	0.002	58741	0.854	4070	14612	0.212	1169	CGE_NDNF
190321_mCTseq_hs_21yr_BA10_UMB5577_3_UMB5577_4_F9_AD008_indexed	1677820	1011267	40698	0.603	0.024	60	0.001	32873	0.808	3719	8198	0.201	854	L1-3_CUX2
190321_mCTseq_hs_21yr_BA10_UMB5577_3_UMB5577_4_F9_AD010_indexed	1863675	1181669	64868	0.634	0.035	262	0.004	54009	0.833	4685	12716	0.196	1027	CGE_VIP
190321_mCTseq_hs_21yr_BA10_UMB5577_3_UMB5577_4_F9_AD012_indexed	1700081	1103267	30967	0.649	0.018	250	0.008	24905	0.804	3541	8014	0.259	746	L4-5_TOX
190321_mCTseq_hs_21yr_BA10_UMB5577_3_UMB5577_4_G10_AD001_indexed	1338617	849635	111401	0.635	0.083	444	0.004	99874	0.897	4687	22803	0.205	1380	Outlier
190321_mCTseq_hs_21yr_BA10_UMB5577_3_UMB5577_4_G10_AD002_indexed	483717	328030	23377	0.678	0.048	0	0	21086	0.902	2462	4393	0.188	759	MGE_CALB1
190321_mCTseq_hs_21yr_BA10_UMB5577_3_UMB5577_4_G10_AD004_indexed	2120897	1208061	218003	0.57	0.103	115	0.001	196786	0.903	6160	39136	0.18	2077	MGE_PVALB
190321_mCTseq_hs_21yr_BA10_UMB5577_3_UMB5577_4_G10_AD006_indexed	1907466	1147039	160669	0.601	0.084	73	0	142040	0.884	5435	28173	0.175	1517	L1-3_CUX2
190321_mCTseq_hs_21yr_BA10_UMB5577_3_UMB5577_4_G10_AD007_indexed	1433082	979640	7827	0.684	0.005	28	0.004	4977	0.636	1546	868	0.111	235	L4_PLCH1
190321_mCTseq_hs_21yr_BA10_UMB5577_3_UMB5577_4_G10_AD008_indexed	1660201	886215	147155	0.534	0.089	304	0.002	129886	0.883	5380	26888	0.183	1683	L1-3_CUX2
190321_mCTseq_hs_21yr_BA10_UMB5577_3_UMB5577_4_G10_AD010_indexed	922622	479001	92235	0.519	0.1	891	0.01	84060	0.911	4172	21895	0.237	1258	CGE_NDNF
190321_mCTseq_hs_21yr_BA10_UMB5577_3_UMB5577_4_G10_AD012_indexed	2176842	1078879	425202	0.496	0.195	132	0	384257	0.904	7454	76595	0.18	3268	L2-4_RORB
190321_mCTseq_hs_21yr_BA10_UMB5577_3_UMB5577_4_G11_AD001_indexed	1023218	667555	21773	0.652	0.021	81	0.004	17764	0.816	2857	4425	0.203	608	Outlier
190321_mCTseq_hs_21yr_BA10_UMB5577_3_UMB5577_4_G11_AD002_indexed	1099648	766530	29531	0.697	0.027	14	0	25278	0.856	2791	6770	0.229	620	L4-6_LRRK1
[truncated: 2,374 more rows]

## Sheet: Methylome
Table S4. Metadata for snmC2T-seq data generated from human brain frontal cortex
Sample	mHCCC/HCCC	mHCG/HCG	mHCH/HCH	mGCH/GCH	Estimated mCG/CG	Estimated mCH/CH	Estimated mGCH/GCH%	% Coverage	snmC2T-seq Baseline Cluster
190305_mCTseq_hs_21yr_BA10_UMB5577_1_UMB5577_2_A10_AD001_indexed	0.00745	0.80024	0.043	0.12858	0.79874	0.03582	0.12204	0.0454	L2-4_RORB
190305_mCTseq_hs_21yr_BA10_UMB5577_1_UMB5577_2_A10_AD002_indexed	0.00598	0.81258	0.03351	0.12376	0.81145	0.0277	0.11849	0.0496	L1-3_CUX2
190305_mCTseq_hs_21yr_BA10_UMB5577_1_UMB5577_2_A10_AD004_indexed	0.00758	0.8564	0.04361	0.14185	0.8553	0.03631	0.1353	0.0648	MGE_PVALB
190305_mCTseq_hs_21yr_BA10_UMB5577_1_UMB5577_2_A10_AD006_indexed	0.01548	0.86381	0.08401	0.17992	0.86167	0.06961	0.16703	0.0675	MGE_B3GAT2
190305_mCTseq_hs_21yr_BA10_UMB5577_1_UMB5577_2_A10_AD007_indexed	0.01146	0.82491	0.06154	0.15374	0.82288	0.05066	0.14393	0.0763	L5-6_PDZRN4
190305_mCTseq_hs_21yr_BA10_UMB5577_1_UMB5577_2_A10_AD008_indexed	0.00546	0.78896	0.03059	0.10671	0.7878	0.02527	0.10181	0.0566	L1-3_CUX2
190305_mCTseq_hs_21yr_BA10_UMB5577_1_UMB5577_2_A10_AD010_indexed	0.00843	0.78901	0.04733	0.13981	0.78722	0.03923	0.1325	0.0579	L2-4_RORB
190305_mCTseq_hs_21yr_BA10_UMB5577_1_UMB5577_2_A10_AD012_indexed	0.00831	0.81788	0.04741	0.15675	0.81635	0.03943	0.14968	0.0539	L4-5_FOXP2
190305_mCTseq_hs_21yr_BA10_UMB5577_1_UMB5577_2_A11_AD001_indexed	0.00952	0.80661	0.05574	0.13415	0.80475	0.04666	0.12583	0.0462	L2-4_RORB
190305_mCTseq_hs_21yr_BA10_UMB5577_1_UMB5577_2_A11_AD002_indexed	0.0198	0.86161	0.10204	0.20639	0.85881	0.0839	0.19036	0.0648	L6_TSHZ2
190305_mCTseq_hs_21yr_BA10_UMB5577_1_UMB5577_2_A11_AD004_indexed	0.00602	0.81135	0.03472	0.11234	0.81021	0.02887	0.10696	0.0624	L1-3_CUX2
190305_mCTseq_hs_21yr_BA10_UMB5577_1_UMB5577_2_A11_AD006_indexed	0.00525	0.80033	0.02727	0.12546	0.79928	0.02214	0.12084	0.0763	L1-3_CUX2
190305_mCTseq_hs_21yr_BA10_UMB5577_1_UMB5577_2_A11_AD007_indexed	0.01301	0.86672	0.07092	0.14547	0.86496	0.05867	0.13421	0.074	CGE_NDNF
190305_mCTseq_hs_21yr_BA10_UMB5577_1_UMB5577_2_A11_AD008_indexed	0.00798	0.81302	0.04614	0.15334	0.81152	0.03847	0.14653	0.0574	L4-5_FOXP2
190305_mCTseq_hs_21yr_BA10_UMB5577_1_UMB5577_2_A11_AD010_indexed	0.01724	0.87191	0.09811	0.17554	0.86966	0.08229	0.16108	0.0542	MGE_PVALB
190305_mCTseq_hs_21yr_BA10_UMB5577_1_UMB5577_2_A11_AD012_indexed	0.00666	0.79772	0.03877	0.13125	0.79636	0.03233	0.12543	0.0665	L1-3_CUX2
190305_mCTseq_hs_21yr_BA10_UMB5577_1_UMB5577_2_A12_AD001_indexed	0.00284	0.79048	0.00589	0.08036	0.78988	0.00306	0.07774	0.0639	Oligo_MBP
190305_mCTseq_hs_21yr_BA10_UMB5577_1_UMB5577_2_A12_AD002_indexed	0.00323	0.79438	0.00785	0.08293	0.79371	0.00463	0.07996	0.0646	Oligo_MBP
190305_mCTseq_hs_21yr_BA10_UMB5577_1_UMB5577_2_A12_AD004_indexed	0.00376	0.7833	0.01105	0.03894	0.78248	0.00732	0.03531	0.0672	Micro-Endo_TYROBP
190305_mCTseq_hs_21yr_BA10_UMB5577_1_UMB5577_2_A12_AD006_indexed	0.00296	0.81289	0.00579	0.06067	0.81233	0.00284	0.05788	0.0666	Oligo_MBP
190305_mCTseq_hs_21yr_BA10_UMB5577_1_UMB5577_2_A12_AD007_indexed	0.00397	0.81686	0.01392	0.11399	0.81613	0.00999	0.11046	0.0561	Astro_FGF3R
190305_mCTseq_hs_21yr_BA10_UMB5577_1_UMB5577_2_A12_AD008_indexed	0.00284	0.78836	0.00452	0.06333	0.78776	0.00168	0.06066	0.0464	Oligo_MBP
190305_mCTseq_hs_21yr_BA10_UMB5577_1_UMB5577_2_A12_AD010_indexed	0.00678	0.79236	0.01991	0.13468	0.79094	0.01322	0.12877	0.0578	Micro-Endo_TYROBP
190305_mCTseq_hs_21yr_BA10_UMB5577_1_UMB5577_2_A12_AD012_indexed	0.00282	0.80751	0.00486	0.05794	0.80697	0.00205	0.05528	0.0697	Oligo_MBP
190305_mCTseq_hs_21yr_BA10_UMB5577_1_UMB5577_2_A1_AD002_indexed	0.0054	0.84094	0.02673	0.13252	0.84008	0.02145	0.12781	0.0499	CGE_VIP_MBP
190305_mCTseq_hs_21yr_BA10_UMB5577_1_UMB5577_2_A1_AD004_indexed	0.00957	0.85927	0.05559	0.14236	0.85791	0.04646	0.13407	0.0657	MGE_CALB1
190305_mCTseq_hs_21yr_BA10_UMB5577_1_UMB5577_2_A1_AD006_indexed	0.00687	0.85009	0.03912	0.10858	0.84905	0.03247	0.10241	0.0642	CGE_VIP
190305_mCTseq_hs_21yr_BA10_UMB5577_1_UMB5577_2_A1_AD007_indexed	0.00591	0.82054	0.03153	0.11777	0.81947	0.02577	0.11253	0.0694	L1-3_CUX2
190305_mCTseq_hs_21yr_BA10_UMB5577_1_UMB5577_2_A1_AD008_indexed	0.00681	0.83412	0.03781	0.14015	0.83298	0.03121	0.13425	0.0457	CGE_VIP_MBP
190305_mCTseq_hs_21yr_BA10_UMB5577_1_UMB5577_2_A1_AD010_indexed	0.01166	0.83784	0.06725	0.15653	0.83593	0.05625	0.14658	0.0493	L4-6_LRRK1
190305_mCTseq_hs_21yr_BA10_UMB5577_1_UMB5577_2_A1_AD012_indexed	0.00588	0.85193	0.03232	0.12558	0.85105	0.0266	0.12041	0.0576	MGE_PVALB
190305_mCTseq_hs_21yr_BA10_UMB5577_1_UMB5577_2_A2_AD002_indexed	0.00968	0.79779	0.05602	0.17612	0.79581	0.04679	0.16807	0.0263	L2-4_RORB
190305_mCTseq_hs_21yr_BA10_UMB5577_1_UMB5577_2_A2_AD004_indexed	0.00868	0.83471	0.04928	0.14203	0.83326	0.04096	0.13452	0.1006	MGE_CALB1
190305_mCTseq_hs_21yr_BA10_UMB5577_1_UMB5577_2_A2_AD006_indexed	0.00853	0.82442	0.05035	0.1395	0.82291	0.04218	0.1321	0.0504	L4-5_FOXP2
190305_mCTseq_hs_21yr_BA10_UMB5577_1_UMB5577_2_A2_AD007_indexed	0.00802	0.84826	0.0451	0.13676	0.84703	0.03738	0.12978	0.0588	CGE_NDNF
190305_mCTseq_hs_21yr_BA10_UMB5577_1_UMB5577_2_A2_AD008_indexed	0.00947	0.79453	0.054	0.11585	0.79257	0.04496	0.1074	0.0469	L2-4_RORB
190305_mCTseq_hs_21yr_BA10_UMB5577_1_UMB5577_2_A2_AD010_indexed	0.00678	0.8005	0.03784	0.12157	0.79914	0.03127	0.11557	0.0489	L1-3_CUX2
190305_mCTseq_hs_21yr_BA10_UMB5577_1_UMB5577_2_A2_AD012_indexed	0.01166	0.8724	0.06518	0.16497	0.87089	0.05415	0.15512	0.0276	CGE_VIP
190305_mCTseq_hs_21yr_BA10_UMB5577_1_UMB5577_2_A3_AD001_indexed	0.01271	0.84952	0.07352	0.17433	0.84758	0.06159	0.1637	0.0203	MGE_B3GAT2
190305_mCTseq_hs_21yr_BA10_UMB5577_1_UMB5577_2_A3_AD002_indexed	0.00848	0.78297	0.05016	0.13976	0.78111	0.04204	0.1324	0.0496	L2-4_RORB
190305_mCTseq_hs_21yr_BA10_UMB5577_1_UMB5577_2_A3_AD004_indexed	0.00954	0.81975	0.05604	0.16387	0.81801	0.04695	0.15582	0.0538	L4-5_FOXP2
190305_mCTseq_hs_21yr_BA10_UMB5577_1_UMB5577_2_A3_AD006_indexed	0.00768	0.81422	0.04447	0.14921	0.81278	0.03707	0.14263	0.0554	L4-5_FOXP2
190305_mCTseq_hs_21yr_BA10_UMB5577_1_UMB5577_2_A3_AD007_indexed	0.00972	0.81672	0.05655	0.14539	0.81492	0.04729	0.137	0.0546	L4_PLCH1
190305_mCTseq_hs_21yr_BA10_UMB5577_1_UMB5577_2_A3_AD008_indexed	0.00769	0.8386	0.04394	0.13118	0.83735	0.03653	0.12445	0.0459	MGE_CALB1
190305_mCTseq_hs_21yr_BA10_UMB5577_1_UMB5577_2_A3_AD010_indexed	0.00543	0.7775	0.02878	0.10161	0.77629	0.02348	0.09671	0.0538	L1-3_CUX2
190305_mCTseq_hs_21yr_BA10_UMB5577_1_UMB5577_2_A3_AD012_indexed	0.00615	0.8379	0.03283	0.11563	0.8369	0.02685	0.11016	0.0496	CGE_LAMP5
190305_mCTseq_hs_21yr_BA10_UMB5577_1_UMB5577_2_A4_AD001_indexed	0.00586	0.78998	0.03315	0.14698	0.78874	0.02745	0.14195	0.0301	L1-3_CUX2
190305_mCTseq_hs_21yr_BA10_UMB5577_1_UMB5577_2_A4_AD002_indexed	0.00595	0.84718	0.03272	0.1368	0.84627	0.02693	0.13163	0.0328	CGE_LAMP5
190305_mCTseq_hs_21yr_BA10_UMB5577_1_UMB5577_2_A4_AD004_indexed	0.00386	0.76584	0.0081	0.1781	0.76493	0.00426	0.17492	0.0437	Outlier
190305_mCTseq_hs_21yr_BA10_UMB5577_1_UMB5577_2_A4_AD006_indexed	0.00695	0.80866	0.04194	0.10257	0.80732	0.03523	0.09629	0.0367	L1-3_CUX2
190305_mCTseq_hs_21yr_BA10_UMB5577_1_UMB5577_2_A4_AD007_indexed	0.00792	0.81547	0.04722	0.13496	0.814	0.03961	0.12805	0.0375	L4-5_FOXP2
190305_mCTseq_hs_21yr_BA10_UMB5577_1_UMB5577_2_A4_AD008_indexed	0.01043	0.86003	0.06077	0.1615	0.85855	0.05087	0.15266	0.0272	MGE_B3GAT2
190305_mCTseq_hs_21yr_BA10_UMB5577_1_UMB5577_2_A4_AD010_indexed	0.00581	0.8073	0.03395	0.10797	0.80617	0.0283	0.10276	0.0334	L1-3_CUX2
190305_mCTseq_hs_21yr_BA10_UMB5577_1_UMB5577_2_A4_AD012_indexed	0.00582	0.80559	0.03313	0.1117	0.80445	0.02747	0.1065	0.031	L1-3_CUX2
190305_mCTseq_hs_21yr_BA10_UMB5577_1_UMB5577_2_A5_AD001_indexed	0.0085	0.78741	0.05067	0.1423	0.78559	0.04253	0.13495	0.0412	L2-4_RORB
190305_mCTseq_hs_21yr_BA10_UMB5577_1_UMB5577_2_A5_AD002_indexed	0.01883	0.85351	0.09841	0.2134	0.8507	0.08111	0.1983	0.034	L6_TSHZ2
190305_mCTseq_hs_21yr_BA10_UMB5577_1_UMB5577_2_A5_AD004_indexed	0.00854	0.81184	0.04851	0.14731	0.81022	0.04031	0.13997	0.0566	L1-3_CUX2
190305_mCTseq_hs_21yr_BA10_UMB5577_1_UMB5577_2_A5_AD006_indexed	0.00674	0.84287	0.03924	0.12044	0.8418	0.03272	0.11447	0.0556	CGE_VIP_MBP
190305_mCTseq_hs_21yr_BA10_UMB5577_1_UMB5577_2_A5_AD008_indexed	0.00582	0.79156	0.03485	0.11553	0.79034	0.0292	0.11035	0.0391	L1-3_CUX2
190305_mCTseq_hs_21yr_BA10_UMB5577_1_UMB5577_2_A5_AD010_indexed	0.00587	0.8086	0.03448	0.11632	0.80747	0.02878	0.1111	0.0355	L1-3_CUX2
190305_mCTseq_hs_21yr_BA10_UMB5577_1_UMB5577_2_A5_AD012_indexed	0.0066	0.79695	0.0386	0.1251	0.7956	0.03221	0.11929	0.036	L2-4_RORB
190305_mCTseq_hs_21yr_BA10_UMB5577_1_UMB5577_2_A6_AD001_indexed	0.00537	0.79824	0.03119	0.12568	0.79715	0.02596	0.12096	0.0434	L1-3_CUX2
190305_mCTseq_hs_21yr_BA10_UMB5577_1_UMB5577_2_A6_AD002_indexed	0.0058	0.80634	0.03267	0.13228	0.80521	0.02703	0.12722	0.0595	L1-3_CUX2
190305_mCTseq_hs_21yr_BA10_UMB5577_1_UMB5577_2_A6_AD004_indexed	0.00508	0.84823	0.02747	0.11982	0.84746	0.0225	0.11533	0.058	MGE_CALB1
190305_mCTseq_hs_21yr_BA10_UMB5577_1_UMB5577_2_A6_AD006_indexed	0.00557	0.81258	0.03172	0.10887	0.81153	0.0263	0.10388	0.0591	L1-3_CUX2
190305_mCTseq_hs_21yr_BA10_UMB5577_1_UMB5577_2_A6_AD007_indexed	0.00673	0.81505	0.03924	0.13037	0.8138	0.03273	0.12448	0.0498	L1-3_CUX2
190305_mCTseq_hs_21yr_BA10_UMB5577_1_UMB5577_2_A6_AD008_indexed	0.00685	0.84648	0.03964	0.12398	0.84542	0.03302	0.11794	0.044	CGE_LAMP5
190305_mCTseq_hs_21yr_BA10_UMB5577_1_UMB5577_2_A6_AD010_indexed	0.01318	0.8695	0.07505	0.1461	0.86776	0.0627	0.1347	0.0436	L6_TSHZ2
190305_mCTseq_hs_21yr_BA10_UMB5577_1_UMB5577_2_A6_AD012_indexed	0.00637	0.79344	0.03531	0.12796	0.79212	0.02913	0.12237	0.0545	L1-3_CUX2
190305_mCTseq_hs_21yr_BA10_UMB5577_1_UMB5577_2_A7_AD001_indexed	0.01088	0.83839	0.06324	0.14824	0.83661	0.05294	0.13887	0.064	L4-5_TOX
190305_mCTseq_hs_21yr_BA10_UMB5577_1_UMB5577_2_A7_AD002_indexed	0.00992	0.86601	0.06008	0.133	0.86467	0.05066	0.12431	0.0584	MGE_B3GAT2
190305_mCTseq_hs_21yr_BA10_UMB5577_1_UMB5577_2_A7_AD004_indexed	0.01431	0.86687	0.07881	0.16414	0.86494	0.06544	0.15201	0.073	CGE-MGE_CHST9
190305_mCTseq_hs_21yr_BA10_UMB5577_1_UMB5577_2_A7_AD006_indexed	0.0111	0.86047	0.06211	0.16108	0.8589	0.05158	0.15166	0.0732	CGE_VIP
190305_mCTseq_hs_21yr_BA10_UMB5577_1_UMB5577_2_A7_AD007_indexed	0.00569	0.79642	0.02946	0.14758	0.79526	0.02391	0.1427	0.0816	L1-3_CUX2
190305_mCTseq_hs_21yr_BA10_UMB5577_1_UMB5577_2_A7_AD008_indexed	0.00955	0.82733	0.05292	0.159	0.82567	0.04379	0.15089	0.0622	L4-5_TOX
190305_mCTseq_hs_21yr_BA10_UMB5577_1_UMB5577_2_A7_AD010_indexed	0.00625	0.80137	0.03473	0.11645	0.80012	0.02866	0.11089	0.014	L1-3_CUX2
190305_mCTseq_hs_21yr_BA10_UMB5577_1_UMB5577_2_A7_AD012_indexed	0.02096	0.87701	0.10539	0.15352	0.87438	0.08624	0.1354	0.0407	CGE_VIP
190305_mCTseq_hs_21yr_BA10_UMB5577_1_UMB5577_2_A8_AD001_indexed	0.00808	0.78528	0.0472	0.15059	0.78353	0.03944	0.14367	0.0481	L2-4_RORB
190305_mCTseq_hs_21yr_BA10_UMB5577_1_UMB5577_2_A8_AD002_indexed	0.0038	0.82525	0.01767	0.07972	0.82458	0.01392	0.07621	0.0442	MGE_CALB1
190305_mCTseq_hs_21yr_BA10_UMB5577_1_UMB5577_2_A8_AD004_indexed	0.01369	0.86267	0.07875	0.16136	0.86076	0.06596	0.14972	0.061	MGE_B3GAT2
190305_mCTseq_hs_21yr_BA10_UMB5577_1_UMB5577_2_A8_AD006_indexed	0.00509	0.78946	0.02826	0.09928	0.78838	0.02329	0.09467	0.0639	L1-3_CUX2
190305_mCTseq_hs_21yr_BA10_UMB5577_1_UMB5577_2_A8_AD007_indexed	0.00817	0.84257	0.04735	0.17839	0.84127	0.0395	0.17162	0.057	MGE_PVALB
190305_mCTseq_hs_21yr_BA10_UMB5577_1_UMB5577_2_A8_AD008_indexed	0.00754	0.8459	0.04357	0.16122	0.84473	0.0363	0.15485	0.0442	MGE_PVALB
190305_mCTseq_hs_21yr_BA10_UMB5577_1_UMB5577_2_A8_AD012_indexed	0.00804	0.82008	0.04633	0.17583	0.81862	0.0386	0.16915	0.0418	L4_PLCH1
190305_mCTseq_hs_21yr_BA10_UMB5577_1_UMB5577_2_A9_AD001_indexed	0.01222	0.8618	0.0709	0.13825	0.86009	0.05941	0.12759	0.067	MGE_B3GAT2
190305_mCTseq_hs_21yr_BA10_UMB5577_1_UMB5577_2_A9_AD004_indexed	0.00729	0.82804	0.04311	0.12741	0.82678	0.03608	0.121	0.0793	L1-3_CUX2
190305_mCTseq_hs_21yr_BA10_UMB5577_1_UMB5577_2_A9_AD006_indexed	0.0156	0.84996	0.08562	0.17034	0.84758	0.07113	0.15719	0.0773	L4-6_LRRK1
190305_mCTseq_hs_21yr_BA10_UMB5577_1_UMB5577_2_A9_AD007_indexed	0.0213	0.85131	0.1067	0.20111	0.84807	0.08726	0.18372	0.0757	L4-6_LRRK1
190305_mCTseq_hs_21yr_BA10_UMB5577_1_UMB5577_2_A9_AD008_indexed	0.00756	0.84686	0.04308	0.15701	0.84569	0.03579	0.15059	0.023	MGE_PVALB
190305_mCTseq_hs_21yr_BA10_UMB5577_1_UMB5577_2_A9_AD010_indexed	0.01093	0.8559	0.0623	0.15137	0.85431	0.05194	0.14199	0.0829	MGE_B3GAT2
190305_mCTseq_hs_21yr_BA10_UMB5577_1_UMB5577_2_A9_AD012_indexed	0.0069	0.83108	0.03951	0.10383	0.82991	0.03284	0.0976	0.0765	L1-3_CUX2
190305_mCTseq_hs_21yr_BA10_UMB5577_1_UMB5577_2_B10_AD001_indexed	0.00641	0.8179	0.03642	0.1115	0.81673	0.0302	0.10577	0.0522	L1-3_CUX2
190305_mCTseq_hs_21yr_BA10_UMB5577_1_UMB5577_2_B10_AD002_indexed	0.00718	0.86086	0.04104	0.11977	0.85985	0.0341	0.1134	0.0294	CGE_NDNF
190305_mCTseq_hs_21yr_BA10_UMB5577_1_UMB5577_2_B10_AD004_indexed	0.006	0.81137	0.03309	0.15123	0.81023	0.02725	0.14611	0.0565	L1-3_CUX2
190305_mCTseq_hs_21yr_BA10_UMB5577_1_UMB5577_2_B10_AD006_indexed	0.00862	0.85981	0.04902	0.16708	0.85859	0.04075	0.15984	0.0653	MGE_PVALB
190305_mCTseq_hs_21yr_BA10_UMB5577_1_UMB5577_2_B10_AD007_indexed	0.00633	0.84353	0.03604	0.11135	0.84253	0.0299	0.10569	0.0714	CGE_NDNF
190305_mCTseq_hs_21yr_BA10_UMB5577_1_UMB5577_2_B10_AD008_indexed	0.01016	0.84791	0.06028	0.13591	0.84635	0.05063	0.12704	0.0545	MGE_CALB1
190305_mCTseq_hs_21yr_BA10_UMB5577_1_UMB5577_2_B10_AD010_indexed	0.00757	0.81989	0.0455	0.14014	0.81852	0.03822	0.13358	0.0622	L4_PLCH1
190305_mCTseq_hs_21yr_BA10_UMB5577_1_UMB5577_2_B10_AD012_indexed	0.00873	0.78761	0.0498	0.15651	0.78574	0.04143	0.14908	0.0557	L2-4_RORB
190305_mCTseq_hs_21yr_BA10_UMB5577_1_UMB5577_2_B11_AD001_indexed	0.00558	0.7958	0.03195	0.12099	0.79465	0.02652	0.11606	0.0483	L1-3_CUX2
190305_mCTseq_hs_21yr_BA10_UMB5577_1_UMB5577_2_B11_AD002_indexed	0.01017	0.86551	0.05726	0.12461	0.86413	0.04757	0.11562	0.0213	MGE_B3GAT2
190305_mCTseq_hs_21yr_BA10_UMB5577_1_UMB5577_2_B11_AD004_indexed	0.00815	0.83547	0.04757	0.13919	0.83412	0.03974	0.13212	0.0518	L4-5_FOXP2
190305_mCTseq_hs_21yr_BA10_UMB5577_1_UMB5577_2_B11_AD006_indexed	0.00582	0.79625	0.0328	0.12263	0.79506	0.02714	0.11749	0.0552	L2-4_RORB
190305_mCTseq_hs_21yr_BA10_UMB5577_1_UMB5577_2_B11_AD007_indexed	0.00545	0.80635	0.03088	0.11525	0.80529	0.02557	0.1104	0.0589	L1-3_CUX2
190305_mCTseq_hs_21yr_BA10_UMB5577_1_UMB5577_2_B11_AD008_indexed	0.00683	0.83481	0.03957	0.11294	0.83367	0.03297	0.10684	0.0569	CGE_VIP_MBP
190305_mCTseq_hs_21yr_BA10_UMB5577_1_UMB5577_2_B11_AD010_indexed	0.00598	0.80446	0.03468	0.11609	0.80328	0.02887	0.11077	0.0526	L1-3_CUX2
190305_mCTseq_hs_21yr_BA10_UMB5577_1_UMB5577_2_B11_AD012_indexed	0.00578	0.83288	0.0303	0.13068	0.83191	0.02466	0.12563	0.0615	CGE_VIP
190305_mCTseq_hs_21yr_BA10_UMB5577_1_UMB5577_2_B12_AD001_indexed	0.00302	0.79607	0.0069	0.10601	0.79545	0.00389	0.1033	0.0536	Oligo_MBP
190305_mCTseq_hs_21yr_BA10_UMB5577_1_UMB5577_2_B12_AD002_indexed	0.00294	0.78635	0.00742	0.0784	0.78572	0.00449	0.07568	0.0604	Oligo_MBP
190305_mCTseq_hs_21yr_BA10_UMB5577_1_UMB5577_2_B12_AD004_indexed	0.0034	0.80503	0.01123	0.08009	0.80436	0.00786	0.07695	0.0673	Oligo_MBP
190305_mCTseq_hs_21yr_BA10_UMB5577_1_UMB5577_2_B12_AD006_indexed	0.00276	0.80133	0.00543	0.07139	0.80078	0.00268	0.06882	0.0652	Oligo_MBP
190305_mCTseq_hs_21yr_BA10_UMB5577_1_UMB5577_2_B12_AD007_indexed	0.00384	0.81024	0.01455	0.10161	0.80951	0.01075	0.09815	0.0626	Oligo_MBP
190305_mCTseq_hs_21yr_BA10_UMB5577_1_UMB5577_2_B12_AD008_indexed	0.00281	0.76115	0.00386	0.10238	0.76048	0.00105	0.09985	0.0482	Micro-Endo_TYROBP
190305_mCTseq_hs_21yr_BA10_UMB5577_1_UMB5577_2_B12_AD010_indexed	0.00623	0.7995	0.02029	0.08168	0.79824	0.01415	0.07592	0.045	Micro-Endo_TYROBP
190305_mCTseq_hs_21yr_BA10_UMB5577_1_UMB5577_2_B12_AD012_indexed	0.00292	0.73709	0.00477	0.07259	0.73632	0.00186	0.06987	0.0615	Micro-Endo_TYROBP
190305_mCTseq_hs_21yr_BA10_UMB5577_1_UMB5577_2_B1_AD001_indexed	0.00806	0.8252	0.04782	0.153	0.82378	0.04008	0.14612	0.0599	L1-3_CUX2
190305_mCTseq_hs_21yr_BA10_UMB5577_1_UMB5577_2_B1_AD006_indexed	0.01465	0.83564	0.07981	0.17054	0.8332	0.06613	0.15821	0.0849	L4-6_LRRK1
190305_mCTseq_hs_21yr_BA10_UMB5577_1_UMB5577_2_B1_AD007_indexed	0.0154	0.86098	0.08302	0.15864	0.85881	0.06868	0.14548	0.076	CGE_NDNF
190305_mCTseq_hs_21yr_BA10_UMB5577_1_UMB5577_2_B1_AD008_indexed	0.00686	0.79942	0.03824	0.15041	0.79803	0.0316	0.14454	0.0635	L1-3_CUX2
190305_mCTseq_hs_21yr_BA10_UMB5577_1_UMB5577_2_B1_AD010_indexed	0.00659	0.7933	0.03683	0.13159	0.79193	0.03044	0.12583	0.0667	L1-3_CUX2
190305_mCTseq_hs_21yr_BA10_UMB5577_1_UMB5577_2_B1_AD012_indexed	0.00823	0.81412	0.04907	0.12219	0.81258	0.04118	0.11491	0.0609	L2-4_RORB
190305_mCTseq_hs_21yr_BA10_UMB5577_1_UMB5577_2_B2_AD001_indexed	0.00606	0.84084	0.03549	0.08457	0.83987	0.02961	0.07899	0.0579	MGE_CALB1
190305_mCTseq_hs_21yr_BA10_UMB5577_1_UMB5577_2_B2_AD002_indexed	0.00844	0.81317	0.04998	0.14339	0.81158	0.04189	0.1361	0.0567	L2-4_RORB
190305_mCTseq_hs_21yr_BA10_UMB5577_1_UMB5577_2_B2_AD004_indexed	0.00369	0.82505	0.0135	0.09166	0.8244	0.00985	0.0883	0.0784	MGE_CALB1
190305_mCTseq_hs_21yr_BA10_UMB5577_1_UMB5577_2_B2_AD006_indexed	0.00558	0.79655	0.03105	0.11138	0.79541	0.02561	0.10639	0.074	L1-3_CUX2
190305_mCTseq_hs_21yr_BA10_UMB5577_1_UMB5577_2_B2_AD007_indexed	0.0086	0.85883	0.04913	0.1398	0.85761	0.04088	0.13234	0.0615	MGE_B3GAT2
190305_mCTseq_hs_21yr_BA10_UMB5577_1_UMB5577_2_B2_AD008_indexed	0.00645	0.8109	0.03703	0.1169	0.80967	0.03078	0.11117	0.0561	L1-3_CUX2
190305_mCTseq_hs_21yr_BA10_UMB5577_1_UMB5577_2_B2_AD010_indexed	0.00697	0.84318	0.03935	0.13994	0.84208	0.03261	0.1339	0.0635	MGE_CALB1
190305_mCTseq_hs_21yr_BA10_UMB5577_1_UMB5577_2_B2_AD012_indexed	0.00643	0.85289	0.03489	0.12994	0.85194	0.02864	0.12431	0.0511	CGE_NDNF
190305_mCTseq_hs_21yr_BA10_UMB5577_1_UMB5577_2_B3_AD001_indexed	0.01122	0.85676	0.06367	0.17291	0.85513	0.05305	0.16352	0.0608	MGE_CALB1
190305_mCTseq_hs_21yr_BA10_UMB5577_1_UMB5577_2_B3_AD002_indexed	0.01052	0.85699	0.06287	0.15934	0.85547	0.05291	0.1504	0.0766	MGE_PVALB
190305_mCTseq_hs_21yr_BA10_UMB5577_1_UMB5577_2_B3_AD004_indexed	0.01699	0.86847	0.08966	0.16666	0.8662	0.07393	0.15226	0.0836	CGE_NDNF
190305_mCTseq_hs_21yr_BA10_UMB5577_1_UMB5577_2_B3_AD006_indexed	0.00903	0.81553	0.0536	0.1466	0.81385	0.04498	0.13882	0.0812	L4_PLCH1
190305_mCTseq_hs_21yr_BA10_UMB5577_1_UMB5577_2_B3_AD007_indexed	0.00577	0.79517	0.03191	0.13216	0.79398	0.02629	0.12712	0.0745	L1-3_CUX2
190305_mCTseq_hs_21yr_BA10_UMB5577_1_UMB5577_2_B3_AD008_indexed	0.0189	0.86451	0.101	0.18468	0.8619	0.08368	0.16897	0.0316	MGE_B3GAT2
190305_mCTseq_hs_21yr_BA10_UMB5577_1_UMB5577_2_B3_AD010_indexed	0.00771	0.79539	0.04574	0.15105	0.7938	0.03833	0.14445	0.0663	L2-4_RORB
190305_mCTseq_hs_21yr_BA10_UMB5577_1_UMB5577_2_B3_AD012_indexed	0.02283	0.84625	0.11152	0.19549	0.84266	0.09076	0.17669	0.0687	L4-6_LRRK1
190305_mCTseq_hs_21yr_BA10_UMB5577_1_UMB5577_2_B4_AD001_indexed	0.0068	0.83369	0.03847	0.12606	0.83255	0.03189	0.12008	0.0396	CGE_LAMP5
190305_mCTseq_hs_21yr_BA10_UMB5577_1_UMB5577_2_B4_AD002_indexed	0.00625	0.83463	0.03529	0.12442	0.83359	0.02922	0.11891	0.0424	CGE_LAMP5
190305_mCTseq_hs_21yr_BA10_UMB5577_1_UMB5577_2_B4_AD004_indexed	0.01407	0.87224	0.07943	0.15339	0.87042	0.06629	0.14131	0.0379	CGE_NDNF
190305_mCTseq_hs_21yr_BA10_UMB5577_1_UMB5577_2_B4_AD006_indexed	0.00809	0.81777	0.04697	0.15009	0.81628	0.0392	0.14316	0.044	L1-3_CUX2
190305_mCTseq_hs_21yr_BA10_UMB5577_1_UMB5577_2_B4_AD007_indexed	0.01999	0.84352	0.10137	0.21054	0.84033	0.08304	0.19444	0.0375	L4-6_LRRK1
190305_mCTseq_hs_21yr_BA10_UMB5577_1_UMB5577_2_B4_AD008_indexed	0.00676	0.84529	0.03753	0.13956	0.84424	0.03098	0.1337	0.0304	CGE_NDNF
190305_mCTseq_hs_21yr_BA10_UMB5577_1_UMB5577_2_B4_AD010_indexed	0.00682	0.79785	0.04025	0.11806	0.79646	0.03366	0.112	0.0326	L2-4_RORB
190305_mCTseq_hs_21yr_BA10_UMB5577_1_UMB5577_2_B4_AD012_indexed	0.01626	0.86506	0.09114	0.17687	0.86283	0.07612	0.16326	0.0344	MGE_PVALB
190305_mCTseq_hs_21yr_BA10_UMB5577_1_UMB5577_2_B5_AD001_indexed	0.00549	0.83709	0.03067	0.11932	0.83619	0.02532	0.11446	0.041	CGE_LAMP5
190305_mCTseq_hs_21yr_BA10_UMB5577_1_UMB5577_2_B5_AD002_indexed	0.00917	0.82617	0.05393	0.13109	0.82456	0.04517	0.12305	0.0467	L4_PLCH1
190305_mCTseq_hs_21yr_BA10_UMB5577_1_UMB5577_2_B5_AD004_indexed	0.00807	0.85125	0.04643	0.12714	0.85004	0.03867	0.12004	0.0581	CGE-MGE_CHST9
190305_mCTseq_hs_21yr_BA10_UMB5577_1_UMB5577_2_B5_AD006_indexed	0.0105	0.85251	0.06046	0.13087	0.85094	0.05049	0.12165	0.0546	CGE_VIP
190305_mCTseq_hs_21yr_BA10_UMB5577_1_UMB5577_2_B5_AD007_indexed	0.0101	0.85834	0.05933	0.13901	0.85689	0.04973	0.13023	0.0507	MGE_CALB1
190305_mCTseq_hs_21yr_BA10_UMB5577_1_UMB5577_2_B5_AD010_indexed	0.00532	0.78856	0.02758	0.11397	0.78743	0.02238	0.10923	0.048	L1-3_CUX2
190305_mCTseq_hs_21yr_BA10_UMB5577_1_UMB5577_2_B5_AD012_indexed	0.00578	0.7919	0.03191	0.11398	0.79069	0.02628	0.10883	0.0488	L1-3_CUX2
190305_mCTseq_hs_21yr_BA10_UMB5577_1_UMB5577_2_B6_AD001_indexed	0.0075	0.84723	0.04384	0.11159	0.84608	0.03661	0.10488	0.0453	CGE_LAMP5
190305_mCTseq_hs_21yr_BA10_UMB5577_1_UMB5577_2_B6_AD002_indexed	0.00523	0.80398	0.02971	0.11387	0.80295	0.02461	0.10921	0.0523	L1-3_CUX2
190305_mCTseq_hs_21yr_BA10_UMB5577_1_UMB5577_2_B6_AD004_indexed	0.00577	0.799	0.03379	0.11482	0.79783	0.02818	0.10968	0.0591	L1-3_CUX2
190305_mCTseq_hs_21yr_BA10_UMB5577_1_UMB5577_2_B6_AD007_indexed	0.00617	0.79831	0.0347	0.14301	0.79706	0.02871	0.13769	0.048	L2-4_RORB
190305_mCTseq_hs_21yr_BA10_UMB5577_1_UMB5577_2_B6_AD008_indexed	0.00801	0.8421	0.04602	0.15713	0.84083	0.03832	0.15032	0.0405	CGE_VIP
190305_mCTseq_hs_21yr_BA10_UMB5577_1_UMB5577_2_B6_AD010_indexed	0.006	0.81253	0.03619	0.10967	0.8114	0.03037	0.1043	0.0428	L1-3_CUX2
190305_mCTseq_hs_21yr_BA10_UMB5577_1_UMB5577_2_B6_AD012_indexed	0.01011	0.85128	0.05625	0.19201	0.84976	0.04661	0.18376	0.0595	MGE_PVALB
190305_mCTseq_hs_21yr_BA10_UMB5577_1_UMB5577_2_B7_AD001_indexed	0.00695	0.85125	0.04204	0.13036	0.85021	0.03534	0.12427	0.0295	MGE_CALB1
190305_mCTseq_hs_21yr_BA10_UMB5577_1_UMB5577_2_B7_AD002_indexed	0.00526	0.80767	0.02996	0.11669	0.80665	0.02483	0.11202	0.0333	L1-3_CUX2
190305_mCTseq_hs_21yr_BA10_UMB5577_1_UMB5577_2_B7_AD004_indexed	0.0058	0.84175	0.03137	0.1299	0.84083	0.02572	0.12482	0.0381	CGE_VIP_MBP
190305_mCTseq_hs_21yr_BA10_UMB5577_1_UMB5577_2_B7_AD006_indexed	0.00776	0.8427	0.04421	0.14144	0.84147	0.03674	0.13473	0.0385	CGE_VIP
190305_mCTseq_hs_21yr_BA10_UMB5577_1_UMB5577_2_B7_AD007_indexed	0.00981	0.85554	0.05819	0.11748	0.85411	0.04886	0.10874	0.0332	MGE_CALB1
190305_mCTseq_hs_21yr_BA10_UMB5577_1_UMB5577_2_B7_AD008_indexed	0.00979	0.8129	0.05648	0.16307	0.81105	0.04715	0.1548	0.0311	L5-6_PDZRN4
190305_mCTseq_hs_21yr_BA10_UMB5577_1_UMB5577_2_B7_AD010_indexed	0.00634	0.80281	0.03778	0.10474	0.80155	0.03164	0.09903	0.0352	L1-3_CUX2
190305_mCTseq_hs_21yr_BA10_UMB5577_1_UMB5577_2_B7_AD012_indexed	0.01127	0.86477	0.06351	0.1694	0.86323	0.05284	0.15993	0.025	MGE_B3GAT2
190305_mCTseq_hs_21yr_BA10_UMB5577_1_UMB5577_2_B8_AD001_indexed	0.01374	0.85356	0.07821	0.16031	0.85152	0.06537	0.14861	0.0494	MGE_CALB1
190305_mCTseq_hs_21yr_BA10_UMB5577_1_UMB5577_2_B8_AD002_indexed	0.00511	0.801	0.02971	0.08763	0.79998	0.02473	0.08294	0.0599	L1-3_CUX2
190305_mCTseq_hs_21yr_BA10_UMB5577_1_UMB5577_2_B8_AD004_indexed	0.00781	0.85204	0.04681	0.13497	0.85088	0.03931	0.12816	0.0681	MGE_CALB1
190305_mCTseq_hs_21yr_BA10_UMB5577_1_UMB5577_2_B8_AD006_indexed	0.00583	0.79448	0.03209	0.1425	0.79327	0.02641	0.13747	0.073	L1-3_CUX2
190305_mCTseq_hs_21yr_BA10_UMB5577_1_UMB5577_2_B8_AD007_indexed	0.00888	0.81871	0.05279	0.15368	0.81709	0.0443	0.1461	0.0764	L4-6_LRRK1
190305_mCTseq_hs_21yr_BA10_UMB5577_1_UMB5577_2_B8_AD008_indexed	0.00763	0.84353	0.04511	0.16629	0.84233	0.03777	0.15988	0.0571	MGE_PVALB
190305_mCTseq_hs_21yr_BA10_UMB5577_1_UMB5577_2_B8_AD010_indexed	0.00939	0.78757	0.05328	0.13468	0.78556	0.04431	0.12648	0.0699	L2-4_RORB
190305_mCTseq_hs_21yr_BA10_UMB5577_1_UMB5577_2_B8_AD012_indexed	0.01255	0.86777	0.07571	0.15472	0.86609	0.06396	0.14398	0.0564	MGE_B3GAT2
190305_mCTseq_hs_21yr_BA10_UMB5577_1_UMB5577_2_B9_AD001_indexed	0.01147	0.84293	0.06533	0.16814	0.84111	0.05448	0.15849	0.0515	CGE_VIP
190305_mCTseq_hs_21yr_BA10_UMB5577_1_UMB5577_2_B9_AD002_indexed	0.00621	0.79655	0.03545	0.1355	0.79528	0.02942	0.1301	0.0417	L1-3_CUX2
190305_mCTseq_hs_21yr_BA10_UMB5577_1_UMB5577_2_B9_AD004_indexed	0.00777	0.85362	0.04553	0.13714	0.85247	0.03806	0.13038	0.0556	CGE_NDNF
190305_mCTseq_hs_21yr_BA10_UMB5577_1_UMB5577_2_B9_AD006_indexed	0.00904	0.85826	0.05215	0.13967	0.85697	0.0435	0.13182	0.053	CGE_NDNF
190305_mCTseq_hs_21yr_BA10_UMB5577_1_UMB5577_2_B9_AD008_indexed	0.00484	0.78216	0.0261	0.12106	0.7811	0.02136	0.11679	0.0562	L1-3_CUX2
190305_mCTseq_hs_21yr_BA10_UMB5577_1_UMB5577_2_B9_AD010_indexed	0.00538	0.79289	0.0297	0.0963	0.79177	0.02445	0.09141	0.0673	L1-3_CUX2
190305_mCTseq_hs_21yr_BA10_UMB5577_1_UMB5577_2_B9_AD012_indexed	0.00561	0.83696	0.03108	0.10609	0.83604	0.02561	0.10105	0.0547	CGE_LAMP5
190305_mCTseq_hs_21yr_BA10_UMB5577_1_UMB5577_2_C10_AD001_indexed	0.00656	0.81212	0.03704	0.11499	0.81088	0.03068	0.10915	0.0382	L1-3_CUX2
190305_mCTseq_hs_21yr_BA10_UMB5577_1_UMB5577_2_C10_AD002_indexed	0.00744	0.80219	0.04346	0.13326	0.80071	0.03629	0.12676	0.0524	L4-5_FOXP2
190305_mCTseq_hs_21yr_BA10_UMB5577_1_UMB5577_2_C10_AD004_indexed	0.00615	0.82803	0.03191	0.12833	0.82697	0.02592	0.12294	0.0593	CGE_NDNF
190305_mCTseq_hs_21yr_BA10_UMB5577_1_UMB5577_2_C10_AD006_indexed	0.00809	0.84768	0.04794	0.13506	0.84644	0.04018	0.12801	0.0459	CGE_NDNF
190305_mCTseq_hs_21yr_BA10_UMB5577_1_UMB5577_2_C10_AD007_indexed	0.00701	0.83919	0.03998	0.14614	0.83805	0.0332	0.14011	0.051	CGE_VIP
190305_mCTseq_hs_21yr_BA10_UMB5577_1_UMB5577_2_C10_AD008_indexed	0.00523	0.79037	0.02828	0.13874	0.78927	0.02317	0.13421	0.0459	L1-3_CUX2
190305_mCTseq_hs_21yr_BA10_UMB5577_1_UMB5577_2_C10_AD010_indexed	0.01216	0.85466	0.06941	0.15531	0.85287	0.05795	0.14491	0.0502	MGE_B3GAT2
190305_mCTseq_hs_21yr_BA10_UMB5577_1_UMB5577_2_C10_AD012_indexed	0.00849	0.81179	0.04842	0.13845	0.81018	0.04027	0.13107	0.0495	L4_PLCH1
190305_mCTseq_hs_21yr_BA10_UMB5577_1_UMB5577_2_C11_AD001_indexed	0.01095	0.8814	0.06121	0.12396	0.88009	0.05082	0.11426	0.0248	CGE_VIP
190305_mCTseq_hs_21yr_BA10_UMB5577_1_UMB5577_2_C11_AD002_indexed	0.01086	0.80217	0.05915	0.17731	0.8	0.04882	0.16828	0.0513	L2-4_RORB
190305_mCTseq_hs_21yr_BA10_UMB5577_1_UMB5577_2_C11_AD004_indexed	0.00869	0.85735	0.04952	0.11951	0.8561	0.04119	0.11179	0.0527	MGE_B3GAT2
190305_mCTseq_hs_21yr_BA10_UMB5577_1_UMB5577_2_C11_AD007_indexed	0.00452	0.83704	0.01878	0.10114	0.8363	0.01432	0.09706	0.0459	MGE_CALB1
190305_mCTseq_hs_21yr_BA10_UMB5577_1_UMB5577_2_C11_AD008_indexed	0.00802	0.82808	0.04309	0.16206	0.82669	0.03535	0.15529	0.0486	CGE_NDNF
190305_mCTseq_hs_21yr_BA10_UMB5577_1_UMB5577_2_C11_AD010_indexed	0.0078	0.84138	0.04405	0.12571	0.84013	0.03653	0.11884	0.0568	CGE_VIP_MBP
190305_mCTseq_hs_21yr_BA10_UMB5577_1_UMB5577_2_C11_AD012_indexed	0.01055	0.85798	0.05782	0.14172	0.85647	0.04777	0.13257	0.0556	CGE_NDNF
190305_mCTseq_hs_21yr_BA10_UMB5577_1_UMB5577_2_C12_AD001_indexed	0.00271	0.79877	0.00445	0.07486	0.79822	0.00174	0.07235	0.0525	Oligo_MBP
190305_mCTseq_hs_21yr_BA10_UMB5577_1_UMB5577_2_C12_AD002_indexed	0.00318	0.79383	0.00787	0.07541	0.79317	0.0047	0.07246	0.0553	Oligo_MBP
190305_mCTseq_hs_21yr_BA10_UMB5577_1_UMB5577_2_C12_AD004_indexed	0.00275	0.78479	0.00633	0.06915	0.7842	0.00359	0.06658	0.0625	Oligo_MBP
190305_mCTseq_hs_21yr_BA10_UMB5577_1_UMB5577_2_C12_AD006_indexed	0.00291	0.7925	0.00635	0.06847	0.79189	0.00345	0.06575	0.0652	Oligo_MBP
190305_mCTseq_hs_21yr_BA10_UMB5577_1_UMB5577_2_C12_AD007_indexed	0.00284	0.77148	0.00435	0.07826	0.77083	0.00151	0.07563	0.0569	Micro-Endo_TYROBP
190305_mCTseq_hs_21yr_BA10_UMB5577_1_UMB5577_2_C12_AD008_indexed	0.00395	0.82342	0.01765	0.07982	0.82272	0.01375	0.07617	0.0538	Astro_FGF3R
190305_mCTseq_hs_21yr_BA10_UMB5577_1_UMB5577_2_C12_AD010_indexed	0.00381	0.80892	0.01312	0.10142	0.80819	0.00935	0.09798	0.06	Astro_FGF3R
190305_mCTseq_hs_21yr_BA10_UMB5577_1_UMB5577_2_C1_AD001_indexed	0.00596	0.84116	0.03415	0.12114	0.84021	0.02836	0.11587	0.0524	MGE_PVALB
190305_mCTseq_hs_21yr_BA10_UMB5577_1_UMB5577_2_C1_AD002_indexed	0.0056	0.79247	0.03125	0.12064	0.7913	0.02579	0.11569	0.0632	L1-3_CUX2
190305_mCTseq_hs_21yr_BA10_UMB5577_1_UMB5577_2_C1_AD006_indexed	0.02774	0.83504	0.07048	0.16509	0.83033	0.04396	0.14127	0.0243	Outlier
190305_mCTseq_hs_21yr_BA10_UMB5577_1_UMB5577_2_C1_AD007_indexed	0.00595	0.79815	0.0337	0.1142	0.79694	0.02792	0.1089	0.0642	L1-3_CUX2
190305_mCTseq_hs_21yr_BA10_UMB5577_1_UMB5577_2_C1_AD008_indexed	0.00858	0.86782	0.05088	0.12062	0.86668	0.04267	0.11301	0.0343	MGE_CALB1
190305_mCTseq_hs_21yr_BA10_UMB5577_1_UMB5577_2_C1_AD010_indexed	0.00733	0.84967	0.03768	0.12222	0.84856	0.03057	0.11574	0.0512	CGE_VIP_MBP
190305_mCTseq_hs_21yr_BA10_UMB5577_1_UMB5577_2_C1_AD012_indexed	0.00681	0.85321	0.03775	0.12398	0.8522	0.03115	0.11797	0.0439	CGE_LAMP5
190305_mCTseq_hs_21yr_BA10_UMB5577_1_UMB5577_2_C2_AD001_indexed	0.00604	0.77605	0.03496	0.11924	0.77469	0.0291	0.11389	0.0218	L1-3_CUX2
190305_mCTseq_hs_21yr_BA10_UMB5577_1_UMB5577_2_C2_AD002_indexed	0.00862	0.84261	0.05378	0.13744	0.84124	0.04555	0.12994	0.0249	MGE_PVALB
190305_mCTseq_hs_21yr_BA10_UMB5577_1_UMB5577_2_C2_AD004_indexed	0.01053	0.85452	0.0634	0.15262	0.85297	0.05343	0.1436	0.0246	MGE_PVALB
190305_mCTseq_hs_21yr_BA10_UMB5577_1_UMB5577_2_C2_AD006_indexed	0.00727	0.84746	0.04177	0.13616	0.84634	0.03475	0.12983	0.0237	CGE_LAMP5
190305_mCTseq_hs_21yr_BA10_UMB5577_1_UMB5577_2_C2_AD007_indexed	0.01175	0.86257	0.0652	0.1501	0.86094	0.05409	0.13999	0.0245	CGE_NDNF
190305_mCTseq_hs_21yr_BA10_UMB5577_1_UMB5577_2_C2_AD008_indexed	0.00501	0.81416	0.02383	0.13717	0.81322	0.01891	0.13283	0.0224	CGE_NDNF
190305_mCTseq_hs_21yr_BA10_UMB5577_1_UMB5577_2_C2_AD010_indexed	0.00633	0.83285	0.03378	0.12331	0.83179	0.02762	0.11773	0.0254	CGE_NDNF
190305_mCTseq_hs_21yr_BA10_UMB5577_1_UMB5577_2_C2_AD012_indexed	0.00681	0.78916	0.03939	0.12564	0.78771	0.0328	0.11964	0.0187	L2-4_RORB
190305_mCTseq_hs_21yr_BA10_UMB5577_1_UMB5577_2_C3_AD001_indexed	0.00737	0.86233	0.04362	0.15416	0.86131	0.03652	0.14788	0.0196	MGE_PVALB
190305_mCTseq_hs_21yr_BA10_UMB5577_1_UMB5577_2_C3_AD002_indexed	0.00844	0.86022	0.0502	0.14383	0.85903	0.04212	0.13654	0.0303	MGE_CALB1
190305_mCTseq_hs_21yr_BA10_UMB5577_1_UMB5577_2_C3_AD004_indexed	0.00804	0.8454	0.04651	0.13017	0.84415	0.03878	0.12312	0.0394	MGE_B3GAT2
190305_mCTseq_hs_21yr_BA10_UMB5577_1_UMB5577_2_C3_AD006_indexed	0.00355	0.82361	0.01372	0.10143	0.82298	0.01021	0.09823	0.0398	MGE_CALB1
190305_mCTseq_hs_21yr_BA10_UMB5577_1_UMB5577_2_C3_AD007_indexed	0.00583	0.80348	0.03326	0.11946	0.80233	0.02759	0.1143	0.0336	L1-3_CUX2
190305_mCTseq_hs_21yr_BA10_UMB5577_1_UMB5577_2_C3_AD008_indexed	0.0059	0.80744	0.0337	0.11367	0.8063	0.02796	0.10841	0.0278	L1-3_CUX2
190305_mCTseq_hs_21yr_BA10_UMB5577_1_UMB5577_2_C3_AD010_indexed	0.00784	0.80221	0.04491	0.15291	0.80065	0.03736	0.14622	0.0282	L2-4_RORB
190305_mCTseq_hs_21yr_BA10_UMB5577_1_UMB5577_2_C3_AD012_indexed	0.00947	0.85865	0.05166	0.15358	0.8573	0.04259	0.14549	0.0336	CGE_NDNF
190305_mCTseq_hs_21yr_BA10_UMB5577_1_UMB5577_2_C4_AD001_indexed	0.00605	0.83879	0.03484	0.14055	0.83781	0.02897	0.13532	0.0291	MGE_CALB1
190305_mCTseq_hs_21yr_BA10_UMB5577_1_UMB5577_2_C4_AD002_indexed	0.01112	0.85862	0.06283	0.16127	0.85703	0.05229	0.15184	0.0331	MGE_CALB1
190305_mCTseq_hs_21yr_BA10_UMB5577_1_UMB5577_2_C4_AD004_indexed	0.00718	0.84734	0.04147	0.10691	0.84624	0.03454	0.10045	0.0344	CGE_VIP_MBP
190305_mCTseq_hs_21yr_BA10_UMB5577_1_UMB5577_2_C4_AD006_indexed	0.00929	0.84641	0.05377	0.13959	0.84497	0.0449	0.13152	0.0464	CGE_NDNF
190305_mCTseq_hs_21yr_BA10_UMB5577_1_UMB5577_2_C4_AD007_indexed	0.00606	0.80645	0.03645	0.11937	0.80527	0.03058	0.114	0.0327	L1-3_CUX2
190305_mCTseq_hs_21yr_BA10_UMB5577_1_UMB5577_2_C4_AD008_indexed	0.013	0.86164	0.07558	0.14624	0.85982	0.0634	0.13499	0.0257	L6_TSHZ2
190305_mCTseq_hs_21yr_BA10_UMB5577_1_UMB5577_2_C4_AD010_indexed	0.00732	0.84029	0.04196	0.14592	0.83911	0.0349	0.13962	0.0372	MGE_CALB1
190305_mCTseq_hs_21yr_BA10_UMB5577_1_UMB5577_2_C4_AD012_indexed	0.00408	0.8244	0.01655	0.09209	0.82368	0.01252	0.08837	0.0394	MGE_CALB1
190305_mCTseq_hs_21yr_BA10_UMB5577_1_UMB5577_2_C5_AD001_indexed	0.00864	0.84205	0.05049	0.13477	0.84067	0.04221	0.12723	0.025	CGE_VIP
190305_mCTseq_hs_21yr_BA10_UMB5577_1_UMB5577_2_C5_AD002_indexed	0.01324	0.87013	0.07319	0.14742	0.86839	0.06075	0.13598	0.0191	CGE_NDNF
190305_mCTseq_hs_21yr_BA10_UMB5577_1_UMB5577_2_C5_AD004_indexed	0.0133	0.86209	0.07267	0.17518	0.86023	0.06017	0.16406	0.0321	CGE_VIP
190305_mCTseq_hs_21yr_BA10_UMB5577_1_UMB5577_2_C5_AD006_indexed	0.01154	0.85712	0.06918	0.14909	0.85545	0.05831	0.13916	0.0258	MGE_PVALB
190305_mCTseq_hs_21yr_BA10_UMB5577_1_UMB5577_2_C5_AD007_indexed	0.0062	0.79614	0.03613	0.1123	0.79487	0.03012	0.10676	0.0301	L1-3_CUX2
190305_mCTseq_hs_21yr_BA10_UMB5577_1_UMB5577_2_C5_AD008_indexed	0.00601	0.8335	0.03319	0.11327	0.83249	0.02734	0.10791	0.0271	MGE_CALB1
190305_mCTseq_hs_21yr_BA10_UMB5577_1_UMB5577_2_C5_AD010_indexed	0.01298	0.84977	0.07595	0.17436	0.84779	0.0638	0.1635	0.0257	MGE_PVALB
190305_mCTseq_hs_21yr_BA10_UMB5577_1_UMB5577_2_C5_AD012_indexed	0.00896	0.80296	0.05186	0.15398	0.80118	0.04329	0.14633	0.0293	L2-4_RORB
190305_mCTseq_hs_21yr_BA10_UMB5577_1_UMB5577_2_C6_AD001_indexed	0.01573	0.8487	0.08262	0.17108	0.84628	0.06796	0.15783	0.021	CGE_VIP
190305_mCTseq_hs_21yr_BA10_UMB5577_1_UMB5577_2_C6_AD002_indexed	0.00618	0.80872	0.03474	0.1174	0.80753	0.02874	0.11191	0.0252	L1-3_CUX2
190305_mCTseq_hs_21yr_BA10_UMB5577_1_UMB5577_2_C6_AD006_indexed	0.02052	0.83676	0.10384	0.1819	0.83334	0.08507	0.16476	0.029	L4-6_LRRK1
190305_mCTseq_hs_21yr_BA10_UMB5577_1_UMB5577_2_C6_AD007_indexed	0.00715	0.84904	0.04054	0.13411	0.84795	0.03363	0.12787	0.0237	CGE_NDNF
190305_mCTseq_hs_21yr_BA10_UMB5577_1_UMB5577_2_C6_AD008_indexed	0.01228	0.82695	0.06994	0.16734	0.8248	0.05838	0.15699	0.0216	L4-6_LRRK1
190305_mCTseq_hs_21yr_BA10_UMB5577_1_UMB5577_2_C7_AD001_indexed	0.00923	0.83689	0.05318	0.13872	0.83537	0.04436	0.1307	0.0227	CGE_VIP
190305_mCTseq_hs_21yr_BA10_UMB5577_1_UMB5577_2_C7_AD002_indexed	0.00578	0.83717	0.03225	0.10956	0.83622	0.02662	0.10438	0.0237	CGE_LAMP5
190305_mCTseq_hs_21yr_BA10_UMB5577_1_UMB5577_2_C7_AD004_indexed	0.00743	0.80054	0.04343	0.14059	0.79905	0.03627	0.13416	0.0302	L4-5_FOXP2
190305_mCTseq_hs_21yr_BA10_UMB5577_1_UMB5577_2_C7_AD006_indexed	0.01029	0.81202	0.05965	0.15138	0.81007	0.04987	0.14256	0.0287	L4-6_LRRK1
190305_mCTseq_hs_21yr_BA10_UMB5577_1_UMB5577_2_C7_AD007_indexed	0.00723	0.79113	0.04033	0.12339	0.78961	0.03334	0.11701	0.0346	L1-3_CUX2
190305_mCTseq_hs_21yr_BA10_UMB5577_1_UMB5577_2_C7_AD008_indexed	0.00579	0.82835	0.03132	0.11772	0.82735	0.02568	0.11258	0.0227	CGE_LAMP5
190305_mCTseq_hs_21yr_BA10_UMB5577_1_UMB5577_2_C7_AD010_indexed	0.00688	0.82104	0.0376	0.11861	0.8198	0.03093	0.1125	0.0269	L1-3_CUX2
190305_mCTseq_hs_21yr_BA10_UMB5577_1_UMB5577_2_C7_AD012_indexed	0.00717	0.83123	0.04031	0.13838	0.83001	0.03338	0.13216	0.0232	CGE_LAMP5
190305_mCTseq_hs_21yr_BA10_UMB5577_1_UMB5577_2_C8_AD001_indexed	0.00681	0.80407	0.03859	0.12508	0.80273	0.032	0.11908	0.0338	L1-3_CUX2
190305_mCTseq_hs_21yr_BA10_UMB5577_1_UMB5577_2_C8_AD002_indexed	0.00715	0.81592	0.04098	0.16526	0.81459	0.03407	0.15925	0.0311	L4-5_FOXP2
190305_mCTseq_hs_21yr_BA10_UMB5577_1_UMB5577_2_C8_AD004_indexed	0.01319	0.85126	0.0743	0.16853	0.84927	0.06193	0.15742	0.0413	L6_TSHZ2
190305_mCTseq_hs_21yr_BA10_UMB5577_1_UMB5577_2_C8_AD006_indexed	0.00963	0.84781	0.05665	0.12348	0.84633	0.04748	0.11496	0.0428	MGE_CALB1
190305_mCTseq_hs_21yr_BA10_UMB5577_1_UMB5577_2_C8_AD007_indexed	0.01493	0.81951	0.08142	0.17112	0.81677	0.0675	0.15856	0.0391	L4-6_LRRK1
190305_mCTseq_hs_21yr_BA10_UMB5577_1_UMB5577_2_C8_AD008_indexed	0.00675	0.82715	0.037	0.12582	0.82598	0.03046	0.11988	0.0342	CGE_LAMP5
190305_mCTseq_hs_21yr_BA10_UMB5577_1_UMB5577_2_C8_AD010_indexed	0.00577	0.79373	0.02991	0.13193	0.79253	0.02428	0.12689	0.0282	L1-3_CUX2
190305_mCTseq_hs_21yr_BA10_UMB5577_1_UMB5577_2_C8_AD012_indexed	0.00634	0.81744	0.03342	0.13458	0.81628	0.02725	0.12906	0.0364	CGE_NDNF
190305_mCTseq_hs_21yr_BA10_UMB5577_1_UMB5577_2_C9_AD001_indexed	0.00633	0.80404	0.03697	0.11618	0.80279	0.03084	0.11055	0.059	L1-3_CUX2
190305_mCTseq_hs_21yr_BA10_UMB5577_1_UMB5577_2_C9_AD002_indexed	0.00698	0.80468	0.04307	0.11098	0.80331	0.03634	0.10473	0.0569	L2-4_RORB
190305_mCTseq_hs_21yr_BA10_UMB5577_1_UMB5577_2_C9_AD004_indexed	0.00932	0.80615	0.05332	0.16577	0.80433	0.04441	0.15792	0.0874	L4_PLCH1
190305_mCTseq_hs_21yr_BA10_UMB5577_1_UMB5577_2_C9_AD006_indexed	0.01134	0.86446	0.06472	0.1293	0.86291	0.05399	0.11931	0.0302	CGE_VIP
190305_mCTseq_hs_21yr_BA10_UMB5577_1_UMB5577_2_C9_AD008_indexed	0.00591	0.8	0.03428	0.11794	0.79881	0.02854	0.1127	0.0606	L2-4_RORB
190305_mCTseq_hs_21yr_BA10_UMB5577_1_UMB5577_2_C9_AD010_indexed	0.00586	0.80092	0.03205	0.12757	0.79975	0.02634	0.12243	0.0798	L1-3_CUX2
190305_mCTseq_hs_21yr_BA10_UMB5577_1_UMB5577_2_C9_AD012_indexed	0.0074	0.85387	0.04359	0.15364	0.85278	0.03646	0.14733	0.0754	MGE_PVALB
190305_mCTseq_hs_21yr_BA10_UMB5577_1_UMB5577_2_D10_AD001_indexed	0.00627	0.77858	0.03501	0.12275	0.77718	0.02892	0.11721	0.0451	L1-3_CUX2
190305_mCTseq_hs_21yr_BA10_UMB5577_1_UMB5577_2_D10_AD002_indexed	0.00449	0.83239	0.02112	0.10725	0.83163	0.01671	0.10322	0.0433	MGE_CALB1
190305_mCTseq_hs_21yr_BA10_UMB5577_1_UMB5577_2_D10_AD004_indexed	0.00874	0.83467	0.05084	0.13525	0.83321	0.04247	0.12763	0.0356	L4-5_FOXP2
190305_mCTseq_hs_21yr_BA10_UMB5577_1_UMB5577_2_D10_AD006_indexed	0.00651	0.82803	0.03556	0.10572	0.8269	0.02924	0.09986	0.0424	L1-3_CUX2
190305_mCTseq_hs_21yr_BA10_UMB5577_1_UMB5577_2_D10_AD007_indexed	0.00849	0.82369	0.0492	0.15497	0.82218	0.04106	0.14773	0.0366	L4_PLCH1
190305_mCTseq_hs_21yr_BA10_UMB5577_1_UMB5577_2_D10_AD008_indexed	0.00598	0.79635	0.03378	0.10678	0.79512	0.02797	0.10141	0.0352	L1-3_CUX2
190305_mCTseq_hs_21yr_BA10_UMB5577_1_UMB5577_2_D10_AD010_indexed	0.00851	0.83129	0.04974	0.11978	0.82984	0.04158	0.11223	0.034	L4-5_FOXP2
190305_mCTseq_hs_21yr_BA10_UMB5577_1_UMB5577_2_D10_AD012_indexed	0.00837	0.84118	0.04502	0.15115	0.83984	0.03696	0.14399	0.0425	CGE_VIP
190305_mCTseq_hs_21yr_BA10_UMB5577_1_UMB5577_2_D11_AD002_indexed	0.00465	0.83311	0.022	0.10425	0.83233	0.01743	0.10007	0.0123	MGE_CALB1
190305_mCTseq_hs_21yr_BA10_UMB5577_1_UMB5577_2_D11_AD006_indexed	0.00761	0.81088	0.04399	0.09663	0.80943	0.03666	0.0897	0.0137	L1-3_CUX2
190305_mCTseq_hs_21yr_BA10_UMB5577_1_UMB5577_2_D11_AD007_indexed	0.00718	0.78758	0.03887	0.11969	0.78604	0.03192	0.11332	0.0143	L2-4_RORB
190305_mCTseq_hs_21yr_BA10_UMB5577_1_UMB5577_2_D11_AD008_indexed	0.00929	0.78273	0.05245	0.16097	0.78069	0.04356	0.1531	0.0109	L2-4_RORB
190305_mCTseq_hs_21yr_BA10_UMB5577_1_UMB5577_2_D11_AD010_indexed	0.00658	0.84485	0.03523	0.13754	0.84382	0.02884	0.13183	0.0132	CGE_NDNF
190305_mCTseq_hs_21yr_BA10_UMB5577_1_UMB5577_2_D12_AD001_indexed	0.0028	0.75496	0.00374	0.08001	0.75427	0.00094	0.07743	0.0677	Micro-Endo_TYROBP
190305_mCTseq_hs_21yr_BA10_UMB5577_1_UMB5577_2_D12_AD002_indexed	0.00717	0.80974	0.02398	0.11963	0.80837	0.01693	0.11327	0.0634	Micro-Endo_TYROBP
190305_mCTseq_hs_21yr_BA10_UMB5577_1_UMB5577_2_D12_AD004_indexed	0.01148	0.78172	0.02602	0.22262	0.77919	0.01471	0.21359	0.0486	Micro-Endo_TYROBP
190305_mCTseq_hs_21yr_BA10_UMB5577_1_UMB5577_2_D12_AD006_indexed	0.003	0.76414	0.00689	0.06267	0.76343	0.0039	0.05985	0.0645	Micro-Endo_TYROBP
190305_mCTseq_hs_21yr_BA10_UMB5577_1_UMB5577_2_D12_AD007_indexed	0.00284	0.76719	0.00384	0.07325	0.76653	0.001	0.07061	0.0633	Micro-Endo_TYROBP
190305_mCTseq_hs_21yr_BA10_UMB5577_1_UMB5577_2_D12_AD008_indexed	0.00351	0.7778	0.00992	0.0465	0.77702	0.00643	0.04314	0.0681	Micro-Endo_TYROBP
190305_mCTseq_hs_21yr_BA10_UMB5577_1_UMB5577_2_D12_AD010_indexed	0.00389	0.81658	0.01619	0.05885	0.81586	0.01235	0.05517	0.063	Astro_FGF3R
190305_mCTseq_hs_21yr_BA10_UMB5577_1_UMB5577_2_D12_AD012_indexed	0.0044	0.82145	0.0145	0.08038	0.82066	0.01014	0.07632	0.0483	Micro-Endo_TYROBP
190305_mCTseq_hs_21yr_BA10_UMB5577_1_UMB5577_2_D1_AD001_indexed	0.00601	0.79415	0.03344	0.12842	0.79291	0.0276	0.12315	0.0529	L4-6_LRRK1
190305_mCTseq_hs_21yr_BA10_UMB5577_1_UMB5577_2_D1_AD002_indexed	0.00877	0.86267	0.05121	0.12964	0.86145	0.04282	0.12194	0.0518	CGE_NDNF
190305_mCTseq_hs_21yr_BA10_UMB5577_1_UMB5577_2_D1_AD006_indexed	0.00749	0.81671	0.04379	0.14386	0.81533	0.03657	0.1374	0.0638	L1-3_CUX2
190305_mCTseq_hs_21yr_BA10_UMB5577_1_UMB5577_2_D1_AD007_indexed	0.00775	0.79114	0.04343	0.13748	0.78951	0.03596	0.13074	0.0592	L2-4_RORB
190305_mCTseq_hs_21yr_BA10_UMB5577_1_UMB5577_2_D1_AD008_indexed	0.00808	0.80773	0.04631	0.14276	0.80616	0.03854	0.13578	0.0501	L4-5_FOXP2
190305_mCTseq_hs_21yr_BA10_UMB5577_1_UMB5577_2_D1_AD010_indexed	0.00687	0.81861	0.03805	0.1119	0.81736	0.0314	0.10576	0.053	L1-3_CUX2
190305_mCTseq_hs_21yr_BA10_UMB5577_1_UMB5577_2_D1_AD012_indexed	0.00478	0.84245	0.02242	0.10719	0.84169	0.01772	0.1029	0.0447	MGE_CALB1
190305_mCTseq_hs_21yr_BA10_UMB5577_1_UMB5577_2_D2_AD001_indexed	0.0153	0.8412	0.08539	0.14382	0.83873	0.07118	0.13052	0.0268	L4-6_LRRK1
190305_mCTseq_hs_21yr_BA10_UMB5577_1_UMB5577_2_D2_AD002_indexed	0.01705	0.84312	0.09036	0.18008	0.8404	0.07458	0.16586	0.0297	L4-6_LRRK1
190305_mCTseq_hs_21yr_BA10_UMB5577_1_UMB5577_2_D2_AD004_indexed	0.0069	0.77728	0.03878	0.15779	0.77573	0.0321	0.15194	0.0395	L1-3_CUX2
190305_mCTseq_hs_21yr_BA10_UMB5577_1_UMB5577_2_D2_AD006_indexed	0.0061	0.79597	0.03516	0.10665	0.79472	0.02924	0.10117	0.0429	L1-3_CUX2
190305_mCTseq_hs_21yr_BA10_UMB5577_1_UMB5577_2_D2_AD007_indexed	0.00598	0.84499	0.03355	0.10654	0.84406	0.02774	0.10116	0.033	CGE_LAMP5
190305_mCTseq_hs_21yr_BA10_UMB5577_1_UMB5577_2_D2_AD008_indexed	0.00417	0.82235	0.01803	0.08968	0.82161	0.01392	0.08587	0.0306	MGE_CALB1
190305_mCTseq_hs_21yr_BA10_UMB5577_1_UMB5577_2_D2_AD010_indexed	0.00726	0.80464	0.04224	0.13369	0.80321	0.03524	0.12735	0.0344	L4_PLCH1
190305_mCTseq_hs_21yr_BA10_UMB5577_1_UMB5577_2_D2_AD012_indexed	0.01535	0.83648	0.08441	0.16933	0.83393	0.07014	0.15638	0.0271	L4-6_LRRK1
190305_mCTseq_hs_21yr_BA10_UMB5577_1_UMB5577_2_D3_AD001_indexed	0.00585	0.79295	0.03406	0.11869	0.79173	0.02838	0.1135	0.0442	L1-3_CUX2
190305_mCTseq_hs_21yr_BA10_UMB5577_1_UMB5577_2_D3_AD002_indexed	0.00741	0.80762	0.04351	0.15069	0.80618	0.03637	0.14435	0.0502	L4-5_FOXP2
190305_mCTseq_hs_21yr_BA10_UMB5577_1_UMB5577_2_D3_AD006_indexed	0.00617	0.79925	0.03542	0.11513	0.798	0.02943	0.10964	0.0575	L1-3_CUX2
190305_mCTseq_hs_21yr_BA10_UMB5577_1_UMB5577_2_D3_AD007_indexed	0.00692	0.81972	0.03976	0.12795	0.81846	0.03307	0.12187	0.0533	L1-3_CUX2
190305_mCTseq_hs_21yr_BA10_UMB5577_1_UMB5577_2_D3_AD010_indexed	0.00632	0.83545	0.0333	0.14944	0.8344	0.02715	0.14403	0.0366	CGE_LAMP5
190305_mCTseq_hs_21yr_BA10_UMB5577_1_UMB5577_2_D3_AD012_indexed	0.00517	0.80266	0.02805	0.11188	0.80163	0.023	0.10726	0.0407	L1-3_CUX2
190305_mCTseq_hs_21yr_BA10_UMB5577_1_UMB5577_2_D4_AD001_indexed	0.00752	0.85342	0.04593	0.12582	0.85231	0.0387	0.1192	0.0403	MGE_CALB1
190305_mCTseq_hs_21yr_BA10_UMB5577_1_UMB5577_2_D4_AD002_indexed	0.00724	0.80698	0.04044	0.17138	0.80557	0.03344	0.16534	0.044	L1-3_CUX2
190305_mCTseq_hs_21yr_BA10_UMB5577_1_UMB5577_2_D4_AD004_indexed	0.00869	0.8256	0.05027	0.16167	0.82407	0.04194	0.15432	0.0575	L4_PLCH1
190305_mCTseq_hs_21yr_BA10_UMB5577_1_UMB5577_2_D4_AD006_indexed	0.01112	0.83287	0.06479	0.15821	0.83099	0.05427	0.14874	0.0499	L4-5_TOX
190305_mCTseq_hs_21yr_BA10_UMB5577_1_UMB5577_2_D4_AD007_indexed	0.00365	0.82252	0.01517	0.09222	0.82187	0.01156	0.08889	0.0457	MGE_CALB1
190305_mCTseq_hs_21yr_BA10_UMB5577_1_UMB5577_2_D4_AD008_indexed	0.00653	0.81042	0.03657	0.10308	0.80917	0.03024	0.09718	0.0412	L1-3_CUX2
190305_mCTseq_hs_21yr_BA10_UMB5577_1_UMB5577_2_D4_AD010_indexed	0.007	0.8047	0.03642	0.17134	0.80332	0.02963	0.1655	0.0371	L4_PLCH1
190305_mCTseq_hs_21yr_BA10_UMB5577_1_UMB5577_2_D4_AD012_indexed	0.00842	0.84966	0.0485	0.15635	0.84838	0.04042	0.14919	0.0393	MGE_CALB1
190305_mCTseq_hs_21yr_BA10_UMB5577_1_UMB5577_2_D5_AD001_indexed	0.00492	0.78892	0.02485	0.1095	0.78788	0.02003	0.1051	0.0222	L4-6_LRRK1
190305_mCTseq_hs_21yr_BA10_UMB5577_1_UMB5577_2_D5_AD002_indexed	0.00659	0.82124	0.03887	0.12532	0.82005	0.03249	0.11952	0.0221	L1-3_CUX2
190305_mCTseq_hs_21yr_BA10_UMB5577_1_UMB5577_2_D5_AD004_indexed	0.00688	0.79005	0.0415	0.10733	0.7886	0.03486	0.10115	0.022	L2-4_RORB
190305_mCTseq_hs_21yr_BA10_UMB5577_1_UMB5577_2_D5_AD006_indexed	0.00542	0.78653	0.03087	0.10307	0.78537	0.02559	0.09818	0.028	L1-3_CUX2
190305_mCTseq_hs_21yr_BA10_UMB5577_1_UMB5577_2_D5_AD007_indexed	0.00928	0.8548	0.05483	0.14391	0.85344	0.04598	0.13589	0.0226	MGE_CALB1
190305_mCTseq_hs_21yr_BA10_UMB5577_1_UMB5577_2_D5_AD008_indexed	0.00882	0.82005	0.05201	0.15849	0.81845	0.04357	0.151	0.0186	L4-5_FOXP2
190305_mCTseq_hs_21yr_BA10_UMB5577_1_UMB5577_2_D5_AD010_indexed	0.00882	0.80309	0.05249	0.13669	0.80134	0.04406	0.12901	0.0234	L4_PLCH1
190305_mCTseq_hs_21yr_BA10_UMB5577_1_UMB5577_2_D5_AD012_indexed	0.00545	0.7924	0.03105	0.10492	0.79126	0.02574	0.10002	0.0218	L1-3_CUX2
190305_mCTseq_hs_21yr_BA10_UMB5577_1_UMB5577_2_D6_AD001_indexed	0.00875	0.80982	0.04964	0.1661	0.80814	0.04125	0.15874	0.0248	L4-5_FOXP2
190305_mCTseq_hs_21yr_BA10_UMB5577_1_UMB5577_2_D6_AD002_indexed	0.01059	0.8162	0.05993	0.17307	0.81423	0.04987	0.16422	0.0342	L4-6_LRRK1
190305_mCTseq_hs_21yr_BA10_UMB5577_1_UMB5577_2_D6_AD004_indexed	0.00631	0.84336	0.03724	0.14277	0.84237	0.03113	0.13733	0.0361	MGE_PVALB
190305_mCTseq_hs_21yr_BA10_UMB5577_1_UMB5577_2_D6_AD006_indexed	0.00604	0.80015	0.03462	0.10497	0.79894	0.02875	0.09953	0.0352	L1-3_CUX2
190305_mCTseq_hs_21yr_BA10_UMB5577_1_UMB5577_2_D6_AD007_indexed	0.00992	0.79654	0.05696	0.15072	0.7945	0.04751	0.14221	0.0362	L2-4_RORB
190305_mCTseq_hs_21yr_BA10_UMB5577_1_UMB5577_2_D6_AD008_indexed	0.00775	0.80847	0.0433	0.13969	0.80697	0.03583	0.13297	0.0259	L4-5_FOXP2
190305_mCTseq_hs_21yr_BA10_UMB5577_1_UMB5577_2_D6_AD012_indexed	0.00727	0.86542	0.04291	0.14704	0.86443	0.0359	0.14079	0.0303	MGE_CALB1
190305_mCTseq_hs_21yr_BA10_UMB5577_1_UMB5577_2_D7_AD001_indexed	0.01018	0.79368	0.03498	0.11587	0.79156	0.02506	0.10678	0.0197	L1-3_CUX2
190305_mCTseq_hs_21yr_BA10_UMB5577_1_UMB5577_2_D7_AD002_indexed	0.00636	0.79502	0.03713	0.09003	0.79371	0.03097	0.08421	0.0343	L2-4_RORB
190305_mCTseq_hs_21yr_BA10_UMB5577_1_UMB5577_2_D7_AD004_indexed	0.00999	0.80782	0.05842	0.1593	0.80588	0.04892	0.15082	0.0328	L2-4_RORB
190305_mCTseq_hs_21yr_BA10_UMB5577_1_UMB5577_2_D7_AD006_indexed	0.0098	0.85252	0.06015	0.15498	0.85106	0.05085	0.14662	0.0455	MGE_PVALB
190305_mCTseq_hs_21yr_BA10_UMB5577_1_UMB5577_2_D7_AD007_indexed	0.00597	0.79906	0.03428	0.12077	0.79785	0.02848	0.11549	0.0419	L1-3_CUX2
190305_mCTseq_hs_21yr_BA10_UMB5577_1_UMB5577_2_D7_AD008_indexed	0.00672	0.83155	0.0361	0.14597	0.83041	0.02958	0.14019	0.0348	CGE_LAMP5
190305_mCTseq_hs_21yr_BA10_UMB5577_1_UMB5577_2_D7_AD010_indexed	0.00864	0.8265	0.05071	0.14592	0.82499	0.04244	0.13848	0.0329	L4_PLCH1
190305_mCTseq_hs_21yr_BA10_UMB5577_1_UMB5577_2_D7_AD012_indexed	0.00744	0.80387	0.04306	0.10335	0.8024	0.03589	0.09663	0.0398	L2-4_RORB
190305_mCTseq_hs_21yr_BA10_UMB5577_1_UMB5577_2_D8_AD001_indexed	0.00688	0.78394	0.03949	0.14399	0.78244	0.03284	0.13806	0.0484	L1-3_CUX2
190305_mCTseq_hs_21yr_BA10_UMB5577_1_UMB5577_2_D8_AD002_indexed	0.00678	0.8088	0.03893	0.14804	0.80749	0.03237	0.14222	0.0222	L2-4_RORB
190305_mCTseq_hs_21yr_BA10_UMB5577_1_UMB5577_2_D8_AD004_indexed	0.00792	0.81865	0.04799	0.12178	0.8172	0.04039	0.11477	0.0593	L4_PLCH1
190305_mCTseq_hs_21yr_BA10_UMB5577_1_UMB5577_2_D8_AD006_indexed	0.00771	0.84545	0.04423	0.12573	0.84425	0.0368	0.11894	0.0519	CGE_LAMP5
190305_mCTseq_hs_21yr_BA10_UMB5577_1_UMB5577_2_D8_AD007_indexed	0.01586	0.83898	0.03917	0.10988	0.83639	0.02369	0.09554	0.0278	Outlier
190305_mCTseq_hs_21yr_BA10_UMB5577_1_UMB5577_2_D8_AD008_indexed	0.0083	0.81924	0.04833	0.16951	0.81773	0.04037	0.16256	0.0372	L4-5_FOXP2
190305_mCTseq_hs_21yr_BA10_UMB5577_1_UMB5577_2_D8_AD010_indexed	0.00629	0.8047	0.03571	0.13567	0.80346	0.02961	0.1302	0.0184	L1-3_CUX2
190305_mCTseq_hs_21yr_BA10_UMB5577_1_UMB5577_2_D8_AD012_indexed	0.00739	0.82527	0.04072	0.13594	0.82397	0.03358	0.12951	0.0499	L1-3_CUX2
190305_mCTseq_hs_21yr_BA10_UMB5577_1_UMB5577_2_D9_AD001_indexed	0.00996	0.8489	0.05709	0.14413	0.84738	0.0476	0.13552	0.0605	CGE_VIP
190305_mCTseq_hs_21yr_BA10_UMB5577_1_UMB5577_2_D9_AD004_indexed	0.01187	0.86156	0.06845	0.15348	0.8599	0.05726	0.14331	0.0665	MGE_CALB1
190305_mCTseq_hs_21yr_BA10_UMB5577_1_UMB5577_2_D9_AD006_indexed	0.01419	0.82446	0.07691	0.19104	0.82193	0.06362	0.1794	0.0475	L5-6_PDZRN4
190305_mCTseq_hs_21yr_BA10_UMB5577_1_UMB5577_2_D9_AD007_indexed	0.00795	0.84668	0.04637	0.1476	0.84545	0.03873	0.14077	0.0702	MGE_CALB1
190305_mCTseq_hs_21yr_BA10_UMB5577_1_UMB5577_2_D9_AD008_indexed	0.00722	0.84054	0.04109	0.14055	0.83938	0.03412	0.1343	0.0509	CGE_VIP
190305_mCTseq_hs_21yr_BA10_UMB5577_1_UMB5577_2_D9_AD010_indexed	0.00615	0.77705	0.03386	0.13218	0.77567	0.02788	0.12681	0.0687	L1-3_CUX2
190305_mCTseq_hs_21yr_BA10_UMB5577_1_UMB5577_2_D9_AD012_indexed	0.00624	0.79314	0.03524	0.11246	0.79184	0.02918	0.10689	0.0622	L2-4_RORB
190305_mCTseq_hs_21yr_BA10_UMB5577_1_UMB5577_2_E10_AD001_indexed	0.01881	0.84485	0.09818	0.19685	0.84188	0.08089	0.18145	0.0279	L6_TSHZ2
190305_mCTseq_hs_21yr_BA10_UMB5577_1_UMB5577_2_E10_AD002_indexed	0.00441	0.83114	0.02133	0.10343	0.83039	0.01699	0.09946	0.0346	MGE_CALB1
190305_mCTseq_hs_21yr_BA10_UMB5577_1_UMB5577_2_E10_AD006_indexed	0.00809	0.76963	0.04531	0.14964	0.76775	0.03752	0.1427	0.0382	L2-4_RORB
190305_mCTseq_hs_21yr_BA10_UMB5577_1_UMB5577_2_E10_AD007_indexed	0.00561	0.7864	0.03267	0.12513	0.78519	0.02721	0.12019	0.0298	L2-4_RORB
190305_mCTseq_hs_21yr_BA10_UMB5577_1_UMB5577_2_E10_AD008_indexed	0.00642	0.78387	0.03539	0.13143	0.78247	0.02916	0.12582	0.03	L1-3_CUX2
190305_mCTseq_hs_21yr_BA10_UMB5577_1_UMB5577_2_E10_AD010_indexed	0.01351	0.85268	0.07497	0.15851	0.85066	0.0623	0.14699	0.0332	MGE_CALB1
190305_mCTseq_hs_21yr_BA10_UMB5577_1_UMB5577_2_E10_AD012_indexed	0.00681	0.84179	0.03801	0.12092	0.84071	0.03141	0.11489	0.0295	CGE_NDNF
190305_mCTseq_hs_21yr_BA10_UMB5577_1_UMB5577_2_E11_AD001_indexed	0.00653	0.80647	0.0381	0.10901	0.8052	0.03178	0.10315	0.0519	L1-3_CUX2
190305_mCTseq_hs_21yr_BA10_UMB5577_1_UMB5577_2_E11_AD002_indexed	0.01105	0.81566	0.06287	0.16135	0.8136	0.0524	0.15198	0.0432	L4_PLCH1
190305_mCTseq_hs_21yr_BA10_UMB5577_1_UMB5577_2_E11_AD004_indexed	0.0086	0.84758	0.04856	0.14201	0.84626	0.04031	0.13457	0.0646	MGE_CALB1
190305_mCTseq_hs_21yr_BA10_UMB5577_1_UMB5577_2_E11_AD006_indexed	0.01156	0.83055	0.0654	0.17228	0.82857	0.05447	0.1626	0.0483	L4_PLCH1
190305_mCTseq_hs_21yr_BA10_UMB5577_1_UMB5577_2_E11_AD007_indexed	0.00964	0.85286	0.05554	0.15134	0.85143	0.04635	0.14308	0.0611	MGE_CALB1
190305_mCTseq_hs_21yr_BA10_UMB5577_1_UMB5577_2_E11_AD008_indexed	0.00729	0.83383	0.0394	0.10308	0.83261	0.03235	0.09649	0.0578	CGE_VIP_MBP
190305_mCTseq_hs_21yr_BA10_UMB5577_1_UMB5577_2_E11_AD010_indexed	0.0062	0.84905	0.0343	0.11316	0.84811	0.02828	0.10763	0.0526	CGE_NDNF
190305_mCTseq_hs_21yr_BA10_UMB5577_1_UMB5577_2_E12_AD001_indexed	0.003	0.79275	0.00754	0.07826	0.79213	0.00455	0.07549	0.0526	Oligo_MBP
190305_mCTseq_hs_21yr_BA10_UMB5577_1_UMB5577_2_E12_AD002_indexed	0.00301	0.79745	0.0066	0.09703	0.79684	0.0036	0.0943	0.0557	Oligo_MBP
190305_mCTseq_hs_21yr_BA10_UMB5577_1_UMB5577_2_E12_AD004_indexed	0.00296	0.79953	0.00701	0.06989	0.79893	0.00406	0.06713	0.061	Oligo_MBP
190305_mCTseq_hs_21yr_BA10_UMB5577_1_UMB5577_2_E12_AD006_indexed	0.00308	0.8078	0.0061	0.0831	0.80721	0.00303	0.08027	0.0518	Oligo_MBP
190305_mCTseq_hs_21yr_BA10_UMB5577_1_UMB5577_2_E12_AD007_indexed	0.00298	0.80067	0.00767	0.0721	0.80007	0.0047	0.06933	0.06	Oligo_MBP
190305_mCTseq_hs_21yr_BA10_UMB5577_1_UMB5577_2_E12_AD008_indexed	0.00351	0.7705	0.00514	0.11628	0.76969	0.00164	0.11317	0.0443	Micro-Endo_TYROBP
190305_mCTseq_hs_21yr_BA10_UMB5577_1_UMB5577_2_E12_AD010_indexed	0.00298	0.79181	0.00693	0.06238	0.79119	0.00396	0.05958	0.0573	Oligo_MBP
190305_mCTseq_hs_21yr_BA10_UMB5577_1_UMB5577_2_E12_AD012_indexed	0.00342	0.81268	0.01203	0.09054	0.81204	0.00864	0.08742	0.0573	Oligo_MBP
190305_mCTseq_hs_21yr_BA10_UMB5577_1_UMB5577_2_E1_AD001_indexed	0.00742	0.79831	0.04229	0.14013	0.7968	0.03513	0.1337	0.0323	L4-5_FOXP2
190305_mCTseq_hs_21yr_BA10_UMB5577_1_UMB5577_2_E1_AD002_indexed	0.00727	0.83241	0.04052	0.11143	0.83118	0.03349	0.10492	0.0378	CGE_NDNF
190305_mCTseq_hs_21yr_BA10_UMB5577_1_UMB5577_2_E1_AD004_indexed	0.00772	0.80696	0.04348	0.13822	0.80546	0.03604	0.13152	0.0415	L4-5_FOXP2
190305_mCTseq_hs_21yr_BA10_UMB5577_1_UMB5577_2_E1_AD007_indexed	0.00629	0.79742	0.03537	0.11154	0.79614	0.02926	0.10592	0.0355	L1-3_CUX2
190305_mCTseq_hs_21yr_BA10_UMB5577_1_UMB5577_2_E1_AD008_indexed	0.00665	0.83502	0.03604	0.1261	0.83392	0.02959	0.12025	0.0314	CGE_LAMP5
190305_mCTseq_hs_21yr_BA10_UMB5577_1_UMB5577_2_E1_AD010_indexed	0.00651	0.80861	0.03628	0.13491	0.80736	0.02997	0.12924	0.0323	L1-3_CUX2
190305_mCTseq_hs_21yr_BA10_UMB5577_1_UMB5577_2_E1_AD012_indexed	0.0076	0.80324	0.04337	0.12115	0.80173	0.03604	0.11442	0.0376	L1-3_CUX2
190305_mCTseq_hs_21yr_BA10_UMB5577_1_UMB5577_2_E2_AD001_indexed	0.0154	0.86404	0.08582	0.15759	0.86191	0.07152	0.14441	0.0277	L6_TSHZ2
190305_mCTseq_hs_21yr_BA10_UMB5577_1_UMB5577_2_E2_AD002_indexed	0.01235	0.85997	0.0672	0.15111	0.85822	0.05554	0.1405	0.0397	CGE_VIP
190305_mCTseq_hs_21yr_BA10_UMB5577_1_UMB5577_2_E2_AD004_indexed	0.00627	0.79138	0.0354	0.1074	0.79006	0.02931	0.10177	0.0476	L1-3_CUX2
190305_mCTseq_hs_21yr_BA10_UMB5577_1_UMB5577_2_E2_AD006_indexed	0.01311	0.85911	0.07529	0.16885	0.85724	0.06301	0.15781	0.0405	MGE_CALB1
190305_mCTseq_hs_21yr_BA10_UMB5577_1_UMB5577_2_E2_AD007_indexed	0.00626	0.83334	0.0339	0.12833	0.83229	0.02781	0.12284	0.042	CGE_VIP
190305_mCTseq_hs_21yr_BA10_UMB5577_1_UMB5577_2_E2_AD008_indexed	0.00588	0.79179	0.03256	0.11666	0.79056	0.02684	0.11144	0.0373	L1-3_CUX2
190305_mCTseq_hs_21yr_BA10_UMB5577_1_UMB5577_2_E2_AD010_indexed	0.00885	0.79653	0.05136	0.14019	0.79471	0.04289	0.13251	0.0391	L2-4_RORB
190305_mCTseq_hs_21yr_BA10_UMB5577_1_UMB5577_2_E2_AD012_indexed	0.00669	0.80834	0.03812	0.10482	0.80705	0.03164	0.09879	0.0431	L1-3_CUX2
190305_mCTseq_hs_21yr_BA10_UMB5577_1_UMB5577_2_E3_AD001_indexed	0.01675	0.85156	0.09129	0.16033	0.84903	0.07581	0.14603	0.0492	L6_TSHZ2
190305_mCTseq_hs_21yr_BA10_UMB5577_1_UMB5577_2_E3_AD002_indexed	0.00907	0.8578	0.0513	0.13883	0.8565	0.04262	0.13095	0.0548	CGE_NDNF
190305_mCTseq_hs_21yr_BA10_UMB5577_1_UMB5577_2_E3_AD004_indexed	0.0114	0.86238	0.0674	0.13118	0.86079	0.05665	0.12116	0.0532	MGE_B3GAT2
190305_mCTseq_hs_21yr_BA10_UMB5577_1_UMB5577_2_E3_AD006_indexed	0.00638	0.7926	0.02669	0.13292	0.79127	0.02044	0.12735	0.0667	Astro_FGF3R
190305_mCTseq_hs_21yr_BA10_UMB5577_1_UMB5577_2_E3_AD007_indexed	0.00616	0.83205	0.03354	0.11248	0.83101	0.02755	0.10698	0.0598	CGE_NDNF
190305_mCTseq_hs_21yr_BA10_UMB5577_1_UMB5577_2_E3_AD008_indexed	0.02044	0.83514	0.10288	0.20406	0.8317	0.08416	0.18745	0.0491	L4-6_LRRK1
190305_mCTseq_hs_21yr_BA10_UMB5577_1_UMB5577_2_E3_AD010_indexed	0.00627	0.81759	0.03414	0.12862	0.81644	0.02805	0.12312	0.055	L1-3_CUX2
190305_mCTseq_hs_21yr_BA10_UMB5577_1_UMB5577_2_E3_AD012_indexed	0.00609	0.80734	0.03509	0.0749	0.80616	0.02918	0.06923	0.0493	L1-3_CUX2
190305_mCTseq_hs_21yr_BA10_UMB5577_1_UMB5577_2_E4_AD001_indexed	0.00723	0.8129	0.04111	0.13298	0.81154	0.03413	0.12667	0.027	L1-3_CUX2
190305_mCTseq_hs_21yr_BA10_UMB5577_1_UMB5577_2_E4_AD004_indexed	0.01715	0.86486	0.08905	0.18745	0.8625	0.07315	0.17327	0.0243	L6_TSHZ2
190305_mCTseq_hs_21yr_BA10_UMB5577_1_UMB5577_2_E4_AD006_indexed	0.00874	0.85293	0.05057	0.13861	0.85163	0.0422	0.13102	0.0303	CGE-MGE_CHST9
190305_mCTseq_hs_21yr_BA10_UMB5577_1_UMB5577_2_E4_AD007_indexed	0.01661	0.85728	0.08964	0.18981	0.85487	0.07426	0.17613	0.0271	L6_TSHZ2
190305_mCTseq_hs_21yr_BA10_UMB5577_1_UMB5577_2_E4_AD008_indexed	0.00505	0.79605	0.02834	0.1295	0.79501	0.02341	0.12508	0.0239	L1-3_CUX2
190305_mCTseq_hs_21yr_BA10_UMB5577_1_UMB5577_2_E4_AD010_indexed	0.00439	0.8245	0.01657	0.09078	0.82373	0.01223	0.08677	0.0324	MGE_CALB1
190305_mCTseq_hs_21yr_BA10_UMB5577_1_UMB5577_2_E5_AD001_indexed	0.00751	0.83478	0.04386	0.10158	0.83353	0.03663	0.09478	0.0557	CGE_NDNF
190305_mCTseq_hs_21yr_BA10_UMB5577_1_UMB5577_2_E5_AD002_indexed	0.0079	0.85222	0.04714	0.13911	0.85104	0.03955	0.13225	0.055	MGE_CALB1
190305_mCTseq_hs_21yr_BA10_UMB5577_1_UMB5577_2_E5_AD004_indexed	0.00754	0.81612	0.04504	0.13459	0.81472	0.03778	0.12802	0.0633	L4-5_FOXP2
190305_mCTseq_hs_21yr_BA10_UMB5577_1_UMB5577_2_E5_AD006_indexed	0.0158	0.87075	0.0864	0.1642	0.86868	0.07173	0.15078	0.065	MGE_B3GAT2
190305_mCTseq_hs_21yr_BA10_UMB5577_1_UMB5577_2_E5_AD007_indexed	0.00549	0.82906	0.02942	0.1158	0.82812	0.02406	0.11092	0.0639	CGE_VIP_MBP
190305_mCTseq_hs_21yr_BA10_UMB5577_1_UMB5577_2_E5_AD008_indexed	0.0079	0.81291	0.04628	0.16445	0.81142	0.03869	0.1578	0.0502	L4-6_LRRK1
190305_mCTseq_hs_21yr_BA10_UMB5577_1_UMB5577_2_E5_AD010_indexed	0.01027	0.85699	0.04818	0.13427	0.85551	0.0383	0.12529	0.0415	L6_TSHZ2
190305_mCTseq_hs_21yr_BA10_UMB5577_1_UMB5577_2_E5_AD012_indexed	0.009	0.85935	0.05344	0.14835	0.85807	0.04484	0.14062	0.0522	MGE_B3GAT2
190305_mCTseq_hs_21yr_BA10_UMB5577_1_UMB5577_2_E6_AD001_indexed	0.01211	0.85376	0.06958	0.15552	0.85197	0.05817	0.14517	0.0302	MGE_CALB1
190305_mCTseq_hs_21yr_BA10_UMB5577_1_UMB5577_2_E6_AD002_indexed	0.01124	0.8656	0.06599	0.12942	0.86407	0.05537	0.11952	0.0328	MGE_B3GAT2
190305_mCTseq_hs_21yr_BA10_UMB5577_1_UMB5577_2_E6_AD006_indexed	0.00632	0.77399	0.03528	0.1213	0.77255	0.02914	0.11571	0.041	L2-4_RORB
190305_mCTseq_hs_21yr_BA10_UMB5577_1_UMB5577_2_E6_AD007_indexed	0.00563	0.80267	0.03206	0.12256	0.80155	0.02658	0.11759	0.0378	L1-3_CUX2
190305_mCTseq_hs_21yr_BA10_UMB5577_1_UMB5577_2_E6_AD008_indexed	0.01075	0.82825	0.06283	0.15978	0.82638	0.05265	0.15065	0.027	L4-6_LRRK1
190305_mCTseq_hs_21yr_BA10_UMB5577_1_UMB5577_2_E6_AD010_indexed	0.00661	0.85667	0.03749	0.1253	0.85572	0.03109	0.11948	0.0347	MGE_CALB1
190305_mCTseq_hs_21yr_BA10_UMB5577_1_UMB5577_2_E6_AD012_indexed	0.00595	0.80679	0.03322	0.07666	0.80563	0.02743	0.07113	0.0129	L1-3_CUX2
190305_mCTseq_hs_21yr_BA10_UMB5577_1_UMB5577_2_E7_AD001_indexed	0.00714	0.80763	0.04289	0.1304	0.80625	0.03601	0.12415	0.0534	L4-5_FOXP2
190305_mCTseq_hs_21yr_BA10_UMB5577_1_UMB5577_2_E7_AD002_indexed	0.00701	0.84468	0.04058	0.1334	0.84358	0.03381	0.12728	0.048	CGE_LAMP5
190305_mCTseq_hs_21yr_BA10_UMB5577_1_UMB5577_2_E7_AD006_indexed	0.0074	0.81096	0.04399	0.14175	0.80955	0.03686	0.13535	0.0547	L5-6_PDZRN4
190305_mCTseq_hs_21yr_BA10_UMB5577_1_UMB5577_2_E7_AD007_indexed	0.00662	0.83932	0.03817	0.11577	0.83825	0.03176	0.10988	0.0586	MGE_CALB1
190305_mCTseq_hs_21yr_BA10_UMB5577_1_UMB5577_2_E7_AD008_indexed	0.0088	0.84608	0.05163	0.12068	0.84471	0.04321	0.11287	0.0527	MGE_B3GAT2
190305_mCTseq_hs_21yr_BA10_UMB5577_1_UMB5577_2_E7_AD010_indexed	0.00551	0.78658	0.03104	0.11064	0.7854	0.02567	0.10571	0.0528	L1-3_CUX2
190305_mCTseq_hs_21yr_BA10_UMB5577_1_UMB5577_2_E7_AD012_indexed	0.00512	0.80316	0.02919	0.10761	0.80215	0.02419	0.10302	0.0502	L1-3_CUX2
190305_mCTseq_hs_21yr_BA10_UMB5577_1_UMB5577_2_E8_AD001_indexed	0.00287	0.77392	0.00699	0.06303	0.77327	0.00413	0.06033	0.1835	Outlier
190305_mCTseq_hs_21yr_BA10_UMB5577_1_UMB5577_2_E8_AD002_indexed	0.0068	0.80353	0.03865	0.12111	0.80218	0.03207	0.11509	0.0846	L1-3_CUX2
190305_mCTseq_hs_21yr_BA10_UMB5577_1_UMB5577_2_E8_AD004_indexed	0.006	0.83667	0.03356	0.13107	0.83568	0.02773	0.12582	0.052	MGE_CALB1
190305_mCTseq_hs_21yr_BA10_UMB5577_1_UMB5577_2_E8_AD006_indexed	0.0065	0.80444	0.03836	0.12384	0.80316	0.03207	0.11811	0.0438	L1-3_CUX2
190305_mCTseq_hs_21yr_BA10_UMB5577_1_UMB5577_2_E8_AD007_indexed	0.00597	0.79429	0.03359	0.12881	0.79305	0.02779	0.12358	0.0427	L1-3_CUX2
190305_mCTseq_hs_21yr_BA10_UMB5577_1_UMB5577_2_E8_AD008_indexed	0.00682	0.7948	0.03996	0.11969	0.79339	0.03337	0.11365	0.0427	L1-3_CUX2
190305_mCTseq_hs_21yr_BA10_UMB5577_1_UMB5577_2_E8_AD010_indexed	0.01042	0.85238	0.05993	0.11648	0.85083	0.05003	0.10718	0.0443	CGE_VIP
190305_mCTseq_hs_21yr_BA10_UMB5577_1_UMB5577_2_E8_AD012_indexed	0.01099	0.85644	0.06265	0.1795	0.85484	0.05223	0.17038	0.0463	MGE_CALB1
190305_mCTseq_hs_21yr_BA10_UMB5577_1_UMB5577_2_E9_AD001_indexed	0.00483	0.81938	0.02226	0.09137	0.8185	0.01751	0.08696	0.0787	CGE_VIP_MBP
190305_mCTseq_hs_21yr_BA10_UMB5577_1_UMB5577_2_E9_AD002_indexed	0.00795	0.84728	0.04332	0.15529	0.84606	0.03565	0.14852	0.0443	CGE_VIP
190305_mCTseq_hs_21yr_BA10_UMB5577_1_UMB5577_2_E9_AD004_indexed	0.00894	0.80797	0.05283	0.15091	0.80624	0.04429	0.14325	0.0516	L4_PLCH1
190305_mCTseq_hs_21yr_BA10_UMB5577_1_UMB5577_2_E9_AD006_indexed	0.00702	0.82401	0.04015	0.11977	0.82277	0.03336	0.11355	0.0415	L1-3_CUX2
190305_mCTseq_hs_21yr_BA10_UMB5577_1_UMB5577_2_E9_AD007_indexed	0.00595	0.80079	0.0341	0.12929	0.7996	0.02832	0.12408	0.0487	L1-3_CUX2
190305_mCTseq_hs_21yr_BA10_UMB5577_1_UMB5577_2_E9_AD008_indexed	0.00542	0.79905	0.02953	0.1131	0.79795	0.02424	0.10827	0.0339	L1-3_CUX2
190305_mCTseq_hs_21yr_BA10_UMB5577_1_UMB5577_2_E9_AD010_indexed	0.01122	0.86381	0.06449	0.13854	0.86226	0.05387	0.12876	0.0439	CGE_VIP
190305_mCTseq_hs_21yr_BA10_UMB5577_1_UMB5577_2_E9_AD012_indexed	0.00953	0.83734	0.05679	0.15525	0.83577	0.04771	0.14712	0.0454	L1-3_CUX2
190305_mCTseq_hs_21yr_BA10_UMB5577_1_UMB5577_2_F10_AD001_indexed	0.02109	0.82895	0.10331	0.20617	0.82526	0.08399	0.18907	0.0177	L4-6_LRRK1
190305_mCTseq_hs_21yr_BA10_UMB5577_1_UMB5577_2_F10_AD002_indexed	0.00808	0.80529	0.04767	0.13578	0.8037	0.03991	0.12874	0.0443	L2-4_RORB
190305_mCTseq_hs_21yr_BA10_UMB5577_1_UMB5577_2_F10_AD004_indexed	0.01018	0.80696	0.05975	0.12266	0.80497	0.05008	0.11364	0.042	L2-4_RORB
190305_mCTseq_hs_21yr_BA10_UMB5577_1_UMB5577_2_F10_AD006_indexed	0.00823	0.81114	0.04508	0.17461	0.80957	0.03716	0.16776	0.0543	L5-6_PDZRN4
190305_mCTseq_hs_21yr_BA10_UMB5577_1_UMB5577_2_F10_AD007_indexed	0.00762	0.81424	0.04565	0.13576	0.81281	0.03832	0.12912	0.0459	L1-3_CUX2
190305_mCTseq_hs_21yr_BA10_UMB5577_1_UMB5577_2_F10_AD008_indexed	0.00296	0.78899	0.00662	0.08829	0.78836	0.00367	0.08558	0.0509	Oligo_MBP
190305_mCTseq_hs_21yr_BA10_UMB5577_1_UMB5577_2_F10_AD010_indexed	0.00607	0.79125	0.03324	0.1141	0.78998	0.02734	0.10869	0.0512	L1-3_CUX2
190305_mCTseq_hs_21yr_BA10_UMB5577_1_UMB5577_2_F10_AD012_indexed	0.00566	0.79311	0.03112	0.13329	0.79193	0.0256	0.12836	0.0501	L1-3_CUX2
190305_mCTseq_hs_21yr_BA10_UMB5577_1_UMB5577_2_F11_AD001_indexed	0.01235	0.79688	0.06689	0.18094	0.79434	0.05522	0.1707	0.0329	L2-4_RORB
190305_mCTseq_hs_21yr_BA10_UMB5577_1_UMB5577_2_F11_AD002_indexed	0.00805	0.81827	0.04556	0.17562	0.8168	0.03781	0.16893	0.0404	L4-5_FOXP2
190305_mCTseq_hs_21yr_BA10_UMB5577_1_UMB5577_2_F11_AD004_indexed	0.00616	0.80709	0.03516	0.12374	0.80589	0.02918	0.11831	0.0493	L1-3_CUX2
190305_mCTseq_hs_21yr_BA10_UMB5577_1_UMB5577_2_F11_AD006_indexed	0.00601	0.80388	0.03481	0.09345	0.80269	0.02897	0.08797	0.0554	L2-4_RORB
190305_mCTseq_hs_21yr_BA10_UMB5577_1_UMB5577_2_F11_AD007_indexed	0.00733	0.81249	0.04197	0.14748	0.81111	0.0349	0.14118	0.0536	L4_PLCH1
190305_mCTseq_hs_21yr_BA10_UMB5577_1_UMB5577_2_F11_AD008_indexed	0.00634	0.84196	0.03427	0.13337	0.84095	0.02811	0.12784	0.0487	CGE_VIP
190305_mCTseq_hs_21yr_BA10_UMB5577_1_UMB5577_2_F11_AD010_indexed	0.02187	0.83518	0.10752	0.1982	0.83149	0.08757	0.18027	0.0448	L4-6_LRRK1
190305_mCTseq_hs_21yr_BA10_UMB5577_1_UMB5577_2_F11_AD012_indexed	0.00751	0.8525	0.04396	0.1501	0.85138	0.03673	0.14367	0.0548	MGE_PVALB
190305_mCTseq_hs_21yr_BA10_UMB5577_1_UMB5577_2_F12_AD001_indexed	0.00279	0.78396	0.00576	0.07596	0.78336	0.00298	0.07337	0.0316	Oligo_MBP
190305_mCTseq_hs_21yr_BA10_UMB5577_1_UMB5577_2_F12_AD002_indexed	0.01121	0.81967	0.0145	0.06676	0.81763	0.00333	0.05618	0.0195	Micro-Endo_TYROBP
190305_mCTseq_hs_21yr_BA10_UMB5577_1_UMB5577_2_F12_AD004_indexed	0.00272	0.7878	0.00522	0.07175	0.78722	0.00251	0.06922	0.0406	Oligo_MBP
190305_mCTseq_hs_21yr_BA10_UMB5577_1_UMB5577_2_F12_AD006_indexed	0.00317	0.79517	0.00759	0.09235	0.79452	0.00443	0.08946	0.0351	Oligo_MBP
190305_mCTseq_hs_21yr_BA10_UMB5577_1_UMB5577_2_F12_AD007_indexed	0.00271	0.78814	0.00523	0.08624	0.78756	0.00253	0.08376	0.0403	Oligo_MBP
190305_mCTseq_hs_21yr_BA10_UMB5577_1_UMB5577_2_F12_AD008_indexed	0.00265	0.80122	0.00363	0.02443	0.80069	0.00098	0.02184	0.0317	Micro-Endo_TYROBP
190305_mCTseq_hs_21yr_BA10_UMB5577_1_UMB5577_2_F12_AD012_indexed	0.00527	0.76806	0.00989	0.09096	0.76683	0.00464	0.08614	0.0328	Micro-Endo_TYROBP
190305_mCTseq_hs_21yr_BA10_UMB5577_1_UMB5577_2_F1_AD001_indexed	0.02062	0.84473	0.10353	0.18742	0.84146	0.08466	0.17031	0.0502	L4-6_LRRK1
190305_mCTseq_hs_21yr_BA10_UMB5577_1_UMB5577_2_F1_AD002_indexed	0.00917	0.82077	0.05003	0.19495	0.81911	0.04124	0.1875	0.0653	L4-5_FOXP2
190305_mCTseq_hs_21yr_BA10_UMB5577_1_UMB5577_2_F1_AD004_indexed	0.00953	0.86233	0.05565	0.16425	0.86101	0.04656	0.15621	0.0659	MGE_CALB1
190305_mCTseq_hs_21yr_BA10_UMB5577_1_UMB5577_2_F1_AD006_indexed	0.0065	0.7913	0.03692	0.1207	0.78993	0.03062	0.11495	0.0683	L2-4_RORB
190305_mCTseq_hs_21yr_BA10_UMB5577_1_UMB5577_2_F1_AD007_indexed	0.00773	0.84533	0.04234	0.13843	0.84413	0.03488	0.13172	0.0782	CGE-MGE_CHST9
190305_mCTseq_hs_21yr_BA10_UMB5577_1_UMB5577_2_F1_AD008_indexed	0.00891	0.82772	0.05173	0.15523	0.82617	0.0432	0.14764	0.0543	L4_PLCH1
190305_mCTseq_hs_21yr_BA10_UMB5577_1_UMB5577_2_F1_AD010_indexed	0.00797	0.81018	0.04392	0.14698	0.80865	0.03624	0.14013	0.0538	L4-5_FOXP2
190305_mCTseq_hs_21yr_BA10_UMB5577_1_UMB5577_2_F1_AD012_indexed	0.00426	0.8343	0.01864	0.0983	0.83359	0.01444	0.09444	0.0658	MGE_CALB1
190305_mCTseq_hs_21yr_BA10_UMB5577_1_UMB5577_2_F2_AD001_indexed	0.01111	0.85076	0.06542	0.13921	0.84908	0.05492	0.12954	0.0519	MGE_CALB1
190305_mCTseq_hs_21yr_BA10_UMB5577_1_UMB5577_2_F2_AD002_indexed	0.00565	0.84411	0.03098	0.09109	0.84322	0.02547	0.08593	0.0585	CGE_NDNF
190305_mCTseq_hs_21yr_BA10_UMB5577_1_UMB5577_2_F2_AD004_indexed	0.0057	0.79895	0.0321	0.13756	0.7978	0.02655	0.13262	0.0554	L1-3_CUX2
190305_mCTseq_hs_21yr_BA10_UMB5577_1_UMB5577_2_F2_AD006_indexed	0.01385	0.86041	0.07629	0.15586	0.85845	0.06332	0.144	0.0559	CGE_VIP
190305_mCTseq_hs_21yr_BA10_UMB5577_1_UMB5577_2_F2_AD007_indexed	0.00897	0.84391	0.05296	0.14199	0.8425	0.04439	0.13422	0.0668	MGE_CALB1
190305_mCTseq_hs_21yr_BA10_UMB5577_1_UMB5577_2_F2_AD008_indexed	0.01735	0.84864	0.09216	0.18291	0.84597	0.07613	0.16848	0.0377	L4-6_LRRK1
190305_mCTseq_hs_21yr_BA10_UMB5577_1_UMB5577_2_F2_AD012_indexed	0.00895	0.85428	0.04827	0.14324	0.85296	0.03968	0.1355	0.0433	CGE_NDNF
190305_mCTseq_hs_21yr_BA10_UMB5577_1_UMB5577_2_F3_AD002_indexed	0.00845	0.82299	0.04892	0.16623	0.82148	0.04081	0.15912	0.04	L4-5_FOXP2
190305_mCTseq_hs_21yr_BA10_UMB5577_1_UMB5577_2_F3_AD004_indexed	0.00643	0.80026	0.03798	0.09765	0.79897	0.03175	0.09181	0.0601	L1-3_CUX2
190305_mCTseq_hs_21yr_BA10_UMB5577_1_UMB5577_2_F3_AD006_indexed	0.00612	0.81015	0.03432	0.11326	0.80898	0.02837	0.1078	0.0547	L1-3_CUX2
190305_mCTseq_hs_21yr_BA10_UMB5577_1_UMB5577_2_F3_AD007_indexed	0.00411	0.77705	0.01349	0.09274	0.77613	0.00942	0.089	0.0657	Oligo_MBP
190305_mCTseq_hs_21yr_BA10_UMB5577_1_UMB5577_2_F3_AD008_indexed	0.00876	0.79536	0.05145	0.13336	0.79355	0.04307	0.1257	0.0376	L2-4_RORB
190305_mCTseq_hs_21yr_BA10_UMB5577_1_UMB5577_2_F3_AD010_indexed	0.00786	0.81361	0.04562	0.15761	0.81213	0.03806	0.15094	0.0458	L4-5_FOXP2
190305_mCTseq_hs_21yr_BA10_UMB5577_1_UMB5577_2_F3_AD012_indexed	0.00744	0.80049	0.04233	0.13257	0.79899	0.03515	0.12607	0.0438	L1-3_CUX2
190305_mCTseq_hs_21yr_BA10_UMB5577_1_UMB5577_2_F4_AD001_indexed	0.00555	0.79109	0.03083	0.10798	0.78992	0.02542	0.103	0.056	L1-3_CUX2
190305_mCTseq_hs_21yr_BA10_UMB5577_1_UMB5577_2_F4_AD002_indexed	0.00724	0.85027	0.04196	0.11005	0.84918	0.03497	0.10356	0.0665	CGE_NDNF
190305_mCTseq_hs_21yr_BA10_UMB5577_1_UMB5577_2_F4_AD004_indexed	0.00652	0.84697	0.03424	0.13065	0.84597	0.0279	0.12494	0.0154	CGE_NDNF
190305_mCTseq_hs_21yr_BA10_UMB5577_1_UMB5577_2_F4_AD006_indexed	0.0079	0.78737	0.04426	0.13999	0.78568	0.03665	0.13314	0.0723	L6_TLE4
190305_mCTseq_hs_21yr_BA10_UMB5577_1_UMB5577_2_F4_AD007_indexed	0.0086	0.82151	0.05039	0.15427	0.81996	0.04215	0.14693	0.0631	L4_PLCH1
190305_mCTseq_hs_21yr_BA10_UMB5577_1_UMB5577_2_F4_AD008_indexed	0.00548	0.79835	0.03149	0.09877	0.79724	0.02615	0.0938	0.0499	L1-3_CUX2
190305_mCTseq_hs_21yr_BA10_UMB5577_1_UMB5577_2_F4_AD010_indexed	0.01313	0.85511	0.07665	0.15804	0.85318	0.06437	0.14684	0.0576	MGE_B3GAT2
190305_mCTseq_hs_21yr_BA10_UMB5577_1_UMB5577_2_F4_AD012_indexed	0.00865	0.8254	0.05112	0.16389	0.82388	0.04284	0.15659	0.059	L4-5_FOXP2
190305_mCTseq_hs_21yr_BA10_UMB5577_1_UMB5577_2_F5_AD001_indexed	0.00687	0.84242	0.03904	0.10487	0.84133	0.03239	0.09868	0.0463	CGE_NDNF
190305_mCTseq_hs_21yr_BA10_UMB5577_1_UMB5577_2_F5_AD002_indexed	0.00875	0.85796	0.05133	0.15966	0.85671	0.04296	0.15224	0.0525	MGE_PVALB
190305_mCTseq_hs_21yr_BA10_UMB5577_1_UMB5577_2_F5_AD004_indexed	0.00644	0.84273	0.03774	0.13105	0.84171	0.0315	0.12542	0.0746	CGE_VIP
190305_mCTseq_hs_21yr_BA10_UMB5577_1_UMB5577_2_F5_AD006_indexed	0.00966	0.86196	0.05763	0.13795	0.86061	0.04844	0.12954	0.0642	CGE_NDNF
190305_mCTseq_hs_21yr_BA10_UMB5577_1_UMB5577_2_F5_AD007_indexed	0.00602	0.80097	0.03369	0.13379	0.79976	0.02784	0.12854	0.0565	L1-3_CUX2
190305_mCTseq_hs_21yr_BA10_UMB5577_1_UMB5577_2_F5_AD008_indexed	0.00914	0.851	0.05491	0.13322	0.84963	0.04619	0.12522	0.0504	MGE_CALB1
190305_mCTseq_hs_21yr_BA10_UMB5577_1_UMB5577_2_F5_AD010_indexed	0.00597	0.79173	0.03407	0.12827	0.79048	0.02827	0.12303	0.0604	L1-3_CUX2
190305_mCTseq_hs_21yr_BA10_UMB5577_1_UMB5577_2_F5_AD012_indexed	0.01586	0.8507	0.08586	0.17215	0.84829	0.07113	0.15881	0.0463	L4-5_TOX
190305_mCTseq_hs_21yr_BA10_UMB5577_1_UMB5577_2_F6_AD001_indexed	0.00625	0.80069	0.03664	0.13331	0.79944	0.03058	0.12786	0.0266	L1-3_CUX2
190305_mCTseq_hs_21yr_BA10_UMB5577_1_UMB5577_2_F6_AD002_indexed	0.0058	0.81633	0.03326	0.11024	0.81526	0.02762	0.10505	0.0262	L1-3_CUX2
190305_mCTseq_hs_21yr_BA10_UMB5577_1_UMB5577_2_F6_AD004_indexed	0.00707	0.81547	0.03575	0.15592	0.81416	0.02888	0.14991	0.0282	L4_PLCH1
190305_mCTseq_hs_21yr_BA10_UMB5577_1_UMB5577_2_F6_AD006_indexed	0.00511	0.782	0.02726	0.11588	0.78088	0.02226	0.11134	0.0312	L1-3_CUX2
190305_mCTseq_hs_21yr_BA10_UMB5577_1_UMB5577_2_F6_AD007_indexed	0.00758	0.84301	0.04242	0.1284	0.84181	0.03511	0.12174	0.0314	CGE_LAMP5
190305_mCTseq_hs_21yr_BA10_UMB5577_1_UMB5577_2_F6_AD008_indexed	0.00868	0.80746	0.05135	0.16553	0.80577	0.04304	0.15822	0.0206	L4_PLCH1
190305_mCTseq_hs_21yr_BA10_UMB5577_1_UMB5577_2_F6_AD010_indexed	0.00736	0.78484	0.04315	0.13433	0.78324	0.03606	0.12791	0.0252	L2-4_RORB
190305_mCTseq_hs_21yr_BA10_UMB5577_1_UMB5577_2_F6_AD012_indexed	0.00911	0.85598	0.05166	0.12368	0.85466	0.04294	0.11562	0.0267	CGE_VIP
190305_mCTseq_hs_21yr_BA10_UMB5577_1_UMB5577_2_F7_AD001_indexed	0.00894	0.81518	0.05384	0.14492	0.81351	0.04531	0.13721	0.0244	L4_PLCH1
190305_mCTseq_hs_21yr_BA10_UMB5577_1_UMB5577_2_F7_AD002_indexed	0.0132	0.86213	0.07596	0.14138	0.86029	0.0636	0.12989	0.0333	MGE_CALB1
190305_mCTseq_hs_21yr_BA10_UMB5577_1_UMB5577_2_F7_AD004_indexed	0.00474	0.79884	0.02743	0.10808	0.79788	0.0228	0.10383	0.0357	L1-3_CUX2
190305_mCTseq_hs_21yr_BA10_UMB5577_1_UMB5577_2_F7_AD006_indexed	0.01051	0.81715	0.06066	0.13909	0.81521	0.05068	0.12995	0.0397	L4-6_LRRK1
190305_mCTseq_hs_21yr_BA10_UMB5577_1_UMB5577_2_F7_AD007_indexed	0.01094	0.8501	0.06414	0.16756	0.84844	0.05379	0.15835	0.0364	L6_TSHZ2
190305_mCTseq_hs_21yr_BA10_UMB5577_1_UMB5577_2_F7_AD008_indexed	0.00788	0.80734	0.04454	0.14066	0.80581	0.03695	0.13383	0.0328	L1-3_CUX2
190305_mCTseq_hs_21yr_BA10_UMB5577_1_UMB5577_2_F7_AD010_indexed	0.00575	0.79843	0.03405	0.10537	0.79726	0.02846	0.1002	0.0324	L1-3_CUX2
190305_mCTseq_hs_21yr_BA10_UMB5577_1_UMB5577_2_F7_AD012_indexed	0.00569	0.79901	0.03175	0.10816	0.79786	0.02621	0.10306	0.0325	L1-3_CUX2
190305_mCTseq_hs_21yr_BA10_UMB5577_1_UMB5577_2_F8_AD001_indexed	0.00548	0.8213	0.03186	0.10845	0.82032	0.02653	0.10354	0.0314	L1-3_CUX2
190305_mCTseq_hs_21yr_BA10_UMB5577_1_UMB5577_2_F8_AD002_indexed	0.00631	0.82836	0.03487	0.12167	0.82727	0.02874	0.11609	0.0448	CGE_NDNF
190305_mCTseq_hs_21yr_BA10_UMB5577_1_UMB5577_2_F8_AD004_indexed	0.00574	0.83025	0.03385	0.11237	0.82927	0.02827	0.10725	0.0451	L1-3_CUX2
190305_mCTseq_hs_21yr_BA10_UMB5577_1_UMB5577_2_F8_AD006_indexed	0.00595	0.81562	0.03393	0.11372	0.81452	0.02815	0.10842	0.0476	L1-3_CUX2
190305_mCTseq_hs_21yr_BA10_UMB5577_1_UMB5577_2_F8_AD007_indexed	0.00646	0.77802	0.03608	0.14302	0.77658	0.02981	0.13745	0.0497	L2-4_RORB
190305_mCTseq_hs_21yr_BA10_UMB5577_1_UMB5577_2_F8_AD008_indexed	0.01704	0.8424	0.05283	0.16452	0.83967	0.03641	0.15004	0.0219	Outlier
190305_mCTseq_hs_21yr_BA10_UMB5577_1_UMB5577_2_F8_AD010_indexed	0.00938	0.79856	0.05465	0.15362	0.79665	0.0457	0.14561	0.0377	L2-4_RORB
190305_mCTseq_hs_21yr_BA10_UMB5577_1_UMB5577_2_F8_AD012_indexed	0.00574	0.79646	0.03226	0.13308	0.79528	0.02667	0.12808	0.0484	L1-3_CUX2
190305_mCTseq_hs_21yr_BA10_UMB5577_1_UMB5577_2_F9_AD001_indexed	0.00527	0.79738	0.03058	0.10375	0.79631	0.02544	0.099	0.0573	L1-3_CUX2
190305_mCTseq_hs_21yr_BA10_UMB5577_1_UMB5577_2_F9_AD002_indexed	0.00818	0.84834	0.04841	0.1301	0.84709	0.04056	0.12293	0.0654	MGE_B3GAT2
190305_mCTseq_hs_21yr_BA10_UMB5577_1_UMB5577_2_F9_AD004_indexed	0.00578	0.8447	0.03271	0.13333	0.8438	0.02709	0.12829	0.0798	MGE_PVALB
190305_mCTseq_hs_21yr_BA10_UMB5577_1_UMB5577_2_F9_AD006_indexed	0.01855	0.84117	0.09574	0.18626	0.83817	0.07865	0.17088	0.061	L4-6_LRRK1
190305_mCTseq_hs_21yr_BA10_UMB5577_1_UMB5577_2_F9_AD007_indexed	0.00605	0.79143	0.03558	0.13417	0.79016	0.02971	0.1289	0.0642	L2-4_RORB
190305_mCTseq_hs_21yr_BA10_UMB5577_1_UMB5577_2_F9_AD008_indexed	0.02119	0.85585	0.11095	0.18638	0.85273	0.0917	0.16877	0.0446	MGE_B3GAT2
190305_mCTseq_hs_21yr_BA10_UMB5577_1_UMB5577_2_F9_AD010_indexed	0.00927	0.85648	0.05589	0.1589	0.85514	0.04706	0.15103	0.0576	MGE_PVALB
190305_mCTseq_hs_21yr_BA10_UMB5577_1_UMB5577_2_F9_AD012_indexed	0.00742	0.80924	0.04404	0.13891	0.80781	0.03689	0.13247	0.0659	L4-5_FOXP2
190305_mCTseq_hs_21yr_BA10_UMB5577_1_UMB5577_2_G10_AD001_indexed	0.00632	0.79249	0.03547	0.14994	0.79117	0.02934	0.14453	0.056	L1-3_CUX2
190305_mCTseq_hs_21yr_BA10_UMB5577_1_UMB5577_2_G10_AD002_indexed	0.01507	0.86642	0.08061	0.22545	0.86438	0.06654	0.2136	0.0474	CGE_NDNF
190305_mCTseq_hs_21yr_BA10_UMB5577_1_UMB5577_2_G10_AD004_indexed	0.00865	0.84422	0.04793	0.13703	0.84286	0.03962	0.1295	0.077	CGE_VIP_MBP
190305_mCTseq_hs_21yr_BA10_UMB5577_1_UMB5577_2_G10_AD006_indexed	0.00736	0.86355	0.03956	0.14358	0.86254	0.03244	0.13723	0.0559	CGE_VIP_MBP
190305_mCTseq_hs_21yr_BA10_UMB5577_1_UMB5577_2_G10_AD007_indexed	0.00651	0.80406	0.03594	0.12488	0.80278	0.02962	0.11915	0.0705	L1-3_CUX2
190305_mCTseq_hs_21yr_BA10_UMB5577_1_UMB5577_2_G10_AD008_indexed	0.00932	0.84957	0.05343	0.14912	0.84815	0.04452	0.14112	0.0639	CGE_VIP
190305_mCTseq_hs_21yr_BA10_UMB5577_1_UMB5577_2_G10_AD010_indexed	0.00723	0.84672	0.04241	0.07805	0.8456	0.03544	0.07134	0.0709	CGE_VIP
190305_mCTseq_hs_21yr_BA10_UMB5577_1_UMB5577_2_G10_AD012_indexed	0.01515	0.86686	0.08124	0.1614	0.86481	0.06711	0.1485	0.0592	CGE_VIP
190305_mCTseq_hs_21yr_BA10_UMB5577_1_UMB5577_2_G11_AD001_indexed	0.00727	0.83119	0.04027	0.13765	0.82995	0.03324	0.13133	0.0522	CGE_LAMP5
190305_mCTseq_hs_21yr_BA10_UMB5577_1_UMB5577_2_G11_AD002_indexed	0.00848	0.85033	0.03864	0.10991	0.84905	0.03042	0.1023	0.0366	CGE_NDNF
190305_mCTseq_hs_21yr_BA10_UMB5577_1_UMB5577_2_G11_AD004_indexed	0.00628	0.83744	0.03553	0.1135	0.83641	0.02943	0.1079	0.0673	CGE_LAMP5
190305_mCTseq_hs_21yr_BA10_UMB5577_1_UMB5577_2_G11_AD007_indexed	0.00654	0.79632	0.03555	0.13076	0.79498	0.0292	0.12504	0.0649	L1-3_CUX2
190305_mCTseq_hs_21yr_BA10_UMB5577_1_UMB5577_2_G11_AD008_indexed	0.00823	0.84459	0.04549	0.15677	0.8433	0.03757	0.14977	0.0561	CGE_VIP
190305_mCTseq_hs_21yr_BA10_UMB5577_1_UMB5577_2_G11_AD010_indexed	0.0083	0.85102	0.04847	0.14539	0.84977	0.04051	0.13824	0.0524	CGE-MGE_CHST9
190305_mCTseq_hs_21yr_BA10_UMB5577_1_UMB5577_2_G11_AD012_indexed	0.0059	0.81499	0.0327	0.11217	0.81389	0.02696	0.1069	0.0634	L1-3_CUX2
190305_mCTseq_hs_21yr_BA10_UMB5577_1_UMB5577_2_G12_AD001_indexed	0.00249	0.79838	0.00404	0.06415	0.79788	0.00155	0.06181	0.0369	Oligo_MBP
190305_mCTseq_hs_21yr_BA10_UMB5577_1_UMB5577_2_G12_AD002_indexed	0.00369	0.80951	0.01482	0.0677	0.8088	0.01117	0.06425	0.0355	Astro_FGF3R
190305_mCTseq_hs_21yr_BA10_UMB5577_1_UMB5577_2_G12_AD004_indexed	0.0027	0.75877	0.00379	0.09959	0.75812	0.00109	0.09715	0.0391	Micro-Endo_TYROBP
190305_mCTseq_hs_21yr_BA10_UMB5577_1_UMB5577_2_G12_AD006_indexed	0.00282	0.80783	0.00497	0.08188	0.80729	0.00216	0.07928	0.0421	Oligo_MBP
190305_mCTseq_hs_21yr_BA10_UMB5577_1_UMB5577_2_G12_AD007_indexed	0.00274	0.7971	0.00608	0.07355	0.79654	0.00335	0.071	0.0416	Oligo_MBP
190305_mCTseq_hs_21yr_BA10_UMB5577_1_UMB5577_2_G12_AD008_indexed	0.00289	0.79888	0.00693	0.08168	0.7983	0.00405	0.07902	0.0337	Oligo_MBP
190305_mCTseq_hs_21yr_BA10_UMB5577_1_UMB5577_2_G12_AD010_indexed	0.00452	0.81923	0.01879	0.10921	0.81841	0.01433	0.10517	0.0402	Astro_FGF3R
190305_mCTseq_hs_21yr_BA10_UMB5577_1_UMB5577_2_G12_AD012_indexed	0.00302	0.79507	0.0065	0.07652	0.79445	0.00349	0.07372	0.0421	Oligo_MBP
190305_mCTseq_hs_21yr_BA10_UMB5577_1_UMB5577_2_G1_AD001_indexed	0.0079	0.77445	0.04488	0.13763	0.77265	0.03727	0.13076	0.0483	L2-4_RORB
190305_mCTseq_hs_21yr_BA10_UMB5577_1_UMB5577_2_G1_AD002_indexed	0.00636	0.80868	0.03549	0.11975	0.80746	0.02932	0.11412	0.0547	L1-3_CUX2
190305_mCTseq_hs_21yr_BA10_UMB5577_1_UMB5577_2_G1_AD004_indexed	0.01013	0.79282	0.05665	0.12643	0.7907	0.047	0.11749	0.0579	L2-4_RORB
190305_mCTseq_hs_21yr_BA10_UMB5577_1_UMB5577_2_G1_AD006_indexed	0.01402	0.85226	0.0748	0.15615	0.85016	0.06164	0.14415	0.055	CGE_NDNF
190305_mCTseq_hs_21yr_BA10_UMB5577_1_UMB5577_2_G1_AD007_indexed	0.01075	0.82316	0.06121	0.15887	0.82124	0.05101	0.14973	0.0498	L4_PLCH1
190305_mCTseq_hs_21yr_BA10_UMB5577_1_UMB5577_2_G1_AD008_indexed	0.00595	0.76971	0.02952	0.15294	0.76833	0.02371	0.14787	0.0359	L1-3_CUX2
190305_mCTseq_hs_21yr_BA10_UMB5577_1_UMB5577_2_G1_AD010_indexed	0.00804	0.84602	0.04528	0.10662	0.84477	0.03754	0.09938	0.0503	CGE_VIP_MBP
190305_mCTseq_hs_21yr_BA10_UMB5577_1_UMB5577_2_G1_AD012_indexed	0.01119	0.85782	0.06375	0.14776	0.85621	0.05315	0.13812	0.0485	MGE_CALB1
190305_mCTseq_hs_21yr_BA10_UMB5577_1_UMB5577_2_G2_AD001_indexed	0.00551	0.80706	0.03158	0.11218	0.80599	0.02621	0.10726	0.044	L1-3_CUX2
190305_mCTseq_hs_21yr_BA10_UMB5577_1_UMB5577_2_G2_AD002_indexed	0.00627	0.83288	0.03374	0.11354	0.83183	0.02764	0.10795	0.0602	CGE_NDNF
190305_mCTseq_hs_21yr_BA10_UMB5577_1_UMB5577_2_G2_AD007_indexed	0.00804	0.85951	0.04584	0.1325	0.85837	0.03811	0.12547	0.0648	CGE_NDNF
190305_mCTseq_hs_21yr_BA10_UMB5577_1_UMB5577_2_G2_AD008_indexed	0.00725	0.84431	0.03977	0.13454	0.84317	0.03276	0.12822	0.0481	CGE_NDNF
190305_mCTseq_hs_21yr_BA10_UMB5577_1_UMB5577_2_G2_AD010_indexed	0.01351	0.86053	0.07457	0.16615	0.85862	0.0619	0.15473	0.0522	L6_TSHZ2
190305_mCTseq_hs_21yr_BA10_UMB5577_1_UMB5577_2_G2_AD012_indexed	0.00971	0.84759	0.05744	0.16673	0.8461	0.0482	0.15856	0.053	L4-6_LRRK1
190305_mCTseq_hs_21yr_BA10_UMB5577_1_UMB5577_2_G3_AD001_indexed	0.00725	0.8471	0.04314	0.13378	0.84598	0.03615	0.12745	0.0437	MGE_CALB1
190305_mCTseq_hs_21yr_BA10_UMB5577_1_UMB5577_2_G3_AD002_indexed	0.00573	0.84252	0.0313	0.12088	0.84161	0.02572	0.11581	0.0447	MGE_CALB1
190305_mCTseq_hs_21yr_BA10_UMB5577_1_UMB5577_2_G3_AD004_indexed	0.00917	0.80878	0.05339	0.15132	0.80701	0.04463	0.14347	0.0512	L4_PLCH1
190305_mCTseq_hs_21yr_BA10_UMB5577_1_UMB5577_2_G3_AD006_indexed	0.0057	0.79591	0.03054	0.11026	0.79474	0.02498	0.10516	0.0521	L1-3_CUX2
190305_mCTseq_hs_21yr_BA10_UMB5577_1_UMB5577_2_G3_AD007_indexed	0.01225	0.84188	0.06984	0.1676	0.83992	0.0583	0.15728	0.0433	L4-5_TOX
190305_mCTseq_hs_21yr_BA10_UMB5577_1_UMB5577_2_G3_AD008_indexed	0.00715	0.80717	0.04132	0.13332	0.80578	0.03442	0.12708	0.0401	L4-5_FOXP2
190305_mCTseq_hs_21yr_BA10_UMB5577_1_UMB5577_2_G3_AD010_indexed	0.01251	0.85351	0.07045	0.14726	0.85165	0.05867	0.13646	0.034	CGE_VIP
190305_mCTseq_hs_21yr_BA10_UMB5577_1_UMB5577_2_G3_AD012_indexed	0.00575	0.80915	0.0309	0.11382	0.80805	0.0253	0.10869	0.0431	L1-3_CUX2
190305_mCTseq_hs_21yr_BA10_UMB5577_1_UMB5577_2_G4_AD001_indexed	0.00733	0.79386	0.03582	0.14477	0.79234	0.0287	0.13845	0.0423	Outlier
190305_mCTseq_hs_21yr_BA10_UMB5577_1_UMB5577_2_G4_AD002_indexed	0.00656	0.80706	0.02647	0.1513	0.80579	0.02004	0.1457	0.0423	Astro_FGF3R
190305_mCTseq_hs_21yr_BA10_UMB5577_1_UMB5577_2_G4_AD004_indexed	0.00906	0.80538	0.04953	0.15503	0.8036	0.04084	0.1473	0.093	Outlier
190305_mCTseq_hs_21yr_BA10_UMB5577_1_UMB5577_2_G4_AD006_indexed	0.00652	0.82762	0.03752	0.11338	0.82649	0.0312	0.10756	0.092	L1-3_CUX2
190305_mCTseq_hs_21yr_BA10_UMB5577_1_UMB5577_2_G4_AD007_indexed	0.00615	0.81206	0.03448	0.12397	0.8109	0.02851	0.11855	0.0702	L1-3_CUX2
190305_mCTseq_hs_21yr_BA10_UMB5577_1_UMB5577_2_G4_AD008_indexed	0.01141	0.85964	0.06683	0.18476	0.85802	0.05606	0.17535	0.0611	MGE_B3GAT2
190305_mCTseq_hs_21yr_BA10_UMB5577_1_UMB5577_2_G4_AD010_indexed	0.01119	0.82195	0.06489	0.16372	0.81994	0.05431	0.15426	0.0534	L4_PLCH1
190305_mCTseq_hs_21yr_BA10_UMB5577_1_UMB5577_2_G4_AD012_indexed	0.00916	0.85742	0.05114	0.12886	0.8561	0.04237	0.12081	0.0564	CGE_VIP_MBP
190305_mCTseq_hs_21yr_BA10_UMB5577_1_UMB5577_2_G5_AD001_indexed	0.00531	0.77172	0.03018	0.11399	0.7705	0.025	0.10926	0.0291	L1-3_CUX2
190305_mCTseq_hs_21yr_BA10_UMB5577_1_UMB5577_2_G5_AD002_indexed	0.00625	0.78766	0.03486	0.14829	0.78632	0.02879	0.14293	0.0327	L1-3_CUX2
190305_mCTseq_hs_21yr_BA10_UMB5577_1_UMB5577_2_G5_AD004_indexed	0.00538	0.78482	0.03129	0.1105	0.78366	0.02605	0.10569	0.0391	L1-3_CUX2
190305_mCTseq_hs_21yr_BA10_UMB5577_1_UMB5577_2_G5_AD006_indexed	0.00932	0.84803	0.05281	0.16936	0.8466	0.0439	0.16155	0.0358	CGE_NDNF
190305_mCTseq_hs_21yr_BA10_UMB5577_1_UMB5577_2_G5_AD007_indexed	0.00566	0.79061	0.03162	0.11765	0.78942	0.02611	0.11263	0.0336	L1-3_CUX2
190305_mCTseq_hs_21yr_BA10_UMB5577_1_UMB5577_2_G5_AD008_indexed	0.00671	0.84201	0.03731	0.1515	0.84094	0.03081	0.14577	0.021	CGE_LAMP5
190305_mCTseq_hs_21yr_BA10_UMB5577_1_UMB5577_2_G5_AD010_indexed	0.01012	0.81964	0.05988	0.15331	0.8178	0.05027	0.14465	0.0297	L4-6_LRRK1
190305_mCTseq_hs_21yr_BA10_UMB5577_1_UMB5577_2_G5_AD012_indexed	0.00867	0.79446	0.05135	0.15222	0.79266	0.04305	0.14481	0.033	L2-4_RORB
190305_mCTseq_hs_21yr_BA10_UMB5577_1_UMB5577_2_G6_AD002_indexed	0.0079	0.83943	0.04387	0.16238	0.83815	0.03626	0.15571	0.0329	CGE_LAMP5
190305_mCTseq_hs_21yr_BA10_UMB5577_1_UMB5577_2_G6_AD004_indexed	0.00618	0.80758	0.03567	0.11926	0.80638	0.02967	0.11378	0.0346	L1-3_CUX2
190305_mCTseq_hs_21yr_BA10_UMB5577_1_UMB5577_2_G6_AD006_indexed	0.00785	0.84741	0.04385	0.15008	0.8462	0.03628	0.14336	0.0316	CGE-MGE_CHST9
190305_mCTseq_hs_21yr_BA10_UMB5577_1_UMB5577_2_G6_AD007_indexed	0.00832	0.85007	0.05019	0.113	0.84881	0.04222	0.10556	0.0341	MGE_B3GAT2
190305_mCTseq_hs_21yr_BA10_UMB5577_1_UMB5577_2_G6_AD008_indexed	0.01086	0.82789	0.0622	0.16756	0.826	0.0519	0.15842	0.0301	L4-5_TOX
190305_mCTseq_hs_21yr_BA10_UMB5577_1_UMB5577_2_G6_AD010_indexed	0.00593	0.79566	0.03296	0.13211	0.79444	0.02719	0.12693	0.0311	L1-3_CUX2
190305_mCTseq_hs_21yr_BA10_UMB5577_1_UMB5577_2_G7_AD001_indexed	0.0123	0.85428	0.07127	0.18773	0.85247	0.0597	0.17761	0.0408	MGE_PVALB
190305_mCTseq_hs_21yr_BA10_UMB5577_1_UMB5577_2_G7_AD002_indexed	0.00971	0.82037	0.0578	0.15191	0.81861	0.04856	0.14359	0.041	L4_PLCH1
190305_mCTseq_hs_21yr_BA10_UMB5577_1_UMB5577_2_G7_AD004_indexed	0.00999	0.85626	0.05927	0.16665	0.85481	0.04978	0.15824	0.0634	MGE_PVALB
190305_mCTseq_hs_21yr_BA10_UMB5577_1_UMB5577_2_G7_AD006_indexed	0.00956	0.79936	0.05512	0.15516	0.79742	0.046	0.14701	0.0447	L2-4_RORB
190305_mCTseq_hs_21yr_BA10_UMB5577_1_UMB5577_2_G7_AD007_indexed	0.00856	0.84527	0.04854	0.13248	0.84393	0.04033	0.12499	0.0609	CGE_VIP
190305_mCTseq_hs_21yr_BA10_UMB5577_1_UMB5577_2_G7_AD008_indexed	0.00652	0.82346	0.03848	0.1304	0.8223	0.03217	0.12469	0.0455	L1-3_CUX2
190305_mCTseq_hs_21yr_BA10_UMB5577_1_UMB5577_2_G7_AD010_indexed	0.00668	0.83853	0.03795	0.12418	0.83744	0.03148	0.11829	0.0587	CGE_LAMP5
190305_mCTseq_hs_21yr_BA10_UMB5577_1_UMB5577_2_G7_AD012_indexed	0.0062	0.84124	0.03401	0.11787	0.84025	0.02798	0.11237	0.0601	CGE_VIP
190305_mCTseq_hs_21yr_BA10_UMB5577_1_UMB5577_2_G8_AD001_indexed	0.00645	0.84118	0.03559	0.1567	0.84015	0.02933	0.15123	0.0414	CGE_LAMP5
190305_mCTseq_hs_21yr_BA10_UMB5577_1_UMB5577_2_G8_AD002_indexed	0.00435	0.83827	0.022	0.11173	0.83756	0.01773	0.10785	0.0465	MGE_CALB1
190305_mCTseq_hs_21yr_BA10_UMB5577_1_UMB5577_2_G8_AD004_indexed	0.00833	0.85341	0.04888	0.13396	0.85218	0.04089	0.12669	0.0602	MGE_B3GAT2
190305_mCTseq_hs_21yr_BA10_UMB5577_1_UMB5577_2_G8_AD006_indexed	0.00591	0.81038	0.03411	0.08852	0.80925	0.02837	0.0831	0.0525	L1-3_CUX2
190305_mCTseq_hs_21yr_BA10_UMB5577_1_UMB5577_2_G8_AD007_indexed	0.01201	0.81815	0.06534	0.17034	0.81594	0.05398	0.16025	0.0495	L2-4_RORB
190305_mCTseq_hs_21yr_BA10_UMB5577_1_UMB5577_2_G8_AD010_indexed	0.00675	0.83599	0.03803	0.1233	0.83488	0.03149	0.11734	0.057	CGE_VIP_MBP
190305_mCTseq_hs_21yr_BA10_UMB5577_1_UMB5577_2_G8_AD012_indexed	0.00563	0.8474	0.03239	0.11845	0.84654	0.02691	0.11346	0.0574	MGE_PVALB
190305_mCTseq_hs_21yr_BA10_UMB5577_1_UMB5577_2_G9_AD001_indexed	0.00876	0.85715	0.04935	0.12582	0.85589	0.04095	0.11809	0.0469	CGE_VIP
190305_mCTseq_hs_21yr_BA10_UMB5577_1_UMB5577_2_G9_AD002_indexed	0.00513	0.8071	0.0285	0.11724	0.80611	0.02349	0.11269	0.0619	L1-3_CUX2
190305_mCTseq_hs_21yr_BA10_UMB5577_1_UMB5577_2_G9_AD004_indexed	0.01208	0.83891	0.06882	0.15427	0.83694	0.05743	0.14393	0.0753	L4-5_TOX
190305_mCTseq_hs_21yr_BA10_UMB5577_1_UMB5577_2_G9_AD006_indexed	0.0059	0.81212	0.03305	0.11854	0.811	0.02731	0.11331	0.066	L1-3_CUX2
190305_mCTseq_hs_21yr_BA10_UMB5577_1_UMB5577_2_G9_AD007_indexed	0.00638	0.84115	0.03676	0.10853	0.84013	0.03058	0.10281	0.0673	CGE_VIP_MBP
190305_mCTseq_hs_21yr_BA10_UMB5577_1_UMB5577_2_G9_AD008_indexed	0.00792	0.79444	0.03594	0.13711	0.7928	0.02824	0.13022	0.044	L1-3_CUX2
190305_mCTseq_hs_21yr_BA10_UMB5577_1_UMB5577_2_G9_AD010_indexed	0.00624	0.8013	0.03576	0.11984	0.80005	0.02971	0.11431	0.0655	L1-3_CUX2
190305_mCTseq_hs_21yr_BA10_UMB5577_1_UMB5577_2_G9_AD012_indexed	0.00723	0.85673	0.04116	0.16288	0.85569	0.03418	0.15678	0.0622	MGE_CALB1
190305_mCTseq_hs_21yr_BA10_UMB5577_1_UMB5577_2_H10_AD001_indexed	0.00809	0.85238	0.04761	0.16363	0.85118	0.03984	0.15681	0.0416	MGE_PVALB
190305_mCTseq_hs_21yr_BA10_UMB5577_1_UMB5577_2_H10_AD002_indexed	0.00812	0.78307	0.04575	0.14373	0.78129	0.03794	0.13672	0.0488	L2-4_RORB
190305_mCTseq_hs_21yr_BA10_UMB5577_1_UMB5577_2_H10_AD004_indexed	0.00785	0.79442	0.04585	0.13644	0.79279	0.0383	0.12961	0.0451	L2-4_RORB
190305_mCTseq_hs_21yr_BA10_UMB5577_1_UMB5577_2_H10_AD006_indexed	0.00696	0.78892	0.04039	0.12528	0.78744	0.03366	0.11915	0.06	L2-4_RORB
190305_mCTseq_hs_21yr_BA10_UMB5577_1_UMB5577_2_H10_AD008_indexed	0.01165	0.8594	0.06562	0.19627	0.85774	0.05461	0.1868	0.0218	L4-6_LRRK1
190305_mCTseq_hs_21yr_BA10_UMB5577_1_UMB5577_2_H10_AD012_indexed	0.01004	0.85461	0.0576	0.13149	0.85314	0.04804	0.12268	0.0498	MGE_B3GAT2
190305_mCTseq_hs_21yr_BA10_UMB5577_1_UMB5577_2_H11_AD001_indexed	0.01763	0.86927	0.09756	0.18144	0.86692	0.08136	0.16675	0.0558	MGE_PVALB
190305_mCTseq_hs_21yr_BA10_UMB5577_1_UMB5577_2_H11_AD002_indexed	0.00819	0.82218	0.04831	0.13239	0.82071	0.04045	0.12523	0.0612	L4_PLCH1
190305_mCTseq_hs_21yr_BA10_UMB5577_1_UMB5577_2_H11_AD004_indexed	0.00393	0.82455	0.01793	0.10467	0.82386	0.01406	0.10114	0.0774	MGE_CALB1
190305_mCTseq_hs_21yr_BA10_UMB5577_1_UMB5577_2_H11_AD006_indexed	0.0127	0.82972	0.07062	0.17671	0.82753	0.05867	0.16612	0.0595	L2-4_RORB
190305_mCTseq_hs_21yr_BA10_UMB5577_1_UMB5577_2_H11_AD007_indexed	0.0077	0.8475	0.04392	0.11298	0.84632	0.0365	0.1061	0.0788	MGE_B3GAT2
190305_mCTseq_hs_21yr_BA10_UMB5577_1_UMB5577_2_H11_AD008_indexed	0.00961	0.85393	0.05551	0.13797	0.85251	0.04635	0.12961	0.0658	MGE_B3GAT2
190305_mCTseq_hs_21yr_BA10_UMB5577_1_UMB5577_2_H11_AD010_indexed	0.006	0.78893	0.03404	0.10343	0.78766	0.02821	0.09802	0.066	L1-3_CUX2
190305_mCTseq_hs_21yr_BA10_UMB5577_1_UMB5577_2_H11_AD012_indexed	0.00711	0.82544	0.03882	0.1608	0.82419	0.03194	0.15479	0.0577	L1-3_CUX2
190305_mCTseq_hs_21yr_BA10_UMB5577_1_UMB5577_2_H12_AD001_indexed	0.00568	0.80397	0.0163	0.08074	0.80285	0.01068	0.07549	0.0344	Micro-Endo_TYROBP
190305_mCTseq_hs_21yr_BA10_UMB5577_1_UMB5577_2_H12_AD002_indexed	0.00283	0.72458	0.00375	0.07816	0.7238	0.00092	0.07554	0.0367	Micro-Endo_TYROBP
190305_mCTseq_hs_21yr_BA10_UMB5577_1_UMB5577_2_H12_AD004_indexed	0.00283	0.80769	0.005	0.063	0.80714	0.00218	0.06034	0.0429	Oligo_MBP
190305_mCTseq_hs_21yr_BA10_UMB5577_1_UMB5577_2_H12_AD006_indexed	0.00405	0.82036	0.01605	0.08217	0.81963	0.01205	0.07844	0.0447	Astro_FGF3R
190305_mCTseq_hs_21yr_BA10_UMB5577_1_UMB5577_2_H12_AD007_indexed	0.00283	0.80238	0.00467	0.08255	0.80182	0.00185	0.07995	0.041	Oligo_MBP
190305_mCTseq_hs_21yr_BA10_UMB5577_1_UMB5577_2_H12_AD008_indexed	0.00289	0.77004	0.0041	0.09394	0.76937	0.00121	0.09131	0.0373	Micro-Endo_TYROBP
190305_mCTseq_hs_21yr_BA10_UMB5577_1_UMB5577_2_H12_AD012_indexed	0.00433	0.81146	0.01643	0.11691	0.81064	0.01215	0.11307	0.035	Astro_FGF3R
190305_mCTseq_hs_21yr_BA10_UMB5577_1_UMB5577_2_H1_AD002_indexed	0.00663	0.84896	0.03712	0.13062	0.84795	0.03069	0.12482	0.0691	MGE_B3GAT2
190305_mCTseq_hs_21yr_BA10_UMB5577_1_UMB5577_2_H1_AD004_indexed	0.00907	0.80974	0.05349	0.13958	0.808	0.04483	0.1317	0.0667	L2-4_RORB
190305_mCTseq_hs_21yr_BA10_UMB5577_1_UMB5577_2_H1_AD006_indexed	0.00682	0.83965	0.03802	0.12784	0.83855	0.03141	0.12185	0.0793	CGE_VIP
190305_mCTseq_hs_21yr_BA10_UMB5577_1_UMB5577_2_H1_AD007_indexed	0.00877	0.80093	0.05139	0.13638	0.79917	0.043	0.12874	0.0698	L2-4_RORB
190305_mCTseq_hs_21yr_BA10_UMB5577_1_UMB5577_2_H1_AD008_indexed	0.01109	0.851	0.06161	0.12774	0.84933	0.05109	0.11796	0.0687	CGE_VIP
190305_mCTseq_hs_21yr_BA10_UMB5577_1_UMB5577_2_H1_AD010_indexed	0.00954	0.81831	0.05372	0.14772	0.81656	0.04461	0.13951	0.0705	L4_PLCH1
190305_mCTseq_hs_21yr_BA10_UMB5577_1_UMB5577_2_H1_AD012_indexed	0.00754	0.84228	0.04104	0.12569	0.84108	0.03375	0.11905	0.0658	CGE_VIP_MBP
190305_mCTseq_hs_21yr_BA10_UMB5577_1_UMB5577_2_H2_AD001_indexed	0.00426	0.83067	0.01826	0.10676	0.82995	0.01406	0.10294	0.0521	MGE_CALB1
190305_mCTseq_hs_21yr_BA10_UMB5577_1_UMB5577_2_H2_AD002_indexed	0.00631	0.84835	0.036	0.11604	0.84739	0.02988	0.11043	0.0789	CGE_VIP
190305_mCTseq_hs_21yr_BA10_UMB5577_1_UMB5577_2_H2_AD004_indexed	0.01093	0.85799	0.06369	0.13666	0.85642	0.05334	0.12712	0.0825	MGE_CALB1
190305_mCTseq_hs_21yr_BA10_UMB5577_1_UMB5577_2_H2_AD006_indexed	0.00929	0.7994	0.05264	0.15506	0.79752	0.04376	0.14714	0.081	L2-4_RORB
190305_mCTseq_hs_21yr_BA10_UMB5577_1_UMB5577_2_H2_AD007_indexed	0.00919	0.85679	0.05235	0.14973	0.85546	0.04356	0.14184	0.0707	CGE_VIP
190305_mCTseq_hs_21yr_BA10_UMB5577_1_UMB5577_2_H2_AD008_indexed	0.00849	0.80872	0.0487	0.15945	0.80708	0.04055	0.15225	0.0643	L4-5_FOXP2
190305_mCTseq_hs_21yr_BA10_UMB5577_1_UMB5577_2_H2_AD010_indexed	0.00689	0.80309	0.03816	0.14271	0.80172	0.03149	0.13676	0.0785	L1-3_CUX2
190305_mCTseq_hs_21yr_BA10_UMB5577_1_UMB5577_2_H2_AD012_indexed	0.00587	0.84961	0.0325	0.11055	0.84872	0.02679	0.1053	0.0689	MGE_CALB1
190305_mCTseq_hs_21yr_BA10_UMB5577_1_UMB5577_2_H3_AD001_indexed	0.006	0.7891	0.03145	0.13074	0.78783	0.0256	0.12549	0.0867	L1-3_CUX2
190305_mCTseq_hs_21yr_BA10_UMB5577_1_UMB5577_2_H3_AD002_indexed	0.00528	0.78502	0.02913	0.08604	0.78388	0.02398	0.08119	0.0811	L1-3_CUX2
190305_mCTseq_hs_21yr_BA10_UMB5577_1_UMB5577_2_H3_AD004_indexed	0.00617	0.80234	0.03479	0.11639	0.80111	0.0288	0.1109	0.087	L1-3_CUX2
190305_mCTseq_hs_21yr_BA10_UMB5577_1_UMB5577_2_H3_AD006_indexed	0.02228	0.85208	0.10751	0.20836	0.84871	0.08717	0.19032	0.0701	L6_TLE4
190305_mCTseq_hs_21yr_BA10_UMB5577_1_UMB5577_2_H3_AD007_indexed	0.00967	0.85793	0.05406	0.11754	0.85654	0.04482	0.10892	0.0806	CGE_NDNF
190305_mCTseq_hs_21yr_BA10_UMB5577_1_UMB5577_2_H3_AD008_indexed	0.00649	0.814	0.03568	0.14531	0.81278	0.02938	0.13973	0.0502	L1-3_CUX2
190305_mCTseq_hs_21yr_BA10_UMB5577_1_UMB5577_2_H3_AD010_indexed	0.01077	0.85369	0.05987	0.14806	0.8521	0.04963	0.13878	0.0753	CGE_VIP
190305_mCTseq_hs_21yr_BA10_UMB5577_1_UMB5577_2_H4_AD001_indexed	0.00671	0.80014	0.0381	0.11495	0.79879	0.0316	0.10897	0.0361	L1-3_CUX2
190305_mCTseq_hs_21yr_BA10_UMB5577_1_UMB5577_2_H4_AD002_indexed	0.00615	0.79933	0.03581	0.12079	0.79809	0.02984	0.11535	0.0505	L1-3_CUX2
190305_mCTseq_hs_21yr_BA10_UMB5577_1_UMB5577_2_H4_AD004_indexed	0.00622	0.8453	0.03506	0.13126	0.84433	0.02902	0.12582	0.05	MGE_CALB1
190305_mCTseq_hs_21yr_BA10_UMB5577_1_UMB5577_2_H4_AD006_indexed	0.00587	0.84504	0.0325	0.13329	0.84413	0.02679	0.12817	0.0503	MGE_CALB1
190305_mCTseq_hs_21yr_BA10_UMB5577_1_UMB5577_2_H4_AD007_indexed	0.00575	0.83869	0.02956	0.15295	0.83776	0.02395	0.14805	0.0404	MGE_CALB1
190305_mCTseq_hs_21yr_BA10_UMB5577_1_UMB5577_2_H4_AD008_indexed	0.0103	0.85595	0.06092	0.14927	0.85445	0.05115	0.14042	0.0382	MGE_PVALB
190305_mCTseq_hs_21yr_BA10_UMB5577_1_UMB5577_2_H4_AD010_indexed	0.00848	0.83313	0.04935	0.14887	0.8317	0.04122	0.14159	0.0312	L4_PLCH1
190305_mCTseq_hs_21yr_BA10_UMB5577_1_UMB5577_2_H4_AD012_indexed	0.00897	0.85502	0.05323	0.14617	0.85371	0.04466	0.13844	0.0441	MGE_CALB1
190305_mCTseq_hs_21yr_BA10_UMB5577_1_UMB5577_2_H5_AD001_indexed	0.00575	0.79156	0.03268	0.12616	0.79035	0.02709	0.12111	0.0355	L1-3_CUX2
[truncated: 3,689 more rows]
