# Supplementary material for: Single nucleus multi-omics identifies human cortical cell regulatory genome diversity
Source: Cell Genom. 2022 Mar 9;2(3):100107. doi: 10.1016/j.xgen.2022.100107 (PMC9004682; doi:10.1016/j.xgen.2022.100107)
Supplement: Table S5. Cluster labels of the snRNA-seq dataset, related to Figure 4 [file mmc6.xlsx]

## Sheet: TableS6
Table S5. Cluster labels of the snRNA-seq dataset
Cell_ID	DonorID	Age	pred_mtg_cl	AllenCellClass
AAACCCACAAAGGTTA-10L8TX_181031_002_A01	H18.30.002	50y	Exc L2-3 LINC00507 FREM3	exc
AAACCCACAAGTGATA-10L8TX_181031_002_A01	H18.30.002	50y	Exc L4-6 RORB C1R	exc
AAACCCACACCAGCGT-10L8TX_181031_002_A01	H18.30.002	50y	Inh L1-3 SST CALB1	inh
AAACCCACACGAAAGC-10L8TX_181031_002_A01	H18.30.002	50y	Exc L3-5 RORB COL22A1	exc
AAACCCAGTTGCGGAA-10L8TX_181031_002_A01	H18.30.002	50y	Inh L1-3 VIP GGH	inh
AAACCCAGTTTAAGGA-10L8TX_181031_002_A01	H18.30.002	50y	Exc L2-3 LINC00507 FREM3	exc
AAACCCATCAACCCGG-10L8TX_181031_002_A01	H18.30.002	50y	Exc L2-3 LINC00507 FREM3	exc
AAACCCATCGGCTTGG-10L8TX_181031_002_A01	H18.30.002	50y	Exc L2-3 LINC00507 FREM3	exc
AAACCCATCTACAGGT-10L8TX_181031_002_A01	H18.30.002	50y	Inh L2-4 PVALB WFDC2	inh
AAACCCATCTAGTACG-10L8TX_181031_002_A01	H18.30.002	50y	Inh L1-2 GAD1 MC4R	inh
AAACGAACATGACTCA-10L8TX_181031_002_A01	H18.30.002	50y	Exc L3-5 RORB FILIP1L	exc
AAACGAAGTACTGAGG-10L8TX_181031_002_A01	H18.30.002	50y	Exc L5-6 THEMIS C1QL3	outlier
AAACGAAGTCAAGTTC-10L8TX_181031_002_A01	H18.30.002	50y	Exc L3-4 RORB CARM1P1	exc
AAACGAAGTGAGGATC-10L8TX_181031_002_A01	H18.30.002	50y	Oligo L1-6 OPALIN	glia
AAACGAAGTGTATACC-10L8TX_181031_002_A01	H18.30.002	50y	Exc L2-3 LINC00507 FREM3	exc
AAACGAATCGACGTCG-10L8TX_181031_002_A01	H18.30.002	50y	Exc L5-6 THEMIS FGF10	exc
AAACGAATCGGACTTA-10L8TX_181031_002_A01	H18.30.002	50y	Exc L2-4 LINC00507 GLP2R	exc
AAACGAATCTCACCCA-10L8TX_181031_002_A01	H18.30.002	50y	Inh L2-6 LAMP5 CA1	inh
AAACGAATCTCGTGGG-10L8TX_181031_002_A01	H18.30.002	50y	Exc L3-4 RORB CARM1P1	exc
AAACGCTCAATAGGGC-10L8TX_181031_002_A01	H18.30.002	50y	Inh L2-4 PVALB WFDC2	inh
AAACGCTGTTGACTGT-10L8TX_181031_002_A01	H18.30.002	50y	Inh L2-6 LAMP5 CA1	inh
AAACGCTGTTGTCTAG-10L8TX_181031_002_A01	H18.30.002	50y	Exc L2-3 LINC00507 FREM3	exc
AAAGAACAGAAGCGAA-10L8TX_181031_002_A01	H18.30.002	50y	Exc L2-4 LINC00507 GLP2R	exc
AAAGAACCAAAGAACT-10L8TX_181031_002_A01	H18.30.002	50y	Exc L3-4 RORB CARM1P1	exc
AAAGAACCAAGTGACG-10L8TX_181031_002_A01	H18.30.002	50y	Exc L5-6 THEMIS C1QL3	exc
AAAGAACCACCCTAAA-10L8TX_181031_002_A01	H18.30.002	50y	Exc L2 LAMP5 LTK	exc
AAAGAACCACCTCGTT-10L8TX_181031_002_A01	H18.30.002	50y	Exc L2-3 LINC00507 FREM3	exc
AAAGAACGTGAGACCA-10L8TX_181031_002_A01	H18.30.002	50y	Exc L3-4 RORB CARM1P1	exc
AAAGAACGTTCTGACA-10L8TX_181031_002_A01	H18.30.002	50y	Inh L5-6 SST MIR548F2	inh
AAAGAACGTTTCTATC-10L8TX_181031_002_A01	H18.30.002	50y	Inh L2-4 VIP CBLN1	inh
AAAGAACGTTTGTGGT-10L8TX_181031_002_A01	H18.30.002	50y	Exc L4-5 RORB FOLH1B	outlier
AAAGAACTCAAGAGGC-10L8TX_181031_002_A01	H18.30.002	50y	Exc L5-6 THEMIS C1QL3	exc
AAAGAACTCGAACTCA-10L8TX_181031_002_A01	H18.30.002	50y	Exc L3-5 RORB ESR1	exc
AAAGAACTCTGAATCG-10L8TX_181031_002_A01	H18.30.002	50y	Exc L2-3 LINC00507 FREM3	exc
AAAGGATAGATACATG-10L8TX_181031_002_A01	H18.30.002	50y	Exc L2-3 LINC00507 FREM3	exc
AAAGGATAGGACGCAT-10L8TX_181031_002_A01	H18.30.002	50y	Inh L4-5 SST STK32A	inh
AAAGGATAGTTCCATG-10L8TX_181031_002_A01	H18.30.002	50y	Inh L2-4 PVALB WFDC2	inh
AAAGGATCAGCACCCA-10L8TX_181031_002_A01	H18.30.002	50y	Exc L3-5 RORB FILIP1L	exc
AAAGGATGTATTCCTT-10L8TX_181031_002_A01	H18.30.002	50y	Exc L2-3 LINC00507 FREM3	exc
AAAGGATGTCAGTCGC-10L8TX_181031_002_A01	H18.30.002	50y	Astro L1-6 FGFR3 SLC14A1	glia
AAAGGATGTTGCCGCA-10L8TX_181031_002_A01	H18.30.002	50y	Exc L2 LAMP5 LTK	exc
AAAGGATTCGTTCTAT-10L8TX_181031_002_A01	H18.30.002	50y	Exc L2-3 LINC00507 FREM3	exc
AAAGGATTCTCCTGAC-10L8TX_181031_002_A01	H18.30.002	50y	Inh L2-4 PVALB WFDC2	inh
AAAGGATTCTTCGCTG-10L8TX_181031_002_A01	H18.30.002	50y	Exc L5-6 THEMIS C1QL3	exc
AAAGGGCAGACCATTC-10L8TX_181031_002_A01	H18.30.002	50y	Exc L2-3 LINC00507 FREM3	exc
AAAGGGCAGCACTTTG-10L8TX_181031_002_A01	H18.30.002	50y	Exc L2-3 LINC00507 FREM3	exc
AAAGGGCAGTCTACCA-10L8TX_181031_002_A01	H18.30.002	50y	Exc L4-6 FEZF2 IL26	exc
AAAGGGCAGTTGGACG-10L8TX_181031_002_A01	H18.30.002	50y	Exc L4-6 RORB C1R	exc
AAAGGGCCAGTCTACA-10L8TX_181031_002_A01	H18.30.002	50y	Exc L3-5 RORB ESR1	exc
AAAGGGCTCTACCCAC-10L8TX_181031_002_A01	H18.30.002	50y	Exc L4-5 RORB FOLH1B	exc
AAAGGGCTCTTGGGCG-10L8TX_181031_002_A01	H18.30.002	50y	Exc L3-5 RORB TWIST2	exc
AAAGGTAAGTCATCCA-10L8TX_181031_002_A01	H18.30.002	50y	Inh L1-4 LAMP5 LCP2	inh
AAAGGTAAGTCTAGAA-10L8TX_181031_002_A01	H18.30.002	50y	Inh L1-4 LAMP5 LCP2	inh
AAAGTCCAGATGAATC-10L8TX_181031_002_A01	H18.30.002	50y	Exc L2-3 LINC00507 FREM3	exc
AAAGTCCAGCAGCCTC-10L8TX_181031_002_A01	H18.30.002	50y	Exc L5-6 RORB TTC12	exc
AAAGTCCAGCCATTCA-10L8TX_181031_002_A01	H18.30.002	50y	Inh L4-6 SST B3GAT2	inh
AAAGTCCCAAGAAATC-10L8TX_181031_002_A01	H18.30.002	50y	Exc L3-5 RORB ESR1	exc
AAAGTCCCAATCTCTT-10L8TX_181031_002_A01	H18.30.002	50y	Exc L5-6 THEMIS C1QL3	exc
AAAGTCCCAGGCGATA-10L8TX_181031_002_A01	H18.30.002	50y	Exc L2-3 LINC00507 FREM3	exc
AAAGTCCCATACTTTC-10L8TX_181031_002_A01	H18.30.002	50y	Exc L2-3 LINC00507 FREM3	exc
AAAGTCCCATCCGATA-10L8TX_181031_002_A01	H18.30.002	50y	Exc L5-6 RORB TTC12	exc
AAAGTCCCATGACGTT-10L8TX_181031_002_A01	H18.30.002	50y	Exc L2-3 LINC00507 FREM3	exc
AAAGTCCGTCAATCTG-10L8TX_181031_002_A01	H18.30.002	50y	Exc L3-4 RORB CARM1P1	exc
AAAGTCCGTGGGTCAA-10L8TX_181031_002_A01	H18.30.002	50y	Exc L2-3 LINC00507 FREM3	exc
AAAGTCCTCTAGTGAC-10L8TX_181031_002_A01	H18.30.002	50y	Exc L3-5 RORB ESR1	exc
AAAGTGAAGAGAACCC-10L8TX_181031_002_A01	H18.30.002	50y	OPC L1-6 PDGFRA	glia
AAAGTGAAGCCTGAAG-10L8TX_181031_002_A01	H18.30.002	50y	Exc L2-3 LINC00507 FREM3	exc
AAAGTGAAGTAGTCAA-10L8TX_181031_002_A01	H18.30.002	50y	Exc L2 LAMP5 LTK	exc
AAAGTGACAGAATTCC-10L8TX_181031_002_A01	H18.30.002	50y	Exc L2 LAMP5 LTK	exc
AAAGTGAGTGAAGCGT-10L8TX_181031_002_A01	H18.30.002	50y	Inh L1-2 VIP PCDH20	inh
AAAGTGAGTGCCCGTA-10L8TX_181031_002_A01	H18.30.002	50y	Exc L5-6 THEMIS CRABP1	exc
AAAGTGAGTTGCGTAT-10L8TX_181031_002_A01	H18.30.002	50y	Exc L4-6 FEZF2 IL26	exc
AAATGGAAGACGACTG-10L8TX_181031_002_A01	H18.30.002	50y	Exc L3-4 RORB CARM1P1	exc
AAATGGAAGATGATTG-10L8TX_181031_002_A01	H18.30.002	50y	Exc L2 LAMP5 LTK	exc
AAATGGACAAGCCATT-10L8TX_181031_002_A01	H18.30.002	50y	Inh L3-6 SST HPGD	inh
AAATGGAGTGCGAGTA-10L8TX_181031_002_A01	H18.30.002	50y	Exc L5-6 THEMIS C1QL3	exc
AAATGGAGTGGTAATA-10L8TX_181031_002_A01	H18.30.002	50y	Exc L2-3 LINC00507 FREM3	exc
AAATGGATCAATCAGC-10L8TX_181031_002_A01	H18.30.002	50y	Exc L3-5 RORB FILIP1L	exc
AACAAAGAGACTTCGT-10L8TX_181031_002_A01	H18.30.002	50y	Inh L3-5 SST ADGRG6	inh
AACAAAGAGCACTCGC-10L8TX_181031_002_A01	H18.30.002	50y	Exc L2 LAMP5 LTK	exc
AACAAAGAGCCTAACT-10L8TX_181031_002_A01	H18.30.002	50y	Exc L3-5 RORB COL22A1	exc
AACAAAGAGTCATGAA-10L8TX_181031_002_A01	H18.30.002	50y	Micro L1-3 TYROBP	glia
AACAAAGCAAACCGGA-10L8TX_181031_002_A01	H18.30.002	50y	Exc L2-3 LINC00507 FREM3	exc
AACAAAGCAAGAGTGC-10L8TX_181031_002_A01	H18.30.002	50y	OPC L1-6 PDGFRA	glia
AACAAAGCACTCTCGT-10L8TX_181031_002_A01	H18.30.002	50y	Exc L4-6 RORB SEMA3E	exc
AACAAAGCAGTGGTGA-10L8TX_181031_002_A01	H18.30.002	50y	Exc L3-5 RORB FILIP1L	exc
AACAAAGGTAACGGTG-10L8TX_181031_002_A01	H18.30.002	50y	Exc L2-3 LINC00507 FREM3	exc
AACAAAGGTTGAGAGC-10L8TX_181031_002_A01	H18.30.002	50y	Exc L2-3 LINC00507 FREM3	exc
AACAACCAGACACACG-10L8TX_181031_002_A01	H18.30.002	50y	Oligo L1-6 OPALIN	glia
AACAACCGTACAAGTA-10L8TX_181031_002_A01	H18.30.002	50y	Exc L5-6 FEZF2 ABO	exc
AACAACCGTACCGGAA-10L8TX_181031_002_A01	H18.30.002	50y	Exc L2 LAMP5 LTK	exc
AACAACCGTGGCAACA-10L8TX_181031_002_A01	H18.30.002	50y	Inh L2-4 PVALB WFDC2	inh
AACAACCTCAGCTGAT-10L8TX_181031_002_A01	H18.30.002	50y	Exc L2-3 LINC00507 FREM3	exc
AACAACCTCCCATTTA-10L8TX_181031_002_A01	H18.30.002	50y	Inh L4-6 PVALB SULF1	inh
AACAACCTCCCGAATA-10L8TX_181031_002_A01	H18.30.002	50y	Inh L1-2 GAD1 MC4R	inh
AACAAGAAGCATACTC-10L8TX_181031_002_A01	H18.30.002	50y	Inh L1-2 SST BAGE2	inh
AACAAGACATATGGCT-10L8TX_181031_002_A01	H18.30.002	50y	Inh L1-3 PAX6 SYT6	inh
AACAAGAGTACGGCAA-10L8TX_181031_002_A01	H18.30.002	50y	Exc L3-5 RORB ESR1	exc
AACAAGATCGAAACAA-10L8TX_181031_002_A01	H18.30.002	50y	Exc L3-5 RORB ESR1	exc
AACAAGATCTCTTCAA-10L8TX_181031_002_A01	H18.30.002	50y	Exc L5-6 FEZF2 ABO	exc
AACACACCAGGTTACT-10L8TX_181031_002_A01	H18.30.002	50y	Inh L2-4 PVALB WFDC2	inh
AACACACGTACACGCC-10L8TX_181031_002_A01	H18.30.002	50y	Exc L2 LAMP5 LTK	exc
AACACACGTGCCCACA-10L8TX_181031_002_A01	H18.30.002	50y	Micro L1-3 TYROBP	glia
AACACACTCGAAATCC-10L8TX_181031_002_A01	H18.30.002	50y	Exc L2 LAMP5 LTK	exc
AACACACTCGGACCAC-10L8TX_181031_002_A01	H18.30.002	50y	Exc L3-5 RORB ESR1	exc
AACAGGGCACGTCATA-10L8TX_181031_002_A01	H18.30.002	50y	Exc L2-3 LINC00507 FREM3	exc
AACAGGGCACGTCTCT-10L8TX_181031_002_A01	H18.30.002	50y	Inh L1-3 PAX6 SYT6	inh
AACAGGGCACTTGACA-10L8TX_181031_002_A01	H18.30.002	50y	Inh L1-3 VIP CHRM2	inh
AACAGGGGTCTTAGTG-10L8TX_181031_002_A01	H18.30.002	50y	Exc L2-4 LINC00507 GLP2R	exc
AACAGGGGTGGTCCCA-10L8TX_181031_002_A01	H18.30.002	50y	Exc L4-5 FEZF2 SCN4B	exc
AACAGGGGTTTATGCG-10L8TX_181031_002_A01	H18.30.002	50y	Exc L2 LAMP5 LTK	exc
AACAGGGTCCATGCAA-10L8TX_181031_002_A01	H18.30.002	50y	Exc L4-5 RORB FOLH1B	exc
AACAGGGTCGACGTCG-10L8TX_181031_002_A01	H18.30.002	50y	Inh L1-2 PAX6 CDH12	inh
AACCAACAGCGGTAAC-10L8TX_181031_002_A01	H18.30.002	50y	Exc L5-6 THEMIS C1QL3	exc
AACCAACAGCTCCACG-10L8TX_181031_002_A01	H18.30.002	50y	Exc L3-5 RORB COL22A1	exc
AACCAACAGCTTAAGA-10L8TX_181031_002_A01	H18.30.002	50y	Exc L5-6 THEMIS C1QL3	exc
AACCAACAGCTTCTAG-10L8TX_181031_002_A01	H18.30.002	50y	Inh L5-6 SST MIR548F2	inh
AACCAACAGGTTCAGG-10L8TX_181031_002_A01	H18.30.002	50y	Inh L3-6 VIP HS3ST3A1	inh
AACCAACAGTGCAAAT-10L8TX_181031_002_A01	H18.30.002	50y	Inh L4-6 PVALB SULF1	inh
AACCAACCACAGGATG-10L8TX_181031_002_A01	H18.30.002	50y	Exc L4-5 RORB FOLH1B	exc
AACCAACCAGCTATAC-10L8TX_181031_002_A01	H18.30.002	50y	Exc L5-6 FEZF2 ABO	exc
AACCAACGTAAGATTG-10L8TX_181031_002_A01	H18.30.002	50y	Inh L1-3 SST CALB1	inh
AACCAACGTCATAAAG-10L8TX_181031_002_A01	H18.30.002	50y	Exc L2-3 LINC00507 FREM3	exc
AACCAACGTGCGCTCA-10L8TX_181031_002_A01	H18.30.002	50y	Exc L2-3 LINC00507 FREM3	exc
AACCAACGTTAGTCGT-10L8TX_181031_002_A01	H18.30.002	50y	Inh L3-6 SST NPY	inh
AACCAACTCCAATGCA-10L8TX_181031_002_A01	H18.30.002	50y	Inh L2-4 SST FRZB	inh
AACCAACTCTACTGCC-10L8TX_181031_002_A01	H18.30.002	50y	Exc L2 LAMP5 LTK	exc
AACCAACTCTAGCCTC-10L8TX_181031_002_A01	H18.30.002	50y	Inh L1-4 LAMP5 LCP2	inh
AACCAACTCTTCGGAA-10L8TX_181031_002_A01	H18.30.002	50y	Exc L4-5 RORB DAPK2	exc
AACCACACAGTAGTTC-10L8TX_181031_002_A01	H18.30.002	50y	Exc L2-4 LINC00507 GLP2R	outlier
AACCACACAGTGTACT-10L8TX_181031_002_A01	H18.30.002	50y	Inh L2-6 LAMP5 CA1	inh
AACCACACATCCCACT-10L8TX_181031_002_A01	H18.30.002	50y	Inh L4-6 SST B3GAT2	inh
AACCACAGTAAGACCG-10L8TX_181031_002_A01	H18.30.002	50y	Exc L4-5 RORB DAPK2	exc
AACCACAGTGCAGGAT-10L8TX_181031_002_A01	H18.30.002	50y	Exc L4-6 FEZF2 IL26	exc
AACCACAGTTCGTGCG-10L8TX_181031_002_A01	H18.30.002	50y	Exc L5-6 FEZF2 ABO	exc
AACCACATCGAACGGA-10L8TX_181031_002_A01	H18.30.002	50y	Inh L2-4 SST FRZB	inh
AACCATGAGACCATTC-10L8TX_181031_002_A01	H18.30.002	50y	Inh L1-3 VIP CHRM2	inh
AACCATGAGAGGGTGG-10L8TX_181031_002_A01	H18.30.002	50y	Exc L3-4 RORB CARM1P1	exc
AACCATGAGCCATATC-10L8TX_181031_002_A01	H18.30.002	50y	Exc L5-6 THEMIS C1QL3	exc
AACCATGAGGATGTTA-10L8TX_181031_002_A01	H18.30.002	50y	Exc L5-6 THEMIS CRABP1	exc
AACCATGCAACTCCAA-10L8TX_181031_002_A01	H18.30.002	50y	Exc L5-6 SLC17A7 IL15	exc
AACCATGCACGCTGTG-10L8TX_181031_002_A01	H18.30.002	50y	Exc L3-5 RORB ESR1	exc
AACCATGTCCCGTAAA-10L8TX_181031_002_A01	H18.30.002	50y	Exc L4-6 RORB C1R	exc
AACCATGTCGAGTCTA-10L8TX_181031_002_A01	H18.30.002	50y	Exc L4-5 RORB DAPK2	exc
AACCCAAAGGATATAC-10L8TX_181031_002_A01	H18.30.002	50y	Inh L3-5 SST ADGRG6	inh
AACCCAAAGTAAACTG-10L8TX_181031_002_A01	H18.30.002	50y	Exc L3-5 RORB ESR1	exc
AACCCAACAAATAAGC-10L8TX_181031_002_A01	H18.30.002	50y	Exc L2-3 LINC00507 FREM3	exc
AACCCAACAGAGATTA-10L8TX_181031_002_A01	H18.30.002	50y	Inh L3-6 SST HPGD	inh
AACCCAACATGATAGA-10L8TX_181031_002_A01	H18.30.002	50y	Astro L1-6 FGFR3 SLC14A1	glia
AACCCAAGTACCGGAA-10L8TX_181031_002_A01	H18.30.002	50y	Exc L2-3 LINC00507 FREM3	exc
AACCCAAGTACGAGCA-10L8TX_181031_002_A01	H18.30.002	50y	Inh L4-5 PVALB MEPE	inh
AACCCAAGTAGCACGA-10L8TX_181031_002_A01	H18.30.002	50y	Inh L2-4 SST FRZB	inh
AACCCAAGTCCCACGA-10L8TX_181031_002_A01	H18.30.002	50y	Exc L2-3 LINC00507 FREM3	exc
AACCCAATCACTTATC-10L8TX_181031_002_A01	H18.30.002	50y	Inh L4-5 SST STK32A	inh
AACCCAATCATCCTGC-10L8TX_181031_002_A01	H18.30.002	50y	Inh L1-3 VIP GGH	inh
AACCTGAAGAAGCCAC-10L8TX_181031_002_A01	H18.30.002	50y	Exc L2-3 LINC00507 FREM3	exc
AACCTGAAGGCTGAAC-10L8TX_181031_002_A01	H18.30.002	50y	Exc L2 LAMP5 LTK	exc
AACCTGACAACCTATG-10L8TX_181031_002_A01	H18.30.002	50y	Exc L5-6 THEMIS CRABP1	exc
AACCTGACACCTGATA-10L8TX_181031_002_A01	H18.30.002	50y	Inh L2-4 PVALB WFDC2	inh
AACCTGAGTACTGTTG-10L8TX_181031_002_A01	H18.30.002	50y	Exc L3-5 RORB FILIP1L	exc
AACCTGAGTCGGTAAG-10L8TX_181031_002_A01	H18.30.002	50y	Inh L1-2 PAX6 CDH12	inh
AACCTGATCACGGGAA-10L8TX_181031_002_A01	H18.30.002	50y	Exc L2-3 LINC00507 FREM3	exc
AACCTGATCTGGAGAG-10L8TX_181031_002_A01	H18.30.002	50y	Exc L3-5 RORB TWIST2	exc
AACCTTTAGAGCTTTC-10L8TX_181031_002_A01	H18.30.002	50y	Inh L3-6 VIP HS3ST3A1	inh
AACCTTTAGCACTAGG-10L8TX_181031_002_A01	H18.30.002	50y	Exc L2-3 LINC00507 FREM3	exc
AACCTTTCACGGATCC-10L8TX_181031_002_A01	H18.30.002	50y	Exc L2-3 LINC00507 FREM3	exc
AACCTTTGTGCCAAGA-10L8TX_181031_002_A01	H18.30.002	50y	Inh L1-3 SST CALB1	inh
AACCTTTTCTTAAGGC-10L8TX_181031_002_A01	H18.30.002	50y	Exc L4-6 RORB SEMA3E	exc
AACGAAAAGGACTGGT-10L8TX_181031_002_A01	H18.30.002	50y	Exc L4-5 RORB DAPK2	exc
AACGAAACATCAGCTA-10L8TX_181031_002_A01	H18.30.002	50y	Exc L2-3 LINC00507 FREM3	exc
AACGAAAGTTTCACAG-10L8TX_181031_002_A01	H18.30.002	50y	Exc L2-3 LINC00507 FREM3	exc
AACGAAAGTTTGGGAG-10L8TX_181031_002_A01	H18.30.002	50y	Exc L2-3 LINC00507 FREM3	exc
AACGAAATCATGCCAA-10L8TX_181031_002_A01	H18.30.002	50y	Exc L2 LAMP5 LTK	exc
AACGAAATCGTAACAC-10L8TX_181031_002_A01	H18.30.002	50y	Exc L2 LAMP5 LTK	exc
AACGAAATCGTTCTCG-10L8TX_181031_002_A01	H18.30.002	50y	Exc L2-3 LINC00507 FREM3	exc
AACGGGAAGGCCCACT-10L8TX_181031_002_A01	H18.30.002	50y	Exc L2 LAMP5 LTK	exc
AACGGGACACGGGCTT-10L8TX_181031_002_A01	H18.30.002	50y	Exc L4-5 RORB DAPK2	exc
AACGGGACACTCCGAG-10L8TX_181031_002_A01	H18.30.002	50y	Exc L2-3 LINC00507 FREM3	exc
AACGGGACATGTTCGA-10L8TX_181031_002_A01	H18.30.002	50y	Exc L2 LAMP5 LTK	exc
AACGGGATCAAATGAG-10L8TX_181031_002_A01	H18.30.002	50y	Inh L1-3 VIP GGH	inh
AACGGGATCCTACCAC-10L8TX_181031_002_A01	H18.30.002	50y	Inh L2-4 SST FRZB	inh
AACGGGATCGCACGAC-10L8TX_181031_002_A01	H18.30.002	50y	Exc L3-5 RORB ESR1	exc
AACGGGATCTGAGAGG-10L8TX_181031_002_A01	H18.30.002	50y	Exc L4-6 FEZF2 IL26	exc
AACGTCAAGGAGCTGT-10L8TX_181031_002_A01	H18.30.002	50y	Exc L3-5 RORB COL22A1	exc
AACGTCAAGTGGTTAA-10L8TX_181031_002_A01	H18.30.002	50y	Inh L2-4 PVALB WFDC2	inh
AACGTCAGTGACTATC-10L8TX_181031_002_A01	H18.30.002	50y	Exc L5-6 FEZF2 EFTUD1P1	exc
AACTTCTAGGATGTTA-10L8TX_181031_002_A01	H18.30.002	50y	Inh L4-5 PVALB MEPE	inh
AACTTCTAGGCGACAT-10L8TX_181031_002_A01	H18.30.002	50y	Inh L4-6 PVALB SULF1	inh
AACTTCTAGTTCCTGA-10L8TX_181031_002_A01	H18.30.002	50y	Exc L2-3 LINC00507 FREM3	exc
AACTTCTCAATAGTAG-10L8TX_181031_002_A01	H18.30.002	50y	Exc L4-5 RORB DAPK2	exc
AACTTCTGTAGCTGCC-10L8TX_181031_002_A01	H18.30.002	50y	Inh L1-4 VIP CHRNA6	inh
AACTTCTGTCGCACAC-10L8TX_181031_002_A01	H18.30.002	50y	Exc L2-3 LINC00507 FREM3	exc
AACTTCTGTCTAACGT-10L8TX_181031_002_A01	H18.30.002	50y	Exc L3-5 RORB COL22A1	exc
AACTTCTGTCTCAGAT-10L8TX_181031_002_A01	H18.30.002	50y	Oligo L1-6 OPALIN	glia
AACTTCTTCACCTCGT-10L8TX_181031_002_A01	H18.30.002	50y	Exc L4-5 RORB DAPK2	exc
AACTTCTTCCCATTCG-10L8TX_181031_002_A01	H18.30.002	50y	Inh L2-5 VIP TYR	inh
AACTTCTTCCTACGAA-10L8TX_181031_002_A01	H18.30.002	50y	Exc L3-5 RORB ESR1	exc
AACTTCTTCGCGTAGC-10L8TX_181031_002_A01	H18.30.002	50y	Exc L4-6 RORB SEMA3E	exc
AAGAACACAGTATGAA-10L8TX_181031_002_A01	H18.30.002	50y	Exc L2-3 LINC00507 FREM3	exc
AAGAACAGTCCAGGTC-10L8TX_181031_002_A01	H18.30.002	50y	Inh L3-6 VIP HS3ST3A1	inh
AAGAACAGTGAATTAG-10L8TX_181031_002_A01	H18.30.002	50y	Exc L2-3 LINC00507 FREM3	exc
AAGAACATCATGAGGG-10L8TX_181031_002_A01	H18.30.002	50y	Exc L2 LAMP5 LTK	exc
AAGACAAAGACAAGCC-10L8TX_181031_002_A01	H18.30.002	50y	Inh L2-4 PVALB WFDC2	inh
AAGACAAAGCTGACTT-10L8TX_181031_002_A01	H18.30.002	50y	Exc L4-6 FEZF2 IL26	exc
AAGACAAAGGACGCAT-10L8TX_181031_002_A01	H18.30.002	50y	Exc L2-3 LINC00507 FREM3	exc
AAGACAACACAGTGAG-10L8TX_181031_002_A01	H18.30.002	50y	Inh L1-3 VIP ADAMTSL1	inh
AAGACAACACTGCGTG-10L8TX_181031_002_A01	H18.30.002	50y	Exc L3-5 RORB COL22A1	exc
AAGACAAGTTGTATGC-10L8TX_181031_002_A01	H18.30.002	50y	Exc L2 LAMP5 LTK	exc
AAGACTCAGACAGCTG-10L8TX_181031_002_A01	H18.30.002	50y	Exc L2-3 LINC00507 FREM3	exc
AAGACTCAGATTGATG-10L8TX_181031_002_A01	H18.30.002	50y	Exc L2-3 LINC00507 FREM3	exc
AAGACTCCACGTGTGC-10L8TX_181031_002_A01	H18.30.002	50y	Exc L2-3 LINC00507 FREM3	exc
AAGACTCGTTTGTTGG-10L8TX_181031_002_A01	H18.30.002	50y	Inh L3-5 SST ADGRG6	inh
AAGACTCTCATAAGGA-10L8TX_181031_002_A01	H18.30.002	50y	Exc L5-6 THEMIS C1QL3	exc
AAGACTCTCTTGGCTC-10L8TX_181031_002_A01	H18.30.002	50y	Exc L5-6 FEZF2 ABO	exc
AAGATAGAGACAACTA-10L8TX_181031_002_A01	H18.30.002	50y	Exc L3-5 RORB ESR1	exc
AAGATAGAGCATCAGG-10L8TX_181031_002_A01	H18.30.002	50y	Exc L3-5 RORB FILIP1L	exc
AAGATAGAGGTGGGTT-10L8TX_181031_002_A01	H18.30.002	50y	Exc L2-3 LINC00507 FREM3	exc
AAGATAGCACCACATA-10L8TX_181031_002_A01	H18.30.002	50y	Inh L2-4 PVALB WFDC2	inh
AAGATAGCACTCCGGA-10L8TX_181031_002_A01	H18.30.002	50y	Exc L2 LAMP5 LTK	exc
AAGATAGCAGGCTACC-10L8TX_181031_002_A01	H18.30.002	50y	Exc L5-6 THEMIS C1QL3	exc
AAGATAGCATCTTTCA-10L8TX_181031_002_A01	H18.30.002	50y	Exc L5-6 FEZF2 ABO	exc
AAGATAGCATGGCCCA-10L8TX_181031_002_A01	H18.30.002	50y	Exc L3-5 RORB COL22A1	exc
AAGATAGGTAGGGAGG-10L8TX_181031_002_A01	H18.30.002	50y	Exc L4-6 FEZF2 IL26	exc
AAGATAGGTTCGGTTA-10L8TX_181031_002_A01	H18.30.002	50y	Exc L2-3 LINC00507 FREM3	exc
AAGATAGTCACATCAG-10L8TX_181031_002_A01	H18.30.002	50y	Exc L3-4 RORB CARM1P1	exc
AAGATAGTCTTCACAT-10L8TX_181031_002_A01	H18.30.002	50y	Inh L2-4 VIP SPAG17	inh
AAGCATCAGATACGAT-10L8TX_181031_002_A01	H18.30.002	50y	Exc L3-5 RORB ESR1	exc
AAGCATCAGTCGAAGC-10L8TX_181031_002_A01	H18.30.002	50y	Exc L2-3 LINC00507 FREM3	exc
AAGCATCCACCCAATA-10L8TX_181031_002_A01	H18.30.002	50y	Exc L2-3 LINC00507 FREM3	exc
AAGCATCCAGATTTCG-10L8TX_181031_002_A01	H18.30.002	50y	Exc L2-3 LINC00507 FREM3	exc
AAGCATCGTACTGACT-10L8TX_181031_002_A01	H18.30.002	50y	Exc L2 LAMP5 LTK	exc
AAGCATCTCAAACGTC-10L8TX_181031_002_A01	H18.30.002	50y	Inh L1-4 LAMP5 LCP2	inh
AAGCATCTCGGAATTC-10L8TX_181031_002_A01	H18.30.002	50y	Inh L2-4 PVALB WFDC2	inh
AAGCCATAGTAACCTC-10L8TX_181031_002_A01	H18.30.002	50y	Exc L2-3 LINC00507 FREM3	exc
AAGCCATCAACAGCCC-10L8TX_181031_002_A01	H18.30.002	50y	Exc L5-6 THEMIS C1QL3	exc
AAGCCATCACAGAGAC-10L8TX_181031_002_A01	H18.30.002	50y	Exc L3-5 RORB TWIST2	exc
AAGCCATGTGTAAACA-10L8TX_181031_002_A01	H18.30.002	50y	Exc L2-3 LINC00507 FREM3	exc
AAGCGAGAGCCTAGGA-10L8TX_181031_002_A01	H18.30.002	50y	Exc L3-4 RORB CARM1P1	exc
AAGCGAGAGCGTTAGG-10L8TX_181031_002_A01	H18.30.002	50y	Exc L2 LAMP5 LTK	exc
AAGCGAGCACCTGCGA-10L8TX_181031_002_A01	H18.30.002	50y	Inh L1-2 LAMP5 DBP	inh
AAGCGAGCACTGAGGA-10L8TX_181031_002_A01	H18.30.002	50y	Inh L2-4 PVALB WFDC2	inh
AAGCGAGGTAGAATGT-10L8TX_181031_002_A01	H18.30.002	50y	Exc L4-6 FEZF2 IL26	exc
AAGCGAGGTCATAAAG-10L8TX_181031_002_A01	H18.30.002	50y	Inh L1-3 SST CALB1	inh
AAGCGAGGTGCGACAA-10L8TX_181031_002_A01	H18.30.002	50y	Exc L4-6 FEZF2 IL26	exc
AAGCGTTAGACCAACG-10L8TX_181031_002_A01	H18.30.002	50y	Exc L2-3 LINC00507 FREM3	exc
AAGCGTTAGAGGTTAT-10L8TX_181031_002_A01	H18.30.002	50y	Inh L2-4 PVALB WFDC2	inh
AAGCGTTAGCCTTGAT-10L8TX_181031_002_A01	H18.30.002	50y	Inh L5-6 SST NPM1P10	inh
AAGCGTTAGTGCAACG-10L8TX_181031_002_A01	H18.30.002	50y	Inh L1-4 VIP OPRM1	inh
AAGCGTTCAGGACAGT-10L8TX_181031_002_A01	H18.30.002	50y	Inh L1-3 SST CALB1	inh
AAGCGTTGTAGCGAGT-10L8TX_181031_002_A01	H18.30.002	50y	Inh L2-6 LAMP5 CA1	inh
AAGCGTTGTATACCTG-10L8TX_181031_002_A01	H18.30.002	50y	Exc L5-6 FEZF2 ABO	exc
AAGCGTTGTGCGGTAA-10L8TX_181031_002_A01	H18.30.002	50y	Inh L1-4 VIP OPRM1	inh
AAGCGTTTCTCTCAAT-10L8TX_181031_002_A01	H18.30.002	50y	Inh L1-2 VIP LBH	inh
AAGCGTTTCTTAGGAC-10L8TX_181031_002_A01	H18.30.002	50y	Exc L3-4 RORB CARM1P1	exc
AAGGAATAGGTAGTCG-10L8TX_181031_002_A01	H18.30.002	50y	Exc L4-6 RORB C1R	exc
AAGGAATAGGTCCCGT-10L8TX_181031_002_A01	H18.30.002	50y	Exc L2 LAMP5 LTK	exc
AAGGAATCAAGTGGTG-10L8TX_181031_002_A01	H18.30.002	50y	Exc L4-6 RORB SEMA3E	exc
AAGGAATCAATCTCGA-10L8TX_181031_002_A01	H18.30.002	50y	Exc L5-6 THEMIS FGF10	exc
AAGGAATCACTACGGC-10L8TX_181031_002_A01	H18.30.002	50y	Exc L2-4 LINC00507 GLP2R	exc
AAGGAATCAGCCGGTT-10L8TX_181031_002_A01	H18.30.002	50y	Inh L2-6 LAMP5 CA1	inh
AAGGTAAAGGTTCTTG-10L8TX_181031_002_A01	H18.30.002	50y	Exc L5-6 THEMIS C1QL3	exc
AAGGTAAAGTAAACTG-10L8TX_181031_002_A01	H18.30.002	50y	Exc L2 LAMP5 LTK	exc
AAGGTAACACCCTAGG-10L8TX_181031_002_A01	H18.30.002	50y	Exc L2-3 LINC00507 FREM3	exc
AAGGTAACAGCGAACA-10L8TX_181031_002_A01	H18.30.002	50y	Exc L5-6 THEMIS CRABP1	exc
AAGGTAACAGGAGGAG-10L8TX_181031_002_A01	H18.30.002	50y	Exc L3-5 RORB FILIP1L	exc
AAGGTAAGTCGGAACA-10L8TX_181031_002_A01	H18.30.002	50y	Exc L2 LAMP5 LTK	exc
AAGGTAATCATCGTAG-10L8TX_181031_002_A01	H18.30.002	50y	Exc L4-6 RORB SEMA3E	exc
AAGGTAATCCCTCGTA-10L8TX_181031_002_A01	H18.30.002	50y	Exc L2-3 LINC00507 FREM3	exc
AAGGTAATCTGCACCT-10L8TX_181031_002_A01	H18.30.002	50y	Exc L3-5 RORB COL22A1	exc
AAGTACCAGACCAGAC-10L8TX_181031_002_A01	H18.30.002	50y	Inh L2-4 PVALB WFDC2	inh
AAGTACCAGATCCCAT-10L8TX_181031_002_A01	H18.30.002	50y	Exc L3-5 RORB COL22A1	exc
AAGTACCCAACCGACC-10L8TX_181031_002_A01	H18.30.002	50y	Inh L3-5 SST ADGRG6	inh
AAGTACCCAGAGTGTG-10L8TX_181031_002_A01	H18.30.002	50y	Inh L1-2 VIP LBH	inh
AAGTACCCATGAGAAT-10L8TX_181031_002_A01	H18.30.002	50y	Inh L1-4 LAMP5 LCP2	inh
AAGTACCCATGCGTGC-10L8TX_181031_002_A01	H18.30.002	50y	Exc L2 LAMP5 LTK	exc
AAGTACCTCATTCCTA-10L8TX_181031_002_A01	H18.30.002	50y	Exc L2 LAMP5 LTK	exc
AAGTACCTCGCTTGCT-10L8TX_181031_002_A01	H18.30.002	50y	Exc L4-5 RORB DAPK2	exc
AAGTACCTCGTGCGAC-10L8TX_181031_002_A01	H18.30.002	50y	Exc L3-5 RORB ESR1	exc
AAGTCGTAGAATCTAG-10L8TX_181031_002_A01	H18.30.002	50y	Exc L2-3 LINC00507 FREM3	exc
AAGTCGTCAAGCTACT-10L8TX_181031_002_A01	H18.30.002	50y	Exc L2-3 LINC00507 FREM3	exc
AAGTCGTCACAGGATG-10L8TX_181031_002_A01	H18.30.002	50y	Exc L4-5 FEZF2 SCN4B	exc
AAGTCGTCATAGCACT-10L8TX_181031_002_A01	H18.30.002	50y	Inh L1 SST NMBR	inh
AAGTCGTGTCACAATC-10L8TX_181031_002_A01	H18.30.002	50y	Exc L4-6 FEZF2 IL26	exc
AAGTCGTGTTGGCTAT-10L8TX_181031_002_A01	H18.30.002	50y	Exc L3-5 RORB FILIP1L	exc
AAGTCGTGTTGTGTTG-10L8TX_181031_002_A01	H18.30.002	50y	Inh L4-6 PVALB SULF1	inh
AAGTGAAAGAAAGTCT-10L8TX_181031_002_A01	H18.30.002	50y	Exc L2-3 LINC00507 FREM3	exc
AAGTGAACACCCAAGC-10L8TX_181031_002_A01	H18.30.002	50y	Exc L3-5 RORB ESR1	exc
AAGTGAACACGTCGTG-10L8TX_181031_002_A01	H18.30.002	50y	Inh L3-5 SST ADGRG6	inh
AAGTGAACAGTTAAAG-10L8TX_181031_002_A01	H18.30.002	50y	Exc L2-3 LINC00507 FREM3	exc
AAGTGAACATGACTAC-10L8TX_181031_002_A01	H18.30.002	50y	Exc L5-6 THEMIS C1QL3	exc
AAGTGAACATGGGCAA-10L8TX_181031_002_A01	H18.30.002	50y	Exc L5-6 FEZF2 ABO	exc
AAGTGAAGTACGAAAT-10L8TX_181031_002_A01	H18.30.002	50y	Exc L2 LAMP5 LTK	exc
AAGTGAAGTCAGTTTG-10L8TX_181031_002_A01	H18.30.002	50y	Exc L4-5 RORB FOLH1B	exc
AAGTGAAGTCTGCATA-10L8TX_181031_002_A01	H18.30.002	50y	Inh L4-6 SST B3GAT2	inh
AAGTGAAGTTCGTGCG-10L8TX_181031_002_A01	H18.30.002	50y	Exc L3-5 RORB COL22A1	exc
AAGTGAATCCGCAAAT-10L8TX_181031_002_A01	H18.30.002	50y	Exc L2-3 LINC00507 FREM3	exc
AAGTGAATCTCCGAGG-10L8TX_181031_002_A01	H18.30.002	50y	Exc L2-3 LINC00507 FREM3	exc
AAGTTCGAGGTTATAG-10L8TX_181031_002_A01	H18.30.002	50y	Exc L2-3 LINC00507 FREM3	exc
AAGTTCGCAACAAGTA-10L8TX_181031_002_A01	H18.30.002	50y	Exc L2-3 LINC00507 FREM3	exc
AATAGAGAGTTGGAGC-10L8TX_181031_002_A01	H18.30.002	50y	Inh L2-4 PVALB WFDC2	inh
AATAGAGGTGAGCCAA-10L8TX_181031_002_A01	H18.30.002	50y	Exc L5-6 RORB TTC12	exc
AATAGAGGTTTCGGCG-10L8TX_181031_002_A01	H18.30.002	50y	Exc L5-6 FEZF2 EFTUD1P1	exc
AATAGAGTCTCCGATC-10L8TX_181031_002_A01	H18.30.002	50y	Exc L2-3 LINC00507 FREM3	exc
AATCACGAGCCAGTAG-10L8TX_181031_002_A01	H18.30.002	50y	Exc L5-6 THEMIS C1QL3	exc
AATCACGAGGTGCTTT-10L8TX_181031_002_A01	H18.30.002	50y	Inh L4-6 SST B3GAT2	inh
AATCACGAGTAGAGTT-10L8TX_181031_002_A01	H18.30.002	50y	Inh L1-3 SST CALB1	inh
AATCACGAGTCGGCAA-10L8TX_181031_002_A01	H18.30.002	50y	Exc L4-6 RORB C1R	exc
AATCACGCAAATCAAG-10L8TX_181031_002_A01	H18.30.002	50y	Inh L3-5 SST ADGRG6	inh
AATCACGCAACATACC-10L8TX_181031_002_A01	H18.30.002	50y	Exc L3-5 RORB ESR1	exc
AATCACGGTCTCAGAT-10L8TX_181031_002_A01	H18.30.002	50y	Exc L4-6 RORB SEMA3E	exc
AATCACGGTGCTCGTG-10L8TX_181031_002_A01	H18.30.002	50y	Exc L2-3 LINC00507 FREM3	exc
AATCACGGTGGCAGAT-10L8TX_181031_002_A01	H18.30.002	50y	Exc L2-4 LINC00507 GLP2R	exc
AATCACGGTGGCTCTG-10L8TX_181031_002_A01	H18.30.002	50y	Exc L2-3 LINC00507 FREM3	exc
AATCACGTCAGGGATG-10L8TX_181031_002_A01	H18.30.002	50y	Inh L1-3 SST CALB1	inh
AATCGACAGCGATGCA-10L8TX_181031_002_A01	H18.30.002	50y	Exc L3-5 RORB ESR1	exc
AATCGACAGGCTTAAA-10L8TX_181031_002_A01	H18.30.002	50y	Exc L2-3 LINC00507 FREM3	exc
AATCGACAGTTCCTGA-10L8TX_181031_002_A01	H18.30.002	50y	Exc L3-5 RORB ESR1	exc
AATCGACGTCTTAGTG-10L8TX_181031_002_A01	H18.30.002	50y	Exc L5-6 FEZF2 ABO	exc
AATCGACTCCTCGATC-10L8TX_181031_002_A01	H18.30.002	50y	Exc L5-6 FEZF2 EFTUD1P1	exc
AATCGACTCTGATTCT-10L8TX_181031_002_A01	H18.30.002	50y	Exc L5-6 FEZF2 EFTUD1P1	exc
AATCGTGAGAGCCGTA-10L8TX_181031_002_A01	H18.30.002	50y	Inh L2-4 PVALB WFDC2	inh
AATCGTGAGATGACCG-10L8TX_181031_002_A01	H18.30.002	50y	Inh L4-5 SST STK32A	inh
AATCGTGAGATTAGTG-10L8TX_181031_002_A01	H18.30.002	50y	Exc L3-5 RORB COL22A1	exc
AATCGTGAGCGTGAAC-10L8TX_181031_002_A01	H18.30.002	50y	Inh L2-4 PVALB WFDC2	inh
AATCGTGAGTCCCGAC-10L8TX_181031_002_A01	H18.30.002	50y	Exc L5-6 FEZF2 EFTUD1P1	exc
AATCGTGCATCCGGCA-10L8TX_181031_002_A01	H18.30.002	50y	Exc L5-6 THEMIS C1QL3	exc
AATCGTGGTACCCAGC-10L8TX_181031_002_A01	H18.30.002	50y	Exc L3-5 RORB FILIP1L	exc
AATCGTGGTCCCACGA-10L8TX_181031_002_A01	H18.30.002	50y	Exc L2-3 LINC00507 FREM3	exc
AATCGTGGTCCGACGT-10L8TX_181031_002_A01	H18.30.002	50y	Exc L4-6 RORB SEMA3E	exc
AATCGTGGTTGGAGAC-10L8TX_181031_002_A01	H18.30.002	50y	Exc L2-3 LINC00507 FREM3	exc
AATGAAGAGAGATGCC-10L8TX_181031_002_A01	H18.30.002	50y	Inh L2-3 VIP CASC6	inh
AATGAAGAGCGGGTTA-10L8TX_181031_002_A01	H18.30.002	50y	Exc L2 LAMP5 LTK	exc
AATGAAGAGTGCCCGT-10L8TX_181031_002_A01	H18.30.002	50y	Exc L3-4 RORB CARM1P1	exc
AATGAAGCATTAGGCT-10L8TX_181031_002_A01	H18.30.002	50y	Inh L2-4 PVALB WFDC2	inh
AATGACCAGGTGATAT-10L8TX_181031_002_A01	H18.30.002	50y	Inh L4-6 PVALB SULF1	inh
AATGACCAGTGCTCAT-10L8TX_181031_002_A01	H18.30.002	50y	Exc L2-3 LINC00507 FREM3	exc
AATGACCCAACACAGG-10L8TX_181031_002_A01	H18.30.002	50y	Oligo L1-6 OPALIN	glia
AATGACCCATGACAGG-10L8TX_181031_002_A01	H18.30.002	50y	Exc L5-6 RORB TTC12	exc
AATGACCGTCTAGATC-10L8TX_181031_002_A01	H18.30.002	50y	Exc L2-3 LINC00507 FREM3	exc
AATGACCGTTCCCAAA-10L8TX_181031_002_A01	H18.30.002	50y	Inh L2-4 VIP CBLN1	inh
AATGACCTCGTTGCCT-10L8TX_181031_002_A01	H18.30.002	50y	Exc L2-3 LINC00507 FREM3	exc
AATGCCAAGAGAGAAC-10L8TX_181031_002_A01	H18.30.002	50y	Exc L4-6 RORB C1R	exc
AATGCCAAGCACCGTC-10L8TX_181031_002_A01	H18.30.002	50y	Inh L2-6 LAMP5 CA1	inh
AATGCCAAGCATCCTA-10L8TX_181031_002_A01	H18.30.002	50y	Inh L3-6 SST HPGD	inh
AATGCCACAGTTGTTG-10L8TX_181031_002_A01	H18.30.002	50y	Exc L3-4 RORB CARM1P1	exc
AATGCCAGTACTCCGG-10L8TX_181031_002_A01	H18.30.002	50y	Exc L4-6 RORB SEMA3E	exc
AATGCCAGTAGCGCCT-10L8TX_181031_002_A01	H18.30.002	50y	Exc L4-6 RORB SEMA3E	exc
AATGCCATCCTGTTGC-10L8TX_181031_002_A01	H18.30.002	50y	Exc L3-5 RORB ESR1	exc
AATGCCATCGCGTTTC-10L8TX_181031_002_A01	H18.30.002	50y	Exc L2 LAMP5 LTK	exc
AATGCCATCGTGCAGC-10L8TX_181031_002_A01	H18.30.002	50y	Inh L1-4 LAMP5 LCP2	inh
AATGCCATCGTGGCGT-10L8TX_181031_002_A01	H18.30.002	50y	Exc L5-6 THEMIS C1QL3	exc
AATGGAAAGAAACCCG-10L8TX_181031_002_A01	H18.30.002	50y	Exc L2-3 LINC00507 FREM3	exc
AATGGAAAGTGGTTGG-10L8TX_181031_002_A01	H18.30.002	50y	Exc L3-4 RORB CARM1P1	exc
AATGGAAAGTTGTAAG-10L8TX_181031_002_A01	H18.30.002	50y	Inh L1-2 VIP LBH	inh
AATGGAACATATCTCT-10L8TX_181031_002_A01	H18.30.002	50y	Exc L2-3 LINC00507 FREM3	exc
AATGGAACATTGTGCA-10L8TX_181031_002_A01	H18.30.002	50y	Exc L3-5 RORB ESR1	exc
AATGGAAGTAACATGA-10L8TX_181031_002_A01	H18.30.002	50y	Exc L5-6 FEZF2 EFTUD1P1	exc
AATGGAAGTCGTCATA-10L8TX_181031_002_A01	H18.30.002	50y	Exc L2-3 LINC00507 FREM3	exc
AATGGAAGTGCCCAGT-10L8TX_181031_002_A01	H18.30.002	50y	Exc L2 LAMP5 LTK	exc
AATGGAATCACACCGG-10L8TX_181031_002_A01	H18.30.002	50y	Exc L2-3 LINC00507 FREM3	exc
AATGGCTAGGACAACC-10L8TX_181031_002_A01	H18.30.002	50y	Inh L2-4 PVALB WFDC2	inh
AATGGCTAGTGATTCC-10L8TX_181031_002_A01	H18.30.002	50y	Inh L2-4 PVALB WFDC2	inh
AATGGCTTCCACCCTA-10L8TX_181031_002_A01	H18.30.002	50y	Exc L2 LAMP5 LTK	exc
AATGGCTTCGGTTAGT-10L8TX_181031_002_A01	H18.30.002	50y	Inh L2-4 PVALB WFDC2	inh
AATTCCTAGAAGCTGC-10L8TX_181031_002_A01	H18.30.002	50y	Inh L1-3 SST CALB1	inh
AATTCCTAGGCTATCT-10L8TX_181031_002_A01	H18.30.002	50y	Inh L2-4 PVALB WFDC2	inh
AATTCCTCAAGTCGTT-10L8TX_181031_002_A01	H18.30.002	50y	Exc L5-6 THEMIS C1QL3	exc
AATTCCTCACTGCGAC-10L8TX_181031_002_A01	H18.30.002	50y	Exc L2-3 LINC00507 FREM3	exc
AATTCCTCATATGAAG-10L8TX_181031_002_A01	H18.30.002	50y	Exc L4-6 RORB SEMA3E	exc
AATTCCTCATTGCCGG-10L8TX_181031_002_A01	H18.30.002	50y	Exc L5-6 THEMIS CRABP1	exc
AATTCCTCATTGCTTT-10L8TX_181031_002_A01	H18.30.002	50y	Exc L5-6 FEZF2 ABO	exc
AATTCCTGTCATAAAG-10L8TX_181031_002_A01	H18.30.002	50y	Inh L4-6 PVALB SULF1	inh
AATTCCTGTCCTCCAT-10L8TX_181031_002_A01	H18.30.002	50y	Exc L5-6 SLC17A7 IL15	exc
AATTCCTGTGCTCTTC-10L8TX_181031_002_A01	H18.30.002	50y	OPC L1-6 PDGFRA	glia
AATTCCTGTTCAGCTA-10L8TX_181031_002_A01	H18.30.002	50y	Inh L1-3 SST CALB1	inh
AATTCCTTCCGATCGG-10L8TX_181031_002_A01	H18.30.002	50y	Inh L1-3 SST CALB1	inh
AATTCCTTCTTGCAAG-10L8TX_181031_002_A01	H18.30.002	50y	Micro L1-3 TYROBP	glia
AATTTCCAGAGTTGTA-10L8TX_181031_002_A01	H18.30.002	50y	Exc L2-3 LINC00507 FREM3	exc
AATTTCCCACAGTACT-10L8TX_181031_002_A01	H18.30.002	50y	Exc L2-3 LINC00507 FREM3	exc
AATTTCCGTTCGAACT-10L8TX_181031_002_A01	H18.30.002	50y	Inh L3-6 VIP HS3ST3A1	inh
ACAAAGAAGATAGGGA-10L8TX_181031_002_A01	H18.30.002	50y	Exc L2-3 LINC00507 FREM3	exc
ACAAAGAAGCCGATTT-10L8TX_181031_002_A01	H18.30.002	50y	Exc L5-6 THEMIS CRABP1	exc
ACAAAGACACGCTGTG-10L8TX_181031_002_A01	H18.30.002	50y	Inh L1 SST CHRNA4	inh
ACAAAGACACTAGTAC-10L8TX_181031_002_A01	H18.30.002	50y	Exc L2-3 LINC00507 FREM3	exc
ACAAAGAGTCAAGCCC-10L8TX_181031_002_A01	H18.30.002	50y	Inh L2-4 PVALB WFDC2	inh
ACAACCAAGGTGGGTT-10L8TX_181031_002_A01	H18.30.002	50y	Exc L4-6 FEZF2 IL26	exc
ACAACCAAGTGCTCAT-10L8TX_181031_002_A01	H18.30.002	50y	Inh L3-6 VIP HS3ST3A1	inh
ACAACCACAGACCTGC-10L8TX_181031_002_A01	H18.30.002	50y	Exc L3-4 RORB CARM1P1	exc
ACAACCACAGACGCTC-10L8TX_181031_002_A01	H18.30.002	50y	Exc L4-5 RORB DAPK2	exc
ACAACCACAGAGACTG-10L8TX_181031_002_A01	H18.30.002	50y	Exc L2-3 LINC00507 FREM3	exc
ACAACCACAGCCCACA-10L8TX_181031_002_A01	H18.30.002	50y	Inh L4-6 SST B3GAT2	inh
ACAACCACAGTGAGCA-10L8TX_181031_002_A01	H18.30.002	50y	Oligo L1-6 OPALIN	glia
ACAACCAGTACACGCC-10L8TX_181031_002_A01	H18.30.002	50y	Inh L4-6 PVALB SULF1	inh
ACAACCAGTAGGTAGC-10L8TX_181031_002_A01	H18.30.002	50y	Exc L3-4 RORB CARM1P1	exc
ACAACCAGTCAAGCCC-10L8TX_181031_002_A01	H18.30.002	50y	Exc L5-6 FEZF2 ABO	exc
ACAACCATCTTTGCTA-10L8TX_181031_002_A01	H18.30.002	50y	Exc L3-5 RORB ESR1	exc
ACAAGCTAGTTCATGC-10L8TX_181031_002_A01	H18.30.002	50y	Exc L2 LAMP5 LTK	exc
ACAAGCTCAAATCGTC-10L8TX_181031_002_A01	H18.30.002	50y	Inh L1-3 VIP CCDC184	inh
ACAAGCTCAGATCCAT-10L8TX_181031_002_A01	H18.30.002	50y	Inh L2-4 PVALB WFDC2	inh
ACAAGCTGTGTACATC-10L8TX_181031_002_A01	H18.30.002	50y	Exc L3-5 RORB ESR1	exc
ACAAGCTTCCAGTTCC-10L8TX_181031_002_A01	H18.30.002	50y	Exc L2 LAMP5 LTK	exc
ACAAGCTTCGAACGCC-10L8TX_181031_002_A01	H18.30.002	50y	Exc L2-4 LINC00507 GLP2R	outlier
ACACAGTCAACGGCTC-10L8TX_181031_002_A01	H18.30.002	50y	Exc L2 LAMP5 LTK	exc
ACACAGTCACGGGCTT-10L8TX_181031_002_A01	H18.30.002	50y	Exc L2 LAMP5 LTK	exc
ACACAGTCATCTAACG-10L8TX_181031_002_A01	H18.30.002	50y	Exc L2 LAMP5 LTK	exc
ACACAGTGTGTCTTAG-10L8TX_181031_002_A01	H18.30.002	50y	Inh L2-4 PVALB WFDC2	inh
ACACAGTGTTGCCGCA-10L8TX_181031_002_A01	H18.30.002	50y	Exc L2-3 LINC00507 FREM3	exc
ACACAGTTCATACAGC-10L8TX_181031_002_A01	H18.30.002	50y	Exc L3-4 RORB CARM1P1	exc
ACACAGTTCGGCATTA-10L8TX_181031_002_A01	H18.30.002	50y	Exc L2-3 LINC00507 FREM3	exc
ACACCAAAGGGTGAGG-10L8TX_181031_002_A01	H18.30.002	50y	Exc L3-5 RORB TWIST2	exc
ACACCAACAGTTGGTT-10L8TX_181031_002_A01	H18.30.002	50y	Exc L4-5 RORB FOLH1B	outlier
ACACCAAGTATGAGGC-10L8TX_181031_002_A01	H18.30.002	50y	Exc L4-6 RORB SEMA3E	exc
ACACCAAGTTGGGAAC-10L8TX_181031_002_A01	H18.30.002	50y	Exc L5-6 FEZF2 ABO	exc
ACACCAATCGGAGTAG-10L8TX_181031_002_A01	H18.30.002	50y	Exc L4-6 RORB SEMA3E	exc
ACACGCGAGAACAAGG-10L8TX_181031_002_A01	H18.30.002	50y	Exc L3-5 RORB ESR1	exc
ACACGCGAGGTCACAG-10L8TX_181031_002_A01	H18.30.002	50y	Exc L4-6 RORB SEMA3E	exc
ACACGCGCATAGAGGC-10L8TX_181031_002_A01	H18.30.002	50y	Exc L3-5 RORB ESR1	exc
ACACGCGGTAACCCTA-10L8TX_181031_002_A01	H18.30.002	50y	Inh L1-2 SST BAGE2	inh
ACACGCGGTATCACCA-10L8TX_181031_002_A01	H18.30.002	50y	Exc L2 LAMP5 LTK	exc
ACACGCGGTCACTAGT-10L8TX_181031_002_A01	H18.30.002	50y	Exc L2-3 LINC00507 FREM3	exc
ACACGCGGTGAGACGT-10L8TX_181031_002_A01	H18.30.002	50y	Inh L1-2 VIP LBH	inh
ACACGCGGTGCATGAG-10L8TX_181031_002_A01	H18.30.002	50y	Exc L5-6 THEMIS CRABP1	exc
ACACGCGTCACCTCTG-10L8TX_181031_002_A01	H18.30.002	50y	Exc L2-3 LINC00507 FREM3	exc
ACACGCGTCCGCAGTG-10L8TX_181031_002_A01	H18.30.002	50y	Inh L2-4 PVALB WFDC2	inh
ACACGCGTCGACTCCT-10L8TX_181031_002_A01	H18.30.002	50y	Astro L1-6 FGFR3 SLC14A1	glia
ACACGCGTCGGTAACT-10L8TX_181031_002_A01	H18.30.002	50y	Inh L2-4 PVALB WFDC2	inh
ACACTGAAGCGCACAA-10L8TX_181031_002_A01	H18.30.002	50y	Inh L1-2 VIP TSPAN12	inh
ACACTGAAGGTAGTCG-10L8TX_181031_002_A01	H18.30.002	50y	Inh L2-4 PVALB WFDC2	inh
ACACTGAAGTAGTCAA-10L8TX_181031_002_A01	H18.30.002	50y	Exc L2 LAMP5 LTK	exc
ACACTGAAGTCGCTAT-10L8TX_181031_002_A01	H18.30.002	50y	Exc L2-3 LINC00507 FREM3	exc
ACACTGACAGAGTCAG-10L8TX_181031_002_A01	H18.30.002	50y	Exc L4-5 RORB FOLH1B	exc
ACACTGAGTACCTAGT-10L8TX_181031_002_A01	H18.30.002	50y	Inh L4-6 SST B3GAT2	inh
ACACTGAGTCTGTTAG-10L8TX_181031_002_A01	H18.30.002	50y	Exc L3-5 RORB COL22A1	exc
ACACTGATCATGAGTC-10L8TX_181031_002_A01	H18.30.002	50y	Exc L4-6 FEZF2 IL26	exc
ACACTGATCCTCTTTC-10L8TX_181031_002_A01	H18.30.002	50y	Inh L1-3 SST CALB1	inh
ACACTGATCGTGCTCT-10L8TX_181031_002_A01	H18.30.002	50y	Inh L3-5 SST ADGRG6	inh
ACAGAAAAGCAGCCTC-10L8TX_181031_002_A01	H18.30.002	50y	Exc L5-6 FEZF2 EFTUD1P1	exc
ACAGAAACAATTTCGG-10L8TX_181031_002_A01	H18.30.002	50y	Inh L1-3 VIP CHRM2	inh
ACAGAAAGTTTGGAAA-10L8TX_181031_002_A01	H18.30.002	50y	Exc L2-3 LINC00507 FREM3	exc
ACAGAAATCGTGCACG-10L8TX_181031_002_A01	H18.30.002	50y	Inh L1-4 LAMP5 LCP2	inh
ACAGCCGAGATCCTAC-10L8TX_181031_002_A01	H18.30.002	50y	Inh L2-4 PVALB WFDC2	inh
ACAGCCGAGCCTGACC-10L8TX_181031_002_A01	H18.30.002	50y	Inh L2-4 PVALB WFDC2	inh
ACAGCCGAGGGATCAC-10L8TX_181031_002_A01	H18.30.002	50y	Exc L5-6 THEMIS FGF10	exc
ACAGCCGAGGTCCAGA-10L8TX_181031_002_A01	H18.30.002	50y	Exc L2 LAMP5 LTK	exc
ACAGCCGGTCCGGACT-10L8TX_181031_002_A01	H18.30.002	50y	Exc L2-3 LINC00507 FREM3	exc
ACAGCCGGTCTTACTT-10L8TX_181031_002_A01	H18.30.002	50y	Exc L3-5 RORB ESR1	exc
ACAGCCGTCCGTTGGG-10L8TX_181031_002_A01	H18.30.002	50y	Inh L3-6 SST HPGD	inh
ACAGCCGTCCTTCTAA-10L8TX_181031_002_A01	H18.30.002	50y	Exc L4-5 RORB FOLH1B	outlier
ACAGGGAAGCGAAACC-10L8TX_181031_002_A01	H18.30.002	50y	Exc L2 LAMP5 LTK	exc
ACAGGGAAGTCACTAC-10L8TX_181031_002_A01	H18.30.002	50y	Exc L4-6 RORB SEMA3E	exc
ACAGGGACACATATGC-10L8TX_181031_002_A01	H18.30.002	50y	Exc L2-3 LINC00507 FREM3	exc
ACAGGGACATAAGCGG-10L8TX_181031_002_A01	H18.30.002	50y	Exc L3-5 RORB ESR1	exc
ACAGGGAGTCTCTCAC-10L8TX_181031_002_A01	H18.30.002	50y	Inh L3-6 VIP HS3ST3A1	inh
ACAGGGAGTGTGCCTG-10L8TX_181031_002_A01	H18.30.002	50y	Inh L1-3 SST CALB1	inh
ACAGGGAGTGTTCAGT-10L8TX_181031_002_A01	H18.30.002	50y	Exc L2-3 LINC00507 FREM3	exc
ACAGGGAGTTAGTCGT-10L8TX_181031_002_A01	H18.30.002	50y	Exc L2-3 LINC00507 FREM3	exc
ACAGGGAGTTGTAGCT-10L8TX_181031_002_A01	H18.30.002	50y	Exc L5-6 RORB TTC12	exc
ACAGGGATCTTGGATG-10L8TX_181031_002_A01	H18.30.002	50y	Exc L3-5 RORB ESR1	exc
ACATCCCGTCTTCAAG-10L8TX_181031_002_A01	H18.30.002	50y	Exc L5-6 FEZF2 EFTUD1P1	exc
ACATCCCGTTTCCCAC-10L8TX_181031_002_A01	H18.30.002	50y	Astro L1-2 FGFR3 GFAP	glia
ACATCCCTCCAAAGGG-10L8TX_181031_002_A01	H18.30.002	50y	Exc L2-3 LINC00507 FREM3	exc
ACATCCCTCCATTGCC-10L8TX_181031_002_A01	H18.30.002	50y	Micro L1-3 TYROBP	glia
ACATCCCTCGTTGTAG-10L8TX_181031_002_A01	H18.30.002	50y	Exc L4-6 RORB C1R	exc
ACATCCCTCTGTCAGA-10L8TX_181031_002_A01	H18.30.002	50y	Astro L1-6 FGFR3 SLC14A1	glia
ACATCGACACAGCCAC-10L8TX_181031_002_A01	H18.30.002	50y	Exc L5-6 THEMIS C1QL3	exc
ACATCGACAGCGTTGC-10L8TX_181031_002_A01	H18.30.002	50y	Exc L5-6 THEMIS C1QL3	exc
ACATCGAGTATTAAGG-10L8TX_181031_002_A01	H18.30.002	50y	Exc L2-3 LINC00507 FREM3	exc
ACATCGAGTCCGAAAG-10L8TX_181031_002_A01	H18.30.002	50y	Exc L3-4 RORB CARM1P1	exc
ACATCGAGTGATTGGG-10L8TX_181031_002_A01	H18.30.002	50y	Exc L2 LAMP5 LTK	exc
ACATCGATCCGATGTA-10L8TX_181031_002_A01	H18.30.002	50y	Exc L3-5 RORB ESR1	exc
ACATCGATCGCCTAGG-10L8TX_181031_002_A01	H18.30.002	50y	Exc L4-5 RORB FOLH1B	outlier
ACATCGATCTAGTGTG-10L8TX_181031_002_A01	H18.30.002	50y	Exc L5-6 THEMIS CRABP1	exc
ACATGCAAGCGTGAGT-10L8TX_181031_002_A01	H18.30.002	50y	Inh L1-3 VIP CHRM2	inh
ACATGCAAGCTAGATA-10L8TX_181031_002_A01	H18.30.002	50y	Astro L1-6 FGFR3 SLC14A1	glia
ACATGCACAAACAGGC-10L8TX_181031_002_A01	H18.30.002	50y	Exc L2-3 LINC00507 FREM3	exc
ACATGCACAAGTGACG-10L8TX_181031_002_A01	H18.30.002	50y	Exc L5-6 FEZF2 ABO	exc
ACATGCACACAGGATG-10L8TX_181031_002_A01	H18.30.002	50y	Exc L2-3 LINC00507 FREM3	exc
ACATGCACAGGAGACT-10L8TX_181031_002_A01	H18.30.002	50y	Exc L3-4 RORB CARM1P1	exc
ACATGCATCGCGGTAC-10L8TX_181031_002_A01	H18.30.002	50y	Inh L1-3 VIP CHRM2	inh
ACATGCATCTGAGGTT-10L8TX_181031_002_A01	H18.30.002	50y	Exc L4-5 RORB FOLH1B	exc
ACATTTCAGGCATCTT-10L8TX_181031_002_A01	H18.30.002	50y	Exc L2 LAMP5 LTK	exc
ACATTTCCAAAGCGTG-10L8TX_181031_002_A01	H18.30.002	50y	Exc L2-4 LINC00507 GLP2R	outlier
ACATTTCCAGTGTATC-10L8TX_181031_002_A01	H18.30.002	50y	Exc L2 LAMP5 LTK	exc
ACATTTCCATGTTCAG-10L8TX_181031_002_A01	H18.30.002	50y	Inh L1-2 SST BAGE2	inh
ACATTTCGTGTGCCTG-10L8TX_181031_002_A01	H18.30.002	50y	Exc L3-5 RORB FILIP1L	exc
ACATTTCTCGTGTGAT-10L8TX_181031_002_A01	H18.30.002	50y	Exc L2-3 LINC00507 FREM3	exc
ACCAAACAGATGAACT-10L8TX_181031_002_A01	H18.30.002	50y	Exc L2-3 LINC00507 FREM3	exc
ACCAAACAGTGACACG-10L8TX_181031_002_A01	H18.30.002	50y	Exc L3-4 RORB CARM1P1	exc
ACCAAACCAATTCGTG-10L8TX_181031_002_A01	H18.30.002	50y	Exc L4-5 RORB DAPK2	exc
ACCAAACCACTACTTT-10L8TX_181031_002_A01	H18.30.002	50y	Exc L5-6 THEMIS C1QL3	exc
ACCAAACCAGGGCTTC-10L8TX_181031_002_A01	H18.30.002	50y	Exc L4-5 RORB DAPK2	exc
ACCAAACCATAACCCA-10L8TX_181031_002_A01	H18.30.002	50y	Exc L2-3 LINC00507 FREM3	exc
ACCAAACCATCCTTGC-10L8TX_181031_002_A01	H18.30.002	50y	Exc L2-3 LINC00507 FREM3	exc
ACCAAACGTAAGTCAA-10L8TX_181031_002_A01	H18.30.002	50y	Exc L3-5 RORB ESR1	exc
ACCAAACGTGTGTTTG-10L8TX_181031_002_A01	H18.30.002	50y	Exc L2-3 LINC00507 FREM3	exc
ACCAAACTCACCCTTG-10L8TX_181031_002_A01	H18.30.002	50y	Exc L3-5 RORB FILIP1L	exc
ACCAAACTCAGCTGAT-10L8TX_181031_002_A01	H18.30.002	50y	Exc L4-6 RORB SEMA3E	exc
ACCAAACTCCACGTGG-10L8TX_181031_002_A01	H18.30.002	50y	Exc L5-6 THEMIS CRABP1	exc
ACCAAACTCCGCTTAC-10L8TX_181031_002_A01	H18.30.002	50y	Exc L4-6 RORB SEMA3E	exc
ACCAAACTCGTCTAAG-10L8TX_181031_002_A01	H18.30.002	50y	Exc L2 LAMP5 LTK	exc
ACCAAACTCTAGTGAC-10L8TX_181031_002_A01	H18.30.002	50y	Exc L2-3 LINC00507 FREM3	exc
ACCAAACTCTTTCGAT-10L8TX_181031_002_A01	H18.30.002	50y	Oligo L1-6 OPALIN	glia
ACCAACAAGACCCGCT-10L8TX_181031_002_A01	H18.30.002	50y	Inh L2-6 LAMP5 CA1	inh
ACCAACAAGACGAGCT-10L8TX_181031_002_A01	H18.30.002	50y	Exc L4-6 FEZF2 IL26	exc
ACCAACAAGGAAGAAC-10L8TX_181031_002_A01	H18.30.002	50y	Inh L3-5 SST ADGRG6	inh
ACCAACAAGGCATGCA-10L8TX_181031_002_A01	H18.30.002	50y	Exc L2-3 LINC00507 FREM3	exc
ACCAACACAGCAGATG-10L8TX_181031_002_A01	H18.30.002	50y	Exc L5-6 THEMIS C1QL3	exc
ACCAACAGTACTTCCC-10L8TX_181031_002_A01	H18.30.002	50y	Exc L4-6 RORB SEMA3E	exc
ACCAACAGTATAGGAT-10L8TX_181031_002_A01	H18.30.002	50y	Exc L2-3 LINC00507 FREM3	exc
ACCAACAGTGTACGCC-10L8TX_181031_002_A01	H18.30.002	50y	Exc L2-3 LINC00507 FREM3	exc
ACCAACAGTGTTCAGT-10L8TX_181031_002_A01	H18.30.002	50y	Exc L3-5 RORB ESR1	exc
ACCAACAGTTGTGCAT-10L8TX_181031_002_A01	H18.30.002	50y	Oligo L1-6 OPALIN	glia
ACCAACATCCACGAAT-10L8TX_181031_002_A01	H18.30.002	50y	Exc L5-6 THEMIS C1QL3	exc
ACCAACATCGTCACCT-10L8TX_181031_002_A01	H18.30.002	50y	Astro L1-6 FGFR3 SLC14A1	glia
ACCAACATCTTTCGAT-10L8TX_181031_002_A01	H18.30.002	50y	Exc L2-3 LINC00507 FREM3	exc
ACCACAAAGCCGAATG-10L8TX_181031_002_A01	H18.30.002	50y	Inh L1-2 VIP TSPAN12	inh
ACCACAAAGCTAGAAT-10L8TX_181031_002_A01	H18.30.002	50y	Exc L4-6 FEZF2 IL26	exc
ACCACAACAGTAACCT-10L8TX_181031_002_A01	H18.30.002	50y	Exc L5-6 FEZF2 ABO	exc
ACCACAAGTACTCAAC-10L8TX_181031_002_A01	H18.30.002	50y	Inh L1-3 PAX6 SYT6	inh
ACCACAAGTTCAAGTC-10L8TX_181031_002_A01	H18.30.002	50y	Oligo L1-6 OPALIN	glia
ACCACAAGTTGGTACT-10L8TX_181031_002_A01	H18.30.002	50y	Exc L3-4 RORB CARM1P1	exc
ACCACAAGTTTACCAG-10L8TX_181031_002_A01	H18.30.002	50y	Exc L2 LAMP5 LTK	exc
ACCACAATCTTCGCTG-10L8TX_181031_002_A01	H18.30.002	50y	Exc L3-5 RORB ESR1	exc
ACCATTTGTACTAGCT-10L8TX_181031_002_A01	H18.30.002	50y	Exc L2 LAMP5 LTK	exc
ACCCAAAAGAAATTGC-10L8TX_181031_002_A01	H18.30.002	50y	Inh L1-3 SST CALB1	inh
ACCCAAAAGCCTTGAT-10L8TX_181031_002_A01	H18.30.002	50y	Exc L4-6 RORB SEMA3E	exc
ACCCAAACAGCGAGTA-10L8TX_181031_002_A01	H18.30.002	50y	Exc L5-6 THEMIS C1QL3	exc
ACCCAAAGTAAGTTAG-10L8TX_181031_002_A01	H18.30.002	50y	Exc L4-5 FEZF2 SCN4B	exc
ACCCAAAGTACCGGCT-10L8TX_181031_002_A01	H18.30.002	50y	Inh L5-6 SST MIR548F2	inh
ACCCAAAGTCCTGGGT-10L8TX_181031_002_A01	H18.30.002	50y	Exc L3-4 RORB CARM1P1	exc
ACCCAAAGTTGGGAAC-10L8TX_181031_002_A01	H18.30.002	50y	Exc L2-3 LINC00507 FREM3	exc
ACCCAAATCAAGGTGG-10L8TX_181031_002_A01	H18.30.002	50y	Inh L2-4 PVALB WFDC2	inh
ACCCAAATCTGAACGT-10L8TX_181031_002_A01	H18.30.002	50y	Inh L4-6 SST B3GAT2	inh
ACCCTCAAGCATCCTA-10L8TX_181031_002_A01	H18.30.002	50y	Exc L2-3 LINC00507 FREM3	exc
ACCCTCAAGGGCTGAT-10L8TX_181031_002_A01	H18.30.002	50y	Exc L2-4 LINC00507 GLP2R	exc
ACCCTCACACCTAAAC-10L8TX_181031_002_A01	H18.30.002	50y	Exc L2-3 LINC00507 FREM3	exc
ACCCTCACAGGTAGTG-10L8TX_181031_002_A01	H18.30.002	50y	Exc L4-5 RORB DAPK2	exc
ACCCTCACATCGATCA-10L8TX_181031_002_A01	H18.30.002	50y	Inh L1-4 LAMP5 LCP2	inh
ACCCTTGAGACTAGAT-10L8TX_181031_002_A01	H18.30.002	50y	Exc L2 LAMP5 LTK	exc
ACCCTTGAGTTTCAGC-10L8TX_181031_002_A01	H18.30.002	50y	Exc L2 LAMP5 LTK	exc
ACCCTTGCACGGGTAA-10L8TX_181031_002_A01	H18.30.002	50y	Exc L2 LAMP5 LTK	exc
ACCCTTGCAGGACTTT-10L8TX_181031_002_A01	H18.30.002	50y	Exc L5-6 FEZF2 ABO	exc
ACCCTTGCATTAAAGG-10L8TX_181031_002_A01	H18.30.002	50y	Exc L3-5 RORB ESR1	exc
ACCCTTGGTCTAGTGT-10L8TX_181031_002_A01	H18.30.002	50y	Exc L3-5 RORB ESR1	exc
ACCCTTGTCAACTGAC-10L8TX_181031_002_A01	H18.30.002	50y	Exc L2 LAMP5 LTK	exc
ACCGTTCAGCCAGTAG-10L8TX_181031_002_A01	H18.30.002	50y	Exc L2-3 LINC00507 FREM3	exc
ACCGTTCAGTCAGGGT-10L8TX_181031_002_A01	H18.30.002	50y	Exc L2-3 LINC00507 FREM3	exc
ACCGTTCCACGACGAA-10L8TX_181031_002_A01	H18.30.002	50y	Exc L2-3 LINC00507 FREM3	exc
ACCGTTCGTAACTTCG-10L8TX_181031_002_A01	H18.30.002	50y	Exc L2-3 LINC00507 FREM3	exc
ACCGTTCGTCCCGGTA-10L8TX_181031_002_A01	H18.30.002	50y	Exc L4-5 RORB FOLH1B	exc
ACCGTTCGTCGCATTA-10L8TX_181031_002_A01	H18.30.002	50y	Inh L2-4 SST FRZB	inh
ACCGTTCGTGAGCTCC-10L8TX_181031_002_A01	H18.30.002	50y	Inh L2-4 PVALB WFDC2	inh
ACCGTTCTCAGCTGAT-10L8TX_181031_002_A01	H18.30.002	50y	Exc L2-3 LINC00507 FREM3	exc
ACCTACCAGCTTAAGA-10L8TX_181031_002_A01	H18.30.002	50y	Inh L4-5 SST STK32A	inh
ACCTACCCATGAATCC-10L8TX_181031_002_A01	H18.30.002	50y	Exc L2-3 LINC00507 FREM3	exc
ACCTACCTCACCTGTC-10L8TX_181031_002_A01	H18.30.002	50y	Exc L3-4 RORB CARM1P1	exc
ACCTACCTCCACAGGC-10L8TX_181031_002_A01	H18.30.002	50y	Exc L5-6 THEMIS C1QL3	exc
ACCTACCTCCGTAGGC-10L8TX_181031_002_A01	H18.30.002	50y	Exc L4-5 RORB FOLH1B	outlier
ACCTGAAAGACATGCG-10L8TX_181031_002_A01	H18.30.002	50y	Exc L2-3 LINC00507 FREM3	exc
ACCTGAAAGTGACACG-10L8TX_181031_002_A01	H18.30.002	50y	Inh L2-4 SST FRZB	inh
ACCTGAACAACGCATT-10L8TX_181031_002_A01	H18.30.002	50y	Exc L2-3 LINC00507 FREM3	exc
ACCTGAAGTACGACTT-10L8TX_181031_002_A01	H18.30.002	50y	Inh L4-6 PVALB SULF1	inh
ACCTGAAGTCGTGGAA-10L8TX_181031_002_A01	H18.30.002	50y	Exc L5-6 FEZF2 EFTUD1P1	exc
ACCTGAATCCAGTTCC-10L8TX_181031_002_A01	H18.30.002	50y	Inh L1-3 VIP CCDC184	inh
ACCTGAATCCTTTGAT-10L8TX_181031_002_A01	H18.30.002	50y	Exc L2 LAMP5 LTK	exc
ACCTGTCAGACTAAGT-10L8TX_181031_002_A01	H18.30.002	50y	Inh L2-6 LAMP5 CA1	inh
ACCTGTCAGCATTTGC-10L8TX_181031_002_A01	H18.30.002	50y	Inh L2-4 SST FRZB	inh
ACCTGTCAGGTAGACC-10L8TX_181031_002_A01	H18.30.002	50y	Exc L4-5 RORB DAPK2	exc
ACCTGTCCAACCACGC-10L8TX_181031_002_A01	H18.30.002	50y	Exc L2 LAMP5 LTK	exc
ACCTGTCCAAGACAAT-10L8TX_181031_002_A01	H18.30.002	50y	Exc L2 LAMP5 LTK	exc
ACCTGTCCATCGGATT-10L8TX_181031_002_A01	H18.30.002	50y	Inh L2-4 PVALB WFDC2	inh
ACCTGTCCATTGCTGA-10L8TX_181031_002_A01	H18.30.002	50y	Inh L1-3 SST CALB1	inh
ACCTGTCGTCAACATC-10L8TX_181031_002_A01	H18.30.002	50y	Inh L3-6 SST HPGD	inh
ACCTGTCGTCCATAGT-10L8TX_181031_002_A01	H18.30.002	50y	Exc L2-3 LINC00507 FREM3	exc
ACCTGTCGTGTGACCC-10L8TX_181031_002_A01	H18.30.002	50y	Exc L2-3 LINC00507 FREM3	exc
ACCTGTCTCATTTGCT-10L8TX_181031_002_A01	H18.30.002	50y	Exc L2 LAMP5 LTK	exc
ACCTGTCTCCTGCTAC-10L8TX_181031_002_A01	H18.30.002	50y	Inh L3-6 VIP HS3ST3A1	inh
ACGATCAAGGAACGTC-10L8TX_181031_002_A01	H18.30.002	50y	Inh L1-4 VIP OPRM1	inh
ACGATCACACCAGTAT-10L8TX_181031_002_A01	H18.30.002	50y	Exc L5-6 FEZF2 EFTUD1P1	exc
ACGATCACATGTGACT-10L8TX_181031_002_A01	H18.30.002	50y	Exc L2-3 LINC00507 FREM3	exc
ACGATCAGTAACCCGC-10L8TX_181031_002_A01	H18.30.002	50y	Exc L4-6 RORB SEMA3E	exc
ACGATCAGTAGCGCCT-10L8TX_181031_002_A01	H18.30.002	50y	Exc L2 LAMP5 LTK	exc
ACGATCAGTATAATGG-10L8TX_181031_002_A01	H18.30.002	50y	Exc L3-5 RORB ESR1	exc
ACGATCAGTCGAGCTC-10L8TX_181031_002_A01	H18.30.002	50y	Exc L4-6 RORB SEMA3E	exc
ACGATCATCCGACATA-10L8TX_181031_002_A01	H18.30.002	50y	Exc L3-5 RORB FILIP1L	exc
ACGATGTAGCTGGCCT-10L8TX_181031_002_A01	H18.30.002	50y	Astro L1-6 FGFR3 SLC14A1	glia
ACGATGTGTCGCAGTC-10L8TX_181031_002_A01	H18.30.002	50y	Exc L2 LAMP5 LTK	exc
ACGATGTGTGGGATTG-10L8TX_181031_002_A01	H18.30.002	50y	Inh L2-4 PVALB WFDC2	inh
ACGATGTGTTCATCGA-10L8TX_181031_002_A01	H18.30.002	50y	Exc L2-3 LINC00507 FREM3	exc
ACGATGTTCGTCTAAG-10L8TX_181031_002_A01	H18.30.002	50y	Inh L4-5 PVALB MEPE	inh
ACGATGTTCTGCGGCA-10L8TX_181031_002_A01	H18.30.002	50y	Exc L3-4 RORB CARM1P1	exc
ACGCACGAGCACTAAA-10L8TX_181031_002_A01	H18.30.002	50y	Exc L3-4 RORB CARM1P1	exc
ACGCACGCAAATGGCG-10L8TX_181031_002_A01	H18.30.002	50y	Exc L2-4 LINC00507 GLP2R	exc
ACGCACGCACTGATTG-10L8TX_181031_002_A01	H18.30.002	50y	Exc L2-3 LINC00507 FREM3	exc
ACGCACGCATTACGGT-10L8TX_181031_002_A01	H18.30.002	50y	Exc L5-6 FEZF2 ABO	exc
ACGCACGGTACCCAGC-10L8TX_181031_002_A01	H18.30.002	50y	Exc L3-5 RORB COL22A1	exc
ACGGAAGAGACTCATC-10L8TX_181031_002_A01	H18.30.002	50y	Exc L3-5 RORB ESR1	exc
ACGGAAGAGATTACCC-10L8TX_181031_002_A01	H18.30.002	50y	Exc L5-6 THEMIS C1QL3	exc
ACGGAAGAGTCGTCTA-10L8TX_181031_002_A01	H18.30.002	50y	Exc L3-5 RORB ESR1	exc
ACGGAAGGTTCTATCT-10L8TX_181031_002_A01	H18.30.002	50y	Exc L2 LAMP5 LTK	exc
ACGGAAGTCCTGCCAT-10L8TX_181031_002_A01	H18.30.002	50y	Exc L4-5 RORB FOLH1B	outlier
ACGGAAGTCTACCAGA-10L8TX_181031_002_A01	H18.30.002	50y	Inh L1-3 VIP ADAMTSL1	inh
ACGGGTCAGGACAACC-10L8TX_181031_002_A01	H18.30.002	50y	Inh L2-4 VIP CBLN1	inh
ACGGGTCAGTGCAAAT-10L8TX_181031_002_A01	H18.30.002	50y	Inh L1-3 SST CALB1	inh
ACGGGTCAGTGTTGTC-10L8TX_181031_002_A01	H18.30.002	50y	Exc L5-6 THEMIS C1QL3	exc
ACGGGTCCATCGTTCC-10L8TX_181031_002_A01	H18.30.002	50y	Inh L1-2 VIP PCDH20	inh
ACGGGTCGTATTGACC-10L8TX_181031_002_A01	H18.30.002	50y	Inh L1-2 SST BAGE2	inh
ACGGGTCGTTGGCCTG-10L8TX_181031_002_A01	H18.30.002	50y	Exc L5-6 THEMIS FGF10	exc
ACGGGTCTCCAAGCAT-10L8TX_181031_002_A01	H18.30.002	50y	Exc L3-4 RORB CARM1P1	exc
ACGGTCGAGCGTTAGG-10L8TX_181031_002_A01	H18.30.002	50y	Exc L2-3 LINC00507 FREM3	exc
ACGGTCGCAGCATCTA-10L8TX_181031_002_A01	H18.30.002	50y	Astro L1-2 FGFR3 GFAP	glia
ACGGTCGCAGTTGGTT-10L8TX_181031_002_A01	H18.30.002	50y	Exc L5-6 FEZF2 ABO	exc
ACGGTCGCATCACAGT-10L8TX_181031_002_A01	H18.30.002	50y	Exc L5-6 THEMIS C1QL3	exc
ACGGTCGGTATCGCAT-10L8TX_181031_002_A01	H18.30.002	50y	Inh L1-3 SST CALB1	inh
ACGGTCGGTGCGGTAA-10L8TX_181031_002_A01	H18.30.002	50y	Inh L4-6 PVALB SULF1	inh
ACGGTCGGTGTTTGCA-10L8TX_181031_002_A01	H18.30.002	50y	Exc L2-3 LINC00507 FREM3	exc
ACGGTTAAGAATTCAG-10L8TX_181031_002_A01	H18.30.002	50y	Inh L4-6 SST B3GAT2	inh
ACGGTTAAGGCTAACG-10L8TX_181031_002_A01	H18.30.002	50y	Exc L2 LAMP5 LTK	exc
ACGGTTAAGTATGATG-10L8TX_181031_002_A01	H18.30.002	50y	Inh L3-6 VIP HS3ST3A1	inh
ACGGTTAAGTGCCCGT-10L8TX_181031_002_A01	H18.30.002	50y	Exc L2-3 LINC00507 FREM3	exc
ACGGTTACAAAGCAAT-10L8TX_181031_002_A01	H18.30.002	50y	Exc L5-6 FEZF2 ABO	exc
ACGGTTACAGAGGACT-10L8TX_181031_002_A01	H18.30.002	50y	Exc L2 LAMP5 LTK	exc
ACGGTTACATGCGGTC-10L8TX_181031_002_A01	H18.30.002	50y	Inh L4-5 PVALB MEPE	inh
ACGGTTATCGCTAATG-10L8TX_181031_002_A01	H18.30.002	50y	Exc L2-3 LINC00507 FREM3	exc
ACGGTTATCTAGGAAA-10L8TX_181031_002_A01	H18.30.002	50y	Inh L4-6 PVALB SULF1	inh
ACGTAACCAAATACGA-10L8TX_181031_002_A01	H18.30.002	50y	Exc L2-3 LINC00507 FREM3	exc
ACGTAACGTACACGTT-10L8TX_181031_002_A01	H18.30.002	50y	Astro L1-6 FGFR3 SLC14A1	glia
ACGTAACGTGTACAGG-10L8TX_181031_002_A01	H18.30.002	50y	Exc L5-6 THEMIS C1QL3	exc
ACGTAACGTTGCGAAG-10L8TX_181031_002_A01	H18.30.002	50y	Inh L1-3 VIP CHRM2	inh
ACGTAACTCGTAGCTA-10L8TX_181031_002_A01	H18.30.002	50y	Exc L2-3 LINC00507 FREM3	exc
ACGTACAAGCCTCACG-10L8TX_181031_002_A01	H18.30.002	50y	Exc L5-6 THEMIS FGF10	exc
ACGTACAAGCGTATAA-10L8TX_181031_002_A01	H18.30.002	50y	Inh L2-4 PVALB WFDC2	inh
ACGTACAGTGCCTAAT-10L8TX_181031_002_A01	H18.30.002	50y	Exc L4-6 RORB SEMA3E	exc
ACGTACAGTGGCTGCT-10L8TX_181031_002_A01	H18.30.002	50y	Inh L1-2 VIP TSPAN12	inh
ACGTACATCACCCTTG-10L8TX_181031_002_A01	H18.30.002	50y	Inh L3-6 VIP HS3ST3A1	inh
ACGTACATCGACGAGA-10L8TX_181031_002_A01	H18.30.002	50y	Exc L3-5 RORB ESR1	exc
ACGTAGTAGATCCTAC-10L8TX_181031_002_A01	H18.30.002	50y	Exc L2-3 LINC00507 FREM3	exc
ACGTAGTAGCTAAATG-10L8TX_181031_002_A01	H18.30.002	50y	Exc L3-5 RORB ESR1	exc
ACGTAGTAGCTACGTT-10L8TX_181031_002_A01	H18.30.002	50y	Inh L2-4 SST FRZB	inh
ACGTAGTCAAATCAAG-10L8TX_181031_002_A01	H18.30.002	50y	Inh L4-5 SST STK32A	inh
ACGTAGTGTCAGGTGA-10L8TX_181031_002_A01	H18.30.002	50y	Exc L4-5 FEZF2 SCN4B	exc
ACGTAGTGTTCTTGTT-10L8TX_181031_002_A01	H18.30.002	50y	Exc L5-6 RORB TTC12	exc
ACGTCCTAGGATATGT-10L8TX_181031_002_A01	H18.30.002	50y	Exc L5-6 FEZF2 EFTUD1P1	exc
ACGTCCTAGGGTTAGC-10L8TX_181031_002_A01	H18.30.002	50y	Exc L4-5 RORB FOLH1B	outlier
ACGTCCTAGTGTACCT-10L8TX_181031_002_A01	H18.30.002	50y	Inh L2-6 LAMP5 CA1	inh
ACGTCCTCAAGTGATA-10L8TX_181031_002_A01	H18.30.002	50y	Oligo L1-6 OPALIN	glia
ACGTCCTCACAGCATT-10L8TX_181031_002_A01	H18.30.002	50y	Inh L4-5 PVALB MEPE	inh
ACGTCCTCACGCTTAA-10L8TX_181031_002_A01	H18.30.002	50y	Exc L2 LAMP5 LTK	exc
ACGTCCTCACTATCCC-10L8TX_181031_002_A01	H18.30.002	50y	Exc L3-5 RORB ESR1	exc
ACGTCCTCAGAATCGG-10L8TX_181031_002_A01	H18.30.002	50y	Exc L5-6 THEMIS C1QL3	exc
ACGTCCTGTACTGACT-10L8TX_181031_002_A01	H18.30.002	50y	Exc L4-6 RORB SEMA3E	exc
ACGTCCTGTTCAGCGC-10L8TX_181031_002_A01	H18.30.002	50y	Inh L2-4 PVALB WFDC2	inh
ACGTCCTGTTTGACAC-10L8TX_181031_002_A01	H18.30.002	50y	Exc L2-3 LINC00507 FREM3	exc
ACGTCCTTCACCATAG-10L8TX_181031_002_A01	H18.30.002	50y	Exc L2 LAMP5 LTK	exc
ACGTCCTTCCATCCGT-10L8TX_181031_002_A01	H18.30.002	50y	Exc L2-3 LINC00507 FREM3	exc
ACGTCCTTCCGTAATG-10L8TX_181031_002_A01	H18.30.002	50y	Astro L1-6 FGFR3 SLC14A1	glia
ACGTCCTTCGCCTAGG-10L8TX_181031_002_A01	H18.30.002	50y	Exc L4-6 RORB SEMA3E	exc
ACGTCCTTCGGACTGC-10L8TX_181031_002_A01	H18.30.002	50y	Exc L4-6 RORB SEMA3E	exc
ACGTTCCAGGTGTGAC-10L8TX_181031_002_A01	H18.30.002	50y	Exc L3-5 RORB FILIP1L	exc
ACGTTCCAGTTGCCCG-10L8TX_181031_002_A01	H18.30.002	50y	Inh L1-3 SST CALB1	inh
ACGTTCCCAGGCACAA-10L8TX_181031_002_A01	H18.30.002	50y	Exc L3-5 RORB ESR1	exc
ACGTTCCCATCATCCC-10L8TX_181031_002_A01	H18.30.002	50y	Exc L2-3 LINC00507 FREM3	exc
ACGTTCCGTCGAAACG-10L8TX_181031_002_A01	H18.30.002	50y	Inh L1-4 VIP OPRM1	inh
ACGTTCCGTGATGTAA-10L8TX_181031_002_A01	H18.30.002	50y	Inh L1-3 SST CALB1	inh
ACGTTCCGTGTGAGCA-10L8TX_181031_002_A01	H18.30.002	50y	Exc L5-6 THEMIS C1QL3	exc
ACGTTCCGTTTAGAGA-10L8TX_181031_002_A01	H18.30.002	50y	Exc L3-4 RORB CARM1P1	exc
ACGTTCCTCAGTGGGA-10L8TX_181031_002_A01	H18.30.002	50y	Exc L5-6 THEMIS C1QL3	exc
ACGTTCCTCCTTGAAG-10L8TX_181031_002_A01	H18.30.002	50y	Inh L2-4 PVALB WFDC2	inh
ACGTTCCTCTAGACCA-10L8TX_181031_002_A01	H18.30.002	50y	Exc L4-6 RORB SEMA3E	exc
ACTACGAAGACGACTG-10L8TX_181031_002_A01	H18.30.002	50y	Exc L3-5 RORB TWIST2	exc
ACTACGAAGCTCCACG-10L8TX_181031_002_A01	H18.30.002	50y	Exc L3-5 RORB ESR1	exc
ACTACGACAATAGGAT-10L8TX_181031_002_A01	H18.30.002	50y	Inh L3-5 SST ADGRG6	inh
ACTACGACAGCTGAGA-10L8TX_181031_002_A01	H18.30.002	50y	Exc L3-4 RORB CARM1P1	outlier
ACTACGAGTAGTTACC-10L8TX_181031_002_A01	H18.30.002	50y	Exc L5-6 THEMIS C1QL3	exc
ACTACGAGTCGCTCGA-10L8TX_181031_002_A01	H18.30.002	50y	Exc L5-6 THEMIS CRABP1	exc
ACTACGATCATACAGC-10L8TX_181031_002_A01	H18.30.002	50y	Inh L2-4 PVALB WFDC2	inh
ACTACGATCCACCCTA-10L8TX_181031_002_A01	H18.30.002	50y	Exc L5-6 FEZF2 EFTUD1P1	exc
ACTATCTAGTGTCATC-10L8TX_181031_002_A01	H18.30.002	50y	Inh L5-6 SST MIR548F2	inh
ACTATCTGTCTAACTG-10L8TX_181031_002_A01	H18.30.002	50y	Exc L2-3 LINC00507 FREM3	exc
ACTATCTGTTCCCACT-10L8TX_181031_002_A01	H18.30.002	50y	Exc L2-3 LINC00507 FREM3	exc
ACTATCTGTTGAGGAC-10L8TX_181031_002_A01	H18.30.002	50y	Exc L2-3 LINC00507 FREM3	exc
ACTATCTTCAAATGAG-10L8TX_181031_002_A01	H18.30.002	50y	Exc L2-3 LINC00507 FREM3	exc
ACTATCTTCACTACTT-10L8TX_181031_002_A01	H18.30.002	50y	Exc L5-6 THEMIS C1QL3	exc
ACTATCTTCGGCTGAC-10L8TX_181031_002_A01	H18.30.002	50y	Exc L5-6 FEZF2 EFTUD1P1	exc
ACTATCTTCTGGGCGT-10L8TX_181031_002_A01	H18.30.002	50y	Exc L4-6 RORB C1R	exc
ACTATGGAGCCTGGAA-10L8TX_181031_002_A01	H18.30.002	50y	Exc L5-6 THEMIS FGF10	exc
ACTATGGCAAATCAAG-10L8TX_181031_002_A01	H18.30.002	50y	Inh L3-5 SST ADGRG6	inh
ACTATGGTCGCTTGAA-10L8TX_181031_002_A01	H18.30.002	50y	Exc L4-6 RORB SEMA3E	exc
ACTATTCAGGTAAGTT-10L8TX_181031_002_A01	H18.30.002	50y	Inh L1-3 VIP CHRM2	inh
ACTATTCCAGTAGAAT-10L8TX_181031_002_A01	H18.30.002	50y	Inh L2-4 VIP CBLN1	inh
ACTATTCGTAACCCGC-10L8TX_181031_002_A01	H18.30.002	50y	Inh L4-5 SST STK32A	inh
ACTATTCGTCCGGCAT-10L8TX_181031_002_A01	H18.30.002	50y	Exc L2-3 LINC00507 FREM3	exc
ACTATTCGTTAGGACG-10L8TX_181031_002_A01	H18.30.002	50y	Exc L3-5 RORB FILIP1L	exc
ACTATTCTCACGGGAA-10L8TX_181031_002_A01	H18.30.002	50y	Exc L4-6 FEZF2 IL26	exc
ACTCCCAAGGGCTAAC-10L8TX_181031_002_A01	H18.30.002	50y	Exc L2-3 LINC00507 FREM3	exc
ACTCCCACACCATATG-10L8TX_181031_002_A01	H18.30.002	50y	Exc L3-5 RORB ESR1	exc
ACTCCCACACCCATAA-10L8TX_181031_002_A01	H18.30.002	50y	Exc L5-6 THEMIS C1QL3	exc
ACTCCCACAGCCCAGT-10L8TX_181031_002_A01	H18.30.002	50y	Exc L2 LAMP5 LTK	exc
ACTCCCATCTGTCGCT-10L8TX_181031_002_A01	H18.30.002	50y	Exc L3-5 RORB ESR1	exc
ACTCTCGAGCGCCTCA-10L8TX_181031_002_A01	H18.30.002	50y	Inh L4-6 PVALB SULF1	inh
ACTCTCGCATATAGCC-10L8TX_181031_002_A01	H18.30.002	50y	Exc L2-3 LINC00507 FREM3	exc
ACTCTCGGTTATGTGC-10L8TX_181031_002_A01	H18.30.002	50y	Exc L2-3 LINC00507 FREM3	exc
ACTCTCGTCAAAGGTA-10L8TX_181031_002_A01	H18.30.002	50y	Exc L3-5 RORB COL22A1	exc
ACTCTCGTCCCTCATG-10L8TX_181031_002_A01	H18.30.002	50y	Inh L4-6 SST B3GAT2	inh
ACTCTCGTCTGTCGTC-10L8TX_181031_002_A01	H18.30.002	50y	Exc L3-5 RORB ESR1	exc
ACTGATGAGCTGGTGA-10L8TX_181031_002_A01	H18.30.002	50y	Inh L1-4 VIP OPRM1	inh
ACTGATGCACGGATCC-10L8TX_181031_002_A01	H18.30.002	50y	Exc L2-3 LINC00507 FREM3	exc
ACTGATGCATGATCTG-10L8TX_181031_002_A01	H18.30.002	50y	Exc L5-6 RORB TTC12	exc
ACTGATGGTCCAGTTA-10L8TX_181031_002_A01	H18.30.002	50y	Exc L4-6 FEZF2 IL26	exc
ACTGATGTCCGCGGAT-10L8TX_181031_002_A01	H18.30.002	50y	Inh L3-5 SST ADGRG6	inh
ACTGCAACACAGACGA-10L8TX_181031_002_A01	H18.30.002	50y	Inh L1-2 VIP PCDH20	inh
ACTGCAACACCCTAGG-10L8TX_181031_002_A01	H18.30.002	50y	Exc L3-5 RORB ESR1	exc
ACTGCAAGTCCTCATC-10L8TX_181031_002_A01	H18.30.002	50y	Exc L2 LAMP5 LTK	exc
ACTGCAAGTGTTCCTC-10L8TX_181031_002_A01	H18.30.002	50y	Inh L1-3 SST CALB1	inh
ACTGCAATCCGGGACT-10L8TX_181031_002_A01	H18.30.002	50y	Oligo L1-6 OPALIN	glia
ACTGCAATCGGTTGTA-10L8TX_181031_002_A01	H18.30.002	50y	Exc L2-3 LINC00507 FREM3	exc
ACTGTCCCAATAAGGT-10L8TX_181031_002_A01	H18.30.002	50y	Inh L3-6 SST HPGD	inh
ACTGTCCCAATTGCGT-10L8TX_181031_002_A01	H18.30.002	50y	Exc L3-5 RORB ESR1	exc
ACTGTCCCACGCTGTG-10L8TX_181031_002_A01	H18.30.002	50y	Inh L3-6 VIP HS3ST3A1	inh
ACTGTCCCACTTACAG-10L8TX_181031_002_A01	H18.30.002	50y	Exc L2 LAMP5 LTK	exc
ACTGTCCCAGGCGTTC-10L8TX_181031_002_A01	H18.30.002	50y	Exc L4-6 FEZF2 IL26	exc
ACTGTCCCAGTGCCTG-10L8TX_181031_002_A01	H18.30.002	50y	Exc L5-6 THEMIS C1QL3	exc
ACTGTCCGTCAGTCGC-10L8TX_181031_002_A01	H18.30.002	50y	Inh L2-4 PVALB WFDC2	inh
ACTGTCCTCCACAAGT-10L8TX_181031_002_A01	H18.30.002	50y	Exc L5-6 RORB TTC12	exc
ACTGTCCTCCCATAGA-10L8TX_181031_002_A01	H18.30.002	50y	Inh L2-4 VIP CBLN1	inh
ACTGTCCTCTCTCAAT-10L8TX_181031_002_A01	H18.30.002	50y	Exc L4-5 RORB FOLH1B	exc
ACTGTCCTCTTAATCC-10L8TX_181031_002_A01	H18.30.002	50y	Exc L2-3 LINC00507 FREM3	exc
ACTGTCCTCTTCGGTC-10L8TX_181031_002_A01	H18.30.002	50y	Exc L2-4 LINC00507 GLP2R	outlier
ACTGTGAAGCAAGGAA-10L8TX_181031_002_A01	H18.30.002	50y	Exc L5-6 FEZF2 EFTUD1P1	exc
ACTGTGACAATCTCTT-10L8TX_181031_002_A01	H18.30.002	50y	Inh L3-6 SST HPGD	inh
ACTGTGACACGGAAGT-10L8TX_181031_002_A01	H18.30.002	50y	Exc L2-3 LINC00507 FREM3	exc
ACTGTGACACGTGAGA-10L8TX_181031_002_A01	H18.30.002	50y	Inh L1-2 PAX6 CDH12	inh
ACTGTGACAGGCTTGC-10L8TX_181031_002_A01	H18.30.002	50y	Exc L4-5 RORB FOLH1B	exc
ACTGTGACATACCGTA-10L8TX_181031_002_A01	H18.30.002	50y	Exc L2-3 LINC00507 FREM3	exc
ACTGTGAGTTGCGGCT-10L8TX_181031_002_A01	H18.30.002	50y	Exc L2-3 LINC00507 FREM3	exc
ACTGTGATCAATCAGC-10L8TX_181031_002_A01	H18.30.002	50y	Exc L2-3 LINC00507 FREM3	exc
ACTGTGATCCGGCAGT-10L8TX_181031_002_A01	H18.30.002	50y	Exc L2-3 LINC00507 FREM3	exc
ACTGTGATCCGTGACG-10L8TX_181031_002_A01	H18.30.002	50y	Exc L5-6 FEZF2 ABO	outlier
ACTTAGGAGCCTCTGG-10L8TX_181031_002_A01	H18.30.002	50y	Exc L2-3 LINC00507 FREM3	exc
ACTTAGGAGGCGAACT-10L8TX_181031_002_A01	H18.30.002	50y	Oligo L1-6 OPALIN	glia
ACTTAGGAGGTATTGA-10L8TX_181031_002_A01	H18.30.002	50y	Exc L2-3 LINC00507 FREM3	exc
ACTTAGGCAACCTAAC-10L8TX_181031_002_A01	H18.30.002	50y	Oligo L1-6 OPALIN	glia
ACTTAGGCAGACGGAT-10L8TX_181031_002_A01	H18.30.002	50y	Exc L3-5 RORB TWIST2	exc
ACTTAGGCAGAGAGGG-10L8TX_181031_002_A01	H18.30.002	50y	Exc L5-6 THEMIS C1QL3	exc
ACTTAGGCATGCGGTC-10L8TX_181031_002_A01	H18.30.002	50y	Exc L2-3 LINC00507 FREM3	exc
ACTTAGGGTGATTGGG-10L8TX_181031_002_A01	H18.30.002	50y	Exc L2-3 LINC00507 FREM3	exc
ACTTAGGTCACTGGTA-10L8TX_181031_002_A01	H18.30.002	50y	Exc L2-3 LINC00507 FREM3	exc
ACTTAGGTCCAACTGA-10L8TX_181031_002_A01	H18.30.002	50y	Inh L5-6 SST NPM1P10	inh
ACTTAGGTCGTTTACT-10L8TX_181031_002_A01	H18.30.002	50y	Exc L2-3 LINC00507 FREM3	exc
ACTTATCAGATTGGGC-10L8TX_181031_002_A01	H18.30.002	50y	Exc L2-4 LINC00507 GLP2R	exc
ACTTATCAGCTTTCCC-10L8TX_181031_002_A01	H18.30.002	50y	Exc L3-5 RORB COL22A1	exc
ACTTATCAGGCTGTAG-10L8TX_181031_002_A01	H18.30.002	50y	Exc L3-5 RORB ESR1	exc
ACTTATCCACAGACGA-10L8TX_181031_002_A01	H18.30.002	50y	Exc L2 LAMP5 LTK	exc
ACTTATCCACTCTCGT-10L8TX_181031_002_A01	H18.30.002	50y	Inh L1-4 LAMP5 LCP2	inh
ACTTATCCACTGTTCC-10L8TX_181031_002_A01	H18.30.002	50y	Exc L3-5 RORB ESR1	exc
ACTTATCCATCGCCTT-10L8TX_181031_002_A01	H18.30.002	50y	Exc L2-3 LINC00507 FREM3	exc
ACTTATCGTGGCAGAT-10L8TX_181031_002_A01	H18.30.002	50y	Exc L2-3 LINC00507 FREM3	exc
ACTTCCGCAACGGCTC-10L8TX_181031_002_A01	H18.30.002	50y	Oligo L1-6 OPALIN	glia
ACTTCCGGTACCTAGT-10L8TX_181031_002_A01	H18.30.002	50y	Inh L2-4 PVALB WFDC2	inh
ACTTCCGGTTTCGTAG-10L8TX_181031_002_A01	H18.30.002	50y	Inh L1-4 LAMP5 LCP2	inh
ACTTCCGTCATTTGTC-10L8TX_181031_002_A01	H18.30.002	50y	Exc L3-5 RORB ESR1	exc
ACTTCCGTCGACCCAG-10L8TX_181031_002_A01	H18.30.002	50y	Inh L2-4 PVALB WFDC2	inh
ACTTCGCAGGCTCACC-10L8TX_181031_002_A01	H18.30.002	50y	Exc L2 LAMP5 LTK	exc
ACTTCGCCATCATTGG-10L8TX_181031_002_A01	H18.30.002	50y	Inh L2-5 VIP SERPINF1	inh
ACTTCGCCATCCTTCG-10L8TX_181031_002_A01	H18.30.002	50y	Inh L2-4 SST FRZB	inh
ACTTCGCGTCACGCTG-10L8TX_181031_002_A01	H18.30.002	50y	Inh L3-5 SST ADGRG6	inh
ACTTCGCGTTAAGGAT-10L8TX_181031_002_A01	H18.30.002	50y	Exc L2-4 LINC00507 GLP2R	exc
ACTTCGCTCACCTCTG-10L8TX_181031_002_A01	H18.30.002	50y	Inh L2-4 PVALB WFDC2	inh
ACTTCGCTCAGGAAGC-10L8TX_181031_002_A01	H18.30.002	50y	Exc L2-3 LINC00507 FREM3	exc
ACTTTCAAGGATTCCT-10L8TX_181031_002_A01	H18.30.002	50y	Exc L2 LAMP5 LTK	exc
ACTTTCAAGTCTGTAC-10L8TX_181031_002_A01	H18.30.002	50y	Exc L2-3 LINC00507 FREM3	exc
ACTTTCACAAACTCGT-10L8TX_181031_002_A01	H18.30.002	50y	Inh L1 SST NMBR	inh
ACTTTCACAAGACGAC-10L8TX_181031_002_A01	H18.30.002	50y	Exc L4-6 RORB SEMA3E	exc
ACTTTCACATTGCTTT-10L8TX_181031_002_A01	H18.30.002	50y	Astro L1-6 FGFR3 SLC14A1	glia
ACTTTCAGTAGCTTGT-10L8TX_181031_002_A01	H18.30.002	50y	Exc L2-3 LINC00507 FREM3	exc
ACTTTCAGTGGTGATG-10L8TX_181031_002_A01	H18.30.002	50y	Inh L4-6 PVALB SULF1	inh
ACTTTCAGTGTCTAAC-10L8TX_181031_002_A01	H18.30.002	50y	Exc L3-5 RORB FILIP1L	exc
ACTTTCAGTTAGGAGC-10L8TX_181031_002_A01	H18.30.002	50y	Exc L5-6 THEMIS C1QL3	exc
ACTTTCATCTATGTGG-10L8TX_181031_002_A01	H18.30.002	50y	OPC L1-6 PDGFRA	glia
ACTTTCATCTTAAGGC-10L8TX_181031_002_A01	H18.30.002	50y	Exc L5-6 FEZF2 ABO	exc
ACTTTGTAGCCTGAAG-10L8TX_181031_002_A01	H18.30.002	50y	Inh L4-6 SST GXYLT2	inh
ACTTTGTAGCGCTGCT-10L8TX_181031_002_A01	H18.30.002	50y	Exc L3-5 RORB ESR1	exc
ACTTTGTAGTAGCAAT-10L8TX_181031_002_A01	H18.30.002	50y	Exc L2-3 LINC00507 FREM3	exc
ACTTTGTAGTGCGACA-10L8TX_181031_002_A01	H18.30.002	50y	Inh L1-3 SST CALB1	inh
ACTTTGTCAATCCAGT-10L8TX_181031_002_A01	H18.30.002	50y	Inh L1-4 VIP OPRM1	inh
ACTTTGTCATGGGTCC-10L8TX_181031_002_A01	H18.30.002	50y	Exc L4-6 FEZF2 IL26	exc
ACTTTGTGTTACCCTC-10L8TX_181031_002_A01	H18.30.002	50y	Oligo L1-6 OPALIN	glia
ACTTTGTGTTCGTAAC-10L8TX_181031_002_A01	H18.30.002	50y	Exc L2-3 LINC00507 FREM3	exc
AGAAATGAGCATTGTC-10L8TX_181031_002_A01	H18.30.002	50y	Exc L2 LAMP5 LTK	exc
AGAAATGAGGTCGTGA-10L8TX_181031_002_A01	H18.30.002	50y	Exc L4-6 RORB SEMA3E	exc
AGAAATGCATGTGCTA-10L8TX_181031_002_A01	H18.30.002	50y	Exc L3-4 RORB CARM1P1	exc
AGAAATGCATTCTCTA-10L8TX_181031_002_A01	H18.30.002	50y	Exc L2-3 LINC00507 FREM3	exc
AGAAATGGTAACATCC-10L8TX_181031_002_A01	H18.30.002	50y	Exc L3-4 RORB CARM1P1	exc
AGAAATGGTCCTGAAT-10L8TX_181031_002_A01	H18.30.002	50y	Exc L2-3 LINC00507 FREM3	exc
AGAAATGTCATTGCGA-10L8TX_181031_002_A01	H18.30.002	50y	Exc L5-6 THEMIS C1QL3	exc
AGAAATGTCTTACCAT-10L8TX_181031_002_A01	H18.30.002	50y	Oligo L1-6 OPALIN	glia
AGAACAAAGCCGTAAG-10L8TX_181031_002_A01	H18.30.002	50y	Exc L4-6 FEZF2 IL26	exc
AGAACAAAGGGACAGG-10L8TX_181031_002_A01	H18.30.002	50y	Inh L4-6 SST B3GAT2	inh
AGAACAACAAGGACAC-10L8TX_181031_002_A01	H18.30.002	50y	Exc L3-5 RORB COL22A1	exc
AGAACAAGTAACAGTA-10L8TX_181031_002_A01	H18.30.002	50y	Exc L2-3 LINC00507 FREM3	exc
AGAACAAGTTCGTTCC-10L8TX_181031_002_A01	H18.30.002	50y	Inh L1-4 LAMP5 LCP2	inh
AGAACAATCGAGATAA-10L8TX_181031_002_A01	H18.30.002	50y	Oligo L1-6 OPALIN	glia
AGAACCTAGTACCATC-10L8TX_181031_002_A01	H18.30.002	50y	Exc L2 LAMP5 LTK	exc
AGAACCTAGTTCATCG-10L8TX_181031_002_A01	H18.30.002	50y	Inh L2-4 PVALB WFDC2	inh
AGAACCTCACGAAGAC-10L8TX_181031_002_A01	H18.30.002	50y	Exc L2-3 LINC00507 FREM3	exc
AGAACCTCACGTTGGC-10L8TX_181031_002_A01	H18.30.002	50y	Exc L2-3 LINC00507 FREM3	exc
AGAACCTCATCTAACG-10L8TX_181031_002_A01	H18.30.002	50y	Exc L3-4 RORB CARM1P1	exc
AGAAGCGAGAAGATCT-10L8TX_181031_002_A01	H18.30.002	50y	Exc L2-3 LINC00507 FREM3	exc
AGAAGCGCAAGTGTCT-10L8TX_181031_002_A01	H18.30.002	50y	Exc L4-6 RORB SEMA3E	exc
AGAAGCGCATCCGTGG-10L8TX_181031_002_A01	H18.30.002	50y	Inh L1-3 VIP GGH	inh
AGAAGCGGTCAGGTGA-10L8TX_181031_002_A01	H18.30.002	50y	Exc L5-6 RORB TTC12	exc
AGAAGCGGTTTACGTG-10L8TX_181031_002_A01	H18.30.002	50y	Exc L2-3 LINC00507 FREM3	exc
AGAAGTAAGATAACGT-10L8TX_181031_002_A01	H18.30.002	50y	Exc L2-3 LINC00507 FREM3	exc
AGAAGTAAGGTATAGT-10L8TX_181031_002_A01	H18.30.002	50y	Exc L5-6 THEMIS C1QL3	exc
AGAAGTAAGGTCACCC-10L8TX_181031_002_A01	H18.30.002	50y	Exc L5-6 THEMIS C1QL3	exc
AGAAGTACAAAGAGTT-10L8TX_181031_002_A01	H18.30.002	50y	Exc L5-6 THEMIS CRABP1	exc
AGAAGTACAACGCATT-10L8TX_181031_002_A01	H18.30.002	50y	Inh L5-6 SST MIR548F2	inh
AGAAGTACACAGCCAC-10L8TX_181031_002_A01	H18.30.002	50y	Inh L1-4 LAMP5 LCP2	inh
AGAAGTACAGGTGGAT-10L8TX_181031_002_A01	H18.30.002	50y	Exc L3-5 RORB ESR1	exc
AGAAGTACAGTGGGTA-10L8TX_181031_002_A01	H18.30.002	50y	Exc L2-3 LINC00507 FREM3	exc
AGAAGTAGTGGCTTAT-10L8TX_181031_002_A01	H18.30.002	50y	Exc L2-3 LINC00507 FREM3	exc
AGAAGTAGTGGTAACG-10L8TX_181031_002_A01	H18.30.002	50y	Inh L2-6 LAMP5 CA1	inh
AGAAGTAGTTCGTGCG-10L8TX_181031_002_A01	H18.30.002	50y	Inh L2-5 VIP TYR	inh
AGAAGTATCAAGTGTC-10L8TX_181031_002_A01	H18.30.002	50y	Exc L2 LAMP5 LTK	exc
AGAAGTATCTATCGTT-10L8TX_181031_002_A01	H18.30.002	50y	Inh L4-5 PVALB MEPE	inh
AGAAGTATCTGTCGTC-10L8TX_181031_002_A01	H18.30.002	50y	Exc L2-3 LINC00507 FREM3	exc
AGACAAAAGCCGCACT-10L8TX_181031_002_A01	H18.30.002	50y	Exc L2-3 LINC00507 FREM3	exc
AGACAAAAGGGAGGTG-10L8TX_181031_002_A01	H18.30.002	50y	Exc L2-3 LINC00507 FREM3	exc
AGACAAACAAGCGAGT-10L8TX_181031_002_A01	H18.30.002	50y	Exc L4-5 RORB FOLH1B	exc
AGACAAACACGTTGGC-10L8TX_181031_002_A01	H18.30.002	50y	Exc L4-5 RORB FOLH1B	outlier
AGACAAACAGCGGATA-10L8TX_181031_002_A01	H18.30.002	50y	Inh L2-4 SST FRZB	inh
AGACAAACATAACAGA-10L8TX_181031_002_A01	H18.30.002	50y	Oligo L1-6 OPALIN	glia
AGACAAACATGAGGGT-10L8TX_181031_002_A01	H18.30.002	50y	Exc L2-3 LINC00507 FREM3	exc
AGACAAATCGATTGGT-10L8TX_181031_002_A01	H18.30.002	50y	Inh L4-6 PVALB SULF1	inh
AGACAAATCTTCGTAT-10L8TX_181031_002_A01	H18.30.002	50y	Exc L2-3 LINC00507 FREM3	exc
AGACACTAGACATCCT-10L8TX_181031_002_A01	H18.30.002	50y	Exc L2-3 LINC00507 FREM3	exc
AGACACTAGCATTGTC-10L8TX_181031_002_A01	H18.30.002	50y	Exc L3-5 RORB FILIP1L	exc
AGACACTAGGGCATGT-10L8TX_181031_002_A01	H18.30.002	50y	Inh L4-5 SST STK32A	inh
AGACACTAGTTCACTG-10L8TX_181031_002_A01	H18.30.002	50y	Exc L5-6 THEMIS C1QL3	outlier
AGACACTGTACATTGC-10L8TX_181031_002_A01	H18.30.002	50y	Exc L5-6 RORB TTC12	exc
AGACACTGTTCTCTCG-10L8TX_181031_002_A01	H18.30.002	50y	Exc L2-3 LINC00507 FREM3	exc
AGACACTGTTGTCATG-10L8TX_181031_002_A01	H18.30.002	50y	Exc L4-6 RORB SEMA3E	exc
AGACACTTCAGACCCG-10L8TX_181031_002_A01	H18.30.002	50y	Exc L4-6 RORB SEMA3E	exc
AGACACTTCTTCCAGC-10L8TX_181031_002_A01	H18.30.002	50y	Exc L2 LAMP5 LTK	exc
AGACAGGAGAAGAGCA-10L8TX_181031_002_A01	H18.30.002	50y	Exc L2 LAMP5 LTK	exc
AGACAGGAGATGCGAC-10L8TX_181031_002_A01	H18.30.002	50y	Inh L1-4 VIP OPRM1	inh
AGACAGGCAACACAGG-10L8TX_181031_002_A01	H18.30.002	50y	Exc L2 LAMP5 LTK	exc
AGACAGGCATGACTGT-10L8TX_181031_002_A01	H18.30.002	50y	Inh L1-3 SST CALB1	inh
AGACAGGGTAGGACCA-10L8TX_181031_002_A01	H18.30.002	50y	Inh L1 SST NMBR	inh
AGACAGGTCCAAGGGA-10L8TX_181031_002_A01	H18.30.002	50y	Inh L1-3 SST CALB1	inh
AGACAGGTCGTCCTCA-10L8TX_181031_002_A01	H18.30.002	50y	Exc L2-3 LINC00507 FREM3	exc
AGACAGGTCGTGGTAT-10L8TX_181031_002_A01	H18.30.002	50y	Exc L4-5 RORB FOLH1B	exc
AGACCATAGACCGCCT-10L8TX_181031_002_A01	H18.30.002	50y	Exc L3-5 RORB ESR1	exc
AGACCATAGAGTGGCT-10L8TX_181031_002_A01	H18.30.002	50y	Inh L3-5 SST ADGRG6	inh
AGACCATAGGTCGACA-10L8TX_181031_002_A01	H18.30.002	50y	Exc L2-4 LINC00507 GLP2R	exc
AGACCATAGTGATTCC-10L8TX_181031_002_A01	H18.30.002	50y	Exc L2-4 LINC00507 GLP2R	exc
AGACCATCAGAGGTAC-10L8TX_181031_002_A01	H18.30.002	50y	Exc L3-5 RORB ESR1	exc
AGACCATGTATGAGCG-10L8TX_181031_002_A01	H18.30.002	50y	Exc L4-6 RORB SEMA3E	exc
AGACCATGTCATGCAT-10L8TX_181031_002_A01	H18.30.002	50y	Inh L4-5 PVALB MEPE	inh
AGACCATGTTCAGCGC-10L8TX_181031_002_A01	H18.30.002	50y	Exc L2-3 LINC00507 FREM3	exc
AGACCATGTTTCGATG-10L8TX_181031_002_A01	H18.30.002	50y	Exc L2 LAMP5 LTK	exc
AGACCATTCAAGAAAC-10L8TX_181031_002_A01	H18.30.002	50y	Exc L5-6 FEZF2 EFTUD1P1	exc
AGACCATTCTCTATAC-10L8TX_181031_002_A01	H18.30.002	50y	Exc L6 FEZF2 OR2T8	exc
AGACCCGAGTTAGTGA-10L8TX_181031_002_A01	H18.30.002	50y	Exc L2-3 LINC00507 FREM3	exc
AGACCCGGTAGAGACC-10L8TX_181031_002_A01	H18.30.002	50y	Exc L3-5 RORB ESR1	exc
AGACCCGGTAGTTCCA-10L8TX_181031_002_A01	H18.30.002	50y	Exc L4-5 RORB FOLH1B	exc
AGACCCGGTCACTCTC-10L8TX_181031_002_A01	H18.30.002	50y	Exc L3-4 RORB CARM1P1	exc
AGACCCGGTTAACAGA-10L8TX_181031_002_A01	H18.30.002	50y	Exc L4-6 RORB C1R	exc
AGACCCGGTTGACGGA-10L8TX_181031_002_A01	H18.30.002	50y	Exc L2-3 LINC00507 FREM3	exc
AGACCCGTCAGGTAAA-10L8TX_181031_002_A01	H18.30.002	50y	Inh L4-5 PVALB MEPE	inh
AGACCCGTCCGCAGTG-10L8TX_181031_002_A01	H18.30.002	50y	Exc L3-5 RORB COL22A1	exc
AGACTCAAGCTGTACT-10L8TX_181031_002_A01	H18.30.002	50y	Exc L2-3 LINC00507 FREM3	exc
AGACTCAAGTGTAGTA-10L8TX_181031_002_A01	H18.30.002	50y	Exc L4-5 RORB DAPK2	exc
AGACTCACAACACGTT-10L8TX_181031_002_A01	H18.30.002	50y	Exc L3-5 RORB ESR1	exc
AGACTCAGTCGTGGAA-10L8TX_181031_002_A01	H18.30.002	50y	Inh L3-5 SST ADGRG6	inh
AGACTCAGTCTTCAAG-10L8TX_181031_002_A01	H18.30.002	50y	Inh L1-2 GAD1 MC4R	inh
AGACTCAGTGGAAATT-10L8TX_181031_002_A01	H18.30.002	50y	Inh L1 SST NMBR	inh
AGACTCATCAAGCCGC-10L8TX_181031_002_A01	H18.30.002	50y	Exc L4-6 FEZF2 IL26	exc
AGACTCATCTAGTGAC-10L8TX_181031_002_A01	H18.30.002	50y	Exc L4-6 RORB SEMA3E	exc
AGAGAATAGGAACTCG-10L8TX_181031_002_A01	H18.30.002	50y	Inh L2-5 VIP TYR	inh
AGAGAATCACCCAAGC-10L8TX_181031_002_A01	H18.30.002	50y	Exc L4-6 RORB SEMA3E	exc
AGAGAATGTCGTATGT-10L8TX_181031_002_A01	H18.30.002	50y	Exc L2 LAMP5 LTK	exc
AGAGAATTCATCTATC-10L8TX_181031_002_A01	H18.30.002	50y	Inh L1 SST NMBR	inh
AGAGAGCAGCACCTGC-10L8TX_181031_002_A01	H18.30.002	50y	Exc L4-5 RORB FOLH1B	outlier
AGAGAGCAGCGACAGT-10L8TX_181031_002_A01	H18.30.002	50y	Exc L5-6 THEMIS CRABP1	exc
AGAGAGCCAGGTTCCG-10L8TX_181031_002_A01	H18.30.002	50y	Exc L2-3 LINC00507 FREM3	exc
AGAGAGCGTCATAGTC-10L8TX_181031_002_A01	H18.30.002	50y	Exc L4-5 RORB FOLH1B	outlier
AGAGAGCTCGTTCCTG-10L8TX_181031_002_A01	H18.30.002	50y	Exc L2 LAMP5 LTK	exc
AGAGAGCTCTCTCTAA-10L8TX_181031_002_A01	H18.30.002	50y	Inh L1-2 GAD1 MC4R	inh
AGAGCAGAGTTCTCTT-10L8TX_181031_002_A01	H18.30.002	50y	Exc L3-5 RORB ESR1	exc
AGAGCAGGTCAGGCAA-10L8TX_181031_002_A01	H18.30.002	50y	Exc L3-4 RORB CARM1P1	exc
AGAGCAGGTGTGGTCC-10L8TX_181031_002_A01	H18.30.002	50y	Oligo L1-6 OPALIN	glia
AGAGCAGGTTCGAAGG-10L8TX_181031_002_A01	H18.30.002	50y	Exc L2-3 LINC00507 FREM3	exc
AGAGCAGTCCTCAGAA-10L8TX_181031_002_A01	H18.30.002	50y	Exc L2-3 LINC00507 FREM3	exc
AGAGCAGTCTACCTTA-10L8TX_181031_002_A01	H18.30.002	50y	Exc L5-6 THEMIS C1QL3	exc
AGAGCCCAGATGGCAC-10L8TX_181031_002_A01	H18.30.002	50y	Exc L2 LAMP5 LTK	exc
AGAGCCCAGCATATGA-10L8TX_181031_002_A01	H18.30.002	50y	Inh L2-6 VIP QPCT	inh
AGAGCCCAGGTGCGAT-10L8TX_181031_002_A01	H18.30.002	50y	Exc L2-3 LINC00507 FREM3	exc
AGAGCCCAGGTGGGTT-10L8TX_181031_002_A01	H18.30.002	50y	Inh L2-4 SST FRZB	inh
AGAGCCCCATCCGGCA-10L8TX_181031_002_A01	H18.30.002	50y	Inh L1-4 LAMP5 LCP2	inh
AGAGCCCCATCTCATT-10L8TX_181031_002_A01	H18.30.002	50y	Exc L2-3 LINC00507 FREM3	exc
AGAGCCCGTATCGCTA-10L8TX_181031_002_A01	H18.30.002	50y	Exc L5-6 THEMIS C1QL3	exc
AGAGCCCGTCTGTGAT-10L8TX_181031_002_A01	H18.30.002	50y	Exc L2 LAMP5 LTK	exc
AGAGCCCTCCAAATGC-10L8TX_181031_002_A01	H18.30.002	50y	Inh L3-5 SST ADGRG6	inh
AGAGCCCTCCCGTGTT-10L8TX_181031_002_A01	H18.30.002	50y	Exc L4-6 RORB SEMA3E	exc
AGAGCCCTCCTCTGCA-10L8TX_181031_002_A01	H18.30.002	50y	Exc L2-3 LINC00507 FREM3	exc
AGAGCCCTCGCTTACC-10L8TX_181031_002_A01	H18.30.002	50y	Exc L2-3 LINC00507 FREM3	exc
AGATAGAAGCTGTTCA-10L8TX_181031_002_A01	H18.30.002	50y	Inh L1-3 SST CALB1	inh
AGATAGACATTAGGAA-10L8TX_181031_002_A01	H18.30.002	50y	Exc L2-3 LINC00507 FREM3	exc
AGATAGAGTAGTGCGA-10L8TX_181031_002_A01	H18.30.002	50y	Exc L2-3 LINC00507 FREM3	exc
AGATAGAGTGACACAG-10L8TX_181031_002_A01	H18.30.002	50y	Exc L2-3 LINC00507 FREM3	exc
AGATAGATCCACTGGG-10L8TX_181031_002_A01	H18.30.002	50y	Inh L5-6 SST NPM1P10	inh
AGATAGATCCATAGAC-10L8TX_181031_002_A01	H18.30.002	50y	Exc L2-3 LINC00507 FREM3	exc
AGATAGATCTCGCAGG-10L8TX_181031_002_A01	H18.30.002	50y	Inh L1-4 LAMP5 LCP2	inh
AGATCCAAGCAGCAGT-10L8TX_181031_002_A01	H18.30.002	50y	Exc L3-5 RORB ESR1	exc
AGATCCAAGCTCATAC-10L8TX_181031_002_A01	H18.30.002	50y	Inh L1-2 VIP LBH	inh
AGATCCAAGTCTCGTA-10L8TX_181031_002_A01	H18.30.002	50y	Exc L3-5 RORB ESR1	outlier
AGATCCACACAGAGAC-10L8TX_181031_002_A01	H18.30.002	50y	Inh L2-4 SST FRZB	inh
AGATCCACAGGTGTGA-10L8TX_181031_002_A01	H18.30.002	50y	Inh L1-4 VIP OPRM1	inh
AGATCCAGTCGCACGT-10L8TX_181031_002_A01	H18.30.002	50y	Exc L2 LAMP5 LTK	exc
AGATCCAGTCGTTATG-10L8TX_181031_002_A01	H18.30.002	50y	Exc L5-6 THEMIS C1QL3	exc
AGATCCAGTGTGTCCG-10L8TX_181031_002_A01	H18.30.002	50y	Exc L3-5 RORB ESR1	exc
AGATCCATCCTTCACG-10L8TX_181031_002_A01	H18.30.002	50y	Exc L2-3 LINC00507 FREM3	exc
AGATCCATCTTAGCAG-10L8TX_181031_002_A01	H18.30.002	50y	Inh L1-4 LAMP5 LCP2	inh
AGATCGTAGACTCGAG-10L8TX_181031_002_A01	H18.30.002	50y	Exc L4-6 RORB C1R	exc
AGATCGTAGGCGCTTC-10L8TX_181031_002_A01	H18.30.002	50y	Exc L2-4 LINC00507 GLP2R	exc
AGATCGTCAAATCAGA-10L8TX_181031_002_A01	H18.30.002	50y	Exc L4-6 RORB SEMA3E	exc
AGATCGTCAAGCACAG-10L8TX_181031_002_A01	H18.30.002	50y	Exc L2-3 LINC00507 FREM3	exc
AGATCGTCAGAGCTAG-10L8TX_181031_002_A01	H18.30.002	50y	Inh L3-6 SST NPY	inh
AGATCGTGTGCCCACA-10L8TX_181031_002_A01	H18.30.002	50y	Inh L4-6 PVALB SULF1	inh
AGATCGTTCGCGAAGA-10L8TX_181031_002_A01	H18.30.002	50y	Exc L4-6 RORB C1R	exc
AGATGAACAAGCAATA-10L8TX_181031_002_A01	H18.30.002	50y	Exc L2-3 LINC00507 FREM3	exc
AGATGAACACTAACGT-10L8TX_181031_002_A01	H18.30.002	50y	Exc L3-5 RORB ESR1	exc
AGATGAACAGCTGGTC-10L8TX_181031_002_A01	H18.30.002	50y	Exc L4-6 FEZF2 IL26	exc
AGATGAAGTACAGAGC-10L8TX_181031_002_A01	H18.30.002	50y	Exc L2-3 LINC00507 FREM3	exc
AGATGAAGTGGCCCAT-10L8TX_181031_002_A01	H18.30.002	50y	Exc L3-5 RORB ESR1	exc
AGATGAATCGCTCTCA-10L8TX_181031_002_A01	H18.30.002	50y	OPC L1-6 PDGFRA	glia
AGATGCTAGCCTATTG-10L8TX_181031_002_A01	H18.30.002	50y	Inh L4-6 SST B3GAT2	inh
AGATGCTGTATGTCAC-10L8TX_181031_002_A01	H18.30.002	50y	Exc L3-5 RORB ESR1	exc
AGATGCTGTCCATCTC-10L8TX_181031_002_A01	H18.30.002	50y	Exc L2-3 LINC00507 FREM3	exc
AGATGCTTCCACACAA-10L8TX_181031_002_A01	H18.30.002	50y	Exc L3-5 RORB ESR1	exc
AGATGCTTCGGAGCAA-10L8TX_181031_002_A01	H18.30.002	50y	Inh L1-4 LAMP5 LCP2	inh
AGATGCTTCTACGCGG-10L8TX_181031_002_A01	H18.30.002	50y	Exc L3-5 RORB COL22A1	exc
AGATGCTTCTCCAAGA-10L8TX_181031_002_A01	H18.30.002	50y	Exc L2-3 LINC00507 FREM3	exc
AGCATCAAGCATCAAA-10L8TX_181031_002_A01	H18.30.002	50y	Exc L2-3 LINC00507 FREM3	exc
AGCATCAAGCGATGGT-10L8TX_181031_002_A01	H18.30.002	50y	Exc L2 LAMP5 LTK	exc
AGCATCAAGCTCGGCT-10L8TX_181031_002_A01	H18.30.002	50y	Inh L3-5 SST ADGRG6	inh
AGCATCAAGGTAGTAT-10L8TX_181031_002_A01	H18.30.002	50y	Exc L3-5 RORB ESR1	exc
AGCATCAAGTTAACAG-10L8TX_181031_002_A01	H18.30.002	50y	Inh L1-4 LAMP5 LCP2	inh
AGCATCACACGACCTG-10L8TX_181031_002_A01	H18.30.002	50y	Exc L2-4 LINC00507 GLP2R	exc
AGCATCAGTCAAAGCG-10L8TX_181031_002_A01	H18.30.002	50y	Exc L2-3 LINC00507 FREM3	exc
AGCATCAGTTCGGGTC-10L8TX_181031_002_A01	H18.30.002	50y	Exc L2 LAMP5 LTK	exc
AGCATCAGTTGAGGAC-10L8TX_181031_002_A01	H18.30.002	50y	Inh L1-4 LAMP5 LCP2	inh
AGCATCATCATCGCTC-10L8TX_181031_002_A01	H18.30.002	50y	Exc L2-3 LINC00507 FREM3	exc
AGCCAATAGTCAGCGA-10L8TX_181031_002_A01	H18.30.002	50y	Exc L2-3 LINC00507 FREM3	exc
AGCCAATCAGGTTCCG-10L8TX_181031_002_A01	H18.30.002	50y	Exc L2 LAMP5 LTK	exc
AGCCAATCATTACTCT-10L8TX_181031_002_A01	H18.30.002	50y	Exc L2 LAMP5 LTK	exc
AGCCAATGTTTCGTTT-10L8TX_181031_002_A01	H18.30.002	50y	Exc L5-6 THEMIS C1QL3	exc
AGCCACGAGCAACTTC-10L8TX_181031_002_A01	H18.30.002	50y	Exc L3-5 RORB ESR1	exc
AGCCACGAGGACGCTA-10L8TX_181031_002_A01	H18.30.002	50y	Inh L1-2 VIP PCDH20	inh
AGCCACGAGGCTAACG-10L8TX_181031_002_A01	H18.30.002	50y	Inh L1-4 LAMP5 LCP2	inh
AGCCACGAGTCTTCCC-10L8TX_181031_002_A01	H18.30.002	50y	Exc L3-5 RORB ESR1	exc
AGCCACGCAACTGAAA-10L8TX_181031_002_A01	H18.30.002	50y	Exc L3-5 RORB ESR1	exc
AGCCACGCACGCGGTT-10L8TX_181031_002_A01	H18.30.002	50y	Inh L2-4 PVALB WFDC2	inh
AGCCACGCACTACTTT-10L8TX_181031_002_A01	H18.30.002	50y	Exc L3-5 RORB ESR1	exc
AGCCACGGTTTCACAG-10L8TX_181031_002_A01	H18.30.002	50y	Exc L2-3 LINC00507 FREM3	exc
AGCCAGCAGCCAAGTG-10L8TX_181031_002_A01	H18.30.002	50y	Oligo L1-6 OPALIN	glia
AGCCAGCGTTATGACC-10L8TX_181031_002_A01	H18.30.002	50y	Exc L2-3 LINC00507 FREM3	exc
AGCCAGCTCCGAAGGA-10L8TX_181031_002_A01	H18.30.002	50y	Exc L2-3 LINC00507 FREM3	exc
AGCCAGCTCTACGCGG-10L8TX_181031_002_A01	H18.30.002	50y	Exc L2-3 LINC00507 FREM3	exc
AGCGATTAGTGGCAGT-10L8TX_181031_002_A01	H18.30.002	50y	Inh L2-6 VIP QPCT	inh
AGCGATTCAAGCGAGT-10L8TX_181031_002_A01	H18.30.002	50y	Exc L2-3 LINC00507 FREM3	exc
AGCGATTCACTACACA-10L8TX_181031_002_A01	H18.30.002	50y	Exc L3-5 RORB FILIP1L	exc
AGCGATTCACTGCGAC-10L8TX_181031_002_A01	H18.30.002	50y	Inh L1-3 SST CALB1	inh
AGCGATTCAGCTGTAT-10L8TX_181031_002_A01	H18.30.002	50y	Inh L2-4 PVALB WFDC2	inh
AGCGATTGTACCCGCA-10L8TX_181031_002_A01	H18.30.002	50y	Inh L1-2 VIP LBH	inh
AGCGATTGTACCGGAA-10L8TX_181031_002_A01	H18.30.002	50y	Astro L1-6 FGFR3 SLC14A1	glia
AGCGATTGTCCTTAAG-10L8TX_181031_002_A01	H18.30.002	50y	Inh L1-4 VIP PENK	inh
AGCGATTTCCTGCCAT-10L8TX_181031_002_A01	H18.30.002	50y	Exc L2-3 LINC00507 FREM3	exc
AGCGATTTCGAGAAGC-10L8TX_181031_002_A01	H18.30.002	50y	Exc L3-5 RORB ESR1	exc
AGCGATTTCTCTAAGG-10L8TX_181031_002_A01	H18.30.002	50y	Exc L4-6 RORB SEMA3E	exc
AGCGCCAAGATGTTGA-10L8TX_181031_002_A01	H18.30.002	50y	Inh L3-6 SST HPGD	inh
AGCGCCAAGGTGGGTT-10L8TX_181031_002_A01	H18.30.002	50y	Exc L2-3 LINC00507 FREM3	exc
AGCGCCACAAACCGGA-10L8TX_181031_002_A01	H18.30.002	50y	Inh L5-6 SST NPM1P10	inh
AGCGCCACATTCGGGC-10L8TX_181031_002_A01	H18.30.002	50y	Inh L2-4 PVALB WFDC2	inh
AGCGCCAGTTTGACAC-10L8TX_181031_002_A01	H18.30.002	50y	Exc L2-4 LINC00507 GLP2R	exc
AGCGCTGAGCACACCC-10L8TX_181031_002_A01	H18.30.002	50y	Inh L3-5 SST ADGRG6	inh
AGCGCTGCAAGTCATC-10L8TX_181031_002_A01	H18.30.002	50y	Exc L3-4 RORB CARM1P1	exc
AGCGCTGCATGGCGCT-10L8TX_181031_002_A01	H18.30.002	50y	Exc L2-3 LINC00507 FREM3	exc
AGCGCTGTCACCGGTG-10L8TX_181031_002_A01	H18.30.002	50y	Exc L2-3 LINC00507 FREM3	exc
AGCGCTGTCGAGATAA-10L8TX_181031_002_A01	H18.30.002	50y	Exc L5-6 FEZF2 ABO	exc
AGCGCTGTCGCACGGT-10L8TX_181031_002_A01	H18.30.002	50y	Inh L1-3 SST CALB1	inh
AGCGTATAGATGAATC-10L8TX_181031_002_A01	H18.30.002	50y	Exc L4-5 RORB DAPK2	exc
AGCGTATAGCTGTACT-10L8TX_181031_002_A01	H18.30.002	50y	Inh L1-3 VIP CHRM2	inh
AGCGTATAGGCAGGGA-10L8TX_181031_002_A01	H18.30.002	50y	Inh L1-4 LAMP5 LCP2	inh
AGCGTATAGTGCTACT-10L8TX_181031_002_A01	H18.30.002	50y	Exc L2-3 LINC00507 FREM3	exc
AGCGTATCAGCGTATT-10L8TX_181031_002_A01	H18.30.002	50y	Exc L4-5 RORB DAPK2	exc
AGCGTATGTGAGAGGG-10L8TX_181031_002_A01	H18.30.002	50y	Exc L2-3 LINC00507 FREM3	exc
AGCGTATGTGGCTACC-10L8TX_181031_002_A01	H18.30.002	50y	Exc L5-6 FEZF2 ABO	exc
AGCGTATGTGGTCTGC-10L8TX_181031_002_A01	H18.30.002	50y	Exc L2-3 LINC00507 FREM3	exc
AGCGTATTCCCGTGTT-10L8TX_181031_002_A01	H18.30.002	50y	Exc L3-5 RORB ESR1	exc
AGCGTATTCCTTCACG-10L8TX_181031_002_A01	H18.30.002	50y	Exc L2 LAMP5 LTK	exc
AGCGTATTCGTGCTCT-10L8TX_181031_002_A01	H18.30.002	50y	Exc L4-6 FEZF2 IL26	exc
AGCGTCGAGAGCGACT-10L8TX_181031_002_A01	H18.30.002	50y	Exc L2-3 LINC00507 FREM3	exc
AGCGTCGCAAGTGGGT-10L8TX_181031_002_A01	H18.30.002	50y	Exc L2 LAMP5 LTK	exc
AGCGTCGCATTAAGCC-10L8TX_181031_002_A01	H18.30.002	50y	Exc L5-6 FEZF2 ABO	outlier
AGCGTCGGTAGGTACG-10L8TX_181031_002_A01	H18.30.002	50y	Inh L1-2 VIP LBH	inh
AGCGTCGGTCCTTGTC-10L8TX_181031_002_A01	H18.30.002	50y	Exc L5-6 THEMIS CRABP1	exc
AGCGTCGTCGCTAGCG-10L8TX_181031_002_A01	H18.30.002	50y	Inh L1-4 VIP PENK	inh
AGCGTCGTCTCGTCAC-10L8TX_181031_002_A01	H18.30.002	50y	Inh L2-4 PVALB WFDC2	inh
AGCTACAAGGACGCTA-10L8TX_181031_002_A01	H18.30.002	50y	Inh L4-5 SST STK32A	inh
AGCTACAAGTCATCGT-10L8TX_181031_002_A01	H18.30.002	50y	Exc L3-5 RORB ESR1	exc
AGCTACACACATGACT-10L8TX_181031_002_A01	H18.30.002	50y	Inh L2-4 PVALB WFDC2	inh
AGCTACACACGCCACA-10L8TX_181031_002_A01	H18.30.002	50y	Exc L5-6 THEMIS C1QL3	exc
AGCTACACATCATTTC-10L8TX_181031_002_A01	H18.30.002	50y	Exc L2-3 LINC00507 FREM3	exc
AGCTACAGTAGTGGCA-10L8TX_181031_002_A01	H18.30.002	50y	Exc L2-3 LINC00507 FREM3	exc
AGCTACAGTTTGAACC-10L8TX_181031_002_A01	H18.30.002	50y	Exc L2-3 LINC00507 FREM3	exc
AGCTACATCAACCGAT-10L8TX_181031_002_A01	H18.30.002	50y	Astro L1-6 FGFR3 SLC14A1	glia
AGCTACATCTCCGAGG-10L8TX_181031_002_A01	H18.30.002	50y	Exc L5-6 THEMIS CRABP1	exc
AGCTCAAAGATGTTAG-10L8TX_181031_002_A01	H18.30.002	50y	Exc L4-5 RORB DAPK2	exc
AGCTCAACACCGTACG-10L8TX_181031_002_A01	H18.30.002	50y	Exc L4-6 RORB C1R	exc
AGCTCAACACGACCTG-10L8TX_181031_002_A01	H18.30.002	50y	Exc L2-3 LINC00507 FREM3	exc
AGCTCAACACGATAGG-10L8TX_181031_002_A01	H18.30.002	50y	OPC L1-6 PDGFRA	glia
AGCTCAAGTACTGAGG-10L8TX_181031_002_A01	H18.30.002	50y	Exc L5-6 THEMIS C1QL3	exc
AGCTCAAGTCGGAACA-10L8TX_181031_002_A01	H18.30.002	50y	Inh L4-5 PVALB MEPE	inh
AGCTCAAGTCGTGCCA-10L8TX_181031_002_A01	H18.30.002	50y	Exc L2-3 LINC00507 FREM3	exc
AGCTCAAGTGTGATGG-10L8TX_181031_002_A01	H18.30.002	50y	Exc L5-6 THEMIS C1QL3	exc
AGCTCAAGTTGTAGCT-10L8TX_181031_002_A01	H18.30.002	50y	Inh L1-3 SST CALB1	inh
AGCTCAATCAGGAAGC-10L8TX_181031_002_A01	H18.30.002	50y	Exc L2-3 LINC00507 FREM3	exc
AGCTCAATCGTGAGAG-10L8TX_181031_002_A01	H18.30.002	50y	Exc L2-3 LINC00507 FREM3	exc
AGCTCAATCGTTAGAC-10L8TX_181031_002_A01	H18.30.002	50y	Exc L4-6 RORB C1R	exc
AGCTTCCAGCACGATG-10L8TX_181031_002_A01	H18.30.002	50y	Inh L1-4 VIP CHRNA6	inh
AGCTTCCAGCACTCGC-10L8TX_181031_002_A01	H18.30.002	50y	Inh L2-6 LAMP5 CA1	inh
AGCTTCCAGGATAATC-10L8TX_181031_002_A01	H18.30.002	50y	Inh L1-2 VIP PCDH20	inh
AGCTTCCTCCGGTAGC-10L8TX_181031_002_A01	H18.30.002	50y	Exc L2-3 LINC00507 FREM3	exc
AGGAAATAGATCACCT-10L8TX_181031_002_A01	H18.30.002	50y	Exc L2-4 LINC00507 GLP2R	outlier
AGGAAATCAACCGTGC-10L8TX_181031_002_A01	H18.30.002	50y	Inh L3-5 SST ADGRG6	inh
AGGAAATCACACGGAA-10L8TX_181031_002_A01	H18.30.002	50y	Exc L5-6 THEMIS FGF10	exc
AGGAAATGTACCATAC-10L8TX_181031_002_A01	H18.30.002	50y	OPC L1-6 PDGFRA	glia
AGGAAATGTTGAGGAC-10L8TX_181031_002_A01	H18.30.002	50y	Oligo L1-6 OPALIN	glia
AGGAAATGTTGTCCCT-10L8TX_181031_002_A01	H18.30.002	50y	Exc L4-5 RORB DAPK2	exc
AGGAAATTCAGACAAA-10L8TX_181031_002_A01	H18.30.002	50y	Exc L2-3 LINC00507 FREM3	exc
AGGAAATTCTCCGCAT-10L8TX_181031_002_A01	H18.30.002	50y	Exc L2-3 LINC00507 FREM3	exc
AGGAATAAGATTGACA-10L8TX_181031_002_A01	H18.30.002	50y	Exc L3-5 RORB COL22A1	exc
AGGAATACAGAGGTTG-10L8TX_181031_002_A01	H18.30.002	50y	Exc L4-6 FEZF2 IL26	exc
AGGAATAGTTGAATCC-10L8TX_181031_002_A01	H18.30.002	50y	Micro L1-3 TYROBP	glia
AGGAATATCAGTCTTT-10L8TX_181031_002_A01	H18.30.002	50y	Exc L2-3 LINC00507 FREM3	exc
AGGAATATCTTCTCAA-10L8TX_181031_002_A01	H18.30.002	50y	Exc L5-6 THEMIS C1QL3	exc
AGGACGAAGAACTTCC-10L8TX_181031_002_A01	H18.30.002	50y	Inh L4-6 PVALB SULF1	inh
AGGACGAAGAGCCTGA-10L8TX_181031_002_A01	H18.30.002	50y	Inh L4-6 PVALB SULF1	inh
AGGACGAAGATCACCT-10L8TX_181031_002_A01	H18.30.002	50y	Inh L3-5 SST ADGRG6	inh
AGGACGACACGGCACT-10L8TX_181031_002_A01	H18.30.002	50y	Exc L4-6 RORB SEMA3E	exc
AGGACGAGTACCCAGC-10L8TX_181031_002_A01	H18.30.002	50y	Inh L1-3 SST CALB1	inh
AGGACGAGTCTTGCGG-10L8TX_181031_002_A01	H18.30.002	50y	Exc L4-5 RORB DAPK2	exc
AGGACGAGTGTCATGT-10L8TX_181031_002_A01	H18.30.002	50y	Inh L2-4 PVALB WFDC2	inh
AGGACGATCCGGCAGT-10L8TX_181031_002_A01	H18.30.002	50y	Inh L2-6 LAMP5 CA1	inh
AGGACGATCGTTGTGA-10L8TX_181031_002_A01	H18.30.002	50y	Exc L2-3 LINC00507 FREM3	exc
AGGACTTCAAGGTTGG-10L8TX_181031_002_A01	H18.30.002	50y	Exc L2-3 LINC00507 FREM3	exc
AGGACTTCACATAACC-10L8TX_181031_002_A01	H18.30.002	50y	Inh L2-5 VIP SERPINF1	inh
AGGACTTCATACCATG-10L8TX_181031_002_A01	H18.30.002	50y	Exc L2-3 LINC00507 FREM3	exc
AGGACTTGTCACTCAA-10L8TX_181031_002_A01	H18.30.002	50y	Inh L2-4 VIP CBLN1	inh
AGGACTTTCACTTGGA-10L8TX_181031_002_A01	H18.30.002	50y	Inh L4-6 SST B3GAT2	inh
AGGACTTTCGAGTTGT-10L8TX_181031_002_A01	H18.30.002	50y	Exc L3-5 RORB ESR1	exc
AGGAGGTAGCATCGAG-10L8TX_181031_002_A01	H18.30.002	50y	Exc L2-4 LINC00507 GLP2R	exc
AGGAGGTCACGCGTGT-10L8TX_181031_002_A01	H18.30.002	50y	Exc L2-3 LINC00507 FREM3	exc
AGGAGGTCATATAGCC-10L8TX_181031_002_A01	H18.30.002	50y	Exc L5-6 SLC17A7 IL15	exc
AGGAGGTTCCCAAGTA-10L8TX_181031_002_A01	H18.30.002	50y	Exc L2-3 LINC00507 FREM3	exc
AGGAGGTTCGAAGCAG-10L8TX_181031_002_A01	H18.30.002	50y	Inh L4-6 SST B3GAT2	inh
AGGATAAAGAGCATCG-10L8TX_181031_002_A01	H18.30.002	50y	Exc L3-5 RORB TWIST2	exc
AGGATAAAGATTGTGA-10L8TX_181031_002_A01	H18.30.002	50y	Micro L1-3 TYROBP	glia
AGGATAACACCCAACG-10L8TX_181031_002_A01	H18.30.002	50y	Exc L5-6 THEMIS C1QL3	exc
AGGATAAGTCTGTAGT-10L8TX_181031_002_A01	H18.30.002	50y	Exc L2-3 LINC00507 FREM3	exc
AGGATAATCGCCTCTA-10L8TX_181031_002_A01	H18.30.002	50y	Inh L1-3 VIP GGH	inh
AGGATCTAGCGGTAAC-10L8TX_181031_002_A01	H18.30.002	50y	Inh L2-4 VIP CBLN1	inh
AGGATCTCACTACCGG-10L8TX_181031_002_A01	H18.30.002	50y	Exc L2-3 LINC00507 FREM3	exc
AGGATCTCATAGGCGA-10L8TX_181031_002_A01	H18.30.002	50y	Inh L1-3 SST CALB1	inh
AGGATCTGTTACGGAG-10L8TX_181031_002_A01	H18.30.002	50y	Inh L1-4 LAMP5 LCP2	inh
AGGATCTTCCCGGTAG-10L8TX_181031_002_A01	H18.30.002	50y	Inh L3-5 SST ADGRG6	inh
AGGATCTTCCTAAGTG-10L8TX_181031_002_A01	H18.30.002	50y	Exc L2 LAMP5 LTK	exc
AGGATCTTCTATTCGT-10L8TX_181031_002_A01	H18.30.002	50y	Exc L5-6 FEZF2 ABO	exc
AGGATCTTCTGTCTCG-10L8TX_181031_002_A01	H18.30.002	50y	Inh L2-5 VIP SERPINF1	inh
AGGCATTAGGTTCCAT-10L8TX_181031_002_A01	H18.30.002	50y	Exc L5-6 THEMIS C1QL3	exc
AGGCATTCAAATGAGT-10L8TX_181031_002_A01	H18.30.002	50y	Inh L2-4 SST FRZB	inh
AGGCATTCAGAAGCGT-10L8TX_181031_002_A01	H18.30.002	50y	Exc L5-6 FEZF2 EFTUD1P1	exc
AGGCATTCAGTCAGAG-10L8TX_181031_002_A01	H18.30.002	50y	Inh L4-6 PVALB SULF1	inh
AGGCATTGTTTCACTT-10L8TX_181031_002_A01	H18.30.002	50y	Exc L3-5 RORB ESR1	exc
AGGCATTTCACCGCTT-10L8TX_181031_002_A01	H18.30.002	50y	Exc L2-3 LINC00507 FREM3	exc
AGGCATTTCACTCACC-10L8TX_181031_002_A01	H18.30.002	50y	Exc L2-3 LINC00507 FREM3	exc
AGGCATTTCCAACTGA-10L8TX_181031_002_A01	H18.30.002	50y	OPC L1-6 PDGFRA	glia
AGGCATTTCGGAAACG-10L8TX_181031_002_A01	H18.30.002	50y	Exc L4-5 RORB FOLH1B	exc
AGGCCACAGGTCGTGA-10L8TX_181031_002_A01	H18.30.002	50y	Exc L2-3 LINC00507 FREM3	exc
AGGCCACCACGAAAGC-10L8TX_181031_002_A01	H18.30.002	50y	Inh L4-6 SST B3GAT2	inh
AGGCCACCACGCGCAT-10L8TX_181031_002_A01	H18.30.002	50y	Inh L3-5 SST ADGRG6	inh
AGGCCACCATATACCG-10L8TX_181031_002_A01	H18.30.002	50y	Inh L4-5 SST STK32A	inh
AGGCCACGTCTTCAAG-10L8TX_181031_002_A01	H18.30.002	50y	Inh L2-4 PVALB WFDC2	inh
AGGCCACTCAGTGTCA-10L8TX_181031_002_A01	H18.30.002	50y	Exc L2-3 LINC00507 FREM3	exc
AGGCCACTCCATTGCC-10L8TX_181031_002_A01	H18.30.002	50y	Exc L2 LAMP5 LTK	exc
AGGCTGCAGTAGGATT-10L8TX_181031_002_A01	H18.30.002	50y	Exc L2-3 LINC00507 FREM3	exc
AGGCTGCTCAAATAGG-10L8TX_181031_002_A01	H18.30.002	50y	Exc L2-3 LINC00507 FREM3	exc
AGGCTGCTCCCAAGCG-10L8TX_181031_002_A01	H18.30.002	50y	Exc L2 LAMP5 LTK	exc
AGGCTGCTCGCCATAA-10L8TX_181031_002_A01	H18.30.002	50y	Exc L2-3 LINC00507 FREM3	exc
AGGGAGTCACGCTATA-10L8TX_181031_002_A01	H18.30.002	50y	Inh L1-4 VIP CHRNA6	inh
AGGGAGTCAGGTGAGT-10L8TX_181031_002_A01	H18.30.002	50y	Exc L2 LAMP5 LTK	exc
AGGGAGTCAGTAACCT-10L8TX_181031_002_A01	H18.30.002	50y	Exc L2-3 LINC00507 FREM3	exc
AGGGAGTCATCATGAC-10L8TX_181031_002_A01	H18.30.002	50y	Inh L2-4 PVALB WFDC2	inh
AGGGAGTGTAGGGAGG-10L8TX_181031_002_A01	H18.30.002	50y	Inh L2-4 PVALB WFDC2	inh
AGGGAGTGTTCCACGG-10L8TX_181031_002_A01	H18.30.002	50y	Exc L5-6 FEZF2 ABO	exc
AGGGAGTTCCTTATGT-10L8TX_181031_002_A01	H18.30.002	50y	Exc L2 LAMP5 LTK	exc
AGGGAGTTCTACTCAT-10L8TX_181031_002_A01	H18.30.002	50y	Inh L3-6 VIP HS3ST3A1	inh
AGGGCCTCAAGACTGG-10L8TX_181031_002_A01	H18.30.002	50y	Exc L5-6 THEMIS C1QL3	exc
AGGGCCTCAGATAAAC-10L8TX_181031_002_A01	H18.30.002	50y	Exc L2-3 LINC00507 FREM3	exc
AGGGCCTCAGCGTACC-10L8TX_181031_002_A01	H18.30.002	50y	Exc L4-6 FEZF2 IL26	exc
AGGGCCTCATCACGGC-10L8TX_181031_002_A01	H18.30.002	50y	Astro L1-6 FGFR3 SLC14A1	glia
AGGGCCTGTAGCGCCT-10L8TX_181031_002_A01	H18.30.002	50y	Inh L2-4 PVALB WFDC2	inh
AGGGCCTGTCGATTCA-10L8TX_181031_002_A01	H18.30.002	50y	Exc L2-3 LINC00507 FREM3	exc
AGGGCCTGTCGTCAGC-10L8TX_181031_002_A01	H18.30.002	50y	Exc L5-6 THEMIS C1QL3	exc
AGGGCCTTCCATAGAC-10L8TX_181031_002_A01	H18.30.002	50y	Exc L2-3 LINC00507 FREM3	exc
AGGGCCTTCCGATAGT-10L8TX_181031_002_A01	H18.30.002	50y	Inh L3-6 VIP HS3ST3A1	inh
AGGGCCTTCGCTGTCT-10L8TX_181031_002_A01	H18.30.002	50y	Inh L2-5 PVALB SCUBE3	inh
AGGGCTCAGTATGTAG-10L8TX_181031_002_A01	H18.30.002	50y	Exc L2-3 LINC00507 FREM3	exc
AGGGCTCCACAGAGAC-10L8TX_181031_002_A01	H18.30.002	50y	Inh L5-6 SST MIR548F2	inh
AGGGCTCCACAGTGAG-10L8TX_181031_002_A01	H18.30.002	50y	Exc L2-3 LINC00507 FREM3	exc
AGGGCTCCAGAACCGA-10L8TX_181031_002_A01	H18.30.002	50y	Exc L2-3 LINC00507 FREM3	exc
AGGGCTCCATCCGGTG-10L8TX_181031_002_A01	H18.30.002	50y	Exc L2 LAMP5 LTK	exc
AGGGCTCGTACTGCCG-10L8TX_181031_002_A01	H18.30.002	50y	Exc L4-6 RORB SEMA3E	exc
AGGGCTCGTAGGTGCA-10L8TX_181031_002_A01	H18.30.002	50y	Exc L5-6 THEMIS C1QL3	exc
AGGGCTCGTCACCGAC-10L8TX_181031_002_A01	H18.30.002	50y	Exc L3-5 RORB ESR1	exc
AGGGCTCTCCAAGGGA-10L8TX_181031_002_A01	H18.30.002	50y	Exc L3-4 RORB CARM1P1	exc
AGGGCTCTCCGGCTTT-10L8TX_181031_002_A01	H18.30.002	50y	Exc L2-3 LINC00507 FREM3	exc
AGGGCTCTCTTCTAAC-10L8TX_181031_002_A01	H18.30.002	50y	Inh L5-6 SST MIR548F2	inh
AGGGTCCAGTAGGAAG-10L8TX_181031_002_A01	H18.30.002	50y	Exc L4-6 FEZF2 IL26	exc
AGGGTCCGTAACCCTA-10L8TX_181031_002_A01	H18.30.002	50y	Exc L3-5 RORB ESR1	exc
AGGGTCCGTCTCGCGA-10L8TX_181031_002_A01	H18.30.002	50y	Inh L2-4 SST FRZB	inh
AGGGTCCGTCTGTGAT-10L8TX_181031_002_A01	H18.30.002	50y	Exc L3-5 RORB ESR1	exc
AGGGTCCGTGCCTACG-10L8TX_181031_002_A01	H18.30.002	50y	Inh L1-3 VIP CHRM2	inh
AGGGTCCGTGTTTCTT-10L8TX_181031_002_A01	H18.30.002	50y	Inh L2-6 LAMP5 CA1	inh
AGGGTCCGTTACACTG-10L8TX_181031_002_A01	H18.30.002	50y	Exc L2-3 LINC00507 FREM3	exc
AGGGTCCGTTTACCAG-10L8TX_181031_002_A01	H18.30.002	50y	Exc L2 LAMP5 LTK	exc
AGGGTCCTCAGCTTCC-10L8TX_181031_002_A01	H18.30.002	50y	Exc L2-3 LINC00507 FREM3	exc
AGGGTCCTCCCTAGGG-10L8TX_181031_002_A01	H18.30.002	50y	Inh L3-6 VIP HS3ST3A1	inh
AGGGTGAAGAAGTCCG-10L8TX_181031_002_A01	H18.30.002	50y	Exc L2-3 LINC00507 FREM3	exc
AGGGTGAAGCCACTCG-10L8TX_181031_002_A01	H18.30.002	50y	Inh L1-3 SST CALB1	inh
AGGGTGAAGGTCGTGA-10L8TX_181031_002_A01	H18.30.002	50y	Exc L2-4 LINC00507 GLP2R	exc
AGGGTGAGTATGTCCA-10L8TX_181031_002_A01	H18.30.002	50y	Inh L2-5 VIP TYR	inh
AGGGTGATCCATAAGC-10L8TX_181031_002_A01	H18.30.002	50y	Exc L4-5 RORB FOLH1B	exc
AGGGTGATCCGAAATC-10L8TX_181031_002_A01	H18.30.002	50y	Inh L1-3 VIP CHRM2	inh
AGGGTGATCCTGTTGC-10L8TX_181031_002_A01	H18.30.002	50y	Exc L2-3 LINC00507 FREM3	exc
AGGGTGATCTAGTCAG-10L8TX_181031_002_A01	H18.30.002	50y	Inh L2-4 PVALB WFDC2	inh
AGGGTGATCTCCACTG-10L8TX_181031_002_A01	H18.30.002	50y	Exc L3-4 RORB CARM1P1	exc
AGGGTTTCATCGATCA-10L8TX_181031_002_A01	H18.30.002	50y	Exc L2-3 LINC00507 FREM3	exc
AGGGTTTGTAGATCGG-10L8TX_181031_002_A01	H18.30.002	50y	Inh L2-5 VIP SERPINF1	inh
AGGGTTTGTAGCCCTG-10L8TX_181031_002_A01	H18.30.002	50y	Inh L3-6 SST HPGD	inh
AGGGTTTTCCTTTAGT-10L8TX_181031_002_A01	H18.30.002	50y	Inh L1-3 SST CALB1	inh
AGGGTTTTCGCTCCTA-10L8TX_181031_002_A01	H18.30.002	50y	Inh L5-6 SST KLHDC8A	inh
AGGGTTTTCGGCTATA-10L8TX_181031_002_A01	H18.30.002	50y	Exc L2-3 LINC00507 FREM3	exc
AGGTAGGAGGAGGCAG-10L8TX_181031_002_A01	H18.30.002	50y	Inh L2-4 PVALB WFDC2	inh
AGGTAGGAGTCGGCAA-10L8TX_181031_002_A01	H18.30.002	50y	Exc L2 LAMP5 LTK	exc
AGGTAGGCAATTCTCT-10L8TX_181031_002_A01	H18.30.002	50y	Exc L4-6 RORB SEMA3E	exc
AGGTAGGGTCGTGGAA-10L8TX_181031_002_A01	H18.30.002	50y	Inh L2-3 VIP CASC6	inh
AGGTAGGGTCTTGAAC-10L8TX_181031_002_A01	H18.30.002	50y	Exc L3-4 RORB CARM1P1	exc
AGGTAGGTCTTTCTAG-10L8TX_181031_002_A01	H18.30.002	50y	Exc L2-3 LINC00507 FREM3	exc
AGGTCATAGAACCCGA-10L8TX_181031_002_A01	H18.30.002	50y	Exc L2 LAMP5 LTK	exc
AGGTCATAGATGATTG-10L8TX_181031_002_A01	H18.30.002	50y	Exc L2-3 LINC00507 FREM3	exc
AGGTCATAGCTGACTT-10L8TX_181031_002_A01	H18.30.002	50y	Inh L2-4 PVALB WFDC2	inh
AGGTCATAGGACATCG-10L8TX_181031_002_A01	H18.30.002	50y	Inh L4-6 SST B3GAT2	inh
AGGTCATCACCTGAAT-10L8TX_181031_002_A01	H18.30.002	50y	Exc L2-3 LINC00507 FREM3	exc
AGGTCATCATGGACAG-10L8TX_181031_002_A01	H18.30.002	50y	Exc L3-5 RORB COL22A1	exc
AGGTCATGTTAACAGA-10L8TX_181031_002_A01	H18.30.002	50y	Exc L4-6 RORB C1R	exc
AGGTCATGTTGCGAAG-10L8TX_181031_002_A01	H18.30.002	50y	Exc L5-6 THEMIS C1QL3	exc
AGGTCTAAGGGAGGTG-10L8TX_181031_002_A01	H18.30.002	50y	Inh L5-6 GAD1 GLP1R	inh
AGGTCTACAAGCGAGT-10L8TX_181031_002_A01	H18.30.002	50y	Exc L2-4 LINC00507 GLP2R	exc
AGGTCTACAGATCATC-10L8TX_181031_002_A01	H18.30.002	50y	Inh L1-2 SST BAGE2	inh
AGGTCTAGTCGCTGCA-10L8TX_181031_002_A01	H18.30.002	50y	Exc L3-5 RORB ESR1	exc
AGGTCTAGTCTCTCCA-10L8TX_181031_002_A01	H18.30.002	50y	Exc L2-3 LINC00507 FREM3	exc
AGGTCTAGTGAATGAT-10L8TX_181031_002_A01	H18.30.002	50y	Inh L1-3 SST CALB1	inh
AGGTCTAGTGGGTCAA-10L8TX_181031_002_A01	H18.30.002	50y	Inh L1-3 VIP CHRM2	inh
AGGTCTAGTGTGGACA-10L8TX_181031_002_A01	H18.30.002	50y	Exc L4-6 RORB SEMA3E	exc
AGGTCTAGTTCGTTCC-10L8TX_181031_002_A01	H18.30.002	50y	Inh L1 SST NMBR	inh
AGGTCTATCTGGGCGT-10L8TX_181031_002_A01	H18.30.002	50y	Inh L2-6 LAMP5 CA1	inh
AGGTGTTAGACCTTTG-10L8TX_181031_002_A01	H18.30.002	50y	Exc L3-5 RORB FILIP1L	exc
AGGTGTTAGGACAACC-10L8TX_181031_002_A01	H18.30.002	50y	Inh L1-2 SST BAGE2	inh
AGGTGTTAGGATACGC-10L8TX_181031_002_A01	H18.30.002	50y	Inh L2-5 VIP SERPINF1	inh
AGGTGTTGTATCCCTC-10L8TX_181031_002_A01	H18.30.002	50y	Inh L2-4 PVALB WFDC2	inh
AGGTGTTGTCCAGTTA-10L8TX_181031_002_A01	H18.30.002	50y	Exc L3-5 RORB COL22A1	exc
AGGTGTTGTGGCTTGC-10L8TX_181031_002_A01	H18.30.002	50y	Exc L3-5 RORB ESR1	exc
AGGTGTTGTTCAAAGA-10L8TX_181031_002_A01	H18.30.002	50y	Exc L4-6 FEZF2 IL26	exc
AGGTGTTTCAACTACG-10L8TX_181031_002_A01	H18.30.002	50y	Inh L1-4 VIP OPRM1	inh
AGGTGTTTCTTCGCTG-10L8TX_181031_002_A01	H18.30.002	50y	Inh L5-6 GAD1 GLP1R	inh
AGGTTACAGACCGTTT-10L8TX_181031_002_A01	H18.30.002	50y	Exc L5-6 THEMIS C1QL3	exc
AGGTTACAGGATATGT-10L8TX_181031_002_A01	H18.30.002	50y	Inh L1 SST NMBR	inh
AGGTTACAGTCACGCC-10L8TX_181031_002_A01	H18.30.002	50y	Inh L1-4 LAMP5 LCP2	inh
AGGTTACCACCACATA-10L8TX_181031_002_A01	H18.30.002	50y	Inh L2-4 PVALB WFDC2	inh
AGGTTACGTCGCTCGA-10L8TX_181031_002_A01	H18.30.002	50y	Inh L4-5 SST STK32A	inh
AGGTTACGTCTTGGTA-10L8TX_181031_002_A01	H18.30.002	50y	Inh L2-4 PVALB WFDC2	inh
AGGTTACTCCAAGCTA-10L8TX_181031_002_A01	H18.30.002	50y	Exc L5-6 THEMIS C1QL3	exc
AGGTTACTCGTTGCCT-10L8TX_181031_002_A01	H18.30.002	50y	Exc L2-3 LINC00507 FREM3	exc
AGGTTGTAGAGCCGTA-10L8TX_181031_002_A01	H18.30.002	50y	Inh L4-5 PVALB MEPE	inh
AGGTTGTAGTGCACAG-10L8TX_181031_002_A01	H18.30.002	50y	Inh L2-4 PVALB WFDC2	inh
AGGTTGTCATACCGTA-10L8TX_181031_002_A01	H18.30.002	50y	Exc L4-6 FEZF2 IL26	exc
AGGTTGTCATCGCTGG-10L8TX_181031_002_A01	H18.30.002	50y	Inh L1-3 VIP CCDC184	inh
AGGTTGTGTCCGACGT-10L8TX_181031_002_A01	H18.30.002	50y	Exc L2-3 LINC00507 FREM3	exc
AGGTTGTGTGGTCCCA-10L8TX_181031_002_A01	H18.30.002	50y	Inh L1-3 SST CALB1	inh
AGGTTGTTCGCCTCTA-10L8TX_181031_002_A01	H18.30.002	50y	Oligo L1-6 OPALIN	glia
AGGTTGTTCTAAACGC-10L8TX_181031_002_A01	H18.30.002	50y	Exc L3-5 RORB FILIP1L	exc
AGTAACCAGGCACGAT-10L8TX_181031_002_A01	H18.30.002	50y	Inh L2-4 PVALB WFDC2	inh
AGTAACCAGTCGAGGT-10L8TX_181031_002_A01	H18.30.002	50y	Inh L5-6 SST MIR548F2	inh
AGTAACCCACTCACTC-10L8TX_181031_002_A01	H18.30.002	50y	Exc L5-6 FEZF2 ABO	exc
AGTAACCCAGAATCGG-10L8TX_181031_002_A01	H18.30.002	50y	Exc L3-5 RORB ESR1	exc
AGTAACCGTCTTCCGT-10L8TX_181031_002_A01	H18.30.002	50y	Exc L4-6 RORB SEMA3E	exc
AGTAACCTCGGCATCG-10L8TX_181031_002_A01	H18.30.002	50y	Oligo L1-6 OPALIN	glia
AGTAACCTCGTGGCTG-10L8TX_181031_002_A01	H18.30.002	50y	Exc L2-3 LINC00507 FREM3	exc
AGTACCACATCCTTCG-10L8TX_181031_002_A01	H18.30.002	50y	Exc L2-3 LINC00507 FREM3	exc
AGTACCAGTCCGCAGT-10L8TX_181031_002_A01	H18.30.002	50y	Exc L2 LAMP5 LTK	exc
AGTACCAGTCGGTAAG-10L8TX_181031_002_A01	H18.30.002	50y	Exc L3-5 RORB ESR1	exc
AGTACCATCACGATAC-10L8TX_181031_002_A01	H18.30.002	50y	Exc L3-4 RORB CARM1P1	exc
AGTACTGAGGGCGAAG-10L8TX_181031_002_A01	H18.30.002	50y	Exc L2 LAMP5 LTK	exc
AGTACTGAGTGATCGG-10L8TX_181031_002_A01	H18.30.002	50y	Inh L1-3 SST CALB1	inh
AGTACTGGTGCCCAGT-10L8TX_181031_002_A01	H18.30.002	50y	Exc L4-5 RORB FOLH1B	outlier
AGTACTGTCAGTGCGC-10L8TX_181031_002_A01	H18.30.002	50y	Exc L5-6 RORB TTC12	exc
AGTAGCTAGCATGCGA-10L8TX_181031_002_A01	H18.30.002	50y	Inh L1-3 SST CALB1	inh
AGTAGCTAGGCAGGTT-10L8TX_181031_002_A01	H18.30.002	50y	Inh L1 SST NMBR	inh
AGTAGCTAGTCTTCGA-10L8TX_181031_002_A01	H18.30.002	50y	Astro L1-6 FGFR3 SLC14A1	glia
AGTAGCTCAAGTGGGT-10L8TX_181031_002_A01	H18.30.002	50y	Inh L4-5 SST STK32A	inh
AGTAGCTCAGCGACCT-10L8TX_181031_002_A01	H18.30.002	50y	Exc L2-3 LINC00507 FREM3	exc
AGTAGCTGTAACGCGA-10L8TX_181031_002_A01	H18.30.002	50y	Inh L2-6 VIP QPCT	inh
AGTAGCTGTGCCGTAC-10L8TX_181031_002_A01	H18.30.002	50y	Exc L3-5 RORB COL22A1	exc
AGTAGCTTCTGGGAGA-10L8TX_181031_002_A01	H18.30.002	50y	Exc L4-6 RORB C1R	exc
AGTAGTCAGAATCGAT-10L8TX_181031_002_A01	H18.30.002	50y	Exc L4-5 RORB FOLH1B	outlier
AGTAGTCAGACATATG-10L8TX_181031_002_A01	H18.30.002	50y	Exc L4-5 RORB FOLH1B	exc
AGTAGTCAGGGCAAGG-10L8TX_181031_002_A01	H18.30.002	50y	Exc L2-4 LINC00507 GLP2R	exc
AGTAGTCCACGGTGAA-10L8TX_181031_002_A01	H18.30.002	50y	Exc L2-3 LINC00507 FREM3	exc
AGTAGTCGTATCTCTT-10L8TX_181031_002_A01	H18.30.002	50y	Inh L1-2 PAX6 CDH12	inh
AGTAGTCGTTTACTTC-10L8TX_181031_002_A01	H18.30.002	50y	Inh L3-5 SST ADGRG6	inh
AGTAGTCTCTACGCGG-10L8TX_181031_002_A01	H18.30.002	50y	Inh L1-2 GAD1 MC4R	inh
AGTAGTCTCTCATTTG-10L8TX_181031_002_A01	H18.30.002	50y	Exc L2-3 LINC00507 FREM3	exc
AGTCAACAGAAGTCAT-10L8TX_181031_002_A01	H18.30.002	50y	Exc L3-5 RORB TWIST2	exc
AGTCAACAGATGAAGG-10L8TX_181031_002_A01	H18.30.002	50y	Inh L2-6 LAMP5 CA1	inh
AGTCAACAGCAAATGT-10L8TX_181031_002_A01	H18.30.002	50y	Exc L5-6 RORB TTC12	exc
AGTCAACAGCTCGACC-10L8TX_181031_002_A01	H18.30.002	50y	Inh L4-6 PVALB SULF1	inh
AGTCAACAGTCAGCGA-10L8TX_181031_002_A01	H18.30.002	50y	Exc L5-6 THEMIS CRABP1	exc
AGTCAACCACATGACT-10L8TX_181031_002_A01	H18.30.002	50y	Exc L5-6 THEMIS C1QL3	exc
AGTCAACGTCTGATAC-10L8TX_181031_002_A01	H18.30.002	50y	Astro L1-6 FGFR3 SLC14A1	glia
AGTCAACGTGAGCAGT-10L8TX_181031_002_A01	H18.30.002	50y	Exc L4-5 RORB FOLH1B	exc
AGTCAACTCGGCACTG-10L8TX_181031_002_A01	H18.30.002	50y	Exc L4-6 FEZF2 IL26	exc
AGTCACACATGGGCAA-10L8TX_181031_002_A01	H18.30.002	50y	Exc L5-6 THEMIS C1QL3	exc
AGTCACAGTAGACTGG-10L8TX_181031_002_A01	H18.30.002	50y	Exc L3-5 RORB COL22A1	exc
AGTCACAGTAGCTTTG-10L8TX_181031_002_A01	H18.30.002	50y	Exc L2-3 LINC00507 FREM3	exc
AGTCACAGTTACCTGA-10L8TX_181031_002_A01	H18.30.002	50y	Astro L1-6 FGFR3 SLC14A1	glia
AGTCACATCTTAGCCC-10L8TX_181031_002_A01	H18.30.002	50y	Inh L2-4 PVALB WFDC2	inh
AGTCATGAGACCTTTG-10L8TX_181031_002_A01	H18.30.002	50y	Inh L2-4 PVALB WFDC2	inh
AGTCATGAGGTTACAA-10L8TX_181031_002_A01	H18.30.002	50y	Inh L2-4 PVALB WFDC2	inh
AGTCATGCACCATTCC-10L8TX_181031_002_A01	H18.30.002	50y	Exc L3-4 RORB CARM1P1	exc
AGTCATGGTCCTTGTC-10L8TX_181031_002_A01	H18.30.002	50y	Inh L4-6 SST B3GAT2	inh
AGTCATGGTTTACCTT-10L8TX_181031_002_A01	H18.30.002	50y	Exc L2-3 LINC00507 FREM3	exc
AGTCATGTCCAAATGC-10L8TX_181031_002_A01	H18.30.002	50y	OPC L1-6 PDGFRA	glia
AGTCATGTCCATCTGC-10L8TX_181031_002_A01	H18.30.002	50y	Oligo L1-6 OPALIN	glia
AGTCATGTCGACACCG-10L8TX_181031_002_A01	H18.30.002	50y	Inh L1-3 SST CALB1	inh
AGTCATGTCGTCGGGT-10L8TX_181031_002_A01	H18.30.002	50y	Exc L4-5 RORB FOLH1B	exc
AGTCTCCAGAGGACTC-10L8TX_181031_002_A01	H18.30.002	50y	Inh L1-3 SST CALB1	inh
AGTCTCCAGCGTCTGC-10L8TX_181031_002_A01	H18.30.002	50y	Exc L4-6 RORB SEMA3E	exc
AGTCTCCCACGTAACT-10L8TX_181031_002_A01	H18.30.002	50y	Exc L2 LAMP5 LTK	exc
AGTCTCCCAGGTTCGC-10L8TX_181031_002_A01	H18.30.002	50y	Exc L2 LAMP5 LTK	exc
AGTCTCCCAGTAACAA-10L8TX_181031_002_A01	H18.30.002	50y	Inh L1 SST NMBR	inh
AGTCTCCGTATCACCA-10L8TX_181031_002_A01	H18.30.002	50y	Inh L1 SST CHRNA4	inh
AGTCTCCGTATGGGAC-10L8TX_181031_002_A01	H18.30.002	50y	Inh L1-3 VIP CHRM2	inh
AGTCTCCTCGAGAAGC-10L8TX_181031_002_A01	H18.30.002	50y	Exc L4-5 RORB FOLH1B	exc
AGTGACTAGTTCCAGT-10L8TX_181031_002_A01	H18.30.002	50y	Inh L2-4 PVALB WFDC2	inh
AGTGACTGTCGGCCTA-10L8TX_181031_002_A01	H18.30.002	50y	Exc L4-6 RORB SEMA3E	exc
AGTGACTGTCTACGAT-10L8TX_181031_002_A01	H18.30.002	50y	Inh L3-5 SST ADGRG6	inh
AGTGACTGTGAGACCA-10L8TX_181031_002_A01	H18.30.002	50y	Astro L1-6 FGFR3 SLC14A1	glia
AGTGACTTCAAGTGGG-10L8TX_181031_002_A01	H18.30.002	50y	Inh L1-2 SST BAGE2	inh
AGTGACTTCACATACG-10L8TX_181031_002_A01	H18.30.002	50y	Inh L2-4 PVALB WFDC2	inh
AGTGACTTCCCGAATA-10L8TX_181031_002_A01	H18.30.002	50y	Exc L3-5 RORB ESR1	exc
AGTGACTTCCGTGCGA-10L8TX_181031_002_A01	H18.30.002	50y	Exc L5-6 THEMIS C1QL3	exc
AGTGACTTCGAGTCCG-10L8TX_181031_002_A01	H18.30.002	50y	Exc L4-5 RORB FOLH1B	outlier
AGTGACTTCTGGCCAG-10L8TX_181031_002_A01	H18.30.002	50y	Inh L1-3 VIP ADAMTSL1	inh
AGTGATCAGATGGCGT-10L8TX_181031_002_A01	H18.30.002	50y	Exc L5-6 THEMIS C1QL3	exc
AGTGATCAGGAAGTGA-10L8TX_181031_002_A01	H18.30.002	50y	Inh L4-6 SST B3GAT2	inh
AGTGATCAGGAGGGTG-10L8TX_181031_002_A01	H18.30.002	50y	Inh L2-4 VIP SPAG17	inh
AGTGATCGTCCAGAAG-10L8TX_181031_002_A01	H18.30.002	50y	Exc L3-5 RORB COL22A1	exc
AGTGATCGTGCAATGG-10L8TX_181031_002_A01	H18.30.002	50y	Inh L5-6 SST KLHDC8A	inh
AGTGATCTCATACGGT-10L8TX_181031_002_A01	H18.30.002	50y	Exc L5-6 RORB TTC12	exc
AGTGATCTCGCGTAGC-10L8TX_181031_002_A01	H18.30.002	50y	Exc L2-4 LINC00507 GLP2R	exc
AGTGATCTCTGATGGT-10L8TX_181031_002_A01	H18.30.002	50y	Exc L2 LAMP5 LTK	exc
AGTGCCGAGACGGAAA-10L8TX_181031_002_A01	H18.30.002	50y	Exc L4-5 RORB DAPK2	exc
AGTGCCGAGTGTCATC-10L8TX_181031_002_A01	H18.30.002	50y	Exc L2 LAMP5 LTK	exc
AGTGCCGCACGTTCGG-10L8TX_181031_002_A01	H18.30.002	50y	Exc L5-6 THEMIS CRABP1	exc
AGTGCCGCATCTCGTC-10L8TX_181031_002_A01	H18.30.002	50y	Inh L1-4 LAMP5 LCP2	inh
AGTGCCGGTATGAGGC-10L8TX_181031_002_A01	H18.30.002	50y	Exc L4-6 FEZF2 IL26	exc
AGTGCCGGTGGGATTG-10L8TX_181031_002_A01	H18.30.002	50y	Inh L2-4 PVALB WFDC2	inh
AGTGCCGGTTACACTG-10L8TX_181031_002_A01	H18.30.002	50y	Exc L2-3 LINC00507 FREM3	exc
AGTGCCGGTTTAAGGA-10L8TX_181031_002_A01	H18.30.002	50y	Inh L3-5 SST ADGRG6	inh
AGTGCCGTCAACGTGT-10L8TX_181031_002_A01	H18.30.002	50y	Exc L2-3 LINC00507 FREM3	exc
AGTGCCGTCCATTCAT-10L8TX_181031_002_A01	H18.30.002	50y	Inh L3-5 SST ADGRG6	inh
AGTGCCGTCGTAGGAG-10L8TX_181031_002_A01	H18.30.002	50y	Exc L3-5 RORB FILIP1L	exc
AGTGCCGTCTCCCTAG-10L8TX_181031_002_A01	H18.30.002	50y	Exc L2-3 LINC00507 FREM3	exc
AGTGTTGAGAGTACCG-10L8TX_181031_002_A01	H18.30.002	50y	Exc L2 LAMP5 LTK	exc
AGTGTTGAGTCTAACC-10L8TX_181031_002_A01	H18.30.002	50y	Exc L5-6 THEMIS FGF10	exc
AGTGTTGCACCAGCTG-10L8TX_181031_002_A01	H18.30.002	50y	Inh L1-3 VIP CHRM2	inh
AGTGTTGGTGTGAGCA-10L8TX_181031_002_A01	H18.30.002	50y	Inh L3-5 SST ADGRG6	inh
AGTGTTGGTTCCCACT-10L8TX_181031_002_A01	H18.30.002	50y	Exc L2 LAMP5 LTK	exc
AGTGTTGGTTGCGAAG-10L8TX_181031_002_A01	H18.30.002	50y	Exc L5-6 FEZF2 ABO	exc
AGTTAGCAGAGGCGTT-10L8TX_181031_002_A01	H18.30.002	50y	Exc L3-5 RORB COL22A1	exc
AGTTAGCAGAGTCGAC-10L8TX_181031_002_A01	H18.30.002	50y	Exc L5-6 THEMIS C1QL3	exc
AGTTAGCAGTCGGCCT-10L8TX_181031_002_A01	H18.30.002	50y	Exc L4-6 RORB SEMA3E	exc
AGTTAGCCAGCTTTGA-10L8TX_181031_002_A01	H18.30.002	50y	Inh L1-2 SST BAGE2	inh
AGTTAGCGTAACGCGA-10L8TX_181031_002_A01	H18.30.002	50y	Inh L1-2 PAX6 TNFAIP8L3	inh
AGTTAGCTCATTGGTG-10L8TX_181031_002_A01	H18.30.002	50y	Inh L1 SST NMBR	inh
AGTTAGCTCCATAGAC-10L8TX_181031_002_A01	H18.30.002	50y	Exc L2 LAMP5 LTK	exc
AGTTAGCTCGCCGAGT-10L8TX_181031_002_A01	H18.30.002	50y	Exc L5-6 FEZF2 ABO	exc
AGTTAGCTCGCTTAAG-10L8TX_181031_002_A01	H18.30.002	50y	Exc L5-6 THEMIS C1QL3	exc
AGTTAGCTCGTAGGAG-10L8TX_181031_002_A01	H18.30.002	50y	Exc L3-5 RORB ESR1	exc
AGTTAGCTCTCATAGG-10L8TX_181031_002_A01	H18.30.002	50y	Exc L5-6 THEMIS CRABP1	exc
AGTTAGCTCTGTGCTC-10L8TX_181031_002_A01	H18.30.002	50y	Exc L4-5 RORB FOLH1B	exc
AGTTCCCAGAAGTCAT-10L8TX_181031_002_A01	H18.30.002	50y	Inh L1-3 VIP CHRM2	inh
AGTTCCCAGAGAGGTA-10L8TX_181031_002_A01	H18.30.002	50y	Exc L4-6 RORB SEMA3E	exc
AGTTCCCAGCAGAAAG-10L8TX_181031_002_A01	H18.30.002	50y	Inh L2-4 SST FRZB	inh
AGTTCCCAGCGCCGTT-10L8TX_181031_002_A01	H18.30.002	50y	Inh L5-6 PVALB LGR5	inh
AGTTCCCAGTTCCGTA-10L8TX_181031_002_A01	H18.30.002	50y	Exc L3-5 RORB ESR1	exc
AGTTCCCCAACAGATA-10L8TX_181031_002_A01	H18.30.002	50y	Inh L4-6 SST B3GAT2	inh
AGTTCCCGTAAGTTGA-10L8TX_181031_002_A01	H18.30.002	50y	Inh L1-3 VIP ADAMTSL1	inh
AGTTCCCGTATAGGAT-10L8TX_181031_002_A01	H18.30.002	50y	Exc L4-5 RORB FOLH1B	outlier
AGTTCCCGTGGGATTG-10L8TX_181031_002_A01	H18.30.002	50y	Inh L1-4 LAMP5 LCP2	inh
AGTTCCCGTTTCAGAC-10L8TX_181031_002_A01	H18.30.002	50y	Exc L2 LAMP5 LTK	exc
AGTTCCCTCGAAACAA-10L8TX_181031_002_A01	H18.30.002	50y	Exc L3-4 RORB CARM1P1	exc
AGTTCCCTCTATACTC-10L8TX_181031_002_A01	H18.30.002	50y	Exc L4-5 RORB FOLH1B	outlier
AGTTCGAAGAAGGGAT-10L8TX_181031_002_A01	H18.30.002	50y	Exc L2 LAMP5 LTK	exc
AGTTCGAAGGGTCTTT-10L8TX_181031_002_A01	H18.30.002	50y	Inh L1-3 VIP CHRM2	inh
AGTTCGACAGACAAAT-10L8TX_181031_002_A01	H18.30.002	50y	Exc L4-6 FEZF2 IL26	exc
AGTTCGACAGGATTCT-10L8TX_181031_002_A01	H18.30.002	50y	Inh L1-2 VIP PCDH20	inh
AGTTCGACAGGGCTTC-10L8TX_181031_002_A01	H18.30.002	50y	Exc L4-6 RORB C1R	exc
AGTTCGACAGGTGGAT-10L8TX_181031_002_A01	H18.30.002	50y	Inh L3-5 SST ADGRG6	inh
AGTTCGAGTAGGTGCA-10L8TX_181031_002_A01	H18.30.002	50y	Inh L2-4 SST FRZB	inh
AGTTCGATCGCGTGAC-10L8TX_181031_002_A01	H18.30.002	50y	Exc L2-3 LINC00507 FREM3	exc
ATACCGACAGCTGTCG-10L8TX_181031_002_A01	H18.30.002	50y	Exc L4-6 RORB SEMA3E	exc
ATACCGACATGGCACC-10L8TX_181031_002_A01	H18.30.002	50y	Exc L3-5 RORB ESR1	exc
ATACCGACATTGTACG-10L8TX_181031_002_A01	H18.30.002	50y	Inh L4-6 PVALB SULF1	inh
ATACCGAGTATGATCC-10L8TX_181031_002_A01	H18.30.002	50y	Exc L2-3 LINC00507 FREM3	exc
ATACCGAGTCGTTGGC-10L8TX_181031_002_A01	H18.30.002	50y	Inh L1-3 VIP ADAMTSL1	inh
ATACCGATCCGCTTAC-10L8TX_181031_002_A01	H18.30.002	50y	Inh L3-5 SST ADGRG6	inh
ATACCGATCCTATTGT-10L8TX_181031_002_A01	H18.30.002	50y	Exc L4-5 RORB DAPK2	exc
ATACCTTAGCTTCGTA-10L8TX_181031_002_A01	H18.30.002	50y	Exc L2-3 LINC00507 FREM3	exc
ATACCTTAGGCCGCTT-10L8TX_181031_002_A01	H18.30.002	50y	Exc L2-3 LINC00507 FREM3	exc
ATACCTTAGGTCATCT-10L8TX_181031_002_A01	H18.30.002	50y	Exc L2-3 LINC00507 FREM3	exc
ATACCTTAGTTGGCTT-10L8TX_181031_002_A01	H18.30.002	50y	Inh L1 SST NMBR	inh
ATACCTTCAATTCACG-10L8TX_181031_002_A01	H18.30.002	50y	Inh L4-6 SST GXYLT2	inh
ATACCTTCACGCACCA-10L8TX_181031_002_A01	H18.30.002	50y	Inh L2-4 PVALB WFDC2	inh
ATACCTTCACGTCGGT-10L8TX_181031_002_A01	H18.30.002	50y	Exc L2-3 LINC00507 FREM3	exc
ATACCTTCACTGTCGG-10L8TX_181031_002_A01	H18.30.002	50y	Inh L1-2 SST BAGE2	inh
ATACCTTCATGGAGAC-10L8TX_181031_002_A01	H18.30.002	50y	Exc L4-6 RORB SEMA3E	exc
ATACCTTTCAATCAGC-10L8TX_181031_002_A01	H18.30.002	50y	Oligo L1-6 OPALIN	glia
ATACCTTTCGTACACA-10L8TX_181031_002_A01	H18.30.002	50y	Exc L2-3 LINC00507 FREM3	exc
ATACTTCAGAATACAC-10L8TX_181031_002_A01	H18.30.002	50y	Exc L2-3 LINC00507 FREM3	exc
ATACTTCAGGTGGTTG-10L8TX_181031_002_A01	H18.30.002	50y	Inh L2-6 LAMP5 CA1	inh
ATACTTCAGTGGCGAT-10L8TX_181031_002_A01	H18.30.002	50y	Inh L1-3 SST CALB1	inh
ATACTTCCAAAGCGTG-10L8TX_181031_002_A01	H18.30.002	50y	Exc L3-4 RORB CARM1P1	exc
ATACTTCCAAGGGCAT-10L8TX_181031_002_A01	H18.30.002	50y	Inh L2-4 SST FRZB	inh
ATACTTCCACACTTAG-10L8TX_181031_002_A01	H18.30.002	50y	Inh L3-5 SST ADGRG6	inh
ATACTTCTCCTCTGCA-10L8TX_181031_002_A01	H18.30.002	50y	Inh L1-4 LAMP5 LCP2	inh
ATAGACCAGCGTCTCG-10L8TX_181031_002_A01	H18.30.002	50y	Exc L4-6 RORB C1R	exc
ATAGACCGTAGCTGAG-10L8TX_181031_002_A01	H18.30.002	50y	Exc L4-6 RORB SEMA3E	exc
ATAGACCGTGCCTTCT-10L8TX_181031_002_A01	H18.30.002	50y	Inh L1-4 VIP OPRM1	inh
ATAGACCTCAAGTTGC-10L8TX_181031_002_A01	H18.30.002	50y	Exc L2-3 LINC00507 FREM3	exc
ATAGACCTCAGGAGAC-10L8TX_181031_002_A01	H18.30.002	50y	Exc L4-6 RORB SEMA3E	exc
ATAGACCTCGTCAGAT-10L8TX_181031_002_A01	H18.30.002	50y	Inh L2-4 PVALB WFDC2	inh
ATAGAGAAGACGACTG-10L8TX_181031_002_A01	H18.30.002	50y	Exc L3-5 RORB FILIP1L	exc
ATAGAGAAGCGAAACC-10L8TX_181031_002_A01	H18.30.002	50y	Exc L2-3 LINC00507 FREM3	exc
ATAGAGAAGTTGGCGA-10L8TX_181031_002_A01	H18.30.002	50y	Exc L3-4 RORB CARM1P1	exc
ATAGAGACAAATCAAG-10L8TX_181031_002_A01	H18.30.002	50y	Exc L5-6 THEMIS C1QL3	exc
ATAGAGACATAATCGC-10L8TX_181031_002_A01	H18.30.002	50y	Exc L5-6 THEMIS C1QL3	exc
ATAGAGATCAAGAGTA-10L8TX_181031_002_A01	H18.30.002	50y	Exc L3-5 RORB ESR1	exc
ATAGAGATCGAGTCCG-10L8TX_181031_002_A01	H18.30.002	50y	Exc L2-3 LINC00507 FREM3	exc
ATAGGCTCAAACCACT-10L8TX_181031_002_A01	H18.30.002	50y	Exc L4-6 RORB SEMA3E	exc
ATAGGCTCACCTTCCA-10L8TX_181031_002_A01	H18.30.002	50y	Inh L2-4 PVALB WFDC2	inh
ATAGGCTTCTCATTTG-10L8TX_181031_002_A01	H18.30.002	50y	Exc L3-5 RORB ESR1	exc
ATATCCTAGCGCACAA-10L8TX_181031_002_A01	H18.30.002	50y	Inh L2-4 PVALB WFDC2	inh
ATATCCTAGGACGCTA-10L8TX_181031_002_A01	H18.30.002	50y	Inh L2-4 SST FRZB	inh
ATATCCTCAAGCTCTA-10L8TX_181031_002_A01	H18.30.002	50y	Inh L5-6 SST NPM1P10	inh
ATATCCTGTGTACATC-10L8TX_181031_002_A01	H18.30.002	50y	Exc L2 LAMP5 LTK	exc
ATATCCTGTTAACCTG-10L8TX_181031_002_A01	H18.30.002	50y	Exc L2-3 LINC00507 FREM3	exc
ATATCCTGTTCAAACC-10L8TX_181031_002_A01	H18.30.002	50y	Exc L3-5 RORB FILIP1L	exc
ATCACAGAGACATCCT-10L8TX_181031_002_A01	H18.30.002	50y	Inh L2-4 PVALB WFDC2	inh
ATCACAGAGCTCAGAG-10L8TX_181031_002_A01	H18.30.002	50y	Exc L2 LAMP5 LTK	exc
ATCACAGAGGAGTACC-10L8TX_181031_002_A01	H18.30.002	50y	Inh L3-5 SST ADGRG6	inh
ATCACAGAGTTATGGA-10L8TX_181031_002_A01	H18.30.002	50y	Inh L1-3 SST CALB1	inh
ATCACAGCAGACAAAT-10L8TX_181031_002_A01	H18.30.002	50y	Exc L2 LAMP5 LTK	exc
ATCACGACAAGTGGAC-10L8TX_181031_002_A01	H18.30.002	50y	Exc L5-6 THEMIS C1QL3	exc
ATCACGACACAGTGAG-10L8TX_181031_002_A01	H18.30.002	50y	Exc L2 LAMP5 LTK	exc
ATCACGACACCAGTAT-10L8TX_181031_002_A01	H18.30.002	50y	OPC L1-6 PDGFRA	glia
ATCACGACACGCTGAC-10L8TX_181031_002_A01	H18.30.002	50y	Exc L2-3 LINC00507 FREM3	exc
ATCACGAGTGCCTGCA-10L8TX_181031_002_A01	H18.30.002	50y	Exc L3-5 RORB ESR1	exc
ATCACGATCACGTCCT-10L8TX_181031_002_A01	H18.30.002	50y	Exc L3-5 RORB COL22A1	exc
ATCACGATCATGGAGG-10L8TX_181031_002_A01	H18.30.002	50y	Exc L2-3 LINC00507 FREM3	exc
ATCACGATCGTCGATA-10L8TX_181031_002_A01	H18.30.002	50y	Exc L4-5 RORB FOLH1B	exc
ATCACGATCTCCGCAT-10L8TX_181031_002_A01	H18.30.002	50y	Exc L2-3 LINC00507 FREM3	exc
ATCACGATCTGCGAGC-10L8TX_181031_002_A01	H18.30.002	50y	Inh L1-3 VIP ADAMTSL1	inh
ATCACTTAGATCGGTG-10L8TX_181031_002_A01	H18.30.002	50y	Inh L5-6 GAD1 GLP1R	inh
ATCACTTAGGGTGGGA-10L8TX_181031_002_A01	H18.30.002	50y	Inh L1-2 VIP LBH	inh
ATCACTTTCAACTGAC-10L8TX_181031_002_A01	H18.30.002	50y	Inh L2-4 PVALB WFDC2	inh
ATCACTTTCAGGTAAA-10L8TX_181031_002_A01	H18.30.002	50y	Inh L2-6 LAMP5 CA1	inh
ATCACTTTCATTGTGG-10L8TX_181031_002_A01	H18.30.002	50y	Exc L2-3 LINC00507 FREM3	exc
ATCACTTTCGCTTGAA-10L8TX_181031_002_A01	H18.30.002	50y	Exc L2-3 LINC00507 FREM3	exc
ATCAGGTAGCTAGAGC-10L8TX_181031_002_A01	H18.30.002	50y	Exc L2-3 LINC00507 FREM3	exc
ATCAGGTAGTATAGGT-10L8TX_181031_002_A01	H18.30.002	50y	Inh L1-4 LAMP5 LCP2	inh
ATCAGGTAGTTAGTGA-10L8TX_181031_002_A01	H18.30.002	50y	Exc L2-3 LINC00507 FREM3	exc
ATCAGGTCAATGACCT-10L8TX_181031_002_A01	H18.30.002	50y	Inh L1-2 GAD1 MC4R	inh
ATCAGGTCAATTGCAC-10L8TX_181031_002_A01	H18.30.002	50y	Exc L3-5 RORB ESR1	exc
ATCAGGTCAGAAGTGC-10L8TX_181031_002_A01	H18.30.002	50y	Exc L2 LAMP5 LTK	exc
ATCAGGTCAGTCTACA-10L8TX_181031_002_A01	H18.30.002	50y	Inh L1-4 LAMP5 LCP2	inh
ATCAGGTTCCCATAAG-10L8TX_181031_002_A01	H18.30.002	50y	Exc L3-5 RORB ESR1	exc
ATCAGGTTCCCTGTTG-10L8TX_181031_002_A01	H18.30.002	50y	Oligo L1-6 OPALIN	glia
ATCAGGTTCCTTTAGT-10L8TX_181031_002_A01	H18.30.002	50y	Inh L1 SST CHRNA4	inh
ATCATTCAGAAATCCA-10L8TX_181031_002_A01	H18.30.002	50y	Exc L2 LAMP5 LTK	exc
ATCATTCAGACTGAGC-10L8TX_181031_002_A01	H18.30.002	50y	Inh L1-2 PAX6 CDH12	inh
ATCATTCCAACACAAA-10L8TX_181031_002_A01	H18.30.002	50y	Inh L1-4 LAMP5 LCP2	inh
ATCATTCCATATTCGG-10L8TX_181031_002_A01	H18.30.002	50y	Inh L3-5 SST ADGRG6	inh
ATCATTCGTCTTACAG-10L8TX_181031_002_A01	H18.30.002	50y	Exc L2-3 LINC00507 FREM3	exc
ATCATTCTCGCGGTAC-10L8TX_181031_002_A01	H18.30.002	50y	Exc L4-6 RORB C1R	exc
ATCATTCTCTTCGCTG-10L8TX_181031_002_A01	H18.30.002	50y	Exc L3-5 RORB ESR1	exc
ATCCACCAGATCGCCC-10L8TX_181031_002_A01	H18.30.002	50y	Inh L1-4 LAMP5 LCP2	inh
ATCCACCCAAAGCTCT-10L8TX_181031_002_A01	H18.30.002	50y	Inh L2-4 SST FRZB	inh
ATCCACCGTCGTCGGT-10L8TX_181031_002_A01	H18.30.002	50y	Exc L5-6 THEMIS CRABP1	exc
ATCCACCGTGAATAAC-10L8TX_181031_002_A01	H18.30.002	50y	Exc L4-5 RORB FOLH1B	exc
ATCCACCGTGCTGTCG-10L8TX_181031_002_A01	H18.30.002	50y	Exc L5-6 THEMIS C1QL3	exc
ATCCACCGTGGGATTG-10L8TX_181031_002_A01	H18.30.002	50y	Inh L1-2 VIP TSPAN12	inh
ATCCACCGTGTTAGCT-10L8TX_181031_002_A01	H18.30.002	50y	Exc L2-4 LINC00507 GLP2R	exc
ATCCACCTCCTAGCTC-10L8TX_181031_002_A01	H18.30.002	50y	Inh L5-6 SST NPM1P10	inh
ATCCACCTCGATACTG-10L8TX_181031_002_A01	H18.30.002	50y	Exc L5-6 FEZF2 EFTUD1P1	exc
ATCCATTAGGATTACA-10L8TX_181031_002_A01	H18.30.002	50y	Astro L1-6 FGFR3 SLC14A1	glia
ATCCATTCAAAGCTAA-10L8TX_181031_002_A01	H18.30.002	50y	Exc L4-6 FEZF2 IL26	exc
ATCCATTCAACCTATG-10L8TX_181031_002_A01	H18.30.002	50y	Exc L5-6 THEMIS C1QL3	exc
ATCCATTCAAGTTCGT-10L8TX_181031_002_A01	H18.30.002	50y	Exc L5-6 THEMIS C1QL3	exc
ATCCATTCAATACAGA-10L8TX_181031_002_A01	H18.30.002	50y	Exc L5-6 THEMIS C1QL3	exc
ATCCATTGTAGAGGAA-10L8TX_181031_002_A01	H18.30.002	50y	Exc L2 LAMP5 LTK	exc
ATCCATTTCCTCAGAA-10L8TX_181031_002_A01	H18.30.002	50y	Exc L2-3 LINC00507 FREM3	exc
ATCCCTGAGCCTCTGG-10L8TX_181031_002_A01	H18.30.002	50y	Exc L2 LAMP5 LTK	exc
ATCCCTGAGCGTACAG-10L8TX_181031_002_A01	H18.30.002	50y	Inh L4-6 SST B3GAT2	inh
ATCCCTGAGTTCCTGA-10L8TX_181031_002_A01	H18.30.002	50y	Exc L3-5 RORB ESR1	exc
ATCCCTGGTAGGACCA-10L8TX_181031_002_A01	H18.30.002	50y	Inh L1-3 VIP ADAMTSL1	inh
ATCCCTGGTCAAGCCC-10L8TX_181031_002_A01	H18.30.002	50y	Exc L2 LAMP5 LTK	exc
ATCCCTGTCCACCCTA-10L8TX_181031_002_A01	H18.30.002	50y	Inh L1-3 VIP GGH	inh
ATCCCTGTCGCAACAT-10L8TX_181031_002_A01	H18.30.002	50y	Inh L2-6 LAMP5 CA1	inh
ATCCCTGTCTAACGCA-10L8TX_181031_002_A01	H18.30.002	50y	Exc L4-6 RORB SEMA3E	exc
ATCCGTCAGCGTTACT-10L8TX_181031_002_A01	H18.30.002	50y	Exc L2-3 LINC00507 FREM3	exc
ATCCGTCCAGCAGTTT-10L8TX_181031_002_A01	H18.30.002	50y	Inh L1-3 VIP ADAMTSL1	inh
ATCCGTCCAGTCGCAC-10L8TX_181031_002_A01	H18.30.002	50y	Inh L2-4 PVALB WFDC2	inh
ATCCGTCGTAGGCAGT-10L8TX_181031_002_A01	H18.30.002	50y	Exc L2 LAMP5 LTK	exc
ATCCGTCGTGAGATAT-10L8TX_181031_002_A01	H18.30.002	50y	Exc L4-6 FEZF2 IL26	exc
ATCCGTCTCAGCTTCC-10L8TX_181031_002_A01	H18.30.002	50y	Exc L5-6 FEZF2 ABO	exc
ATCCGTCTCCATTGTT-10L8TX_181031_002_A01	H18.30.002	50y	Inh L1-3 SST CALB1	inh
ATCCGTCTCGTAGTCA-10L8TX_181031_002_A01	H18.30.002	50y	Exc L4-5 RORB FOLH1B	exc
ATCCTATAGGATACGC-10L8TX_181031_002_A01	H18.30.002	50y	Exc L4-5 RORB FOLH1B	exc
ATCCTATAGTGCGTCC-10L8TX_181031_002_A01	H18.30.002	50y	Exc L4-6 FEZF2 IL26	exc
ATCCTATCACGGGTAA-10L8TX_181031_002_A01	H18.30.002	50y	Inh L1-4 LAMP5 LCP2	inh
ATCCTATCATTGCCTC-10L8TX_181031_002_A01	H18.30.002	50y	Astro L1-2 FGFR3 GFAP	glia
ATCCTATGTTGGGAAC-10L8TX_181031_002_A01	H18.30.002	50y	Exc L2-3 LINC00507 FREM3	exc
ATCCTATTCATTACCT-10L8TX_181031_002_A01	H18.30.002	50y	Exc L2-3 LINC00507 FREM3	exc
ATCCTATTCTTCTAAC-10L8TX_181031_002_A01	H18.30.002	50y	Inh L1-3 VIP ADAMTSL1	inh
ATCGATGAGCGTATGG-10L8TX_181031_002_A01	H18.30.002	50y	Inh L3-5 SST ADGRG6	inh
ATCGATGGTATCAGCT-10L8TX_181031_002_A01	H18.30.002	50y	Exc L4-6 RORB SEMA3E	exc
ATCGATGTCTGTTGGA-10L8TX_181031_002_A01	H18.30.002	50y	Exc L5-6 THEMIS C1QL3	exc
ATCGCCTCACTACCCT-10L8TX_181031_002_A01	H18.30.002	50y	Inh L2-5 VIP TYR	inh
ATCGCCTCAGCTACAT-10L8TX_181031_002_A01	H18.30.002	50y	Exc L2-3 LINC00507 FREM3	exc
ATCGCCTGTACCGCGT-10L8TX_181031_002_A01	H18.30.002	50y	Exc L3-5 RORB COL22A1	exc
ATCGGATCAGCTTCGG-10L8TX_181031_002_A01	H18.30.002	50y	Exc L2-3 LINC00507 FREM3	exc
ATCGGATTCCGCTAGG-10L8TX_181031_002_A01	H18.30.002	50y	Exc L2-3 LINC00507 FREM3	exc
ATCGGCGAGTATGACA-10L8TX_181031_002_A01	H18.30.002	50y	Exc L2-3 LINC00507 FREM3	exc
ATCGGCGCAAACCATC-10L8TX_181031_002_A01	H18.30.002	50y	Inh L1-3 VIP GGH	inh
ATCGGCGCACACAGAG-10L8TX_181031_002_A01	H18.30.002	50y	Inh L2-4 PVALB WFDC2	inh
ATCGGCGTCAGCGCGT-10L8TX_181031_002_A01	H18.30.002	50y	Exc L5-6 THEMIS C1QL3	exc
ATCGGCGTCCTCTCTT-10L8TX_181031_002_A01	H18.30.002	50y	Exc L5-6 THEMIS C1QL3	exc
ATCGTAGAGGACTAAT-10L8TX_181031_002_A01	H18.30.002	50y	Exc L2-3 LINC00507 FREM3	exc
ATCGTAGAGGTAATCA-10L8TX_181031_002_A01	H18.30.002	50y	Inh L1-4 LAMP5 LCP2	inh
ATCGTAGAGGTAGGCT-10L8TX_181031_002_A01	H18.30.002	50y	Inh L2-4 PVALB WFDC2	inh
ATCGTAGAGTTGCTCA-10L8TX_181031_002_A01	H18.30.002	50y	Inh L2-4 PVALB WFDC2	inh
ATCGTAGCAACTTGGT-10L8TX_181031_002_A01	H18.30.002	50y	Inh L2-5 VIP TYR	inh
ATCGTAGCACACCTAA-10L8TX_181031_002_A01	H18.30.002	50y	Exc L4-6 RORB SEMA3E	exc
ATCGTAGTCTCAGAAC-10L8TX_181031_002_A01	H18.30.002	50y	Exc L4-6 RORB SEMA3E	exc
ATCGTCCAGCAACAGC-10L8TX_181031_002_A01	H18.30.002	50y	Exc L5-6 FEZF2 EFTUD1P1	exc
ATCGTCCAGGAATCGC-10L8TX_181031_002_A01	H18.30.002	50y	Exc L2-3 LINC00507 FREM3	exc
ATCGTCCAGGCCATAG-10L8TX_181031_002_A01	H18.30.002	50y	Exc L5-6 THEMIS C1QL3	exc
ATCGTCCAGGCTCAAG-10L8TX_181031_002_A01	H18.30.002	50y	Exc L2-4 LINC00507 GLP2R	exc
ATCGTCCAGTGATGGC-10L8TX_181031_002_A01	H18.30.002	50y	Exc L3-5 RORB ESR1	exc
ATCGTCCCAAGCCCAC-10L8TX_181031_002_A01	H18.30.002	50y	Exc L2-3 LINC00507 FREM3	exc
ATCGTCCCAATAAGGT-10L8TX_181031_002_A01	H18.30.002	50y	Inh L1-4 LAMP5 LCP2	inh
ATCGTCCCAGTTCTAG-10L8TX_181031_002_A01	H18.30.002	50y	Inh L2-4 PVALB WFDC2	inh
ATCGTCCTCCATAGGT-10L8TX_181031_002_A01	H18.30.002	50y	Exc L3-5 RORB ESR1	exc
ATCGTCCTCTGACCCT-10L8TX_181031_002_A01	H18.30.002	50y	Exc L2-3 LINC00507 FREM3	exc
ATCGTGAAGCCTCAAT-10L8TX_181031_002_A01	H18.30.002	50y	Oligo L1-6 OPALIN	glia
ATCGTGAAGCGATGAC-10L8TX_181031_002_A01	H18.30.002	50y	Inh L1-3 VIP CHRM2	inh
ATCGTGAAGCGTCAGA-10L8TX_181031_002_A01	H18.30.002	50y	Inh L2-4 SST FRZB	inh
ATCGTGAAGCTACGTT-10L8TX_181031_002_A01	H18.30.002	50y	Astro L1-2 FGFR3 GFAP	glia
ATCGTGACATGACAAA-10L8TX_181031_002_A01	H18.30.002	50y	Exc L2-3 LINC00507 FREM3	exc
ATCGTGATCTGTCGCT-10L8TX_181031_002_A01	H18.30.002	50y	Inh L2-6 VIP QPCT	inh
ATCTCTAAGTATTGCC-10L8TX_181031_002_A01	H18.30.002	50y	Inh L1 SST NMBR	inh
ATCTCTACACAAAGTA-10L8TX_181031_002_A01	H18.30.002	50y	Exc L2-3 LINC00507 FREM3	exc
ATCTCTACACACCTAA-10L8TX_181031_002_A01	H18.30.002	50y	Exc L5-6 THEMIS C1QL3	exc
ATCTCTACAGTGGGTA-10L8TX_181031_002_A01	H18.30.002	50y	Exc L2-4 LINC00507 GLP2R	exc
ATCTCTACATGTCTAG-10L8TX_181031_002_A01	H18.30.002	50y	Oligo L1-6 OPALIN	glia
ATCTCTAGTTCCGCAG-10L8TX_181031_002_A01	H18.30.002	50y	Micro L1-3 TYROBP	glia
ATCTCTATCCGTATGA-10L8TX_181031_002_A01	H18.30.002	50y	Exc L4-6 RORB C1R	exc
ATCTTCAAGAATTTGG-10L8TX_181031_002_A01	H18.30.002	50y	Exc L2 LAMP5 LTK	exc
ATCTTCAAGAGTTGAT-10L8TX_181031_002_A01	H18.30.002	50y	Exc L4-5 RORB FOLH1B	exc
ATCTTCAAGATTGGGC-10L8TX_181031_002_A01	H18.30.002	50y	Inh L4-6 SST GXYLT2	inh
ATCTTCAAGTTGGACG-10L8TX_181031_002_A01	H18.30.002	50y	Inh L1 SST NMBR	inh
ATCTTCACACAGGATG-10L8TX_181031_002_A01	H18.30.002	50y	Exc L2 LAMP5 LTK	exc
ATCTTCAGTCTACACA-10L8TX_181031_002_A01	H18.30.002	50y	Inh L4-5 PVALB MEPE	inh
ATCTTCATCTCGGCTT-10L8TX_181031_002_A01	H18.30.002	50y	Exc L2-3 LINC00507 FREM3	exc
ATCTTCATCTGAGAGG-10L8TX_181031_002_A01	H18.30.002	50y	Inh L4-5 SST STK32A	inh
ATCTTCATCTGTCGCT-10L8TX_181031_002_A01	H18.30.002	50y	Exc L5-6 FEZF2 EFTUD1P1	exc
ATGAAAGAGAGAGCCT-10L8TX_181031_002_A01	H18.30.002	50y	Exc L5-6 THEMIS C1QL3	exc
ATGAAAGAGCAGAAAG-10L8TX_181031_002_A01	H18.30.002	50y	Exc L3-5 RORB COL22A1	exc
ATGAAAGAGCCTCAGC-10L8TX_181031_002_A01	H18.30.002	50y	Inh L2-4 PVALB WFDC2	inh
ATGAAAGAGGACAACC-10L8TX_181031_002_A01	H18.30.002	50y	Exc L4-6 FEZF2 IL26	exc
ATGAAAGTCACCATAG-10L8TX_181031_002_A01	H18.30.002	50y	Exc L4-5 RORB FOLH1B	exc
ATGAAAGTCATCCTGC-10L8TX_181031_002_A01	H18.30.002	50y	Inh L4-5 PVALB MEPE	inh
ATGACCAAGTAGAATC-10L8TX_181031_002_A01	H18.30.002	50y	Exc L4-5 RORB DAPK2	exc
ATGACCACAAGCTCTA-10L8TX_181031_002_A01	H18.30.002	50y	Exc L4-6 RORB SEMA3E	exc
ATGACCAGTAGCGTTT-10L8TX_181031_002_A01	H18.30.002	50y	Exc L3-5 RORB ESR1	exc
ATGACCAGTCCTACAA-10L8TX_181031_002_A01	H18.30.002	50y	Exc L2-3 LINC00507 FREM3	exc
ATGACCAGTGATAGAT-10L8TX_181031_002_A01	H18.30.002	50y	Exc L2-3 LINC00507 FREM3	exc
ATGACCATCGCCTTTG-10L8TX_181031_002_A01	H18.30.002	50y	Exc L2 LAMP5 LTK	exc
ATGAGGGAGCAGTAAT-10L8TX_181031_002_A01	H18.30.002	50y	Exc L2-3 LINC00507 FREM3	exc
ATGAGGGAGCATCAAA-10L8TX_181031_002_A01	H18.30.002	50y	Exc L5-6 THEMIS C1QL3	exc
ATGAGGGAGTTTGAGA-10L8TX_181031_002_A01	H18.30.002	50y	Exc L5-6 THEMIS FGF10	exc
ATGAGGGCACTTGAGT-10L8TX_181031_002_A01	H18.30.002	50y	Inh L1-3 SST CALB1	inh
ATGAGGGCAGCTGCCA-10L8TX_181031_002_A01	H18.30.002	50y	Exc L4-6 RORB C1R	exc
ATGAGGGCAGTGACCC-10L8TX_181031_002_A01	H18.30.002	50y	Exc L2-3 LINC00507 FREM3	exc
ATGAGGGGTCATGGCC-10L8TX_181031_002_A01	H18.30.002	50y	Exc L2-3 LINC00507 FREM3	exc
ATGAGGGGTCCTCATC-10L8TX_181031_002_A01	H18.30.002	50y	OPC L1-6 PDGFRA	glia
ATGAGGGGTTTCGTTT-10L8TX_181031_002_A01	H18.30.002	50y	Exc L5-6 THEMIS C1QL3	exc
ATGAGGGTCATTCACT-10L8TX_181031_002_A01	H18.30.002	50y	Exc L5-6 THEMIS C1QL3	exc
ATGAGGGTCGGTCATA-10L8TX_181031_002_A01	H18.30.002	50y	Inh L1 SST CHRNA4	inh
ATGAGTCCAAGACGAC-10L8TX_181031_002_A01	H18.30.002	50y	Inh L1-3 SST CALB1	inh
ATGAGTCCACGAGGTA-10L8TX_181031_002_A01	H18.30.002	50y	Inh L1-4 LAMP5 LCP2	inh
ATGAGTCCAGAGTCAG-10L8TX_181031_002_A01	H18.30.002	50y	Exc L4-5 RORB FOLH1B	exc
ATGAGTCGTCCGATCG-10L8TX_181031_002_A01	H18.30.002	50y	Oligo L1-6 OPALIN	glia
ATGAGTCGTGCGAACA-10L8TX_181031_002_A01	H18.30.002	50y	Inh L1-2 GAD1 MC4R	inh
ATGAGTCTCGCCGAAC-10L8TX_181031_002_A01	H18.30.002	50y	Exc L4-5 FEZF2 SCN4B	exc
ATGATCGAGCGTATAA-10L8TX_181031_002_A01	H18.30.002	50y	Inh L4-6 PVALB SULF1	inh
ATGATCGCACCCTAGG-10L8TX_181031_002_A01	H18.30.002	50y	Inh L1-3 SST CALB1	inh
ATGATCGCACGAGAAC-10L8TX_181031_002_A01	H18.30.002	50y	Exc L5-6 RORB TTC12	exc
ATGATCGGTCCGCAGT-10L8TX_181031_002_A01	H18.30.002	50y	Inh L1-3 SST CALB1	inh
ATGATCGGTCGTATGT-10L8TX_181031_002_A01	H18.30.002	50y	Astro L1-6 FGFR3 SLC14A1	glia
ATGATCGGTTCTCAGA-10L8TX_181031_002_A01	H18.30.002	50y	Exc L2-3 LINC00507 FREM3	exc
ATGCATGAGAATGTTG-10L8TX_181031_002_A01	H18.30.002	50y	Exc L2-3 LINC00507 FREM3	exc
ATGCATGAGGATGCGT-10L8TX_181031_002_A01	H18.30.002	50y	Exc L4-5 RORB DAPK2	exc
ATGCATGAGGCCATAG-10L8TX_181031_002_A01	H18.30.002	50y	Exc L2 LAMP5 LTK	exc
ATGCATGAGGGTACGT-10L8TX_181031_002_A01	H18.30.002	50y	Inh L4-6 PVALB SULF1	inh
ATGCATGAGTAGGAAG-10L8TX_181031_002_A01	H18.30.002	50y	Inh L1-4 VIP OPRM1	inh
ATGCATGAGTCGCGAA-10L8TX_181031_002_A01	H18.30.002	50y	Inh L4-6 SST B3GAT2	inh
ATGCATGCAAGGTCGA-10L8TX_181031_002_A01	H18.30.002	50y	Exc L3-5 RORB ESR1	exc
ATGCATGCAGGACATG-10L8TX_181031_002_A01	H18.30.002	50y	Exc L2 LAMP5 LTK	exc
ATGCATGGTACAAAGT-10L8TX_181031_002_A01	H18.30.002	50y	Inh L2-4 VIP SPAG17	inh
ATGCATGGTGTGTCCG-10L8TX_181031_002_A01	H18.30.002	50y	Inh L2-6 LAMP5 CA1	inh
ATGCATGTCCTCTCGA-10L8TX_181031_002_A01	H18.30.002	50y	Exc L3-5 RORB TWIST2	exc
ATGCATGTCGACGCTG-10L8TX_181031_002_A01	H18.30.002	50y	Exc L5-6 THEMIS C1QL3	exc
ATGCATGTCGGTAGGA-10L8TX_181031_002_A01	H18.30.002	50y	Exc L2-3 LINC00507 FREM3	exc
ATGCATGTCTTGGAAC-10L8TX_181031_002_A01	H18.30.002	50y	Exc L2-3 LINC00507 FREM3	exc
ATGCCTCAGAGCGACT-10L8TX_181031_002_A01	H18.30.002	50y	Inh L2-4 PVALB WFDC2	inh
ATGCCTCAGCGCATCC-10L8TX_181031_002_A01	H18.30.002	50y	Inh L1-3 VIP CHRM2	inh
ATGCCTCAGGGTTGCA-10L8TX_181031_002_A01	H18.30.002	50y	Exc L2 LAMP5 LTK	exc
ATGCCTCCAACACGAG-10L8TX_181031_002_A01	H18.30.002	50y	Inh L1-2 GAD1 MC4R	inh
ATGCCTCCACAACGCC-10L8TX_181031_002_A01	H18.30.002	50y	Inh L5-6 SST NPM1P10	inh
ATGCCTCGTACAAGCG-10L8TX_181031_002_A01	H18.30.002	50y	Inh L3-5 SST ADGRG6	inh
ATGCCTCTCACACCGG-10L8TX_181031_002_A01	H18.30.002	50y	Exc L4-5 RORB FOLH1B	exc
ATGCCTCTCCCGTTCA-10L8TX_181031_002_A01	H18.30.002	50y	Exc L4-6 RORB SEMA3E	exc
ATGCCTCTCTCAACCC-10L8TX_181031_002_A01	H18.30.002	50y	Exc L3-5 RORB ESR1	exc
ATGCGATAGTCCGCCA-10L8TX_181031_002_A01	H18.30.002	50y	Exc L2-3 LINC00507 FREM3	exc
ATGCGATCACACTTAG-10L8TX_181031_002_A01	H18.30.002	50y	Exc L4-6 FEZF2 IL26	exc
ATGCGATCACAGCTTA-10L8TX_181031_002_A01	H18.30.002	50y	Exc L4-6 FEZF2 IL26	exc
ATGCGATCATGAAGCG-10L8TX_181031_002_A01	H18.30.002	50y	Inh L3-5 SST ADGRG6	inh
ATGCGATGTAAGTAGT-10L8TX_181031_002_A01	H18.30.002	50y	Exc L2-3 LINC00507 FREM3	exc
ATGCGATGTGACAACG-10L8TX_181031_002_A01	H18.30.002	50y	Exc L3-4 RORB CARM1P1	exc
ATGCGATGTGAGATAT-10L8TX_181031_002_A01	H18.30.002	50y	Inh L2-4 PVALB WFDC2	inh
ATGCGATGTTAAGGGC-10L8TX_181031_002_A01	H18.30.002	50y	Exc L4-6 RORB SEMA3E	exc
ATGCGATTCGGATAAA-10L8TX_181031_002_A01	H18.30.002	50y	Micro L1-3 TYROBP	glia
ATGGAGGAGCACGTCC-10L8TX_181031_002_A01	H18.30.002	50y	Oligo L1-6 OPALIN	glia
ATGGAGGAGCTCGGCT-10L8TX_181031_002_A01	H18.30.002	50y	Exc L3-5 RORB ESR1	exc
ATGGAGGAGGTTCATC-10L8TX_181031_002_A01	H18.30.002	50y	Astro L1-2 FGFR3 GFAP	glia
ATGGAGGAGGTTGGTG-10L8TX_181031_002_A01	H18.30.002	50y	Exc L3-5 RORB ESR1	exc
ATGGAGGAGTTCCATG-10L8TX_181031_002_A01	H18.30.002	50y	Exc L3-5 RORB ESR1	exc
ATGGAGGCAAACGAGC-10L8TX_181031_002_A01	H18.30.002	50y	Exc L2-3 LINC00507 FREM3	exc
ATGGAGGGTCGCCTAG-10L8TX_181031_002_A01	H18.30.002	50y	Exc L4-6 RORB SEMA3E	exc
ATGGAGGGTGCGCTCA-10L8TX_181031_002_A01	H18.30.002	50y	Inh L1-4 LAMP5 LCP2	inh
ATGGAGGTCATACGAC-10L8TX_181031_002_A01	H18.30.002	50y	Inh L2-4 PVALB WFDC2	inh
ATGGAGGTCCGAACGC-10L8TX_181031_002_A01	H18.30.002	50y	Exc L3-5 RORB ESR1	exc
ATGGAGGTCTCTGAGA-10L8TX_181031_002_A01	H18.30.002	50y	Exc L2-3 LINC00507 FREM3	exc
ATGGATCAGCCTTCTC-10L8TX_181031_002_A01	H18.30.002	50y	Exc L3-5 RORB TWIST2	exc
ATGGATCAGGCCTAAG-10L8TX_181031_002_A01	H18.30.002	50y	Inh L1-3 SST CALB1	inh
ATGGATCCATCATTGG-10L8TX_181031_002_A01	H18.30.002	50y	Exc L5-6 RORB TTC12	exc
ATGGATCGTGACCGAA-10L8TX_181031_002_A01	H18.30.002	50y	Inh L3-5 SST ADGRG6	inh
ATGGATCGTGCAAGAC-10L8TX_181031_002_A01	H18.30.002	50y	Exc L2-3 LINC00507 FREM3	exc
ATGGATCTCAAGTGGG-10L8TX_181031_002_A01	H18.30.002	50y	Exc L3-5 RORB ESR1	exc
ATGGATCTCCTGTAAG-10L8TX_181031_002_A01	H18.30.002	50y	Exc L2-3 LINC00507 FREM3	exc
ATGGATCTCTGACCCT-10L8TX_181031_002_A01	H18.30.002	50y	Exc L2-3 LINC00507 FREM3	exc
ATGGGAGCACCAGCCA-10L8TX_181031_002_A01	H18.30.002	50y	Exc L2 LAMP5 LTK	exc
ATGGGAGCAGTATACC-10L8TX_181031_002_A01	H18.30.002	50y	Inh L3-6 SST HPGD	inh
ATGGGAGCATACAGCT-10L8TX_181031_002_A01	H18.30.002	50y	Exc L2-3 LINC00507 FREM3	exc
ATGGGAGGTCCACAGC-10L8TX_181031_002_A01	H18.30.002	50y	Inh L1-4 LAMP5 LCP2	inh
ATGGGAGGTCGGCACT-10L8TX_181031_002_A01	H18.30.002	50y	Inh L2-3 VIP CASC6	inh
ATGGGAGGTGCCGTTG-10L8TX_181031_002_A01	H18.30.002	50y	Exc L3-4 RORB CARM1P1	exc
ATGGGAGTCAACGTGT-10L8TX_181031_002_A01	H18.30.002	50y	Inh L3-5 SST ADGRG6	inh
ATGGGAGTCGGATAAA-10L8TX_181031_002_A01	H18.30.002	50y	Exc L2-3 LINC00507 FREM3	exc
ATGGGTTAGACGGTCA-10L8TX_181031_002_A01	H18.30.002	50y	Exc L4-6 FEZF2 IL26	exc
ATGGGTTAGAGGATCC-10L8TX_181031_002_A01	H18.30.002	50y	Exc L2-4 LINC00507 GLP2R	exc
ATGGGTTCACGTCGTG-10L8TX_181031_002_A01	H18.30.002	50y	Inh L1-2 VIP PCDH20	inh
ATGGGTTCAGCGTATT-10L8TX_181031_002_A01	H18.30.002	50y	Exc L4-5 RORB FOLH1B	exc
ATGGGTTGTAGACTGG-10L8TX_181031_002_A01	H18.30.002	50y	Exc L4-6 RORB C1R	exc
ATGGGTTTCCTTTAGT-10L8TX_181031_002_A01	H18.30.002	50y	Inh L1 SST NMBR	inh
ATGGGTTTCTCATTTG-10L8TX_181031_002_A01	H18.30.002	50y	Exc L2 LAMP5 LTK	exc
ATGGTTGAGGCACCAA-10L8TX_181031_002_A01	H18.30.002	50y	Exc L2-3 LINC00507 FREM3	exc
ATGGTTGTCACGGGAA-10L8TX_181031_002_A01	H18.30.002	50y	Exc L3-5 RORB ESR1	exc
ATGGTTGTCCGTGCGA-10L8TX_181031_002_A01	H18.30.002	50y	Exc L2-4 LINC00507 GLP2R	exc
ATGTCCCAGCTAAACA-10L8TX_181031_002_A01	H18.30.002	50y	Inh L2-5 VIP TYR	inh
ATGTCCCAGGAAAGGT-10L8TX_181031_002_A01	H18.30.002	50y	Inh L1-4 LAMP5 LCP2	inh
ATGTCCCCAATCCTTT-10L8TX_181031_002_A01	H18.30.002	50y	Exc L3-5 RORB ESR1	exc
ATGTCCCCAGACCCGT-10L8TX_181031_002_A01	H18.30.002	50y	Exc L2 LAMP5 LTK	exc
ATGTCCCCAGCAGTGA-10L8TX_181031_002_A01	H18.30.002	50y	Exc L2 LAMP5 LTK	exc
ATGTCCCCAGCCTTCT-10L8TX_181031_002_A01	H18.30.002	50y	Inh L2-5 VIP TYR	inh
ATGTCCCGTGATACTC-10L8TX_181031_002_A01	H18.30.002	50y	Exc L2 LAMP5 LTK	exc
ATGTCCCGTTGCTGAT-10L8TX_181031_002_A01	H18.30.002	50y	Exc L2 LAMP5 LTK	exc
ATGTCCCTCCTGGTCT-10L8TX_181031_002_A01	H18.30.002	50y	Exc L2-3 LINC00507 FREM3	exc
ATGTCCCTCGCCGAGT-10L8TX_181031_002_A01	H18.30.002	50y	Exc L5-6 THEMIS C1QL3	exc
ATGTCCCTCTCACCCA-10L8TX_181031_002_A01	H18.30.002	50y	Inh L1 SST NMBR	inh
ATGTCTTCAAGTCCAT-10L8TX_181031_002_A01	H18.30.002	50y	Exc L4-5 RORB FOLH1B	exc
ATGTCTTCACAAGCTT-10L8TX_181031_002_A01	H18.30.002	50y	Exc L5-6 THEMIS CRABP1	exc
ATGTCTTCACGGTCTG-10L8TX_181031_002_A01	H18.30.002	50y	Inh L2-4 VIP SPAG17	inh
ATGTCTTCACTTCTCG-10L8TX_181031_002_A01	H18.30.002	50y	OPC L1-6 PDGFRA	glia
ATGTCTTCATCTCATT-10L8TX_181031_002_A01	H18.30.002	50y	Inh L1-3 SST CALB1	inh
ATTACCTAGGTCTTTG-10L8TX_181031_002_A01	H18.30.002	50y	Exc L3-5 RORB ESR1	exc
ATTACCTAGTAACGTA-10L8TX_181031_002_A01	H18.30.002	50y	Exc L4-6 FEZF2 IL26	exc
ATTACCTCACTGTCCT-10L8TX_181031_002_A01	H18.30.002	50y	Inh L1 SST NMBR	inh
ATTACCTGTTATGACC-10L8TX_181031_002_A01	H18.30.002	50y	Exc L2-3 LINC00507 FREM3	exc
ATTACCTTCAAGCTTG-10L8TX_181031_002_A01	H18.30.002	50y	Oligo L1-6 OPALIN	glia
ATTACCTTCTCTCTAA-10L8TX_181031_002_A01	H18.30.002	50y	Exc L3-5 RORB COL22A1	exc
ATTACTCAGAGGCGTT-10L8TX_181031_002_A01	H18.30.002	50y	Exc L4-6 RORB SEMA3E	exc
ATTACTCCAGCATGCC-10L8TX_181031_002_A01	H18.30.002	50y	Inh L2-4 PVALB WFDC2	inh
ATTACTCCATATGGCT-10L8TX_181031_002_A01	H18.30.002	50y	Exc L2-3 LINC00507 FREM3	exc
ATTACTCGTGAAGCTG-10L8TX_181031_002_A01	H18.30.002	50y	Exc L3-5 RORB ESR1	exc
ATTACTCGTGAATATG-10L8TX_181031_002_A01	H18.30.002	50y	Exc L2 LAMP5 LTK	exc
ATTACTCGTTACGTAC-10L8TX_181031_002_A01	H18.30.002	50y	Inh L4-6 SST GXYLT2	inh
ATTACTCGTTCGTACA-10L8TX_181031_002_A01	H18.30.002	50y	Exc L5-6 FEZF2 EFTUD1P1	exc
ATTACTCTCCGTTGGG-10L8TX_181031_002_A01	H18.30.002	50y	Astro L1-6 FGFR3 SLC14A1	glia
ATTATCCAGGCTATCT-10L8TX_181031_002_A01	H18.30.002	50y	Exc L2-3 LINC00507 FREM3	exc
ATTATCCAGTCAGGGT-10L8TX_181031_002_A01	H18.30.002	50y	Exc L5-6 THEMIS C1QL3	exc
ATTATCCAGTCGGCAA-10L8TX_181031_002_A01	H18.30.002	50y	Exc L2-3 LINC00507 FREM3	exc
ATTATCCAGTGTGTTC-10L8TX_181031_002_A01	H18.30.002	50y	Exc L3-5 RORB FILIP1L	exc
ATTATCCCACAGTGTT-10L8TX_181031_002_A01	H18.30.002	50y	Inh L2-4 PVALB WFDC2	inh
ATTATCCCAGCCGTCA-10L8TX_181031_002_A01	H18.30.002	50y	Exc L3-5 RORB FILIP1L	exc
ATTATCCGTGAGCTCC-10L8TX_181031_002_A01	H18.30.002	50y	Inh L1-3 SST CALB1	inh
ATTCACTAGCAACAGC-10L8TX_181031_002_A01	H18.30.002	50y	Inh L4-6 PVALB SULF1	inh
ATTCACTAGGTTCCGC-10L8TX_181031_002_A01	H18.30.002	50y	Exc L5-6 THEMIS CRABP1	exc
ATTCACTCATCAGTCA-10L8TX_181031_002_A01	H18.30.002	50y	Inh L2-5 VIP TYR	inh
ATTCACTCATGACGAG-10L8TX_181031_002_A01	H18.30.002	50y	Exc L2-3 LINC00507 FREM3	exc
ATTCACTGTAGAGATT-10L8TX_181031_002_A01	H18.30.002	50y	Exc L2-3 LINC00507 FREM3	exc
ATTCACTGTCATCTAG-10L8TX_181031_002_A01	H18.30.002	50y	Exc L3-4 RORB CARM1P1	exc
ATTCACTTCGTAGCCG-10L8TX_181031_002_A01	H18.30.002	50y	Exc L2-3 LINC00507 FREM3	exc
ATTCACTTCTACTGCC-10L8TX_181031_002_A01	H18.30.002	50y	Exc L2-3 LINC00507 FREM3	exc
ATTCAGGAGGTAGCAC-10L8TX_181031_002_A01	H18.30.002	50y	Exc L5-6 THEMIS FGF10	exc
ATTCAGGCACACAGAG-10L8TX_181031_002_A01	H18.30.002	50y	Exc L5-6 FEZF2 EFTUD1P1	exc
ATTCAGGCAGGCGAAT-10L8TX_181031_002_A01	H18.30.002	50y	Exc L2-3 LINC00507 FREM3	exc
ATTCAGGGTCTACACA-10L8TX_181031_002_A01	H18.30.002	50y	Inh L3-5 SST ADGRG6	inh
ATTCATCAGCGTTCAT-10L8TX_181031_002_A01	H18.30.002	50y	Exc L2-3 LINC00507 FREM3	exc
ATTCATCAGTTCCGTA-10L8TX_181031_002_A01	H18.30.002	50y	Inh L1-4 VIP CHRNA6	inh
ATTCATCGTCGGCTAC-10L8TX_181031_002_A01	H18.30.002	50y	Inh L3-5 SST ADGRG6	inh
ATTCATCGTTGCACGC-10L8TX_181031_002_A01	H18.30.002	50y	Inh L2-6 VIP QPCT	inh
ATTCATCTCCAACCAA-10L8TX_181031_002_A01	H18.30.002	50y	Inh L1-3 SST CALB1	inh
ATTCATCTCTATCACT-10L8TX_181031_002_A01	H18.30.002	50y	Exc L2-4 LINC00507 GLP2R	exc
ATTCCATCAAATGGAT-10L8TX_181031_002_A01	H18.30.002	50y	Exc L3-5 RORB ESR1	exc
ATTCCATGTATGAGCG-10L8TX_181031_002_A01	H18.30.002	50y	Inh L2-6 LAMP5 CA1	inh
ATTCCATGTGCTGCAC-10L8TX_181031_002_A01	H18.30.002	50y	Inh L2-4 SST FRZB	inh
ATTCCATTCCTTATGT-10L8TX_181031_002_A01	H18.30.002	50y	Exc L2 LAMP5 LTK	exc
ATTCCCGAGGTCTACT-10L8TX_181031_002_A01	H18.30.002	50y	Inh L2-5 VIP TYR	inh
ATTCCCGCAACTGGTT-10L8TX_181031_002_A01	H18.30.002	50y	Exc L2-3 LINC00507 FREM3	exc
ATTCCCGCATGAGTAA-10L8TX_181031_002_A01	H18.30.002	50y	Exc L2-3 LINC00507 FREM3	exc
ATTCCCGGTCCTGTCT-10L8TX_181031_002_A01	H18.30.002	50y	Inh L2-4 PVALB WFDC2	inh
ATTCCCGGTGCCTTTC-10L8TX_181031_002_A01	H18.30.002	50y	OPC L1-6 PDGFRA	glia
ATTCCCGGTTCTGACA-10L8TX_181031_002_A01	H18.30.002	50y	Exc L2-4 LINC00507 GLP2R	exc
ATTCCTAAGGAGAGGC-10L8TX_181031_002_A01	H18.30.002	50y	Astro L1-6 FGFR3 SLC14A1	glia
ATTCCTAAGGCACTAG-10L8TX_181031_002_A01	H18.30.002	50y	Inh L2-4 PVALB WFDC2	inh
ATTCCTACAAGATCCT-10L8TX_181031_002_A01	H18.30.002	50y	Exc L3-4 RORB CARM1P1	exc
ATTCCTACACGCAAAG-10L8TX_181031_002_A01	H18.30.002	50y	Exc L4-6 RORB C1R	exc
ATTCCTACAGCTCATA-10L8TX_181031_002_A01	H18.30.002	50y	Exc L2-3 LINC00507 FREM3	exc
ATTCCTACATTCTTCA-10L8TX_181031_002_A01	H18.30.002	50y	Inh L4-5 SST STK32A	inh
ATTCCTATCCACGAAT-10L8TX_181031_002_A01	H18.30.002	50y	Exc L3-5 RORB TWIST2	exc
ATTCGTTAGCATTTCG-10L8TX_181031_002_A01	H18.30.002	50y	Exc L5-6 FEZF2 ABO	exc
ATTCGTTCAGCTATTG-10L8TX_181031_002_A01	H18.30.002	50y	Inh L1-4 VIP OPRM1	inh
ATTCGTTGTAAGGCCA-10L8TX_181031_002_A01	H18.30.002	50y	Exc L3-4 RORB CARM1P1	exc
ATTCGTTGTATTCCGA-10L8TX_181031_002_A01	H18.30.002	50y	Exc L5-6 RORB TTC12	exc
ATTCGTTGTCGAATGG-10L8TX_181031_002_A01	H18.30.002	50y	Inh L2-4 PVALB WFDC2	inh
ATTCGTTTCAACACGT-10L8TX_181031_002_A01	H18.30.002	50y	Exc L2 LAMP5 LTK	exc
ATTCGTTTCGCCGATG-10L8TX_181031_002_A01	H18.30.002	50y	Exc L3-5 RORB ESR1	exc
ATTCGTTTCGTAATGC-10L8TX_181031_002_A01	H18.30.002	50y	Inh L4-6 SST B3GAT2	inh
ATTCTACAGGCGCTTC-10L8TX_181031_002_A01	H18.30.002	50y	Exc L3-5 RORB FILIP1L	exc
ATTCTACAGGTCCTGC-10L8TX_181031_002_A01	H18.30.002	50y	Inh L2-4 PVALB WFDC2	inh
ATTCTACCACTGTCCT-10L8TX_181031_002_A01	H18.30.002	50y	Inh L2-4 PVALB WFDC2	inh
ATTCTACGTACGCGTC-10L8TX_181031_002_A01	H18.30.002	50y	Exc L4-5 RORB FOLH1B	exc
ATTCTACTCACGATAC-10L8TX_181031_002_A01	H18.30.002	50y	Exc L4-5 RORB DAPK2	exc
ATTCTACTCCCTGTTG-10L8TX_181031_002_A01	H18.30.002	50y	Exc L2-4 LINC00507 GLP2R	exc
ATTCTACTCGTGGGAA-10L8TX_181031_002_A01	H18.30.002	50y	Exc L4-5 RORB FOLH1B	outlier
ATTCTTGCAAGTATCC-10L8TX_181031_002_A01	H18.30.002	50y	Exc L2-3 LINC00507 FREM3	exc
ATTCTTGGTCCCGGTA-10L8TX_181031_002_A01	H18.30.002	50y	Inh L4-5 SST STK32A	inh
ATTCTTGGTTAGAGTA-10L8TX_181031_002_A01	H18.30.002	50y	Exc L2-3 LINC00507 FREM3	exc
ATTCTTGGTTATAGAG-10L8TX_181031_002_A01	H18.30.002	50y	Inh L1-2 GAD1 MC4R	inh
ATTCTTGTCACTACGA-10L8TX_181031_002_A01	H18.30.002	50y	Exc L2-3 LINC00507 FREM3	exc
ATTCTTGTCTTTGCTA-10L8TX_181031_002_A01	H18.30.002	50y	Inh L1-2 LAMP5 DBP	inh
ATTGGGTAGATTCGCT-10L8TX_181031_002_A01	H18.30.002	50y	Exc L2-3 LINC00507 FREM3	exc
ATTGGGTAGGGTTTCT-10L8TX_181031_002_A01	H18.30.002	50y	Exc L5-6 THEMIS C1QL3	exc
ATTGGGTAGTAACGAT-10L8TX_181031_002_A01	H18.30.002	50y	Exc L2-3 LINC00507 FREM3	exc
ATTGGGTCACAAGTGG-10L8TX_181031_002_A01	H18.30.002	50y	Inh L1-3 SST CALB1	inh
ATTGGGTCATCCTAAG-10L8TX_181031_002_A01	H18.30.002	50y	Inh L2-4 SST FRZB	inh
ATTGGGTGTTCATCGA-10L8TX_181031_002_A01	H18.30.002	50y	Inh L1-3 VIP ADAMTSL1	inh
ATTGGGTGTTCGAACT-10L8TX_181031_002_A01	H18.30.002	50y	Exc L2 LAMP5 LTK	exc
ATTGGGTGTTGTTGAC-10L8TX_181031_002_A01	H18.30.002	50y	Exc L2-3 LINC00507 FREM3	exc
ATTGGGTGTTTGTGGT-10L8TX_181031_002_A01	H18.30.002	50y	Exc L2-3 LINC00507 FREM3	exc
ATTGGGTTCAGGTAAA-10L8TX_181031_002_A01	H18.30.002	50y	Inh L1-4 LAMP5 LCP2	inh
ATTGGGTTCCAACTGA-10L8TX_181031_002_A01	H18.30.002	50y	Inh L3-5 SST ADGRG6	inh
ATTGTTCAGGCACCAA-10L8TX_181031_002_A01	H18.30.002	50y	Exc L5-6 THEMIS C1QL3	exc
ATTGTTCCAACAACAA-10L8TX_181031_002_A01	H18.30.002	50y	Exc L3-5 RORB ESR1	exc
ATTGTTCGTCTGATCA-10L8TX_181031_002_A01	H18.30.002	50y	Exc L5-6 THEMIS C1QL3	exc
ATTGTTCGTCTGTGGC-10L8TX_181031_002_A01	H18.30.002	50y	Inh L1-3 VIP CHRM2	inh
ATTTACCAGAACAGGA-10L8TX_181031_002_A01	H18.30.002	50y	Exc L3-5 RORB COL22A1	exc
ATTTACCCACTCAGAT-10L8TX_181031_002_A01	H18.30.002	50y	Oligo L1-6 OPALIN	glia
ATTTACCCAGAGTTCT-10L8TX_181031_002_A01	H18.30.002	50y	Inh L1-2 LAMP5 DBP	inh
ATTTACCCATCTCGTC-10L8TX_181031_002_A01	H18.30.002	50y	Exc L5-6 RORB TTC12	exc
ATTTACCGTATGTCCA-10L8TX_181031_002_A01	H18.30.002	50y	Exc L2-3 LINC00507 FREM3	exc
ATTTACCGTGGAAATT-10L8TX_181031_002_A01	H18.30.002	50y	Inh L1-2 GAD1 MC4R	inh
ATTTACCTCGATCCAA-10L8TX_181031_002_A01	H18.30.002	50y	Inh L1-3 SST CALB1	inh
ATTTACCTCTGTGCAA-10L8TX_181031_002_A01	H18.30.002	50y	Exc L2-3 LINC00507 FREM3	exc
ATTTCACAGTTACGAA-10L8TX_181031_002_A01	H18.30.002	50y	Exc L5-6 THEMIS FGF10	exc
ATTTCACCAGCTGAAG-10L8TX_181031_002_A01	H18.30.002	50y	Exc L2-3 LINC00507 FREM3	exc
ATTTCACCATCCTCAC-10L8TX_181031_002_A01	H18.30.002	50y	Exc L2-3 LINC00507 FREM3	exc
ATTTCACTCACACCGG-10L8TX_181031_002_A01	H18.30.002	50y	Exc L5-6 THEMIS C1QL3	exc
ATTTCTGAGCACTGGA-10L8TX_181031_002_A01	H18.30.002	50y	Exc L2-3 LINC00507 FREM3	exc
ATTTCTGAGGGTCAAC-10L8TX_181031_002_A01	H18.30.002	50y	Exc L2 LAMP5 LTK	exc
ATTTCTGCAGAGGGTT-10L8TX_181031_002_A01	H18.30.002	50y	Inh L2-6 LAMP5 CA1	inh
ATTTCTGCAGGACAGT-10L8TX_181031_002_A01	H18.30.002	50y	Exc L3-5 RORB FILIP1L	exc
ATTTCTGTCAAGATAG-10L8TX_181031_002_A01	H18.30.002	50y	Inh L4-5 SST STK32A	inh
CAAAGAAAGACGACTG-10L8TX_181031_002_A01	H18.30.002	50y	Exc L5-6 FEZF2 ABO	exc
CAAAGAAAGGGCCAAT-10L8TX_181031_002_A01	H18.30.002	50y	Exc L2-3 LINC00507 FREM3	exc
CAAAGAAAGGTCGACA-10L8TX_181031_002_A01	H18.30.002	50y	Inh L5-6 SST KLHDC8A	inh
CAAAGAAAGTCGGCCT-10L8TX_181031_002_A01	H18.30.002	50y	Exc L4-6 FEZF2 IL26	exc
CAAAGAACAAGATGGC-10L8TX_181031_002_A01	H18.30.002	50y	Exc L5-6 THEMIS DCSTAMP	exc
CAAAGAACAATTGAAG-10L8TX_181031_002_A01	H18.30.002	50y	Exc L3-5 RORB ESR1	exc
CAAAGAAGTCAGACTT-10L8TX_181031_002_A01	H18.30.002	50y	Exc L5-6 THEMIS FGF10	exc
CAAAGAAGTGGTCTAT-10L8TX_181031_002_A01	H18.30.002	50y	Exc L2-3 LINC00507 FREM3	exc
CAAAGAATCATTCGTT-10L8TX_181031_002_A01	H18.30.002	50y	Exc L4-5 RORB FOLH1B	exc
CAACAACAGCCTGTGC-10L8TX_181031_002_A01	H18.30.002	50y	Inh L2-4 PVALB WFDC2	inh
CAACAACAGTGCCTCG-10L8TX_181031_002_A01	H18.30.002	50y	Exc L2-3 LINC00507 FREM3	exc
CAACAACAGTGGTTCT-10L8TX_181031_002_A01	H18.30.002	50y	Exc L4-6 FEZF2 IL26	exc
CAACAACCATATTCGG-10L8TX_181031_002_A01	H18.30.002	50y	Exc L4-6 RORB SEMA3E	exc
CAACAACGTATCCCAA-10L8TX_181031_002_A01	H18.30.002	50y	Exc L2 LAMP5 LTK	exc
CAACAACGTATTGGCT-10L8TX_181031_002_A01	H18.30.002	50y	Exc L5-6 THEMIS C1QL3	outlier
CAACAACGTCAGTCCG-10L8TX_181031_002_A01	H18.30.002	50y	Exc L2 LAMP5 LTK	exc
CAACAACGTTCAGGTT-10L8TX_181031_002_A01	H18.30.002	50y	Inh L1-2 VIP LBH	inh
CAACAACTCACGAGGA-10L8TX_181031_002_A01	H18.30.002	50y	Inh L2-5 VIP TYR	inh
CAACAGTAGTTACGAA-10L8TX_181031_002_A01	H18.30.002	50y	Inh L4-6 PVALB SULF1	inh
CAACAGTCAAGCTGTT-10L8TX_181031_002_A01	H18.30.002	50y	Inh L1-3 SST CALB1	inh
CAACAGTCAATTGCTG-10L8TX_181031_002_A01	H18.30.002	50y	Exc L5-6 THEMIS FGF10	exc
CAACAGTGTACCTAGT-10L8TX_181031_002_A01	H18.30.002	50y	Exc L4-5 RORB FOLH1B	exc
CAACAGTGTCGGATTT-10L8TX_181031_002_A01	H18.30.002	50y	Exc L2 LAMP5 LTK	exc
CAACAGTGTCTTTCTA-10L8TX_181031_002_A01	H18.30.002	50y	Exc L5-6 THEMIS CRABP1	exc
CAACAGTGTGCTCGTG-10L8TX_181031_002_A01	H18.30.002	50y	Inh L2-4 PVALB WFDC2	inh
CAACAGTTCCATGATG-10L8TX_181031_002_A01	H18.30.002	50y	Exc L3-5 RORB TWIST2	exc
CAACCAAAGCTGTACT-10L8TX_181031_002_A01	H18.30.002	50y	Exc L2-3 LINC00507 FREM3	exc
CAACCAACACGTACTA-10L8TX_181031_002_A01	H18.30.002	50y	Inh L1 SST NMBR	inh
CAACCAACAGGTACGA-10L8TX_181031_002_A01	H18.30.002	50y	Exc L4-5 RORB FOLH1B	exc
CAACCAAGTCCTATAG-10L8TX_181031_002_A01	H18.30.002	50y	Oligo L1-6 OPALIN	glia
CAACCAAGTCCTGTTC-10L8TX_181031_002_A01	H18.30.002	50y	Inh L4-6 PVALB SULF1	inh
CAACCAAGTGCCTTTC-10L8TX_181031_002_A01	H18.30.002	50y	Exc L2-3 LINC00507 FREM3	exc
CAACCAAGTTGTGGAG-10L8TX_181031_002_A01	H18.30.002	50y	Inh L2-4 PVALB WFDC2	inh
CAACCAAGTTTACTTC-10L8TX_181031_002_A01	H18.30.002	50y	Exc L3-4 RORB CARM1P1	exc
CAACCAATCCAGCAAT-10L8TX_181031_002_A01	H18.30.002	50y	Exc L2-3 LINC00507 FREM3	exc
CAACCAATCTCGGTAA-10L8TX_181031_002_A01	H18.30.002	50y	Inh L3-5 SST ADGRG6	inh
CAACCAATCTCTGCTG-10L8TX_181031_002_A01	H18.30.002	50y	Inh L2-6 LAMP5 CA1	inh
CAACCTCAGACCACGA-10L8TX_181031_002_A01	H18.30.002	50y	Oligo L1-6 OPALIN	glia
CAACCTCAGCATGCGA-10L8TX_181031_002_A01	H18.30.002	50y	Inh L1-3 SST CALB1	inh
CAACCTCAGCCGTTGC-10L8TX_181031_002_A01	H18.30.002	50y	Inh L1-3 VIP CHRM2	inh
CAACCTCCACCCTAGG-10L8TX_181031_002_A01	H18.30.002	50y	Exc L3-5 RORB ESR1	exc
CAACCTCCAGAGTGTG-10L8TX_181031_002_A01	H18.30.002	50y	Exc L2-3 LINC00507 FREM3	exc
CAACCTCCATCGAACT-10L8TX_181031_002_A01	H18.30.002	50y	Exc L4-5 RORB FOLH1B	exc
CAACCTCGTTCGGTAT-10L8TX_181031_002_A01	H18.30.002	50y	Inh L1-3 SST CALB1	inh
CAACGATAGATGCCGA-10L8TX_181031_002_A01	H18.30.002	50y	Exc L2-3 LINC00507 FREM3	exc
CAACGATAGATGCGAC-10L8TX_181031_002_A01	H18.30.002	50y	Exc L2-3 LINC00507 FREM3	exc
CAACGATAGCAAGTGC-10L8TX_181031_002_A01	H18.30.002	50y	Exc L3-5 RORB ESR1	exc
CAACGATAGCGCACAA-10L8TX_181031_002_A01	H18.30.002	50y	Exc L3-5 RORB FILIP1L	exc
CAACGATAGCTTGTTG-10L8TX_181031_002_A01	H18.30.002	50y	Inh L1-4 LAMP5 LCP2	inh
CAACGATCAAATTAGG-10L8TX_181031_002_A01	H18.30.002	50y	Exc L2 LAMP5 LTK	exc
CAACGATCACCTATCC-10L8TX_181031_002_A01	H18.30.002	50y	Exc L3-5 RORB FILIP1L	exc
CAACGATGTACCGCGT-10L8TX_181031_002_A01	H18.30.002	50y	Exc L2-3 LINC00507 FREM3	exc
CAACGATGTCAGCGTC-10L8TX_181031_002_A01	H18.30.002	50y	Inh L2-4 PVALB WFDC2	inh
CAACGATGTCTCGGGT-10L8TX_181031_002_A01	H18.30.002	50y	Inh L2-3 VIP CASC6	inh
CAACGATTCGAAGCCC-10L8TX_181031_002_A01	H18.30.002	50y	Inh L2-6 LAMP5 CA1	inh
CAACGATTCGGTCTAA-10L8TX_181031_002_A01	H18.30.002	50y	Exc L4-6 RORB SEMA3E	exc
CAACGATTCTCATAGG-10L8TX_181031_002_A01	H18.30.002	50y	Exc L2 LAMP5 LTK	exc
CAACGGCAGACATCAA-10L8TX_181031_002_A01	H18.30.002	50y	Exc L5-6 RORB TTC12	exc
CAACGGCAGGTGCTAG-10L8TX_181031_002_A01	H18.30.002	50y	Exc L2-3 LINC00507 FREM3	exc
CAACGGCCAGTCGTTA-10L8TX_181031_002_A01	H18.30.002	50y	Inh L2-4 PVALB WFDC2	inh
CAACGGCTCGAGATGG-10L8TX_181031_002_A01	H18.30.002	50y	Exc L3-5 RORB FILIP1L	exc
CAACGGCTCTAAACGC-10L8TX_181031_002_A01	H18.30.002	50y	Exc L5-6 THEMIS FGF10	exc
CAAGACTAGAAATTCG-10L8TX_181031_002_A01	H18.30.002	50y	Exc L2-3 LINC00507 FREM3	exc
CAAGACTAGCGAACTG-10L8TX_181031_002_A01	H18.30.002	50y	Exc L5-6 THEMIS C1QL3	exc
CAAGACTAGGAGGCAG-10L8TX_181031_002_A01	H18.30.002	50y	Astro L1-6 FGFR3 SLC14A1	glia
CAAGACTAGGCCCACT-10L8TX_181031_002_A01	H18.30.002	50y	Exc L2-3 LINC00507 FREM3	exc
CAAGACTCAGGCGAAT-10L8TX_181031_002_A01	H18.30.002	50y	Exc L2-3 LINC00507 FREM3	exc
CAAGACTGTAGCGTCC-10L8TX_181031_002_A01	H18.30.002	50y	Inh L4-6 SST B3GAT2	inh
CAAGACTTCGTGGGAA-10L8TX_181031_002_A01	H18.30.002	50y	Exc L2-3 LINC00507 FREM3	exc
CAAGAGGAGTCACACT-10L8TX_181031_002_A01	H18.30.002	50y	Exc L5-6 THEMIS C1QL3	exc
CAAGAGGCAACAGATA-10L8TX_181031_002_A01	H18.30.002	50y	Exc L2-3 LINC00507 FREM3	exc
CAAGAGGCAGAGGTTG-10L8TX_181031_002_A01	H18.30.002	50y	Exc L2 LAMP5 LTK	exc
CAAGAGGCATCGGCCA-10L8TX_181031_002_A01	H18.30.002	50y	Exc L5-6 THEMIS C1QL3	exc
CAAGAGGGTCCAAATC-10L8TX_181031_002_A01	H18.30.002	50y	Exc L2-3 LINC00507 FREM3	exc
CAAGAGGGTGCTCTTC-10L8TX_181031_002_A01	H18.30.002	50y	Inh L1-3 VIP GGH	inh
CAAGAGGGTTACACTG-10L8TX_181031_002_A01	H18.30.002	50y	Inh L3-5 SST ADGRG6	inh
CAAGAGGTCGCATTAG-10L8TX_181031_002_A01	H18.30.002	50y	Exc L2-3 LINC00507 FREM3	exc
CAAGCTACACAGCATT-10L8TX_181031_002_A01	H18.30.002	50y	Exc L2-4 LINC00507 GLP2R	exc
CAAGCTACACCGGTCA-10L8TX_181031_002_A01	H18.30.002	50y	Exc L2-3 LINC00507 FREM3	exc
CAAGCTATCACGACTA-10L8TX_181031_002_A01	H18.30.002	50y	Inh L1-4 LAMP5 LCP2	inh
CAAGCTATCGGACTGC-10L8TX_181031_002_A01	H18.30.002	50y	Exc L4-6 RORB SEMA3E	exc
CAAGCTATCGTAACTG-10L8TX_181031_002_A01	H18.30.002	50y	Exc L2-3 LINC00507 FREM3	exc
CAAGCTATCGTCGACG-10L8TX_181031_002_A01	H18.30.002	50y	Exc L3-5 RORB ESR1	exc
CAAGCTATCGTGCATA-10L8TX_181031_002_A01	H18.30.002	50y	Exc L3-5 RORB ESR1	exc
CAAGCTATCTGCGAGC-10L8TX_181031_002_A01	H18.30.002	50y	Exc L5-6 THEMIS DCSTAMP	exc
CAAGGGAAGACTTCAC-10L8TX_181031_002_A01	H18.30.002	50y	Exc L4-6 RORB C1R	exc
CAAGGGAAGCCTATTG-10L8TX_181031_002_A01	H18.30.002	50y	Exc L5-6 SLC17A7 IL15	exc
CAAGGGAAGGCGTTGA-10L8TX_181031_002_A01	H18.30.002	50y	Inh L4-5 SST STK32A	inh
CAAGGGAAGTGTTGAA-10L8TX_181031_002_A01	H18.30.002	50y	Exc L2 LAMP5 LTK	exc
CAAGGGAGTAGCTTAC-10L8TX_181031_002_A01	H18.30.002	50y	Exc L2-3 LINC00507 FREM3	exc
CAAGGGAGTAGGACCA-10L8TX_181031_002_A01	H18.30.002	50y	Exc L2-3 LINC00507 FREM3	exc
CAAGGGAGTCTCCCTA-10L8TX_181031_002_A01	H18.30.002	50y	Inh L4-5 SST STK32A	inh
CAAGGGATCATAGAGA-10L8TX_181031_002_A01	H18.30.002	50y	Inh L4-5 SST STK32A	inh
CAAGGGATCGATTGGT-10L8TX_181031_002_A01	H18.30.002	50y	Exc L2 LAMP5 LTK	exc
CAATACGAGGACTAAT-10L8TX_181031_002_A01	H18.30.002	50y	Inh L1-3 VIP GGH	inh
CAATACGCAAGGCAAC-10L8TX_181031_002_A01	H18.30.002	50y	Exc L2-4 LINC00507 GLP2R	exc
CAATACGCACCAGTTA-10L8TX_181031_002_A01	H18.30.002	50y	Exc L2-3 LINC00507 FREM3	exc
CAATACGTCAACGCTA-10L8TX_181031_002_A01	H18.30.002	50y	Exc L2-3 LINC00507 FREM3	exc
CAATACGTCCGTGCGA-10L8TX_181031_002_A01	H18.30.002	50y	Inh L1 SST NMBR	inh
CAATACGTCGATTGAC-10L8TX_181031_002_A01	H18.30.002	50y	Inh L4-6 PVALB SULF1	inh
CAATACGTCGCGTGAC-10L8TX_181031_002_A01	H18.30.002	50y	Exc L5-6 FEZF2 EFTUD1P1	exc
CAATCGAAGAAACCAT-10L8TX_181031_002_A01	H18.30.002	50y	Exc L2-3 LINC00507 FREM3	exc
CAATCGAGTGAGATAT-10L8TX_181031_002_A01	H18.30.002	50y	Exc L2-3 LINC00507 FREM3	exc
CAATGACAGGTTCAGG-10L8TX_181031_002_A01	H18.30.002	50y	Exc L2-3 LINC00507 FREM3	exc
CAATGACCAAGGTCAG-10L8TX_181031_002_A01	H18.30.002	50y	Inh L1-2 SST BAGE2	inh
CAATGACCACGTGAGA-10L8TX_181031_002_A01	H18.30.002	50y	Exc L3-5 RORB FILIP1L	exc
CAATGACGTCGAAGCA-10L8TX_181031_002_A01	H18.30.002	50y	Exc L3-5 RORB ESR1	exc
CAATGACTCCATCTGC-10L8TX_181031_002_A01	H18.30.002	50y	Exc L5-6 FEZF2 ABO	outlier
CAATGACTCCGTATAG-10L8TX_181031_002_A01	H18.30.002	50y	Inh L2-4 VIP SPAG17	inh
CAATGACTCTCGGTAA-10L8TX_181031_002_A01	H18.30.002	50y	Inh L2-4 PVALB WFDC2	inh
CAATGACTCTTGTGCC-10L8TX_181031_002_A01	H18.30.002	50y	Exc L2-3 LINC00507 FREM3	exc
CAATTTCAGAAGTCTA-10L8TX_181031_002_A01	H18.30.002	50y	Exc L2-3 LINC00507 FREM3	exc
CAATTTCAGCCATGCC-10L8TX_181031_002_A01	H18.30.002	50y	Exc L2-3 LINC00507 FREM3	exc
CAATTTCAGGTAGTCG-10L8TX_181031_002_A01	H18.30.002	50y	Exc L3-5 RORB ESR1	exc
CAATTTCAGGTGATCG-10L8TX_181031_002_A01	H18.30.002	50y	Exc L5-6 FEZF2 ABO	exc
CAATTTCCACTTGTGA-10L8TX_181031_002_A01	H18.30.002	50y	Exc L5-6 THEMIS C1QL3	exc
CACAACAAGTTTGCTG-10L8TX_181031_002_A01	H18.30.002	50y	Exc L5-6 FEZF2 ABO	exc
CACAACATCTAAGCGT-10L8TX_181031_002_A01	H18.30.002	50y	Exc L4-5 RORB FOLH1B	outlier
CACACAAAGACATACA-10L8TX_181031_002_A01	H18.30.002	50y	Exc L3-5 RORB ESR1	exc
CACACAAAGACCAAGC-10L8TX_181031_002_A01	H18.30.002	50y	Inh L1-2 GAD1 MC4R	inh
CACACAACAACTGTGT-10L8TX_181031_002_A01	H18.30.002	50y	Exc L2-3 LINC00507 FREM3	exc
CACACAATCCGAGATT-10L8TX_181031_002_A01	H18.30.002	50y	Inh L1-3 SST CALB1	inh
CACAGATAGAAGCTGC-10L8TX_181031_002_A01	H18.30.002	50y	Exc L4-6 RORB SEMA3E	exc
CACAGATCATGTCTAG-10L8TX_181031_002_A01	H18.30.002	50y	Inh L1-3 VIP ADAMTSL1	inh
CACAGATGTATCGTTG-10L8TX_181031_002_A01	H18.30.002	50y	Inh L4-6 SST B3GAT2	inh
CACAGATGTTCTATCT-10L8TX_181031_002_A01	H18.30.002	50y	Inh L2-4 PVALB WFDC2	inh
CACAGATGTTGTACGT-10L8TX_181031_002_A01	H18.30.002	50y	Exc L2-3 LINC00507 FREM3	exc
CACAGATTCTCGACGG-10L8TX_181031_002_A01	H18.30.002	50y	Inh L1-3 SST CALB1	inh
CACAGGCCAGAGATGC-10L8TX_181031_002_A01	H18.30.002	50y	Exc L2 LAMP5 LTK	exc
CACAGGCCAGATTTCG-10L8TX_181031_002_A01	H18.30.002	50y	Exc L4-6 FEZF2 IL26	exc
CACAGGCGTTGCTCCT-10L8TX_181031_002_A01	H18.30.002	50y	Inh L1-3 PAX6 SYT6	inh
CACAGGCTCATTCCTA-10L8TX_181031_002_A01	H18.30.002	50y	Exc L5-6 FEZF2 ABO	exc
CACAGGCTCCTTATCA-10L8TX_181031_002_A01	H18.30.002	50y	Inh L3-5 SST ADGRG6	inh
CACAGGCTCGAATCCA-10L8TX_181031_002_A01	H18.30.002	50y	Inh L1-2 GAD1 MC4R	inh
CACATGAAGATACAGT-10L8TX_181031_002_A01	H18.30.002	50y	Inh L1-2 GAD1 MC4R	inh
CACATGAAGGGTTAGC-10L8TX_181031_002_A01	H18.30.002	50y	Exc L5-6 THEMIS C1QL3	exc
CACATGACAATGAAAC-10L8TX_181031_002_A01	H18.30.002	50y	Inh L2-6 VIP QPCT	inh
CACATGACACTACACA-10L8TX_181031_002_A01	H18.30.002	50y	Exc L2 LAMP5 LTK	exc
CACATGACATCCGAAT-10L8TX_181031_002_A01	H18.30.002	50y	Exc L2-3 LINC00507 FREM3	exc
CACATGAGTACAATAG-10L8TX_181031_002_A01	H18.30.002	50y	Exc L2-3 LINC00507 FREM3	exc
CACATGAGTCTGTGAT-10L8TX_181031_002_A01	H18.30.002	50y	Exc L2-3 LINC00507 FREM3	exc
CACATGAGTTGCGTAT-10L8TX_181031_002_A01	H18.30.002	50y	Exc L2 LAMP5 LTK	exc
CACATGATCCCTCTAG-10L8TX_181031_002_A01	H18.30.002	50y	Exc L2-4 LINC00507 GLP2R	exc
CACATGATCGAACGCC-10L8TX_181031_002_A01	H18.30.002	50y	Inh L1-4 LAMP5 LCP2	inh
CACCAAAAGTCACAGG-10L8TX_181031_002_A01	H18.30.002	50y	Inh L2-4 VIP CBLN1	inh
CACCAAACAGTTGTCA-10L8TX_181031_002_A01	H18.30.002	50y	Exc L3-5 RORB FILIP1L	exc
CACCAAAGTACGCGTC-10L8TX_181031_002_A01	H18.30.002	50y	Exc L5-6 FEZF2 EFTUD1P1	exc
CACCAAATCAGAGTTC-10L8TX_181031_002_A01	H18.30.002	50y	Exc L4-6 FEZF2 IL26	exc
CACCAAATCTTCACGC-10L8TX_181031_002_A01	H18.30.002	50y	Exc L4-5 RORB DAPK2	exc
CACCGTTAGCTATCCA-10L8TX_181031_002_A01	H18.30.002	50y	Inh L1-3 SST CALB1	inh
CACCGTTGTAAGTTGA-10L8TX_181031_002_A01	H18.30.002	50y	Inh L1-4 LAMP5 LCP2	inh
CACCGTTGTGAAGCGT-10L8TX_181031_002_A01	H18.30.002	50y	Inh L3-6 VIP HS3ST3A1	inh
CACCGTTTCAAGTGGG-10L8TX_181031_002_A01	H18.30.002	50y	Exc L2 LAMP5 LTK	exc
CACCGTTTCCTGTACC-10L8TX_181031_002_A01	H18.30.002	50y	Inh L2-4 SST FRZB	inh
CACGAATAGCACTCAT-10L8TX_181031_002_A01	H18.30.002	50y	Exc L3-5 RORB COL22A1	exc
CACGAATAGCTCTTCC-10L8TX_181031_002_A01	H18.30.002	50y	Exc L2-4 LINC00507 GLP2R	exc
CACGAATAGGGCCAAT-10L8TX_181031_002_A01	H18.30.002	50y	Inh L1-3 SST CALB1	inh
CACGAATCAACAAAGT-10L8TX_181031_002_A01	H18.30.002	50y	Exc L2-4 LINC00507 GLP2R	exc
CACGAATGTTTACGTG-10L8TX_181031_002_A01	H18.30.002	50y	Exc L2-3 LINC00507 FREM3	exc
CACGAATTCACTGAAC-10L8TX_181031_002_A01	H18.30.002	50y	Exc L4-6 RORB C1R	exc
CACGAATTCCCAAGCG-10L8TX_181031_002_A01	H18.30.002	50y	Inh L2-4 PVALB WFDC2	inh
CACGAATTCGGACGTC-10L8TX_181031_002_A01	H18.30.002	50y	Exc L5-6 RORB TTC12	exc
CACGAATTCTGTGCAA-10L8TX_181031_002_A01	H18.30.002	50y	Exc L5-6 FEZF2 EFTUD1P1	exc
CACGGGTAGATCCTAC-10L8TX_181031_002_A01	H18.30.002	50y	Exc L3-5 RORB COL22A1	exc
CACGGGTAGTGGTGAC-10L8TX_181031_002_A01	H18.30.002	50y	Exc L2-3 LINC00507 FREM3	exc
CACGGGTCAACCGCTG-10L8TX_181031_002_A01	H18.30.002	50y	Exc L5-6 FEZF2 ABO	exc
CACGGGTCAATAGAGT-10L8TX_181031_002_A01	H18.30.002	50y	Exc L5-6 THEMIS C1QL3	exc
CACGGGTCACAAATCC-10L8TX_181031_002_A01	H18.30.002	50y	Inh L2-4 PVALB WFDC2	inh
CACGGGTCAGCACGAA-10L8TX_181031_002_A01	H18.30.002	50y	Exc L5-6 THEMIS C1QL3	exc
CACGGGTGTGTGTCGC-10L8TX_181031_002_A01	H18.30.002	50y	Exc L4-6 RORB SEMA3E	exc
CACGGGTGTTTGAACC-10L8TX_181031_002_A01	H18.30.002	50y	Exc L4-5 RORB DAPK2	exc
CACGGGTTCATGAGGG-10L8TX_181031_002_A01	H18.30.002	50y	Inh L1-3 SST CALB1	inh
CACGTGGAGATCGGTG-10L8TX_181031_002_A01	H18.30.002	50y	Inh L4-5 PVALB MEPE	inh
CACGTGGCAACTGTGT-10L8TX_181031_002_A01	H18.30.002	50y	Exc L2 LAMP5 LTK	exc
CACGTGGCAGCGTAGA-10L8TX_181031_002_A01	H18.30.002	50y	Exc L5-6 FEZF2 ABO	exc
CACGTGGCATCGTGGC-10L8TX_181031_002_A01	H18.30.002	50y	Exc L3-4 RORB CARM1P1	exc
CACGTGGTCCAGCTCT-10L8TX_181031_002_A01	H18.30.002	50y	Exc L2-3 LINC00507 FREM3	exc
CACGTTCAGATAGGGA-10L8TX_181031_002_A01	H18.30.002	50y	Exc L4-5 RORB FOLH1B	exc
CACGTTCAGGCATGCA-10L8TX_181031_002_A01	H18.30.002	50y	Exc L2-3 LINC00507 FREM3	exc
CACGTTCAGGCCTTCG-10L8TX_181031_002_A01	H18.30.002	50y	Exc L2 LAMP5 LTK	exc
CACGTTCCAAGCGAGT-10L8TX_181031_002_A01	H18.30.002	50y	Exc L2-3 LINC00507 FREM3	exc
CACGTTCCAAGCTGTT-10L8TX_181031_002_A01	H18.30.002	50y	Inh L2-4 PVALB WFDC2	inh
CACGTTCCACTGTGAT-10L8TX_181031_002_A01	H18.30.002	50y	Exc L2-3 LINC00507 FREM3	exc
CACGTTCCAGAGTTCT-10L8TX_181031_002_A01	H18.30.002	50y	Exc L3-5 RORB ESR1	outlier
CACGTTCCAGGGACTA-10L8TX_181031_002_A01	H18.30.002	50y	Exc L2 LAMP5 LTK	exc
CACGTTCGTCACAATC-10L8TX_181031_002_A01	H18.30.002	50y	Exc L2-3 LINC00507 FREM3	exc
CACGTTCGTCGTACAT-10L8TX_181031_002_A01	H18.30.002	50y	Exc L2-3 LINC00507 FREM3	exc
CACGTTCGTTCCGCTT-10L8TX_181031_002_A01	H18.30.002	50y	Exc L2-3 LINC00507 FREM3	exc
CACGTTCGTTCGGCCA-10L8TX_181031_002_A01	H18.30.002	50y	Exc L2-3 LINC00507 FREM3	exc
CACGTTCGTTCTCACC-10L8TX_181031_002_A01	H18.30.002	50y	Exc L2-3 LINC00507 FREM3	exc
CACGTTCTCAATGTCG-10L8TX_181031_002_A01	H18.30.002	50y	Oligo L1-6 OPALIN	glia
CACGTTCTCTTGAGCA-10L8TX_181031_002_A01	H18.30.002	50y	Inh L2-4 SST FRZB	inh
CACTAAGAGGCGCTTC-10L8TX_181031_002_A01	H18.30.002	50y	Exc L5-6 FEZF2 EFTUD1P1	exc
CACTAAGCAAGTTCGT-10L8TX_181031_002_A01	H18.30.002	50y	Exc L5-6 RORB TTC12	exc
CACTAAGGTCCCTCAT-10L8TX_181031_002_A01	H18.30.002	50y	Inh L2-4 PVALB WFDC2	inh
CACTAAGGTTTACTTC-10L8TX_181031_002_A01	H18.30.002	50y	Exc L2-3 LINC00507 FREM3	outlier
CACTAAGTCTACCCAC-10L8TX_181031_002_A01	H18.30.002	50y	Exc L2 LAMP5 LTK	exc
CACTGAAAGAGCATTA-10L8TX_181031_002_A01	H18.30.002	50y	Exc L3-5 RORB FILIP1L	exc
CACTGAAAGCAGCCTC-10L8TX_181031_002_A01	H18.30.002	50y	Oligo L1-6 OPALIN	glia
CACTGAAAGCGGCTCT-10L8TX_181031_002_A01	H18.30.002	50y	Exc L4-6 RORB SEMA3E	exc
CACTGAAAGGAAGAAC-10L8TX_181031_002_A01	H18.30.002	50y	OPC L1-6 PDGFRA	glia
CACTGAAAGTCATCGT-10L8TX_181031_002_A01	H18.30.002	50y	Exc L3-5 RORB COL22A1	exc
CACTGAACACTCGATA-10L8TX_181031_002_A01	H18.30.002	50y	Inh L1-3 VIP CHRM2	inh
CACTGAAGTGTTGATC-10L8TX_181031_002_A01	H18.30.002	50y	Exc L5-6 FEZF2 EFTUD1P1	exc
CACTGAAGTTATAGAG-10L8TX_181031_002_A01	H18.30.002	50y	Inh L3-5 SST ADGRG6	inh
CACTGAAGTTGCCAAT-10L8TX_181031_002_A01	H18.30.002	50y	Exc L2-3 LINC00507 FREM3	exc
CACTGAATCCATAGAC-10L8TX_181031_002_A01	H18.30.002	50y	Exc L2-3 LINC00507 FREM3	exc
CACTGGGAGCTAAGTA-10L8TX_181031_002_A01	H18.30.002	50y	Exc L2-3 LINC00507 FREM3	exc
CACTGGGAGCTCCATA-10L8TX_181031_002_A01	H18.30.002	50y	Exc L4-6 RORB C1R	exc
CACTGGGCACTTTAGG-10L8TX_181031_002_A01	H18.30.002	50y	Exc L4-5 RORB FOLH1B	exc
CACTGGGCATGACGAG-10L8TX_181031_002_A01	H18.30.002	50y	Inh L2-4 VIP CBLN1	inh
CACTGGGGTAACACCT-10L8TX_181031_002_A01	H18.30.002	50y	Exc L3-4 RORB CARM1P1	exc
CACTGGGGTACTAACC-10L8TX_181031_002_A01	H18.30.002	50y	Inh L2-4 PVALB WFDC2	inh
CACTGGGGTGTAAACA-10L8TX_181031_002_A01	H18.30.002	50y	Exc L3-5 RORB ESR1	exc
CACTGGGTCCTCATAT-10L8TX_181031_002_A01	H18.30.002	50y	Exc L2 LAMP5 LTK	exc
CACTGGGTCGTAGCTA-10L8TX_181031_002_A01	H18.30.002	50y	Inh L5-6 PVALB LGR5	inh
CACTGTCCAAAGGAGA-10L8TX_181031_002_A01	H18.30.002	50y	Exc L2 LAMP5 LTK	exc
CACTGTCCAAGCGATG-10L8TX_181031_002_A01	H18.30.002	50y	Exc L4-5 FEZF2 SCN4B	exc
CACTGTCCAGGCATGA-10L8TX_181031_002_A01	H18.30.002	50y	Exc L2 LAMP5 LTK	exc
CACTGTCCAGTAGAGC-10L8TX_181031_002_A01	H18.30.002	50y	Exc L3-5 RORB ESR1	exc
CACTGTCGTACGATTC-10L8TX_181031_002_A01	H18.30.002	50y	Inh L2-4 PVALB WFDC2	inh
CACTGTCGTTATGACC-10L8TX_181031_002_A01	H18.30.002	50y	Exc L3-5 RORB ESR1	exc
CACTGTCGTTCTTCAT-10L8TX_181031_002_A01	H18.30.002	50y	Exc L2-3 LINC00507 FREM3	exc
CACTTCGAGCATTGTC-10L8TX_181031_002_A01	H18.30.002	50y	Exc L4-5 FEZF2 SCN4B	exc
CACTTCGCACCAAAGG-10L8TX_181031_002_A01	H18.30.002	50y	Inh L2-4 PVALB WFDC2	inh
CACTTCGCAGCGTGCT-10L8TX_181031_002_A01	H18.30.002	50y	Exc L5-6 FEZF2 ABO	exc
CACTTCGGTATCGCTA-10L8TX_181031_002_A01	H18.30.002	50y	Exc L5-6 FEZF2 ABO	exc
CACTTCGTCAGTCCGG-10L8TX_181031_002_A01	H18.30.002	50y	Exc L5-6 FEZF2 EFTUD1P1	exc
CACTTCGTCTAAGGAA-10L8TX_181031_002_A01	H18.30.002	50y	Exc L5-6 THEMIS C1QL3	exc
CAGAGCCAGACTTAAG-10L8TX_181031_002_A01	H18.30.002	50y	Inh L1-3 SST CALB1	inh
CAGAGCCCACTTCAAG-10L8TX_181031_002_A01	H18.30.002	50y	Exc L2-3 LINC00507 FREM3	exc
CAGAGCCCAGAAATCA-10L8TX_181031_002_A01	H18.30.002	50y	Inh L1-4 LAMP5 LCP2	inh
CAGAGCCCAGGCCTGT-10L8TX_181031_002_A01	H18.30.002	50y	Exc L2 LAMP5 LTK	exc
CAGAGCCGTAGACTGG-10L8TX_181031_002_A01	H18.30.002	50y	Oligo L1-6 OPALIN	glia
CAGAGCCTCTAGGCAT-10L8TX_181031_002_A01	H18.30.002	50y	Inh L2-4 SST FRZB	inh
CAGAGCCTCTCGTCAC-10L8TX_181031_002_A01	H18.30.002	50y	Inh L3-5 SST ADGRG6	inh
CAGAGCCTCTCTGCCA-10L8TX_181031_002_A01	H18.30.002	50y	Exc L4-5 RORB DAPK2	exc
CAGATACAGTCATGGG-10L8TX_181031_002_A01	H18.30.002	50y	Exc L2 LAMP5 LTK	exc
CAGATACCACAAATCC-10L8TX_181031_002_A01	H18.30.002	50y	Inh L4-6 SST B3GAT2	inh
CAGATACCACTGTGAT-10L8TX_181031_002_A01	H18.30.002	50y	Exc L3-4 RORB CARM1P1	exc
CAGATACCATTGTAGC-10L8TX_181031_002_A01	H18.30.002	50y	Exc L2-3 LINC00507 FREM3	exc
CAGATACGTAGTTAGA-10L8TX_181031_002_A01	H18.30.002	50y	Exc L5-6 THEMIS C1QL3	exc
CAGATACGTATGAGCG-10L8TX_181031_002_A01	H18.30.002	50y	Inh L1-4 LAMP5 LCP2	inh
CAGATACGTTTGGGAG-10L8TX_181031_002_A01	H18.30.002	50y	Exc L2-3 LINC00507 FREM3	exc
CAGATACTCCGTGCGA-10L8TX_181031_002_A01	H18.30.002	50y	Inh L3-5 SST ADGRG6	inh
CAGATACTCGTCAGAT-10L8TX_181031_002_A01	H18.30.002	50y	Exc L2-3 LINC00507 FREM3	exc
CAGATCACAAAGGATT-10L8TX_181031_002_A01	H18.30.002	50y	Exc L5-6 THEMIS C1QL3	exc
CAGATCACAATCACGT-10L8TX_181031_002_A01	H18.30.002	50y	Exc L2-3 LINC00507 FREM3	exc
CAGATCAGTCAGTTTG-10L8TX_181031_002_A01	H18.30.002	50y	Inh L2-4 PVALB WFDC2	inh
CAGATCATCCTTCGAC-10L8TX_181031_002_A01	H18.30.002	50y	Exc L2-3 LINC00507 FREM3	exc
CAGATCATCGGTAAGG-10L8TX_181031_002_A01	H18.30.002	50y	Exc L3-4 RORB CARM1P1	exc
CAGATTGAGACCCTTA-10L8TX_181031_002_A01	H18.30.002	50y	Exc L2-3 LINC00507 FREM3	exc
CAGATTGAGAGAGCGG-10L8TX_181031_002_A01	H18.30.002	50y	Exc L3-5 RORB ESR1	exc
CAGATTGAGAGGGCGA-10L8TX_181031_002_A01	H18.30.002	50y	Exc L3-5 RORB ESR1	exc
CAGATTGAGAGTCAAT-10L8TX_181031_002_A01	H18.30.002	50y	Exc L3-4 RORB CARM1P1	exc
CAGATTGAGGGTTGCA-10L8TX_181031_002_A01	H18.30.002	50y	Exc L5-6 THEMIS C1QL3	outlier
CAGATTGAGGTAGCCA-10L8TX_181031_002_A01	H18.30.002	50y	Exc L2-3 LINC00507 FREM3	exc
CAGATTGAGTCGCGAA-10L8TX_181031_002_A01	H18.30.002	50y	Inh L2-5 VIP TYR	inh
CAGATTGAGTCTAGAA-10L8TX_181031_002_A01	H18.30.002	50y	Inh L2-4 VIP SPAG17	inh
[truncated: 21,381 more rows]
