# Supplementary material for: Single nucleus multi-omics identifies human cortical cell regulatory genome diversity
Source: Cell Genom. 2022 Mar 9;2(3):100107. doi: 10.1016/j.xgen.2022.100107 (PMC9004682; doi:10.1016/j.xgen.2022.100107)
Supplement: Table S6. Cluster labels of single-cell methylomes, related to Figure 4 [file mmc7.xlsx]

## Sheet: Sheet1
Table S6. Cluster labels of single-cell methylomes
Cell ID	fig2_tsne_0	fig2_tsne_1	fig2_umap_0	fig2_umap_1	MajorType	SubType
181218_snm3Cseq_hs_21yr_BA10_UMB5577_1_UMB5577_2_A10_AD001_indexed	-10.0073	12.8335	-1.24943	7.35515	Exc_L1-3_CUX2	Exc_L1-3_CUX2_NYAP2
181218_snm3Cseq_hs_21yr_BA10_UMB5577_1_UMB5577_2_A10_AD004_indexed	-8.73414	4.28724	2.58649	8.65415	Exc_L2-4_RORB	Exc_L2-4_RORB_-
181218_snm3Cseq_hs_21yr_BA10_UMB5577_1_UMB5577_2_A10_AD006_indexed	-15.3276	24.4948	0.910078	4.61565	Exc_L1-3_CUX2	Exc_L1-3_CUX2_NYAP2
181218_snm3Cseq_hs_21yr_BA10_UMB5577_1_UMB5577_2_A10_AD007_indexed	-37.4747	-22.7711	26.1786	14.4586	NonN_Oligo_MBP	NonN_Oligo_MBP_MOBP
181218_snm3Cseq_hs_21yr_BA10_UMB5577_1_UMB5577_2_A10_AD008_indexed	-14.8932	18.1644	-0.88479	5.63207	Exc_L1-3_CUX2	Exc_L1-3_CUX2_NYAP2
181218_snm3Cseq_hs_21yr_BA10_UMB5577_1_UMB5577_2_A10_AD010_indexed	20.7379	-37.3589	38.0691	10.592	Inh_MGE_CALB1	Inh_MGE_CALB1_PCDH9
181218_snm3Cseq_hs_21yr_BA10_UMB5577_1_UMB5577_2_A10_AD012_indexed	9.8044	-11.6256	17.8598	30.2931	Exc_L4-5_TOX	Exc_L4-5_TOX_-
181218_snm3Cseq_hs_21yr_BA10_UMB5577_1_UMB5577_2_A11_AD002_indexed	7.97737	41.0773	25.1432	4.7833	NonN_Astro_FGF3R	NonN_Astro_FGF3R_CABLES1
181218_snm3Cseq_hs_21yr_BA10_UMB5577_1_UMB5577_2_A11_AD004_indexed	-22.3036	21.407	-0.254542	3.97888	Exc_L1-3_CUX2	Exc_L1-3_CUX2_SLC35F3
181218_snm3Cseq_hs_21yr_BA10_UMB5577_1_UMB5577_2_A11_AD006_indexed	-22.3013	44.7802	27.5624	23.3384	Exc_L4-6_LRRK1	Exc_L4-6_LRRK1_MLLT3
181218_snm3Cseq_hs_21yr_BA10_UMB5577_1_UMB5577_2_A11_AD010_indexed	-19.8267	-9.70654	22.8253	13.0655	NonN_Oligo_MBP	NonN_Oligo_MBP_VAC14
181218_snm3Cseq_hs_21yr_BA10_UMB5577_1_UMB5577_2_A11_AD012_indexed	-68.1013	6.93266	-4.0506	23.2353	Exc_L6_TLE4	Exc_L6_TLE4_ZNF385B
181218_snm3Cseq_hs_21yr_BA10_UMB5577_1_UMB5577_2_A12_AD001_indexed	-16.7977	-22.4268	25.7983	13.9035	NonN_Oligo_MBP	NonN_Oligo_MBP_AGAP1
181218_snm3Cseq_hs_21yr_BA10_UMB5577_1_UMB5577_2_A12_AD002_indexed	-35.8495	-23.0227	26.1599	14.0267	NonN_Oligo_MBP	NonN_Oligo_MBP_AGAP1
181218_snm3Cseq_hs_21yr_BA10_UMB5577_1_UMB5577_2_A12_AD004_indexed	-18.5383	-12.0525	23.2157	12.6827	NonN_Oligo_MBP	NonN_Oligo_MBP_VAC14
181218_snm3Cseq_hs_21yr_BA10_UMB5577_1_UMB5577_2_A12_AD006_indexed	-4.88926	-25.8856	15.2253	4.89297	NonN_Micro-Endo_TYROBP	NonN_Micro-Endo_TYROBP_C10orf11
181218_snm3Cseq_hs_21yr_BA10_UMB5577_1_UMB5577_2_A12_AD007_indexed	-2.7575	-21.7222	15.8198	5.31936	NonN_Micro-Endo_TYROBP	NonN_Micro-Endo_TYROBP_CSF1R
181218_snm3Cseq_hs_21yr_BA10_UMB5577_1_UMB5577_2_A12_AD008_indexed	-3.66494	-26.1485	15.8595	4.55333	NonN_Micro-Endo_TYROBP	NonN_Micro-Endo_TYROBP_CSF1R
181218_snm3Cseq_hs_21yr_BA10_UMB5577_1_UMB5577_2_A12_AD010_indexed	-5.86054	-16.5043	14.905	6.06275	NonN_Micro-Endo_TYROBP	NonN_Micro-Endo_TYROBP_MSI2
181218_snm3Cseq_hs_21yr_BA10_UMB5577_1_UMB5577_2_A12_AD012_indexed	-22.8807	-9.05667	22.182	12.7035	NonN_Oligo_MBP	NonN_Oligo_MBP_VAC14
181218_snm3Cseq_hs_21yr_BA10_UMB5577_1_UMB5577_2_A1_AD002_indexed	-14.97	21.9815	0.199918	4.95477	Exc_L1-3_CUX2	Exc_L1-3_CUX2_NYAP2
181218_snm3Cseq_hs_21yr_BA10_UMB5577_1_UMB5577_2_A1_AD004_indexed	-2.00441	16.382	1.31579	8.27307	Exc_L2-4_RORB	Exc_L2-4_RORB_-
181218_snm3Cseq_hs_21yr_BA10_UMB5577_1_UMB5577_2_A1_AD006_indexed	-67.6257	-5.57437	-7.01813	23.4652	Exc_L6_TLE4	Exc_L6_TLE4_LMO1
181218_snm3Cseq_hs_21yr_BA10_UMB5577_1_UMB5577_2_A1_AD008_indexed	-18.018	-17.2199	23.8334	13.5165	NonN_Oligo_MBP	NonN_Oligo_MBP_AGAP1
181218_snm3Cseq_hs_21yr_BA10_UMB5577_1_UMB5577_2_A1_AD010_indexed	25.41	-11.279	4.32157	18.7774	Exc_L4_PLCH1	Exc_L4_PLCH1_ARHGAP15
181218_snm3Cseq_hs_21yr_BA10_UMB5577_1_UMB5577_2_A1_AD012_indexed	-20.681	-9.81625	22.9672	13.1335	NonN_Oligo_MBP	NonN_Oligo_MBP_VAC14
181218_snm3Cseq_hs_21yr_BA10_UMB5577_1_UMB5577_2_A2_AD002_indexed	39.1563	29.4223	23.2495	-12.0207	Inh_CGE_LAMP5	Inh_CGE_LAMP5_FGFR2
181218_snm3Cseq_hs_21yr_BA10_UMB5577_1_UMB5577_2_A2_AD004_indexed	38.8495	28.1962	23.8107	-11.7256	Inh_CGE_LAMP5	Inh_CGE_LAMP5_CLSTN2
181218_snm3Cseq_hs_21yr_BA10_UMB5577_1_UMB5577_2_A2_AD006_indexed	-0.378273	-53.0399	37.4884	6.24462	Inh_MGE_PVALB	Inh_MGE_PVALB_UTRN
181218_snm3Cseq_hs_21yr_BA10_UMB5577_1_UMB5577_2_A2_AD007_indexed	20.7557	-37.5971	38.1175	10.5886	Inh_MGE_CALB1	Inh_MGE_CALB1_PCDH9
181218_snm3Cseq_hs_21yr_BA10_UMB5577_1_UMB5577_2_A2_AD008_indexed	49.7444	-14.7966	7.07161	24.0074	Exc_L4-5_FOXP2	Exc_L4-5_FOXP2_-
181218_snm3Cseq_hs_21yr_BA10_UMB5577_1_UMB5577_2_A2_AD012_indexed	-18.4858	-16.4432	23.4155	13.1973	NonN_Oligo_MBP	NonN_Oligo_MBP_VAC14
181218_snm3Cseq_hs_21yr_BA10_UMB5577_1_UMB5577_2_A3_AD002_indexed	6.02417	14.5545	1.7599	9.46722	Exc_L2-4_RORB	Exc_L2-4_RORB_-
181218_snm3Cseq_hs_21yr_BA10_UMB5577_1_UMB5577_2_A3_AD004_indexed	-15.7482	-17.1174	24.1701	13.824	NonN_Oligo_MBP	NonN_Oligo_MBP_AGAP1
181218_snm3Cseq_hs_21yr_BA10_UMB5577_1_UMB5577_2_A3_AD006_indexed	-0.711735	9.42619	0.701666	9.67081	Exc_L2-4_RORB	Exc_L2-4_RORB_-
181218_snm3Cseq_hs_21yr_BA10_UMB5577_1_UMB5577_2_A3_AD007_indexed	21.5227	-11.7105	3.81656	18.0002	Exc_L4_PLCH1	Exc_L4_PLCH1_ARHGAP15
181218_snm3Cseq_hs_21yr_BA10_UMB5577_1_UMB5577_2_A3_AD008_indexed	0.666734	4.62611	-0.251397	10.4469	Exc_L2-4_RORB	Exc_L2-4_RORB_-
181218_snm3Cseq_hs_21yr_BA10_UMB5577_1_UMB5577_2_A3_AD010_indexed	-17.1213	49.6142	28.4459	25.4704	Exc_L4-6_LRRK1	Exc_L4-6_LRRK1_ADAMTSL1
181218_snm3Cseq_hs_21yr_BA10_UMB5577_1_UMB5577_2_A3_AD012_indexed	28.6992	29.5051	25.2758	-11.3686	Inh_CGE_LAMP5	Inh_CGE_LAMP5_PLD5
181218_snm3Cseq_hs_21yr_BA10_UMB5577_1_UMB5577_2_A4_AD002_indexed	8.6421	39.9849	24.6687	5.09808	NonN_Astro_FGF3R	NonN_Astro_FGF3R_CABLES1
181218_snm3Cseq_hs_21yr_BA10_UMB5577_1_UMB5577_2_A4_AD004_indexed	23.2709	-10.2458	4.38828	17.6213	Exc_L4_PLCH1	Exc_L4_PLCH1_CUX2
181218_snm3Cseq_hs_21yr_BA10_UMB5577_1_UMB5577_2_A4_AD006_indexed	8.44895	40.4266	24.7535	4.96409	NonN_Astro_FGF3R	NonN_Astro_FGF3R_CABLES1
181218_snm3Cseq_hs_21yr_BA10_UMB5577_1_UMB5577_2_A4_AD007_indexed	47.3893	8.1736	29.4271	-7.12819	Inh_CGE_VIP	Inh_CGE_VIP_MBP
181218_snm3Cseq_hs_21yr_BA10_UMB5577_1_UMB5577_2_A4_AD010_indexed	17.7957	-49.5043	35.3625	9.34135	Inh_MGE_CALB1	Inh_MGE_CALB1_ME3
181218_snm3Cseq_hs_21yr_BA10_UMB5577_1_UMB5577_2_A4_AD012_indexed	59.7972	-1.00858	2.85535	-13.8365	Exc_L6_TSHZ2	Exc_L6_TSHZ2_TCF12
181218_snm3Cseq_hs_21yr_BA10_UMB5577_1_UMB5577_2_A5_AD002_indexed	25.8985	11.1434	27.8357	-7.54615	Inh_CGE_VIP	Inh_CGE_VIP_SRGAP1
181218_snm3Cseq_hs_21yr_BA10_UMB5577_1_UMB5577_2_A5_AD004_indexed	-35.2213	-23.1688	26.0746	13.8991	NonN_Oligo_MBP	NonN_Oligo_MBP_AGAP1
181218_snm3Cseq_hs_21yr_BA10_UMB5577_1_UMB5577_2_A5_AD006_indexed	-10.5626	22.8986	0.838161	5.52014	Exc_L1-3_CUX2	Exc_L1-3_CUX2_NYAP2
181218_snm3Cseq_hs_21yr_BA10_UMB5577_1_UMB5577_2_A5_AD008_indexed	-19.6542	12.7589	-2.02814	5.05844	Exc_L1-3_CUX2	Exc_L1-3_CUX2_NYAP2
181218_snm3Cseq_hs_21yr_BA10_UMB5577_1_UMB5577_2_A5_AD010_indexed	-20.9332	-9.87992	22.9311	12.9637	NonN_Oligo_MBP	NonN_Oligo_MBP_VAC14
181218_snm3Cseq_hs_21yr_BA10_UMB5577_1_UMB5577_2_A5_AD012_indexed	15.472	-26.8012	40.3764	9.46106	Inh_MGE_B3GAT2	Inh_MGE_B3GAT2_IGSF21
181218_snm3Cseq_hs_21yr_BA10_UMB5577_1_UMB5577_2_A6_AD001_indexed	-2.55523	-21.3206	16.1919	5.62228	NonN_Micro-Endo_TYROBP	NonN_Micro-Endo_TYROBP_C10orf11
181218_snm3Cseq_hs_21yr_BA10_UMB5577_1_UMB5577_2_A6_AD002_indexed	-17.384	-16.9584	23.7849	13.2769	NonN_Oligo_MBP	NonN_Oligo_MBP_AGAP1
181218_snm3Cseq_hs_21yr_BA10_UMB5577_1_UMB5577_2_A6_AD004_indexed	-17.3075	-18.2162	24.4291	13.4134	NonN_Oligo_MBP	NonN_Oligo_MBP_AGAP1
181218_snm3Cseq_hs_21yr_BA10_UMB5577_1_UMB5577_2_A6_AD006_indexed	20.685	-36.9664	38.2173	10.7669	Inh_MGE_CALB1	Inh_MGE_CALB1_PCDH9
181218_snm3Cseq_hs_21yr_BA10_UMB5577_1_UMB5577_2_A6_AD007_indexed	11.8946	-14.8259	18.6431	31.1398	Exc_L4-5_TOX	Exc_L4-5_TOX_-
181218_snm3Cseq_hs_21yr_BA10_UMB5577_1_UMB5577_2_A6_AD008_indexed	-5.78426	20.2141	1.08942	6.9307	Exc_L2-4_RORB	Exc_L2-4_RORB_-
181218_snm3Cseq_hs_21yr_BA10_UMB5577_1_UMB5577_2_A6_AD010_indexed	-19.2273	25.4755	0.718151	3.69072	Exc_L1-3_CUX2	Exc_L1-3_CUX2_NYAP2
181218_snm3Cseq_hs_21yr_BA10_UMB5577_1_UMB5577_2_A6_AD012_indexed	-11.4459	9.58093	-1.98994	7.65429	Exc_L1-3_CUX2	Exc_L1-3_CUX2_NYAP2
181218_snm3Cseq_hs_21yr_BA10_UMB5577_1_UMB5577_2_A7_AD001_indexed	9.90116	-12.282	17.9098	30.4787	Exc_L4-5_TOX	Exc_L4-5_TOX_-
181218_snm3Cseq_hs_21yr_BA10_UMB5577_1_UMB5577_2_A7_AD002_indexed	-15.6293	-21.5231	25.4781	13.7624	NonN_Oligo_MBP	NonN_Oligo_MBP_MOBP
181218_snm3Cseq_hs_21yr_BA10_UMB5577_1_UMB5577_2_A7_AD004_indexed	11.3028	-13.3886	18.5331	30.7621	Exc_L4-5_TOX	Exc_L4-5_TOX_-
181218_snm3Cseq_hs_21yr_BA10_UMB5577_1_UMB5577_2_A7_AD006_indexed	-18.4693	-16.4625	23.6278	13.077	NonN_Oligo_MBP	NonN_Oligo_MBP_VAC14
181218_snm3Cseq_hs_21yr_BA10_UMB5577_1_UMB5577_2_A7_AD007_indexed	-5.47001	4.94451	2.23043	9.29547	Exc_L2-4_RORB	Exc_L2-4_RORB_-
181218_snm3Cseq_hs_21yr_BA10_UMB5577_1_UMB5577_2_A7_AD008_indexed	-5.4516	4.86781	2.39985	10.294	Exc_L2-4_RORB	Exc_L2-4_RORB_-
181218_snm3Cseq_hs_21yr_BA10_UMB5577_1_UMB5577_2_A7_AD010_indexed	-18.4624	19.4407	-1.01847	4.94664	Exc_L1-3_CUX2	Exc_L1-3_CUX2_NYAP2
181218_snm3Cseq_hs_21yr_BA10_UMB5577_1_UMB5577_2_A7_AD012_indexed	-4.4853	-25.8634	15.4058	4.68897	NonN_Micro-Endo_TYROBP	NonN_Micro-Endo_TYROBP_CSF1R
181218_snm3Cseq_hs_21yr_BA10_UMB5577_1_UMB5577_2_A8_AD002_indexed	51.0107	-17.2112	7.95466	23.9146	Exc_L4-5_FOXP2	Exc_L4-5_FOXP2_-
181218_snm3Cseq_hs_21yr_BA10_UMB5577_1_UMB5577_2_A8_AD004_indexed	18.9279	-47.7923	35.1354	9.82975	Inh_MGE_CALB1	Inh_MGE_CALB1_HS3ST5
181218_snm3Cseq_hs_21yr_BA10_UMB5577_1_UMB5577_2_A8_AD006_indexed	-46.008	-1.92409	16.3873	27.5034	Exc_L5-6_PDZRN4	Exc_L5-6_PDZRN4_RGS6
181218_snm3Cseq_hs_21yr_BA10_UMB5577_1_UMB5577_2_A8_AD007_indexed	0.547631	16.3478	0.894352	8.64697	Exc_L2-4_RORB	Exc_L2-4_RORB_-
181218_snm3Cseq_hs_21yr_BA10_UMB5577_1_UMB5577_2_A8_AD010_indexed	38.7932	38.7951	21.4761	-13.0249	Inh_CGE-MGE_CHST9	Inh_CGE-MGE_CHST9_-
181218_snm3Cseq_hs_21yr_BA10_UMB5577_1_UMB5577_2_A8_AD012_indexed	-6.11538	-13.944	14.7318	7.17068	NonN_Micro-Endo_TYROBP	NonN_Micro-Endo_TYROBP_PDGFRB
181218_snm3Cseq_hs_21yr_BA10_UMB5577_1_UMB5577_2_A9_AD001_indexed	34.2174	15.8061	29.9793	-9.54315	Inh_CGE_NDNF	Inh_CGE_NDNF_CPNE2
181218_snm3Cseq_hs_21yr_BA10_UMB5577_1_UMB5577_2_A9_AD002_indexed	-17.4	-17.3872	24.1043	13.2995	NonN_Oligo_MBP	NonN_Oligo_MBP_AGAP1
181218_snm3Cseq_hs_21yr_BA10_UMB5577_1_UMB5577_2_A9_AD004_indexed	7.66999	-52.5279	35.9946	6.72542	Inh_MGE_PVALB	Inh_MGE_PVALB_EPHB1
181218_snm3Cseq_hs_21yr_BA10_UMB5577_1_UMB5577_2_A9_AD006_indexed	-17.0576	-18.2286	24.3346	13.4484	NonN_Oligo_MBP	NonN_Oligo_MBP_AGAP1
181218_snm3Cseq_hs_21yr_BA10_UMB5577_1_UMB5577_2_A9_AD007_indexed	2.57175	3.19617	-0.545773	11.5672	Exc_L2-4_RORB	Exc_L2-4_RORB_-
181218_snm3Cseq_hs_21yr_BA10_UMB5577_1_UMB5577_2_A9_AD008_indexed	34.1968	15.8899	30.1814	-9.53602	Inh_CGE_NDNF	Inh_CGE_NDNF_CPNE2
181218_snm3Cseq_hs_21yr_BA10_UMB5577_1_UMB5577_2_A9_AD010_indexed	-15.8202	-21.6082	25.5386	13.6371	NonN_Oligo_MBP	NonN_Oligo_MBP_MOBP
181218_snm3Cseq_hs_21yr_BA10_UMB5577_1_UMB5577_2_B10_AD002_indexed	12.8851	1.0703	2.68269	11.2249	Exc_L2-4_RORB	Exc_L2-4_RORB_-
181218_snm3Cseq_hs_21yr_BA10_UMB5577_1_UMB5577_2_B10_AD004_indexed	-17.4387	9.01808	-0.314731	5.43612	Exc_L1-3_CUX2	Exc_L1-3_CUX2_NYAP2
181218_snm3Cseq_hs_21yr_BA10_UMB5577_1_UMB5577_2_B10_AD006_indexed	-15.7561	49.2406	28.0821	25.7069	Exc_L4-6_LRRK1	Exc_L4-6_LRRK1_RXRG
181218_snm3Cseq_hs_21yr_BA10_UMB5577_1_UMB5577_2_B10_AD007_indexed	20.9459	-27.7921	40.1603	11.0341	Inh_MGE_B3GAT2	Inh_MGE_B3GAT2_STK32A
181218_snm3Cseq_hs_21yr_BA10_UMB5577_1_UMB5577_2_B10_AD008_indexed	-6.08265	-11.5075	15.4261	7.33089	NonN_Micro-Endo_TYROBP	NonN_Micro-Endo_TYROBP_SLC7A5
181218_snm3Cseq_hs_21yr_BA10_UMB5577_1_UMB5577_2_B10_AD010_indexed	-13.1579	17.1545	-0.951675	6.11215	Exc_L1-3_CUX2	Exc_L1-3_CUX2_NYAP2
181218_snm3Cseq_hs_21yr_BA10_UMB5577_1_UMB5577_2_B10_AD012_indexed	10.3288	40.7986	25.1391	5.38877	NonN_Astro_FGF3R	NonN_Astro_FGF3R_CABLES1
181218_snm3Cseq_hs_21yr_BA10_UMB5577_1_UMB5577_2_B11_AD001_indexed	8.78204	40.2566	24.7491	5.05464	NonN_Astro_FGF3R	NonN_Astro_FGF3R_CABLES1
181218_snm3Cseq_hs_21yr_BA10_UMB5577_1_UMB5577_2_B11_AD002_indexed	43.705	2.72997	31.1336	-6.27067	Inh_CGE_VIP	Inh_CGE_VIP_SORCS1
181218_snm3Cseq_hs_21yr_BA10_UMB5577_1_UMB5577_2_B11_AD004_indexed	23.0909	13.0571	27.6303	-8.56233	Inh_CGE_VIP	Inh_CGE_VIP_SRGAP1
181218_snm3Cseq_hs_21yr_BA10_UMB5577_1_UMB5577_2_B11_AD006_indexed	38.1868	-13.8644	6.89196	21.1946	Exc_L4-5_FOXP2	Exc_L4-5_FOXP2_-
181218_snm3Cseq_hs_21yr_BA10_UMB5577_1_UMB5577_2_B11_AD007_indexed	-18.4233	23.8379	0.340898	4.05053	Exc_L1-3_CUX2	Exc_L1-3_CUX2_NYAP2
181218_snm3Cseq_hs_21yr_BA10_UMB5577_1_UMB5577_2_B11_AD008_indexed	46.4387	-19.7203	8.49962	23.1119	Exc_L4-5_FOXP2	Exc_L4-5_FOXP2_-
181218_snm3Cseq_hs_21yr_BA10_UMB5577_1_UMB5577_2_B11_AD010_indexed	3.23657	-55.3328	36.7353	6.94567	Inh_MGE_PVALB	Inh_MGE_PVALB_EPHB1
181218_snm3Cseq_hs_21yr_BA10_UMB5577_1_UMB5577_2_B11_AD012_indexed	-4.6756	-25.4604	15.4069	4.63842	NonN_Micro-Endo_TYROBP	NonN_Micro-Endo_TYROBP_CSF1R
181218_snm3Cseq_hs_21yr_BA10_UMB5577_1_UMB5577_2_B12_AD001_indexed	8.05877	41.1682	25.1048	4.68489	NonN_Astro_FGF3R	NonN_Astro_FGF3R_CABLES1
181218_snm3Cseq_hs_21yr_BA10_UMB5577_1_UMB5577_2_B12_AD006_indexed	9.76527	40.2567	24.906	5.28667	NonN_Astro_FGF3R	NonN_Astro_FGF3R_CABLES1
181218_snm3Cseq_hs_21yr_BA10_UMB5577_1_UMB5577_2_B12_AD007_indexed	-4.07843	-20.4972	15.5502	5.90385	NonN_Micro-Endo_TYROBP	NonN_Micro-Endo_TYROBP_CSF1R
181218_snm3Cseq_hs_21yr_BA10_UMB5577_1_UMB5577_2_B12_AD008_indexed	-18.1237	-18.2228	24.4097	13.2597	NonN_Oligo_MBP	NonN_Oligo_MBP_AGAP1
181218_snm3Cseq_hs_21yr_BA10_UMB5577_1_UMB5577_2_B12_AD010_indexed	-18.1204	-18.0805	24.5537	13.9566	NonN_Oligo_MBP	NonN_Oligo_MBP_AGAP1
181218_snm3Cseq_hs_21yr_BA10_UMB5577_1_UMB5577_2_B12_AD012_indexed	16.1263	50.0412	25.7824	4.04267	NonN_Astro_FGF3R	NonN_Astro_FGF3R_CABLES1
181218_snm3Cseq_hs_21yr_BA10_UMB5577_1_UMB5577_2_B1_AD001_indexed	-11.6212	20.2559	0.188989	6.12296	Exc_L1-3_CUX2	Exc_L1-3_CUX2_NYAP2
181218_snm3Cseq_hs_21yr_BA10_UMB5577_1_UMB5577_2_B1_AD002_indexed	-35.6548	-4.20186	13.8762	27.285	Exc_L5-6_PDZRN4	Exc_L5-6_PDZRN4_CUX1
181218_snm3Cseq_hs_21yr_BA10_UMB5577_1_UMB5577_2_B1_AD004_indexed	-6.5784	-13.5096	14.7784	7.49444	NonN_Micro-Endo_TYROBP	NonN_Micro-Endo_TYROBP_PDGFRB
181218_snm3Cseq_hs_21yr_BA10_UMB5577_1_UMB5577_2_B1_AD006_indexed	-6.61263	20.6333	0.55488	6.65339	Exc_L1-3_CUX2	Exc_L1-3_CUX2_NYAP2
181218_snm3Cseq_hs_21yr_BA10_UMB5577_1_UMB5577_2_B1_AD007_indexed	17.0482	-1.20277	2.57596	13.9203	Exc_L2-4_RORB	Exc_L2-4_RORB_-
181218_snm3Cseq_hs_21yr_BA10_UMB5577_1_UMB5577_2_B1_AD008_indexed	16.5959	-27.5247	40.1477	9.55513	Inh_MGE_B3GAT2	Inh_MGE_B3GAT2_IGSF21
181218_snm3Cseq_hs_21yr_BA10_UMB5577_1_UMB5577_2_B1_AD010_indexed	-28.3302	-36.2263	28.0254	13.1551	NonN_Oligo_MBP	NonN_Oligo_MBP_MOBP
181218_snm3Cseq_hs_21yr_BA10_UMB5577_1_UMB5577_2_B1_AD012_indexed	23.7035	-11.6066	4.01889	18.4454	Exc_L4_PLCH1	Exc_L4_PLCH1_ARHGAP15
181218_snm3Cseq_hs_21yr_BA10_UMB5577_1_UMB5577_2_B2_AD001_indexed	-14.5752	21.4967	-0.00123835	5.34073	Exc_L1-3_CUX2	Exc_L1-3_CUX2_NYAP2
181218_snm3Cseq_hs_21yr_BA10_UMB5577_1_UMB5577_2_B2_AD002_indexed	-16.1196	-17.4487	24.0464	13.8385	NonN_Oligo_MBP	NonN_Oligo_MBP_MOBP
181218_snm3Cseq_hs_21yr_BA10_UMB5577_1_UMB5577_2_B2_AD004_indexed	11.4106	-13.4581	18.6297	30.7255	Exc_L4-5_TOX	Exc_L4-5_TOX_-
181218_snm3Cseq_hs_21yr_BA10_UMB5577_1_UMB5577_2_B2_AD006_indexed	-19.6826	14.3879	-1.88251	4.88962	Exc_L1-3_CUX2	Exc_L1-3_CUX2_NYAP2
181218_snm3Cseq_hs_21yr_BA10_UMB5577_1_UMB5577_2_B2_AD008_indexed	-35.4542	-3.89264	13.9834	27.2069	Exc_L5-6_PDZRN4	Exc_L5-6_PDZRN4_CUX1
181218_snm3Cseq_hs_21yr_BA10_UMB5577_1_UMB5577_2_B2_AD010_indexed	-68.0676	7.14521	-3.91678	23.1461	Exc_L6_TLE4	Exc_L6_TLE4_ZNF385B
181218_snm3Cseq_hs_21yr_BA10_UMB5577_1_UMB5577_2_B2_AD012_indexed	29.1917	29.4354	25.281	-11.383	Inh_CGE_LAMP5	Inh_CGE_LAMP5_PLD5
181218_snm3Cseq_hs_21yr_BA10_UMB5577_1_UMB5577_2_B3_AD001_indexed	24.0275	19.7574	27.4083	-10.1983	Inh_CGE_NDNF	Inh_CGE_NDNF_IGSF3
181218_snm3Cseq_hs_21yr_BA10_UMB5577_1_UMB5577_2_B3_AD002_indexed	-0.460566	7.3714	1.16081	10.4074	Exc_L2-4_RORB	Exc_L2-4_RORB_-
181218_snm3Cseq_hs_21yr_BA10_UMB5577_1_UMB5577_2_B3_AD004_indexed	15.4942	-52.1323	35.1724	8.09018	Inh_MGE_CALB1	Inh_MGE_CALB1_ME3
181218_snm3Cseq_hs_21yr_BA10_UMB5577_1_UMB5577_2_B3_AD006_indexed	-17.6267	-17.3668	24.0894	13.318	NonN_Oligo_MBP	NonN_Oligo_MBP_AGAP1
181218_snm3Cseq_hs_21yr_BA10_UMB5577_1_UMB5577_2_B3_AD007_indexed	10.7322	42.1178	25.4998	5.39448	NonN_Astro_FGF3R	NonN_Astro_FGF3R_GFAP
181218_snm3Cseq_hs_21yr_BA10_UMB5577_1_UMB5577_2_B3_AD008_indexed	-2.36891	-27.1284	16.0127	4.34728	NonN_Micro-Endo_TYROBP	NonN_Micro-Endo_TYROBP_CSF1R
181218_snm3Cseq_hs_21yr_BA10_UMB5577_1_UMB5577_2_B3_AD010_indexed	20.5307	-41.2817	36.735	10.4839	Inh_MGE_CALB1	Inh_MGE_CALB1_PCDH9
181218_snm3Cseq_hs_21yr_BA10_UMB5577_1_UMB5577_2_B3_AD012_indexed	-8.57855	17.41	-0.0298136	6.84173	Exc_L1-3_CUX2	Exc_L1-3_CUX2_NYAP2
181218_snm3Cseq_hs_21yr_BA10_UMB5577_1_UMB5577_2_B4_AD001_indexed	25.2631	11.4786	27.5369	-7.77782	Inh_CGE_VIP	Inh_CGE_VIP_SRGAP1
181218_snm3Cseq_hs_21yr_BA10_UMB5577_1_UMB5577_2_B4_AD002_indexed	-19.7718	-10.4867	22.6547	12.8369	NonN_Oligo_MBP	NonN_Oligo_MBP_VAC14
181218_snm3Cseq_hs_21yr_BA10_UMB5577_1_UMB5577_2_B4_AD004_indexed	-4.69232	19.2749	0.54443	7.31436	Exc_L2-4_RORB	Exc_L2-4_RORB_-
181218_snm3Cseq_hs_21yr_BA10_UMB5577_1_UMB5577_2_B4_AD006_indexed	-4.96353	20.0888	1.0924	6.91645	Exc_L2-4_RORB	Exc_L2-4_RORB_-
181218_snm3Cseq_hs_21yr_BA10_UMB5577_1_UMB5577_2_B4_AD008_indexed	38.1948	30.5358	23.1413	-12.3073	Inh_CGE_LAMP5	Inh_CGE_LAMP5_FGFR2
181218_snm3Cseq_hs_21yr_BA10_UMB5577_1_UMB5577_2_B4_AD010_indexed	29.1725	29.2667	25.408	-11.3747	Inh_CGE_LAMP5	Inh_CGE_LAMP5_PLD5
181218_snm3Cseq_hs_21yr_BA10_UMB5577_1_UMB5577_2_B4_AD012_indexed	-21.2733	53.7651	29.5397	24.6773	Exc_L4-6_LRRK1	Exc_L4-6_LRRK1_ADAMTSL1
181218_snm3Cseq_hs_21yr_BA10_UMB5577_1_UMB5577_2_B5_AD001_indexed	-15.1335	-22.0049	25.9641	14.0451	NonN_Oligo_MBP	NonN_Oligo_MBP_MOBP
181218_snm3Cseq_hs_21yr_BA10_UMB5577_1_UMB5577_2_B5_AD004_indexed	-19.8314	18.6058	-0.95608	4.80378	Exc_L1-3_CUX2	Exc_L1-3_CUX2_NYAP2
181218_snm3Cseq_hs_21yr_BA10_UMB5577_1_UMB5577_2_B5_AD006_indexed	-14.3897	8.13869	-1.32456	6.9121	Exc_L1-3_CUX2	Exc_L1-3_CUX2_NYAP2
181218_snm3Cseq_hs_21yr_BA10_UMB5577_1_UMB5577_2_B5_AD007_indexed	-14.8385	22.0325	0.284593	5.04827	Exc_L1-3_CUX2	Exc_L1-3_CUX2_NYAP2
181218_snm3Cseq_hs_21yr_BA10_UMB5577_1_UMB5577_2_B5_AD008_indexed	38.7952	-0.371554	30.0715	-4.98029	Inh_CGE_VIP	Inh_CGE_VIP_NELL1
181218_snm3Cseq_hs_21yr_BA10_UMB5577_1_UMB5577_2_B5_AD010_indexed	38.5863	10.7963	30.6173	-8.9129	Inh_CGE_VIP	Inh_CGE_VIP_DPP6
181218_snm3Cseq_hs_21yr_BA10_UMB5577_1_UMB5577_2_B6_AD001_indexed	21.007	-44.3257	36.065	9.89086	Inh_MGE_CALB1	Inh_MGE_CALB1_ME3
181218_snm3Cseq_hs_21yr_BA10_UMB5577_1_UMB5577_2_B6_AD002_indexed	-19.3983	-9.77309	23.2841	13.0709	NonN_Oligo_MBP	NonN_Oligo_MBP_AGAP1
181218_snm3Cseq_hs_21yr_BA10_UMB5577_1_UMB5577_2_B6_AD004_indexed	17.3715	-58.2858	35.5036	8.78736	Inh_MGE_CALB1	Inh_MGE_CALB1_ME3
181218_snm3Cseq_hs_21yr_BA10_UMB5577_1_UMB5577_2_B6_AD006_indexed	13.4475	39.9153	24.6991	5.97182	NonN_Astro_FGF3R	NonN_Astro_FGF3R_CABLES1
181218_snm3Cseq_hs_21yr_BA10_UMB5577_1_UMB5577_2_B6_AD007_indexed	8.35871	40.9081	25.0106	4.72462	NonN_Astro_FGF3R	NonN_Astro_FGF3R_CABLES1
181218_snm3Cseq_hs_21yr_BA10_UMB5577_1_UMB5577_2_B6_AD012_indexed	40.2991	-14.1319	7.01354	21.6654	Exc_L4-5_FOXP2	Exc_L4-5_FOXP2_-
181218_snm3Cseq_hs_21yr_BA10_UMB5577_1_UMB5577_2_B7_AD001_indexed	40.5035	-17.4487	7.74143	21.744	Exc_L4-5_FOXP2	Exc_L4-5_FOXP2_-
181218_snm3Cseq_hs_21yr_BA10_UMB5577_1_UMB5577_2_B7_AD002_indexed	-8.76728	11.4863	-0.75318	7.9409	Exc_L2-4_RORB	Exc_L2-4_RORB_-
181218_snm3Cseq_hs_21yr_BA10_UMB5577_1_UMB5577_2_B7_AD004_indexed	-16.708	-20.0789	24.7393	13.4676	NonN_Oligo_MBP	NonN_Oligo_MBP_AGAP1
181218_snm3Cseq_hs_21yr_BA10_UMB5577_1_UMB5577_2_B7_AD006_indexed	23.7136	-12.7923	4.30435	18.1528	Exc_L4_PLCH1	Exc_L4_PLCH1_ARHGAP15
181218_snm3Cseq_hs_21yr_BA10_UMB5577_1_UMB5577_2_B7_AD007_indexed	-9.3279	11.3223	-1.32797	7.99113	Exc_L2-4_RORB	Exc_L2-4_RORB_-
181218_snm3Cseq_hs_21yr_BA10_UMB5577_1_UMB5577_2_B7_AD008_indexed	11.161	-12.2032	18.3247	30.5252	Exc_L4-5_TOX	Exc_L4-5_TOX_-
181218_snm3Cseq_hs_21yr_BA10_UMB5577_1_UMB5577_2_B7_AD010_indexed	-4.591	-24.5751	15.2886	5.10167	NonN_Micro-Endo_TYROBP	NonN_Micro-Endo_TYROBP_CSF1R
181218_snm3Cseq_hs_21yr_BA10_UMB5577_1_UMB5577_2_B8_AD001_indexed	1.66401	-42.432	38.6864	7.07332	Inh_MGE_PVALB	Inh_MGE_PVALB_KIRREL
181218_snm3Cseq_hs_21yr_BA10_UMB5577_1_UMB5577_2_B8_AD002_indexed	18.8388	-46.759	35.3061	10.144	Inh_MGE_CALB1	Inh_MGE_CALB1_HS3ST5
181218_snm3Cseq_hs_21yr_BA10_UMB5577_1_UMB5577_2_B8_AD004_indexed	11.7564	-14.5825	18.5211	31.1088	Exc_L4-5_TOX	Exc_L4-5_TOX_-
181218_snm3Cseq_hs_21yr_BA10_UMB5577_1_UMB5577_2_B8_AD006_indexed	25.8146	10.3693	27.9428	-7.42121	Inh_CGE_VIP	Inh_CGE_VIP_SRGAP1
181218_snm3Cseq_hs_21yr_BA10_UMB5577_1_UMB5577_2_B8_AD007_indexed	3.90299	2.97382	-0.651896	11.0392	Exc_L2-4_RORB	Exc_L2-4_RORB_-
181218_snm3Cseq_hs_21yr_BA10_UMB5577_1_UMB5577_2_B8_AD010_indexed	-18.0569	10.7634	-1.40003	5.29849	Exc_L1-3_CUX2	Exc_L1-3_CUX2_SLC35F3
181218_snm3Cseq_hs_21yr_BA10_UMB5577_1_UMB5577_2_B8_AD012_indexed	1.05285	-53.2576	37.2909	6.3003	Inh_MGE_PVALB	Inh_MGE_PVALB_DISC1
181218_snm3Cseq_hs_21yr_BA10_UMB5577_1_UMB5577_2_B9_AD004_indexed	-22.3414	7.64794	-3.08766	4.90919	Exc_L1-3_CUX2	Exc_L1-3_CUX2_SLC35F3
181218_snm3Cseq_hs_21yr_BA10_UMB5577_1_UMB5577_2_B9_AD007_indexed	9.05547	-11.4161	17.6174	30.2794	Exc_L4-5_TOX	Exc_L4-5_TOX_-
181218_snm3Cseq_hs_21yr_BA10_UMB5577_1_UMB5577_2_B9_AD008_indexed	-19.3728	14.4086	-1.53172	4.94272	Exc_L1-3_CUX2	Exc_L1-3_CUX2_NYAP2
181218_snm3Cseq_hs_21yr_BA10_UMB5577_1_UMB5577_2_B9_AD010_indexed	15.5305	-1.11535	2.29984	13.5888	Exc_L2-4_RORB	Exc_L2-4_RORB_-
181218_snm3Cseq_hs_21yr_BA10_UMB5577_1_UMB5577_2_B9_AD012_indexed	26.6029	25.9181	26.8748	-10.8194	Inh_CGE_NDNF	Inh_CGE_NDNF_IGSF3
181218_snm3Cseq_hs_21yr_BA10_UMB5577_1_UMB5577_2_C10_AD002_indexed	-9.49565	16.1344	-0.602267	7.08496	Exc_L1-3_CUX2	Exc_L1-3_CUX2_NYAP2
181218_snm3Cseq_hs_21yr_BA10_UMB5577_1_UMB5577_2_C10_AD004_indexed	-10.4566	11.3177	-1.55355	7.5239	Exc_L1-3_CUX2	Exc_L1-3_CUX2_NYAP2
181218_snm3Cseq_hs_21yr_BA10_UMB5577_1_UMB5577_2_C10_AD006_indexed	-24.9589	14.0358	-2.87	3.89963	Exc_L1-3_CUX2	Exc_L1-3_CUX2_SLC35F3
181218_snm3Cseq_hs_21yr_BA10_UMB5577_1_UMB5577_2_C10_AD007_indexed	-68.66	7.16103	-3.73827	23.3498	Exc_L6_TLE4	Exc_L6_TLE4_ZNF385B
181218_snm3Cseq_hs_21yr_BA10_UMB5577_1_UMB5577_2_C10_AD010_indexed	41.3376	-16.2741	7.14816	21.8284	Exc_L4-5_FOXP2	Exc_L4-5_FOXP2_-
181218_snm3Cseq_hs_21yr_BA10_UMB5577_1_UMB5577_2_C11_AD001_indexed	33.3918	17.6749	30.2169	-10.315	Inh_CGE_NDNF	Inh_CGE_NDNF_CPNE2
181218_snm3Cseq_hs_21yr_BA10_UMB5577_1_UMB5577_2_C11_AD002_indexed	2.18097	-56.6678	37.2259	6.99943	Inh_MGE_PVALB	Inh_MGE_PVALB_EPHB1
181218_snm3Cseq_hs_21yr_BA10_UMB5577_1_UMB5577_2_C11_AD004_indexed	-17.7117	26.7076	1.28345	3.95326	Exc_L1-3_CUX2	Exc_L1-3_CUX2_NYAP2
181218_snm3Cseq_hs_21yr_BA10_UMB5577_1_UMB5577_2_C11_AD007_indexed	-15.3741	21.5804	0.0620418	5.02808	Exc_L1-3_CUX2	Exc_L1-3_CUX2_NYAP2
181218_snm3Cseq_hs_21yr_BA10_UMB5577_1_UMB5577_2_C11_AD008_indexed	-20.7736	18.1601	-1.44837	4.77888	Exc_L1-3_CUX2	Exc_L1-3_CUX2_SLC35F3
181218_snm3Cseq_hs_21yr_BA10_UMB5577_1_UMB5577_2_C11_AD010_indexed	-10.676	18.9689	-0.165247	6.14529	Exc_L1-3_CUX2	Exc_L1-3_CUX2_NYAP2
181218_snm3Cseq_hs_21yr_BA10_UMB5577_1_UMB5577_2_C11_AD012_indexed	-16.8467	-16.3348	23.5193	13.4564	NonN_Oligo_MBP	NonN_Oligo_MBP_VAC14
181218_snm3Cseq_hs_21yr_BA10_UMB5577_1_UMB5577_2_C12_AD001_indexed	-0.991848	-25.4258	16.5645	4.44513	NonN_Micro-Endo_TYROBP	NonN_Micro-Endo_TYROBP_CSF1R
181218_snm3Cseq_hs_21yr_BA10_UMB5577_1_UMB5577_2_C12_AD002_indexed	-17.78	-18.0504	24.372	13.6735	NonN_Oligo_MBP	NonN_Oligo_MBP_AGAP1
181218_snm3Cseq_hs_21yr_BA10_UMB5577_1_UMB5577_2_C12_AD004_indexed	-5.76672	-15.9187	14.7635	6.40209	NonN_Micro-Endo_TYROBP	NonN_Micro-Endo_TYROBP_MSI2
181218_snm3Cseq_hs_21yr_BA10_UMB5577_1_UMB5577_2_C12_AD006_indexed	-35.5809	-22.0752	25.8035	14.0582	NonN_Oligo_MBP	NonN_Oligo_MBP_AGAP1
181218_snm3Cseq_hs_21yr_BA10_UMB5577_1_UMB5577_2_C12_AD007_indexed	-23.494	-9.21766	22.2036	12.6582	NonN_Oligo_MBP	NonN_Oligo_MBP_VAC14
181218_snm3Cseq_hs_21yr_BA10_UMB5577_1_UMB5577_2_C12_AD008_indexed	-34.9502	-22.6357	25.8597	13.6392	NonN_Oligo_MBP	NonN_Oligo_MBP_AGAP1
181218_snm3Cseq_hs_21yr_BA10_UMB5577_1_UMB5577_2_C12_AD010_indexed	-5.94374	-12.7874	15.1417	7.1784	NonN_Micro-Endo_TYROBP	NonN_Micro-Endo_TYROBP_SLC7A5
181218_snm3Cseq_hs_21yr_BA10_UMB5577_1_UMB5577_2_C12_AD012_indexed	-36.9373	-20.3996	25.2412	14.4889	NonN_Oligo_MBP	NonN_Oligo_MBP_AGAP1
181218_snm3Cseq_hs_21yr_BA10_UMB5577_1_UMB5577_2_C1_AD001_indexed	-21.3627	22.367	0.0188057	4.29669	Exc_L1-3_CUX2	Exc_L1-3_CUX2_NYAP2
181218_snm3Cseq_hs_21yr_BA10_UMB5577_1_UMB5577_2_C1_AD002_indexed	9.03279	39.9393	24.7543	5.22479	NonN_Astro_FGF3R	NonN_Astro_FGF3R_CABLES1
181218_snm3Cseq_hs_21yr_BA10_UMB5577_1_UMB5577_2_C1_AD004_indexed	-23.2892	7.41961	-3.5288	4.98551	Exc_L1-3_CUX2	Exc_L1-3_CUX2_SLC35F3
181218_snm3Cseq_hs_21yr_BA10_UMB5577_1_UMB5577_2_C1_AD006_indexed	28.8193	29.3329	25.4285	-11.2505	Inh_CGE_LAMP5	Inh_CGE_LAMP5_PLD5
181218_snm3Cseq_hs_21yr_BA10_UMB5577_1_UMB5577_2_C1_AD007_indexed	43.6869	-22.5367	8.68353	22.4691	Exc_L4-5_FOXP2	Exc_L4-5_FOXP2_-
181218_snm3Cseq_hs_21yr_BA10_UMB5577_1_UMB5577_2_C1_AD008_indexed	31.4188	5.52497	28.3259	-5.91042	Inh_CGE_VIP	Inh_CGE_VIP_LINGO2
181218_snm3Cseq_hs_21yr_BA10_UMB5577_1_UMB5577_2_C1_AD012_indexed	16.7634	-50.9941	35.1106	8.7354	Inh_MGE_CALB1	Inh_MGE_CALB1_ME3
181218_snm3Cseq_hs_21yr_BA10_UMB5577_1_UMB5577_2_C2_AD001_indexed	26.7744	41.4375	17.9422	-13.9717	Inh_MGE_UNC5B	Inh_MGE_UNC5B_CHRM3
181218_snm3Cseq_hs_21yr_BA10_UMB5577_1_UMB5577_2_C2_AD002_indexed	8.59767	40.8713	25.0569	4.84474	NonN_Astro_FGF3R	NonN_Astro_FGF3R_CABLES1
181218_snm3Cseq_hs_21yr_BA10_UMB5577_1_UMB5577_2_C2_AD004_indexed	-35.5695	-21.8408	25.6406	14.0365	NonN_Oligo_MBP	NonN_Oligo_MBP_AGAP1
181218_snm3Cseq_hs_21yr_BA10_UMB5577_1_UMB5577_2_C2_AD006_indexed	28.2369	28.4901	25.9798	-11.2815	Inh_CGE_LAMP5	Inh_CGE_LAMP5_PLD5
181218_snm3Cseq_hs_21yr_BA10_UMB5577_1_UMB5577_2_C2_AD007_indexed	-11.3167	9.39263	-1.95087	7.76343	Exc_L1-3_CUX2	Exc_L1-3_CUX2_NYAP2
181218_snm3Cseq_hs_21yr_BA10_UMB5577_1_UMB5577_2_C2_AD008_indexed	26.6571	40.7102	17.9526	-14.014	Inh_MGE_UNC5B	Inh_MGE_UNC5B_CHRM3
181218_snm3Cseq_hs_21yr_BA10_UMB5577_1_UMB5577_2_C2_AD010_indexed	27.6683	40.7939	18.3721	-13.9842	Inh_MGE_UNC5B	Inh_MGE_UNC5B_DCLK1
181218_snm3Cseq_hs_21yr_BA10_UMB5577_1_UMB5577_2_C2_AD012_indexed	9.17507	40.2743	24.835	5.0685	NonN_Astro_FGF3R	NonN_Astro_FGF3R_GFAP
181218_snm3Cseq_hs_21yr_BA10_UMB5577_1_UMB5577_2_C3_AD002_indexed	-36.1833	-19.6395	24.6561	13.9872	NonN_Oligo_MBP	NonN_Oligo_MBP_AGAP1
181218_snm3Cseq_hs_21yr_BA10_UMB5577_1_UMB5577_2_C3_AD004_indexed	-50.5052	1.86515	16.5713	25.8651	Exc_L5-6_PDZRN4	Exc_L5-6_PDZRN4_WWC2
181218_snm3Cseq_hs_21yr_BA10_UMB5577_1_UMB5577_2_C3_AD006_indexed	-3.96518	-24.6054	15.7166	5.05836	NonN_Micro-Endo_TYROBP	NonN_Micro-Endo_TYROBP_CSF1R
181218_snm3Cseq_hs_21yr_BA10_UMB5577_1_UMB5577_2_C3_AD007_indexed	-34.474	-23.6945	26.3776	13.115	NonN_Oligo_MBP	NonN_Oligo_MBP_AGAP1
181218_snm3Cseq_hs_21yr_BA10_UMB5577_1_UMB5577_2_C3_AD010_indexed	34.1011	18.211	30.4915	-10.5101	Inh_CGE_NDNF	Inh_CGE_NDNF_NXPH1
181218_snm3Cseq_hs_21yr_BA10_UMB5577_1_UMB5577_2_C3_AD012_indexed	4.10039	8.36371	0.176843	10.3385	Exc_L2-4_RORB	Exc_L2-4_RORB_-
181218_snm3Cseq_hs_21yr_BA10_UMB5577_1_UMB5577_2_C4_AD001_indexed	24.2914	-10.2474	4.67469	18.0639	Exc_L4_PLCH1	Exc_L4_PLCH1_CUX2
181218_snm3Cseq_hs_21yr_BA10_UMB5577_1_UMB5577_2_C4_AD004_indexed	-19.3456	21.441	-0.0412393	4.18196	Exc_L1-3_CUX2	Exc_L1-3_CUX2_NYAP2
181218_snm3Cseq_hs_21yr_BA10_UMB5577_1_UMB5577_2_C4_AD006_indexed	40.1256	29.4144	23.2255	-11.8531	Inh_CGE_LAMP5	Inh_CGE_LAMP5_FGFR2
181218_snm3Cseq_hs_21yr_BA10_UMB5577_1_UMB5577_2_C4_AD008_indexed	-15.5592	-21.4417	25.3283	13.8438	NonN_Oligo_MBP	NonN_Oligo_MBP_MOBP
181218_snm3Cseq_hs_21yr_BA10_UMB5577_1_UMB5577_2_C4_AD010_indexed	-17.0664	-16.5982	23.8036	13.5075	NonN_Oligo_MBP	NonN_Oligo_MBP_AGAP1
181218_snm3Cseq_hs_21yr_BA10_UMB5577_1_UMB5577_2_C4_AD012_indexed	8.40652	40.6421	24.8917	4.80544	NonN_Astro_FGF3R	NonN_Astro_FGF3R_CABLES1
181218_snm3Cseq_hs_21yr_BA10_UMB5577_1_UMB5577_2_C5_AD001_indexed	43.827	-21.0228	8.48149	22.6016	Exc_L4-5_FOXP2	Exc_L4-5_FOXP2_-
181218_snm3Cseq_hs_21yr_BA10_UMB5577_1_UMB5577_2_C5_AD002_indexed	-46.8543	0.989357	15.9329	26.653	Exc_L5-6_PDZRN4	Exc_L5-6_PDZRN4_RGS6
181218_snm3Cseq_hs_21yr_BA10_UMB5577_1_UMB5577_2_C5_AD004_indexed	-6.53768	-13.6097	14.8032	7.34831	NonN_Micro-Endo_TYROBP	NonN_Micro-Endo_TYROBP_PDGFRB
181218_snm3Cseq_hs_21yr_BA10_UMB5577_1_UMB5577_2_C5_AD006_indexed	1.13664	4.10452	-0.400899	10.7982	Exc_L2-4_RORB	Exc_L2-4_RORB_-
181218_snm3Cseq_hs_21yr_BA10_UMB5577_1_UMB5577_2_C5_AD007_indexed	24.9751	-9.73072	4.80803	18.2903	Exc_L4_PLCH1	Exc_L4_PLCH1_ARHGAP15
181218_snm3Cseq_hs_21yr_BA10_UMB5577_1_UMB5577_2_C5_AD008_indexed	43.1644	-20.0402	8.22651	22.3145	Exc_L4-5_FOXP2	Exc_L4-5_FOXP2_-
181218_snm3Cseq_hs_21yr_BA10_UMB5577_1_UMB5577_2_C5_AD012_indexed	23.3919	-12.6314	4.38434	18.0467	Exc_L4_PLCH1	Exc_L4_PLCH1_ARHGAP15
181218_snm3Cseq_hs_21yr_BA10_UMB5577_1_UMB5577_2_C6_AD001_indexed	25.8894	17.376	28.0183	-10.5441	Inh_CGE_NDNF	Inh_CGE_NDNF_IGSF3
181218_snm3Cseq_hs_21yr_BA10_UMB5577_1_UMB5577_2_C6_AD002_indexed	19.2342	-38.6442	37.4554	10.1061	Inh_MGE_CALB1	Inh_MGE_CALB1_PCDH9
181218_snm3Cseq_hs_21yr_BA10_UMB5577_1_UMB5577_2_C6_AD004_indexed	18.8948	-38.6053	37.6186	10.0351	Inh_MGE_CALB1	Inh_MGE_CALB1_ME3
181218_snm3Cseq_hs_21yr_BA10_UMB5577_1_UMB5577_2_C6_AD006_indexed	42.8336	-19.7607	8.22836	22.2257	Exc_L4-5_FOXP2	Exc_L4-5_FOXP2_-
181218_snm3Cseq_hs_21yr_BA10_UMB5577_1_UMB5577_2_C6_AD007_indexed	-6.2141	-14.038	14.7676	7.13151	NonN_Micro-Endo_TYROBP	NonN_Micro-Endo_TYROBP_PDGFRB
181218_snm3Cseq_hs_21yr_BA10_UMB5577_1_UMB5577_2_C6_AD010_indexed	43.9326	2.77515	31.3621	-6.47983	Inh_CGE_VIP	Inh_CGE_VIP_SORCS1
181218_snm3Cseq_hs_21yr_BA10_UMB5577_1_UMB5577_2_C7_AD001_indexed	-9.61841	19.3157	0.397674	6.75878	Exc_L2-4_RORB	Exc_L2-4_RORB_-
181218_snm3Cseq_hs_21yr_BA10_UMB5577_1_UMB5577_2_C7_AD002_indexed	-15.2431	-21.563	25.4385	13.6832	NonN_Oligo_MBP	NonN_Oligo_MBP_MOBP
181218_snm3Cseq_hs_21yr_BA10_UMB5577_1_UMB5577_2_C7_AD004_indexed	-18.8312	25.9832	0.902686	3.86728	Exc_L1-3_CUX2	Exc_L1-3_CUX2_NYAP2
181218_snm3Cseq_hs_21yr_BA10_UMB5577_1_UMB5577_2_C7_AD006_indexed	44.2658	-22.072	8.36623	22.723	Exc_L4-5_FOXP2	Exc_L4-5_FOXP2_-
181218_snm3Cseq_hs_21yr_BA10_UMB5577_1_UMB5577_2_C7_AD008_indexed	-5.98325	-12.3963	15.0635	7.5479	NonN_Micro-Endo_TYROBP	NonN_Micro-Endo_TYROBP_SLC7A5
181218_snm3Cseq_hs_21yr_BA10_UMB5577_1_UMB5577_2_C7_AD010_indexed	-11.0687	19.4905	0.164156	5.96063	Exc_L1-3_CUX2	Exc_L1-3_CUX2_NYAP2
181218_snm3Cseq_hs_21yr_BA10_UMB5577_1_UMB5577_2_C8_AD002_indexed	-15.4335	-18.1557	24.3038	13.3018	NonN_Oligo_MBP	NonN_Oligo_MBP_MOBP
181218_snm3Cseq_hs_21yr_BA10_UMB5577_1_UMB5577_2_C8_AD007_indexed	-8.35911	-6.20462	14.8363	9.3168	NonN_Micro-Endo_TYROBP	NonN_Micro-Endo_TYROBP_AHDC1
181218_snm3Cseq_hs_21yr_BA10_UMB5577_1_UMB5577_2_C8_AD008_indexed	-10.2219	47.9869	27.4798	26.8837	Exc_L4-6_LRRK1	Exc_L4-6_LRRK1_RXRG
181218_snm3Cseq_hs_21yr_BA10_UMB5577_1_UMB5577_2_C8_AD010_indexed	-28.0398	-36.0475	27.6249	13.0589	NonN_Oligo_MBP	NonN_Oligo_MBP_MOBP
181218_snm3Cseq_hs_21yr_BA10_UMB5577_1_UMB5577_2_C8_AD012_indexed	12.785	-0.878512	1.35073	12.8114	Exc_L2-4_RORB	Exc_L2-4_RORB_-
181218_snm3Cseq_hs_21yr_BA10_UMB5577_1_UMB5577_2_C9_AD002_indexed	38.1186	-0.720771	29.5705	-5.13708	Inh_CGE_VIP	Inh_CGE_VIP_NELL1
181218_snm3Cseq_hs_21yr_BA10_UMB5577_1_UMB5577_2_C9_AD004_indexed	-7.81581	19.4068	0.52444	6.60636	Exc_L1-3_CUX2	Exc_L1-3_CUX2_NYAP2
181218_snm3Cseq_hs_21yr_BA10_UMB5577_1_UMB5577_2_C9_AD006_indexed	2.92172	-41.2616	38.0092	7.30267	Inh_MGE_PVALB	Inh_MGE_PVALB_SULF1
181218_snm3Cseq_hs_21yr_BA10_UMB5577_1_UMB5577_2_C9_AD007_indexed	8.76727	-11.6414	17.5017	30.3434	Exc_L4-5_TOX	Exc_L4-5_TOX_-
181218_snm3Cseq_hs_21yr_BA10_UMB5577_1_UMB5577_2_C9_AD008_indexed	34.3653	30.9743	24.069	-12.2429	Inh_CGE_LAMP5	Inh_CGE_LAMP5_CLSTN2
181218_snm3Cseq_hs_21yr_BA10_UMB5577_1_UMB5577_2_C9_AD010_indexed	9.42937	-0.148668	2.08946	11.8359	Exc_L2-4_RORB	Exc_L2-4_RORB_-
181218_snm3Cseq_hs_21yr_BA10_UMB5577_1_UMB5577_2_C9_AD012_indexed	45.8987	3.60744	30.8663	-7.3728	Inh_CGE_VIP	Inh_CGE_VIP_SORCS1
181218_snm3Cseq_hs_21yr_BA10_UMB5577_1_UMB5577_2_D10_AD001_indexed	-2.60532	16.4716	1.0426	7.97964	Exc_L2-4_RORB	Exc_L2-4_RORB_-
181218_snm3Cseq_hs_21yr_BA10_UMB5577_1_UMB5577_2_D10_AD002_indexed	42.0821	-19.2474	8.24459	22.0807	Exc_L4-5_FOXP2	Exc_L4-5_FOXP2_-
181218_snm3Cseq_hs_21yr_BA10_UMB5577_1_UMB5577_2_D10_AD004_indexed	-21.8116	-9.34725	22.43	13.017	NonN_Oligo_MBP	NonN_Oligo_MBP_VAC14
181218_snm3Cseq_hs_21yr_BA10_UMB5577_1_UMB5577_2_D10_AD006_indexed	-10.409	47.5247	27.5633	26.7804	Exc_L4-6_LRRK1	Exc_L4-6_LRRK1_RXRG
181218_snm3Cseq_hs_21yr_BA10_UMB5577_1_UMB5577_2_D10_AD007_indexed	26.7717	26.1475	26.7471	-10.9244	Inh_CGE_NDNF	Inh_CGE_NDNF_IGSF3
181218_snm3Cseq_hs_21yr_BA10_UMB5577_1_UMB5577_2_D10_AD008_indexed	-2.84616	15.1141	1.33213	8.16052	Exc_L2-4_RORB	Exc_L2-4_RORB_-
181218_snm3Cseq_hs_21yr_BA10_UMB5577_1_UMB5577_2_D10_AD010_indexed	-68.1931	7.51821	-3.91404	23.2145	Exc_L6_TLE4	Exc_L6_TLE4_ZNF385B
181218_snm3Cseq_hs_21yr_BA10_UMB5577_1_UMB5577_2_D10_AD012_indexed	-16.7105	-16.771	23.9143	13.5524	NonN_Oligo_MBP	NonN_Oligo_MBP_AGAP1
181218_snm3Cseq_hs_21yr_BA10_UMB5577_1_UMB5577_2_D11_AD004_indexed	-11.7574	25.4449	1.83199	5.63359	Exc_L2-4_RORB	Exc_L2-4_RORB_-
181218_snm3Cseq_hs_21yr_BA10_UMB5577_1_UMB5577_2_D11_AD006_indexed	-6.33372	17.7444	0.797547	7.15478	Exc_L1-3_CUX2	Exc_L1-3_CUX2_NYAP2
181218_snm3Cseq_hs_21yr_BA10_UMB5577_1_UMB5577_2_D11_AD007_indexed	-3.04041	-20.371	15.8329	5.88423	NonN_Micro-Endo_TYROBP	NonN_Micro-Endo_TYROBP_CSF1R
181218_snm3Cseq_hs_21yr_BA10_UMB5577_1_UMB5577_2_D11_AD008_indexed	30.2691	-9.81897	4.1276	16.5884	Exc_L4_PLCH1	Exc_L4_PLCH1_CUX2
181218_snm3Cseq_hs_21yr_BA10_UMB5577_1_UMB5577_2_D11_AD010_indexed	30.0645	5.72752	28.2974	-5.99056	Inh_CGE_VIP	Inh_CGE_VIP_AFAP1L2
181218_snm3Cseq_hs_21yr_BA10_UMB5577_1_UMB5577_2_D12_AD001_indexed	-5.9342	-15.1375	14.6151	6.74744	NonN_Micro-Endo_TYROBP	NonN_Micro-Endo_TYROBP_MSI2
181218_snm3Cseq_hs_21yr_BA10_UMB5577_1_UMB5577_2_D12_AD002_indexed	-36.0883	-19.2202	24.1847	13.8866	NonN_Oligo_MBP	NonN_Oligo_MBP_AGAP1
181218_snm3Cseq_hs_21yr_BA10_UMB5577_1_UMB5577_2_D12_AD006_indexed	-36.2442	-19.8688	24.5589	14.1337	NonN_Oligo_MBP	NonN_Oligo_MBP_AGAP1
181218_snm3Cseq_hs_21yr_BA10_UMB5577_1_UMB5577_2_D12_AD007_indexed	-23.2158	-8.28023	21.936	12.9974	NonN_Oligo_MBP	NonN_Oligo_MBP_VAC14
181218_snm3Cseq_hs_21yr_BA10_UMB5577_1_UMB5577_2_D12_AD008_indexed	-4.96847	-25.6107	15.2436	4.88724	NonN_Micro-Endo_TYROBP	NonN_Micro-Endo_TYROBP_CSF1R
181218_snm3Cseq_hs_21yr_BA10_UMB5577_1_UMB5577_2_D12_AD010_indexed	-4.51807	-21.8496	15.286	5.62919	NonN_Micro-Endo_TYROBP	NonN_Micro-Endo_TYROBP_CSF1R
181218_snm3Cseq_hs_21yr_BA10_UMB5577_1_UMB5577_2_D1_AD001_indexed	44.7631	-22.7068	8.18009	22.8675	Exc_L4-5_FOXP2	Exc_L4-5_FOXP2_-
181218_snm3Cseq_hs_21yr_BA10_UMB5577_1_UMB5577_2_D1_AD002_indexed	-1.42832	-52.986	37.7229	6.035	Inh_MGE_PVALB	Inh_MGE_PVALB_SULF1
181218_snm3Cseq_hs_21yr_BA10_UMB5577_1_UMB5577_2_D1_AD004_indexed	24.6705	-9.00555	4.65162	17.9182	Exc_L4_PLCH1	Exc_L4_PLCH1_CUX2
181218_snm3Cseq_hs_21yr_BA10_UMB5577_1_UMB5577_2_D1_AD006_indexed	7.97149	41.4042	25.3449	4.536	NonN_Astro_FGF3R	NonN_Astro_FGF3R_CABLES1
181218_snm3Cseq_hs_21yr_BA10_UMB5577_1_UMB5577_2_D1_AD007_indexed	-25.7442	43.0651	27.2096	22.5539	Exc_L4-6_LRRK1	Exc_L4-6_LRRK1_MLLT3
181218_snm3Cseq_hs_21yr_BA10_UMB5577_1_UMB5577_2_D1_AD012_indexed	-3.18734	-25.4817	15.828	4.62211	NonN_Micro-Endo_TYROBP	NonN_Micro-Endo_TYROBP_CSF1R
181218_snm3Cseq_hs_21yr_BA10_UMB5577_1_UMB5577_2_D2_AD001_indexed	41.5307	-19.2438	8.11998	21.9404	Exc_L4-5_FOXP2	Exc_L4-5_FOXP2_-
181218_snm3Cseq_hs_21yr_BA10_UMB5577_1_UMB5577_2_D2_AD002_indexed	-12.5374	47.7516	27.9665	25.9162	Exc_L4-6_LRRK1	Exc_L4-6_LRRK1_ADAMTSL1
181218_snm3Cseq_hs_21yr_BA10_UMB5577_1_UMB5577_2_D2_AD004_indexed	18.4523	-48.2585	35.0542	9.56664	Inh_MGE_CALB1	Inh_MGE_CALB1_HS3ST5
181218_snm3Cseq_hs_21yr_BA10_UMB5577_1_UMB5577_2_D2_AD006_indexed	-10.5139	9.35192	-1.802	8.35749	Outlier	Outlier_-
181218_snm3Cseq_hs_21yr_BA10_UMB5577_1_UMB5577_2_D2_AD007_indexed	10.1814	0.65972	1.65532	12.1177	Exc_L2-4_RORB	Exc_L2-4_RORB_-
181218_snm3Cseq_hs_21yr_BA10_UMB5577_1_UMB5577_2_D2_AD010_indexed	45.9158	9.68455	28.7267	-7.02542	Inh_CGE_VIP	Inh_CGE_VIP_MBP
181218_snm3Cseq_hs_21yr_BA10_UMB5577_1_UMB5577_2_D3_AD001_indexed	-5.33247	-23.3727	15.3812	5.30221	NonN_Micro-Endo_TYROBP	NonN_Micro-Endo_TYROBP_CSF1R
181218_snm3Cseq_hs_21yr_BA10_UMB5577_1_UMB5577_2_D3_AD002_indexed	30.4556	18.2246	29.4525	-10.6012	Inh_CGE_NDNF	Inh_CGE_NDNF_CPNE2
181218_snm3Cseq_hs_21yr_BA10_UMB5577_1_UMB5577_2_D3_AD004_indexed	18.2924	-3.02389	3.18334	14.7348	Exc_L4_PLCH1	Exc_L4_PLCH1_CUX2
181218_snm3Cseq_hs_21yr_BA10_UMB5577_1_UMB5577_2_D3_AD006_indexed	-1.72308	-21.4782	16.4332	5.4892	NonN_Micro-Endo_TYROBP	NonN_Micro-Endo_TYROBP_CSF1R
181218_snm3Cseq_hs_21yr_BA10_UMB5577_1_UMB5577_2_D3_AD007_indexed	-69.5584	5.09699	-3.9947	23.8784	Exc_L6_TLE4	Exc_L6_TLE4_ZNF385B
181218_snm3Cseq_hs_21yr_BA10_UMB5577_1_UMB5577_2_D3_AD008_indexed	-24.4251	-9.46453	22.8943	12.7946	NonN_Oligo_MBP	NonN_Oligo_MBP_VAC14
181218_snm3Cseq_hs_21yr_BA10_UMB5577_1_UMB5577_2_D3_AD010_indexed	15.2913	48.3311	25.8805	4.41945	NonN_Astro_FGF3R	NonN_Astro_FGF3R_CABLES1
181218_snm3Cseq_hs_21yr_BA10_UMB5577_1_UMB5577_2_D3_AD012_indexed	16.1555	49.5449	25.6623	4.23849	NonN_Astro_FGF3R	NonN_Astro_FGF3R_CABLES1
181218_snm3Cseq_hs_21yr_BA10_UMB5577_1_UMB5577_2_D4_AD001_indexed	59.5913	-0.852458	2.94579	-13.8099	Exc_L6_TSHZ2	Exc_L6_TSHZ2_CALN1
181218_snm3Cseq_hs_21yr_BA10_UMB5577_1_UMB5577_2_D4_AD002_indexed	-20.7297	44.4923	27.277	23.9305	Exc_L4-6_LRRK1	Exc_L4-6_LRRK1_MLLT3
181218_snm3Cseq_hs_21yr_BA10_UMB5577_1_UMB5577_2_D4_AD006_indexed	-20.0232	18.9253	-1.03943	4.51747	Exc_L1-3_CUX2	Exc_L1-3_CUX2_SLC35F3
181218_snm3Cseq_hs_21yr_BA10_UMB5577_1_UMB5577_2_D4_AD007_indexed	2.50151	-55.719	37.1481	7.21058	Inh_MGE_PVALB	Inh_MGE_PVALB_DISC1
181218_snm3Cseq_hs_21yr_BA10_UMB5577_1_UMB5577_2_D4_AD008_indexed	-26.8523	-35.7553	26.531	13.9196	NonN_Oligo_MBP	NonN_Oligo_MBP_MOBP
181218_snm3Cseq_hs_21yr_BA10_UMB5577_1_UMB5577_2_D4_AD010_indexed	17.5067	-50.296	35.124	8.98731	Inh_MGE_CALB1	Inh_MGE_CALB1_ME3
181218_snm3Cseq_hs_21yr_BA10_UMB5577_1_UMB5577_2_D4_AD012_indexed	41.8723	-19.3901	8.19796	22.0915	Exc_L4-5_FOXP2	Exc_L4-5_FOXP2_-
181218_snm3Cseq_hs_21yr_BA10_UMB5577_1_UMB5577_2_D5_AD002_indexed	11.7182	-13.6841	18.7459	30.859	Exc_L4-5_TOX	Exc_L4-5_TOX_-
181218_snm3Cseq_hs_21yr_BA10_UMB5577_1_UMB5577_2_D5_AD004_indexed	-6.86161	-14.7355	14.8714	6.71323	NonN_Micro-Endo_TYROBP	NonN_Micro-Endo_TYROBP_MSI2
181218_snm3Cseq_hs_21yr_BA10_UMB5577_1_UMB5577_2_D5_AD006_indexed	-19.3744	-10.1677	22.6657	12.7634	NonN_Oligo_MBP	NonN_Oligo_MBP_VAC14
181218_snm3Cseq_hs_21yr_BA10_UMB5577_1_UMB5577_2_D5_AD007_indexed	18.3377	-49.2148	34.9464	9.23309	Inh_MGE_CALB1	Inh_MGE_CALB1_HS3ST5
181218_snm3Cseq_hs_21yr_BA10_UMB5577_1_UMB5577_2_D5_AD008_indexed	43.3058	-19.4053	7.95122	22.4575	Exc_L4-5_FOXP2	Exc_L4-5_FOXP2_-
181218_snm3Cseq_hs_21yr_BA10_UMB5577_1_UMB5577_2_D5_AD010_indexed	-4.37649	-21.7136	15.3989	5.46882	NonN_Micro-Endo_TYROBP	NonN_Micro-Endo_TYROBP_CSF1R
181218_snm3Cseq_hs_21yr_BA10_UMB5577_1_UMB5577_2_D5_AD012_indexed	-3.96833	-24.5394	15.8065	5.01119	NonN_Micro-Endo_TYROBP	NonN_Micro-Endo_TYROBP_CSF1R
181218_snm3Cseq_hs_21yr_BA10_UMB5577_1_UMB5577_2_D6_AD001_indexed	27.1608	41.41	18.1887	-13.9253	Inh_MGE_UNC5B	Inh_MGE_UNC5B_CHRM3
181218_snm3Cseq_hs_21yr_BA10_UMB5577_1_UMB5577_2_D6_AD002_indexed	9.1817	40.2015	24.6632	5.10132	NonN_Astro_FGF3R	NonN_Astro_FGF3R_CABLES1
181218_snm3Cseq_hs_21yr_BA10_UMB5577_1_UMB5577_2_D6_AD004_indexed	-27.402	-36.2537	26.2362	13.7137	NonN_Oligo_MBP	NonN_Oligo_MBP_MOBP
181218_snm3Cseq_hs_21yr_BA10_UMB5577_1_UMB5577_2_D6_AD006_indexed	24.663	13.2122	27.2525	-8.48369	Inh_CGE_VIP	Inh_CGE_VIP_SRGAP1
181218_snm3Cseq_hs_21yr_BA10_UMB5577_1_UMB5577_2_D6_AD008_indexed	9.21603	40.4638	24.9413	5.06795	NonN_Astro_FGF3R	NonN_Astro_FGF3R_CABLES1
181218_snm3Cseq_hs_21yr_BA10_UMB5577_1_UMB5577_2_D6_AD010_indexed	12.6031	-50.4798	35.888	8.06622	Inh_MGE_CALB1	Inh_MGE_CALB1_ME3
181218_snm3Cseq_hs_21yr_BA10_UMB5577_1_UMB5577_2_D6_AD012_indexed	21.7254	-11.3416	3.87046	17.8209	Exc_L4_PLCH1	Exc_L4_PLCH1_ARHGAP15
181218_snm3Cseq_hs_21yr_BA10_UMB5577_1_UMB5577_2_D7_AD001_indexed	-2.91041	-19.2798	15.9403	6.15713	NonN_Micro-Endo_TYROBP	NonN_Micro-Endo_TYROBP_CSF1R
181218_snm3Cseq_hs_21yr_BA10_UMB5577_1_UMB5577_2_D7_AD002_indexed	-6.68095	-14.1038	14.8379	7.10923	NonN_Micro-Endo_TYROBP	NonN_Micro-Endo_TYROBP_PDGFRB
181218_snm3Cseq_hs_21yr_BA10_UMB5577_1_UMB5577_2_D7_AD004_indexed	-27.7737	7.78134	-4.48247	3.8247	Exc_L1-3_CUX2	Exc_L1-3_CUX2_SLC35F3
181218_snm3Cseq_hs_21yr_BA10_UMB5577_1_UMB5577_2_D7_AD006_indexed	-4.72274	14.9311	0.450642	7.88095	Exc_L2-4_RORB	Exc_L2-4_RORB_-
181218_snm3Cseq_hs_21yr_BA10_UMB5577_1_UMB5577_2_D7_AD007_indexed	-36.1116	-3.86144	14.1803	27.3046	Exc_L5-6_PDZRN4	Exc_L5-6_PDZRN4_CUX1
181218_snm3Cseq_hs_21yr_BA10_UMB5577_1_UMB5577_2_D7_AD008_indexed	17.5592	-25.5804	40.8733	9.79295	Inh_MGE_B3GAT2	Inh_MGE_B3GAT2_AOAH
181218_snm3Cseq_hs_21yr_BA10_UMB5577_1_UMB5577_2_D7_AD010_indexed	-24.0244	11.4512	-3.02638	4.55709	Exc_L1-3_CUX2	Exc_L1-3_CUX2_SLC35F3
181218_snm3Cseq_hs_21yr_BA10_UMB5577_1_UMB5577_2_D7_AD012_indexed	-16.1208	18.651	-0.647416	5.69786	Exc_L1-3_CUX2	Exc_L1-3_CUX2_NYAP2
181218_snm3Cseq_hs_21yr_BA10_UMB5577_1_UMB5577_2_D8_AD001_indexed	9.13053	40.0928	24.6514	5.23022	NonN_Astro_FGF3R	NonN_Astro_FGF3R_CABLES1
181218_snm3Cseq_hs_21yr_BA10_UMB5577_1_UMB5577_2_D8_AD002_indexed	20.9628	-44.5291	36.0434	9.76641	Inh_MGE_CALB1	Inh_MGE_CALB1_ME3
181218_snm3Cseq_hs_21yr_BA10_UMB5577_1_UMB5577_2_D8_AD004_indexed	-1.43821	-54.5806	37.818	6.25427	Inh_MGE_PVALB	Inh_MGE_PVALB_DISC1
181218_snm3Cseq_hs_21yr_BA10_UMB5577_1_UMB5577_2_D8_AD006_indexed	20.3391	-37.3458	38.1207	10.5374	Inh_MGE_CALB1	Inh_MGE_CALB1_PCDH9
181218_snm3Cseq_hs_21yr_BA10_UMB5577_1_UMB5577_2_D8_AD007_indexed	11.8939	-48.5845	36.7789	8.61445	Inh_MGE_CALB1	Inh_MGE_CALB1_ME3
181218_snm3Cseq_hs_21yr_BA10_UMB5577_1_UMB5577_2_D8_AD008_indexed	21.2356	-6.12438	3.61731	16.1321	Exc_L4_PLCH1	Exc_L4_PLCH1_CUX2
181218_snm3Cseq_hs_21yr_BA10_UMB5577_1_UMB5577_2_D8_AD012_indexed	-5.8444	-11.2999	15.4055	7.55157	NonN_Micro-Endo_TYROBP	NonN_Micro-Endo_TYROBP_SLC7A5
181218_snm3Cseq_hs_21yr_BA10_UMB5577_1_UMB5577_2_D9_AD001_indexed	-7.90958	49.0553	26.8311	27.4048	Exc_L4-6_LRRK1	Exc_L4-6_LRRK1_RXRG
181218_snm3Cseq_hs_21yr_BA10_UMB5577_1_UMB5577_2_D9_AD002_indexed	43.6833	-15.8338	7.66836	22.5259	Exc_L4-5_FOXP2	Exc_L4-5_FOXP2_-
181218_snm3Cseq_hs_21yr_BA10_UMB5577_1_UMB5577_2_D9_AD004_indexed	-16.1687	-24.2062	25.1332	13.1698	NonN_Oligo_MBP	NonN_Oligo_MBP_MOBP
181218_snm3Cseq_hs_21yr_BA10_UMB5577_1_UMB5577_2_D9_AD006_indexed	12.2609	-48.886	36.4133	8.54358	Inh_MGE_CALB1	Inh_MGE_CALB1_ME3
181218_snm3Cseq_hs_21yr_BA10_UMB5577_1_UMB5577_2_D9_AD007_indexed	22.7393	-11.5047	4.09956	18.3518	Exc_L4_PLCH1	Exc_L4_PLCH1_ARHGAP15
181218_snm3Cseq_hs_21yr_BA10_UMB5577_1_UMB5577_2_D9_AD010_indexed	-18.6818	25.1429	0.636071	3.76473	Exc_L1-3_CUX2	Exc_L1-3_CUX2_NYAP2
181218_snm3Cseq_hs_21yr_BA10_UMB5577_1_UMB5577_2_D9_AD012_indexed	8.13782	-54.1766	35.9528	7.54768	Inh_MGE_PVALB	Inh_MGE_PVALB_EPHB1
181218_snm3Cseq_hs_21yr_BA10_UMB5577_1_UMB5577_2_E10_AD001_indexed	11.2174	-49.3518	36.3946	7.87	Inh_MGE_PVALB	Inh_MGE_PVALB_EPHB1
181218_snm3Cseq_hs_21yr_BA10_UMB5577_1_UMB5577_2_E10_AD002_indexed	-68.0381	-5.3543	-6.75296	23.5101	Exc_L6_TLE4	Exc_L6_TLE4_CPNE4
181218_snm3Cseq_hs_21yr_BA10_UMB5577_1_UMB5577_2_E10_AD004_indexed	-20.5424	23.677	0.412667	4.45276	Exc_L1-3_CUX2	Exc_L1-3_CUX2_NYAP2
181218_snm3Cseq_hs_21yr_BA10_UMB5577_1_UMB5577_2_E10_AD008_indexed	-1.6388	-53.1324	37.9543	6.1043	Inh_MGE_PVALB	Inh_MGE_PVALB_SULF1
181218_snm3Cseq_hs_21yr_BA10_UMB5577_1_UMB5577_2_E10_AD010_indexed	-10.4817	2.47949	3.51671	8.61352	Outlier	Outlier_-
181218_snm3Cseq_hs_21yr_BA10_UMB5577_1_UMB5577_2_E10_AD012_indexed	44.2805	-20.9519	8.4309	22.7746	Exc_L4-5_FOXP2	Exc_L4-5_FOXP2_-
181218_snm3Cseq_hs_21yr_BA10_UMB5577_1_UMB5577_2_E11_AD001_indexed	-21.231	-9.67423	22.4336	12.928	NonN_Oligo_MBP	NonN_Oligo_MBP_VAC14
181218_snm3Cseq_hs_21yr_BA10_UMB5577_1_UMB5577_2_E11_AD002_indexed	-17.6607	10.003	-1.00586	5.29377	Exc_L1-3_CUX2	Exc_L1-3_CUX2_NYAP2
181218_snm3Cseq_hs_21yr_BA10_UMB5577_1_UMB5577_2_E11_AD004_indexed	-4.37185	16.783	1.07134	7.56426	Exc_L2-4_RORB	Exc_L2-4_RORB_-
181218_snm3Cseq_hs_21yr_BA10_UMB5577_1_UMB5577_2_E11_AD007_indexed	-19.5679	19.2449	-0.928871	4.56296	Exc_L1-3_CUX2	Exc_L1-3_CUX2_NYAP2
181218_snm3Cseq_hs_21yr_BA10_UMB5577_1_UMB5577_2_E11_AD008_indexed	-4.12544	9.51631	0.90109	8.98794	Exc_L2-4_RORB	Exc_L2-4_RORB_-
181218_snm3Cseq_hs_21yr_BA10_UMB5577_1_UMB5577_2_E11_AD010_indexed	18.1791	-38.3956	37.9272	9.99947	Inh_MGE_CALB1	Inh_MGE_CALB1_PCDH9
181218_snm3Cseq_hs_21yr_BA10_UMB5577_1_UMB5577_2_E11_AD012_indexed	-7.42779	12.6228	-0.456488	8.35855	Exc_L2-4_RORB	Exc_L2-4_RORB_-
181218_snm3Cseq_hs_21yr_BA10_UMB5577_1_UMB5577_2_E12_AD001_indexed	-5.98158	-14.4424	14.771	6.97078	NonN_Micro-Endo_TYROBP	NonN_Micro-Endo_TYROBP_MSI2
181218_snm3Cseq_hs_21yr_BA10_UMB5577_1_UMB5577_2_E12_AD002_indexed	-8.46359	-6.34196	14.7879	9.31455	NonN_Micro-Endo_TYROBP	NonN_Micro-Endo_TYROBP_AHDC1
181218_snm3Cseq_hs_21yr_BA10_UMB5577_1_UMB5577_2_E12_AD006_indexed	16.6599	50.4454	25.743	3.94423	NonN_Astro_FGF3R	NonN_Astro_FGF3R_CABLES1
181218_snm3Cseq_hs_21yr_BA10_UMB5577_1_UMB5577_2_E12_AD007_indexed	8.28755	41.2557	25.3436	4.68462	NonN_Astro_FGF3R	NonN_Astro_FGF3R_CABLES1
181218_snm3Cseq_hs_21yr_BA10_UMB5577_1_UMB5577_2_E12_AD008_indexed	8.265	40.9621	25.0654	4.7593	NonN_Astro_FGF3R	NonN_Astro_FGF3R_CABLES1
181218_snm3Cseq_hs_21yr_BA10_UMB5577_1_UMB5577_2_E12_AD010_indexed	-4.47992	-24.8203	15.3606	4.96949	NonN_Micro-Endo_TYROBP	NonN_Micro-Endo_TYROBP_CSF1R
181218_snm3Cseq_hs_21yr_BA10_UMB5577_1_UMB5577_2_E12_AD012_indexed	-35.6603	-22.1232	25.6338	14.0762	NonN_Oligo_MBP	NonN_Oligo_MBP_AGAP1
181218_snm3Cseq_hs_21yr_BA10_UMB5577_1_UMB5577_2_E1_AD001_indexed	19.3033	-49.3189	34.9598	9.45386	Inh_MGE_CALB1	Inh_MGE_CALB1_HS3ST5
181218_snm3Cseq_hs_21yr_BA10_UMB5577_1_UMB5577_2_E1_AD002_indexed	12.352	2.2175	2.56286	11.1605	Exc_L2-4_RORB	Exc_L2-4_RORB_-
181218_snm3Cseq_hs_21yr_BA10_UMB5577_1_UMB5577_2_E1_AD006_indexed	-20.7493	-9.81336	22.6937	13.0512	NonN_Oligo_MBP	NonN_Oligo_MBP_VAC14
181218_snm3Cseq_hs_21yr_BA10_UMB5577_1_UMB5577_2_E1_AD007_indexed	-35.2057	-23.2207	25.8845	13.7418	NonN_Oligo_MBP	NonN_Oligo_MBP_AGAP1
181218_snm3Cseq_hs_21yr_BA10_UMB5577_1_UMB5577_2_E1_AD008_indexed	-16.419	-21.9105	25.3168	13.4126	NonN_Oligo_MBP	NonN_Oligo_MBP_MOBP
181218_snm3Cseq_hs_21yr_BA10_UMB5577_1_UMB5577_2_E1_AD010_indexed	-18.8494	15.7657	-1.76574	5.27849	Exc_L1-3_CUX2	Exc_L1-3_CUX2_NYAP2
181218_snm3Cseq_hs_21yr_BA10_UMB5577_1_UMB5577_2_E1_AD012_indexed	20.0422	-5.6013	3.52357	15.7724	Exc_L4_PLCH1	Exc_L4_PLCH1_CUX2
181218_snm3Cseq_hs_21yr_BA10_UMB5577_1_UMB5577_2_E2_AD001_indexed	17.2449	-25.9235	40.7286	9.82985	Inh_MGE_B3GAT2	Inh_MGE_B3GAT2_AOAH
181218_snm3Cseq_hs_21yr_BA10_UMB5577_1_UMB5577_2_E2_AD002_indexed	39.2999	28.7324	23.3293	-11.7642	Inh_CGE_LAMP5	Inh_CGE_LAMP5_CLSTN2
181218_snm3Cseq_hs_21yr_BA10_UMB5577_1_UMB5577_2_E2_AD004_indexed	13.8828	2.25009	2.74638	12.0492	Exc_L2-4_RORB	Exc_L2-4_RORB_-
181218_snm3Cseq_hs_21yr_BA10_UMB5577_1_UMB5577_2_E2_AD007_indexed	20.3693	-46.7254	35.8478	9.72562	Inh_MGE_CALB1	Inh_MGE_CALB1_ME3
181218_snm3Cseq_hs_21yr_BA10_UMB5577_1_UMB5577_2_E2_AD008_indexed	1.70808	-50.9842	37.283	5.89465	Inh_MGE_PVALB	Inh_MGE_PVALB_SULF1
181218_snm3Cseq_hs_21yr_BA10_UMB5577_1_UMB5577_2_E2_AD010_indexed	20.8077	-38.3421	37.69	10.4249	Inh_MGE_CALB1	Inh_MGE_CALB1_PCDH9
181218_snm3Cseq_hs_21yr_BA10_UMB5577_1_UMB5577_2_E2_AD012_indexed	-69.1138	5.05033	-4.15194	23.8	Exc_L6_TLE4	Exc_L6_TLE4_ZNF385B
181218_snm3Cseq_hs_21yr_BA10_UMB5577_1_UMB5577_2_E3_AD001_indexed	17.3719	-57.5947	35.4122	8.30039	Inh_MGE_CALB1	Inh_MGE_CALB1_ME3
181218_snm3Cseq_hs_21yr_BA10_UMB5577_1_UMB5577_2_E3_AD002_indexed	25.4876	-10.6383	4.69666	18.6921	Exc_L4_PLCH1	Exc_L4_PLCH1_ARHGAP15
181218_snm3Cseq_hs_21yr_BA10_UMB5577_1_UMB5577_2_E3_AD004_indexed	11.3794	-13.2586	18.6319	30.6705	Exc_L4-5_TOX	Exc_L4-5_TOX_-
181218_snm3Cseq_hs_21yr_BA10_UMB5577_1_UMB5577_2_E3_AD006_indexed	-19.9766	21.394	-0.0392618	4.04378	Exc_L1-3_CUX2	Exc_L1-3_CUX2_SLC35F3
181218_snm3Cseq_hs_21yr_BA10_UMB5577_1_UMB5577_2_E3_AD007_indexed	-0.672665	15.5844	0.92028	8.4301	Exc_L2-4_RORB	Exc_L2-4_RORB_-
181218_snm3Cseq_hs_21yr_BA10_UMB5577_1_UMB5577_2_E3_AD010_indexed	-17.9742	-17.2066	24.0735	13.3855	NonN_Oligo_MBP	NonN_Oligo_MBP_AGAP1
181218_snm3Cseq_hs_21yr_BA10_UMB5577_1_UMB5577_2_E3_AD012_indexed	-35.6587	-22.1447	25.6529	14.1172	NonN_Oligo_MBP	NonN_Oligo_MBP_AGAP1
181218_snm3Cseq_hs_21yr_BA10_UMB5577_1_UMB5577_2_E4_AD001_indexed	1.57804	14.9147	0.855601	9.08817	Exc_L2-4_RORB	Exc_L2-4_RORB_-
181218_snm3Cseq_hs_21yr_BA10_UMB5577_1_UMB5577_2_E4_AD004_indexed	-6.01079	-12.5208	15.1519	7.13923	NonN_Micro-Endo_TYROBP	NonN_Micro-Endo_TYROBP_SLC7A5
181218_snm3Cseq_hs_21yr_BA10_UMB5577_1_UMB5577_2_E4_AD006_indexed	2.99801	12.615	0.516842	9.51828	Exc_L2-4_RORB	Exc_L2-4_RORB_-
181218_snm3Cseq_hs_21yr_BA10_UMB5577_1_UMB5577_2_E4_AD007_indexed	22.5854	-14.0736	3.65096	18.0182	Exc_L4_PLCH1	Exc_L4_PLCH1_ARHGAP15
181218_snm3Cseq_hs_21yr_BA10_UMB5577_1_UMB5577_2_E4_AD008_indexed	11.1319	2.42805	1.66746	11.7339	Exc_L2-4_RORB	Exc_L2-4_RORB_-
181218_snm3Cseq_hs_21yr_BA10_UMB5577_1_UMB5577_2_E4_AD010_indexed	-28.2943	-36.3978	27.7095	13.3499	NonN_Oligo_MBP	NonN_Oligo_MBP_MOBP
181218_snm3Cseq_hs_21yr_BA10_UMB5577_1_UMB5577_2_E4_AD012_indexed	28.8295	29.063	25.6176	-11.2391	Inh_CGE_LAMP5	Inh_CGE_LAMP5_PLD5
181218_snm3Cseq_hs_21yr_BA10_UMB5577_1_UMB5577_2_E5_AD004_indexed	15.9059	50.164	25.9797	4.03186	NonN_Astro_FGF3R	NonN_Astro_FGF3R_CABLES1
181218_snm3Cseq_hs_21yr_BA10_UMB5577_1_UMB5577_2_E5_AD006_indexed	44.9962	-14.2853	7.35564	23.2456	Exc_L4-5_FOXP2	Exc_L4-5_FOXP2_-
181218_snm3Cseq_hs_21yr_BA10_UMB5577_1_UMB5577_2_E5_AD007_indexed	-4.74216	-25.7146	15.3217	4.83913	NonN_Micro-Endo_TYROBP	NonN_Micro-Endo_TYROBP_C10orf11
181218_snm3Cseq_hs_21yr_BA10_UMB5577_1_UMB5577_2_E5_AD008_indexed	22.0158	-12.2827	3.70238	17.9299	Exc_L4_PLCH1	Exc_L4_PLCH1_ARHGAP15
181218_snm3Cseq_hs_21yr_BA10_UMB5577_1_UMB5577_2_E5_AD010_indexed	11.1847	-49.2148	36.6431	7.80559	Inh_MGE_PVALB	Inh_MGE_PVALB_EPHB1
181218_snm3Cseq_hs_21yr_BA10_UMB5577_1_UMB5577_2_E5_AD012_indexed	44.7355	-14.0022	7.08044	22.8141	Exc_L4-5_FOXP2	Exc_L4-5_FOXP2_-
181218_snm3Cseq_hs_21yr_BA10_UMB5577_1_UMB5577_2_E6_AD002_indexed	-68.1239	7.24735	-3.96204	23.3618	Exc_L6_TLE4	Exc_L6_TLE4_ZNF385B
181218_snm3Cseq_hs_21yr_BA10_UMB5577_1_UMB5577_2_E6_AD004_indexed	41.2312	-13.9948	7.01489	22.0175	Exc_L4-5_FOXP2	Exc_L4-5_FOXP2_-
181218_snm3Cseq_hs_21yr_BA10_UMB5577_1_UMB5577_2_E6_AD006_indexed	43.9122	-15.7551	7.4714	22.7494	Exc_L4-5_FOXP2	Exc_L4-5_FOXP2_-
181218_snm3Cseq_hs_21yr_BA10_UMB5577_1_UMB5577_2_E6_AD007_indexed	-21.762	-9.8429	22.7771	12.7116	NonN_Oligo_MBP	NonN_Oligo_MBP_VAC14
181218_snm3Cseq_hs_21yr_BA10_UMB5577_1_UMB5577_2_E6_AD010_indexed	8.72357	42.991	26.008	5.10773	NonN_Astro_FGF3R	NonN_Astro_FGF3R_CABLES1
181218_snm3Cseq_hs_21yr_BA10_UMB5577_1_UMB5577_2_E7_AD001_indexed	42.0115	-19.7894	8.25967	22.3154	Exc_L4-5_FOXP2	Exc_L4-5_FOXP2_-
181218_snm3Cseq_hs_21yr_BA10_UMB5577_1_UMB5577_2_E7_AD002_indexed	8.2124	41.0332	25.2378	4.58168	NonN_Astro_FGF3R	NonN_Astro_FGF3R_CABLES1
181218_snm3Cseq_hs_21yr_BA10_UMB5577_1_UMB5577_2_E7_AD004_indexed	22.4424	-10.6222	4.00059	17.703	Exc_L4_PLCH1	Exc_L4_PLCH1_ARHGAP15
181218_snm3Cseq_hs_21yr_BA10_UMB5577_1_UMB5577_2_E7_AD007_indexed	3.44963	-54.7382	36.7116	6.92604	Inh_MGE_PVALB	Inh_MGE_PVALB_DISC1
181218_snm3Cseq_hs_21yr_BA10_UMB5577_1_UMB5577_2_E7_AD008_indexed	21.0666	-39.99	37.3895	10.7536	Inh_MGE_CALB1	Inh_MGE_CALB1_PCDH9
181218_snm3Cseq_hs_21yr_BA10_UMB5577_1_UMB5577_2_E7_AD010_indexed	11.7812	-13.8159	18.6525	30.8958	Exc_L4-5_TOX	Exc_L4-5_TOX_-
181218_snm3Cseq_hs_21yr_BA10_UMB5577_1_UMB5577_2_E8_AD002_indexed	42.9775	-20.6473	8.46683	22.2259	Exc_L4-5_FOXP2	Exc_L4-5_FOXP2_-
181218_snm3Cseq_hs_21yr_BA10_UMB5577_1_UMB5577_2_E8_AD004_indexed	-10.1323	19.7643	0.324184	6.33548	Exc_L1-3_CUX2	Exc_L1-3_CUX2_NYAP2
181218_snm3Cseq_hs_21yr_BA10_UMB5577_1_UMB5577_2_E8_AD006_indexed	-6.13859	-11.8449	15.2932	7.46767	NonN_Micro-Endo_TYROBP	NonN_Micro-Endo_TYROBP_SLC7A5
181218_snm3Cseq_hs_21yr_BA10_UMB5577_1_UMB5577_2_E8_AD007_indexed	-26.3514	39.6604	26.2354	22.7349	Exc_L4-6_LRRK1	Exc_L4-6_LRRK1_MLLT3
181218_snm3Cseq_hs_21yr_BA10_UMB5577_1_UMB5577_2_E8_AD008_indexed	-17.6022	-17.837	24.315	13.8069	NonN_Oligo_MBP	NonN_Oligo_MBP_MOBP
181218_snm3Cseq_hs_21yr_BA10_UMB5577_1_UMB5577_2_E8_AD010_indexed	-18.3281	49.672	28.8201	24.9997	Exc_L4-6_LRRK1	Exc_L4-6_LRRK1_ADAMTSL1
181218_snm3Cseq_hs_21yr_BA10_UMB5577_1_UMB5577_2_E9_AD001_indexed	-2.01182	-21.675	16.129	5.16897	NonN_Micro-Endo_TYROBP	NonN_Micro-Endo_TYROBP_CSF1R
181218_snm3Cseq_hs_21yr_BA10_UMB5577_1_UMB5577_2_E9_AD002_indexed	24.214	19.2472	27.6112	-9.75613	Inh_CGE_NDNF	Inh_CGE_NDNF_IGSF3
181218_snm3Cseq_hs_21yr_BA10_UMB5577_1_UMB5577_2_E9_AD004_indexed	0.959144	-42.4181	38.7661	6.84346	Inh_MGE_PVALB	Inh_MGE_PVALB_KIRREL
181218_snm3Cseq_hs_21yr_BA10_UMB5577_1_UMB5577_2_E9_AD006_indexed	23.2795	-7.79875	4.12002	17.3341	Exc_L4_PLCH1	Exc_L4_PLCH1_CUX2
181218_snm3Cseq_hs_21yr_BA10_UMB5577_1_UMB5577_2_E9_AD007_indexed	-3.32721	-21.1108	15.8724	5.5896	NonN_Micro-Endo_TYROBP	NonN_Micro-Endo_TYROBP_C10orf11
181218_snm3Cseq_hs_21yr_BA10_UMB5577_1_UMB5577_2_E9_AD008_indexed	33.1369	7.65593	28.7135	-7.42895	Inh_CGE_VIP	Inh_CGE_VIP_DPP6
181218_snm3Cseq_hs_21yr_BA10_UMB5577_1_UMB5577_2_E9_AD010_indexed	38.9258	38.8006	21.4648	-13.0414	Inh_CGE-MGE_CHST9	Inh_CGE-MGE_CHST9_-
181218_snm3Cseq_hs_21yr_BA10_UMB5577_1_UMB5577_2_E9_AD012_indexed	-20.9348	-9.63731	23.1134	13.333	NonN_Oligo_MBP	NonN_Oligo_MBP_VAC14
181218_snm3Cseq_hs_21yr_BA10_UMB5577_1_UMB5577_2_F10_AD001_indexed	26.1527	11.2938	27.7586	-7.50115	Inh_CGE_VIP	Inh_CGE_VIP_SRGAP1
181218_snm3Cseq_hs_21yr_BA10_UMB5577_1_UMB5577_2_F10_AD002_indexed	43.9155	-20.7582	8.34428	22.8517	Exc_L4-5_FOXP2	Exc_L4-5_FOXP2_-
181218_snm3Cseq_hs_21yr_BA10_UMB5577_1_UMB5577_2_F10_AD004_indexed	-10.4963	11.6076	-1.4726	7.43364	Exc_L1-3_CUX2	Exc_L1-3_CUX2_NYAP2
181218_snm3Cseq_hs_21yr_BA10_UMB5577_1_UMB5577_2_F10_AD006_indexed	-19.984	-10.0939	22.5804	12.8933	NonN_Oligo_MBP	NonN_Oligo_MBP_VAC14
181218_snm3Cseq_hs_21yr_BA10_UMB5577_1_UMB5577_2_F10_AD007_indexed	-9.6479	19.843	0.549353	6.65767	Exc_L1-3_CUX2	Exc_L1-3_CUX2_NYAP2
181218_snm3Cseq_hs_21yr_BA10_UMB5577_1_UMB5577_2_F10_AD008_indexed	48.184	5.8572	29.7527	-7.10239	Inh_CGE_VIP	Inh_CGE_VIP_MBP
181218_snm3Cseq_hs_21yr_BA10_UMB5577_1_UMB5577_2_F10_AD012_indexed	-11.2253	18.9026	-0.202543	6.33451	Exc_L1-3_CUX2	Exc_L1-3_CUX2_NYAP2
181218_snm3Cseq_hs_21yr_BA10_UMB5577_1_UMB5577_2_F11_AD001_indexed	-44.4354	1.11879	15.8637	27.1149	Exc_L5-6_PDZRN4	Exc_L5-6_PDZRN4_RGS6
181218_snm3Cseq_hs_21yr_BA10_UMB5577_1_UMB5577_2_F11_AD002_indexed	27.2839	41.267	18.3151	-13.9538	Inh_MGE_UNC5B	Inh_MGE_UNC5B_DCLK1
181218_snm3Cseq_hs_21yr_BA10_UMB5577_1_UMB5577_2_F11_AD004_indexed	-0.201139	3.37664	-0.842838	10.0448	Exc_L2-4_RORB	Exc_L2-4_RORB_-
181218_snm3Cseq_hs_21yr_BA10_UMB5577_1_UMB5577_2_F11_AD006_indexed	-17.1291	9.11652	-0.0173964	6.08234	Exc_L1-3_CUX2	Exc_L1-3_CUX2_NYAP2
181218_snm3Cseq_hs_21yr_BA10_UMB5577_1_UMB5577_2_F11_AD007_indexed	-3.45156	-21.1684	15.6809	5.47995	NonN_Micro-Endo_TYROBP	NonN_Micro-Endo_TYROBP_CSF1R
181218_snm3Cseq_hs_21yr_BA10_UMB5577_1_UMB5577_2_F11_AD008_indexed	17.4131	-55.1576	34.2146	8.06077	Inh_MGE_CALB1	Inh_MGE_CALB1_ME3
181218_snm3Cseq_hs_21yr_BA10_UMB5577_1_UMB5577_2_F11_AD010_indexed	-16.6099	-19.3921	24.7252	13.9738	NonN_Oligo_MBP	NonN_Oligo_MBP_MOBP
181218_snm3Cseq_hs_21yr_BA10_UMB5577_1_UMB5577_2_F11_AD012_indexed	-0.0359036	9.07147	0.48779	9.69812	Exc_L2-4_RORB	Exc_L2-4_RORB_-
181218_snm3Cseq_hs_21yr_BA10_UMB5577_1_UMB5577_2_F12_AD001_indexed	-3.93278	-21.5289	15.7895	5.68745	NonN_Micro-Endo_TYROBP	NonN_Micro-Endo_TYROBP_CSF1R
181218_snm3Cseq_hs_21yr_BA10_UMB5577_1_UMB5577_2_F12_AD002_indexed	-4.25132	-24.568	15.51	4.92592	NonN_Micro-Endo_TYROBP	NonN_Micro-Endo_TYROBP_CSF1R
181218_snm3Cseq_hs_21yr_BA10_UMB5577_1_UMB5577_2_F12_AD004_indexed	-4.08243	-21.8275	15.5238	5.49655	NonN_Micro-Endo_TYROBP	NonN_Micro-Endo_TYROBP_CSF1R
181218_snm3Cseq_hs_21yr_BA10_UMB5577_1_UMB5577_2_F12_AD007_indexed	-24.252	-8.88475	22.7587	13.1913	NonN_Oligo_MBP	NonN_Oligo_MBP_VAC14
181218_snm3Cseq_hs_21yr_BA10_UMB5577_1_UMB5577_2_F12_AD008_indexed	-17.9393	-18.3778	24.4876	13.3207	NonN_Oligo_MBP	NonN_Oligo_MBP_AGAP1
181218_snm3Cseq_hs_21yr_BA10_UMB5577_1_UMB5577_2_F12_AD010_indexed	-36.0477	-22.5311	25.8911	14.0987	NonN_Oligo_MBP	NonN_Oligo_MBP_AGAP1
181218_snm3Cseq_hs_21yr_BA10_UMB5577_1_UMB5577_2_F12_AD012_indexed	-5.90573	-15.5619	14.6599	6.56213	NonN_Micro-Endo_TYROBP	NonN_Micro-Endo_TYROBP_MSI2
181218_snm3Cseq_hs_21yr_BA10_UMB5577_1_UMB5577_2_F1_AD001_indexed	33.248	13.6231	29.2313	-9.42485	Inh_CGE_NDNF	Inh_CGE_NDNF_CPNE2
181218_snm3Cseq_hs_21yr_BA10_UMB5577_1_UMB5577_2_F1_AD002_indexed	40.6679	-16.2899	7.54614	21.8301	Exc_L4-5_FOXP2	Exc_L4-5_FOXP2_-
181218_snm3Cseq_hs_21yr_BA10_UMB5577_1_UMB5577_2_F1_AD004_indexed	-5.0255	-12.6291	15.2924	7.4077	NonN_Micro-Endo_TYROBP	NonN_Micro-Endo_TYROBP_SLC7A5
181218_snm3Cseq_hs_21yr_BA10_UMB5577_1_UMB5577_2_F1_AD006_indexed	25.3931	-9.27307	4.9445	18.2972	Exc_L4_PLCH1	Exc_L4_PLCH1_CUX2
181218_snm3Cseq_hs_21yr_BA10_UMB5577_1_UMB5577_2_F1_AD007_indexed	-13.5811	24.655	1.17962	5.09017	Exc_L1-3_CUX2	Exc_L1-3_CUX2_NYAP2
181218_snm3Cseq_hs_21yr_BA10_UMB5577_1_UMB5577_2_F1_AD010_indexed	-6.11106	-11.143	15.6139	7.49003	NonN_Micro-Endo_TYROBP	NonN_Micro-Endo_TYROBP_SLC7A5
181218_snm3Cseq_hs_21yr_BA10_UMB5577_1_UMB5577_2_F1_AD012_indexed	-7.5653	12.8232	-0.548916	8.09597	Exc_L2-4_RORB	Exc_L2-4_RORB_-
181218_snm3Cseq_hs_21yr_BA10_UMB5577_1_UMB5577_2_F2_AD001_indexed	9.53745	40.2788	24.8356	5.30927	NonN_Astro_FGF3R	NonN_Astro_FGF3R_CABLES1
181218_snm3Cseq_hs_21yr_BA10_UMB5577_1_UMB5577_2_F2_AD004_indexed	-5.59222	-15.0274	14.6578	6.73692	NonN_Micro-Endo_TYROBP	NonN_Micro-Endo_TYROBP_MSI2
181218_snm3Cseq_hs_21yr_BA10_UMB5577_1_UMB5577_2_F2_AD006_indexed	-19.3893	14.0346	-1.80568	4.90368	Exc_L1-3_CUX2	Exc_L1-3_CUX2_SLC35F3
181218_snm3Cseq_hs_21yr_BA10_UMB5577_1_UMB5577_2_F2_AD007_indexed	-1.41176	-27.4453	16.3175	4.212	NonN_Micro-Endo_TYROBP	NonN_Micro-Endo_TYROBP_CSF1R
181218_snm3Cseq_hs_21yr_BA10_UMB5577_1_UMB5577_2_F2_AD008_indexed	-12.3715	11.0652	-1.92155	6.89415	Exc_L1-3_CUX2	Exc_L1-3_CUX2_NYAP2
181218_snm3Cseq_hs_21yr_BA10_UMB5577_1_UMB5577_2_F2_AD010_indexed	-4.09127	-24.642	15.5429	4.957	NonN_Micro-Endo_TYROBP	NonN_Micro-Endo_TYROBP_CSF1R
181218_snm3Cseq_hs_21yr_BA10_UMB5577_1_UMB5577_2_F2_AD012_indexed	-25.1325	14.6194	-2.69665	3.83838	Exc_L1-3_CUX2	Exc_L1-3_CUX2_SLC35F3
181218_snm3Cseq_hs_21yr_BA10_UMB5577_1_UMB5577_2_F3_AD001_indexed	-15.7853	-18.0358	24.1386	13.4905	NonN_Oligo_MBP	NonN_Oligo_MBP_MOBP
181218_snm3Cseq_hs_21yr_BA10_UMB5577_1_UMB5577_2_F3_AD002_indexed	-6.21169	-14.5136	14.688	6.92865	NonN_Micro-Endo_TYROBP	NonN_Micro-Endo_TYROBP_MSI2
181218_snm3Cseq_hs_21yr_BA10_UMB5577_1_UMB5577_2_F3_AD004_indexed	8.52879	12.2812	1.52908	10.5927	Exc_L2-4_RORB	Exc_L2-4_RORB_-
181218_snm3Cseq_hs_21yr_BA10_UMB5577_1_UMB5577_2_F3_AD006_indexed	8.19172	41.2558	25.226	4.70938	NonN_Astro_FGF3R	NonN_Astro_FGF3R_CABLES1
181218_snm3Cseq_hs_21yr_BA10_UMB5577_1_UMB5577_2_F3_AD007_indexed	33.4162	16.8997	30.5296	-9.32338	Inh_CGE_NDNF	Inh_CGE_NDNF_CPNE2
181218_snm3Cseq_hs_21yr_BA10_UMB5577_1_UMB5577_2_F3_AD008_indexed	44.2708	-22.9264	8.7364	22.7318	Exc_L4-5_FOXP2	Exc_L4-5_FOXP2_-
181218_snm3Cseq_hs_21yr_BA10_UMB5577_1_UMB5577_2_F3_AD010_indexed	46.422	4.30993	30.486	-7.44831	Inh_CGE_VIP	Inh_CGE_VIP_SORCS1
181218_snm3Cseq_hs_21yr_BA10_UMB5577_1_UMB5577_2_F3_AD012_indexed	-2.97739	17.8057	0.890105	7.90618	Exc_L2-4_RORB	Exc_L2-4_RORB_-
181218_snm3Cseq_hs_21yr_BA10_UMB5577_1_UMB5577_2_F4_AD001_indexed	-1.5757	-53.02	37.7371	6.12096	Inh_MGE_PVALB	Inh_MGE_PVALB_SULF1
181218_snm3Cseq_hs_21yr_BA10_UMB5577_1_UMB5577_2_F4_AD004_indexed	-19.5571	21.2979	-0.0969364	4.03286	Exc_L1-3_CUX2	Exc_L1-3_CUX2_NYAP2
181218_snm3Cseq_hs_21yr_BA10_UMB5577_1_UMB5577_2_F4_AD008_indexed	-0.967075	-26.0219	16.3813	4.32059	NonN_Micro-Endo_TYROBP	NonN_Micro-Endo_TYROBP_CSF1R
181218_snm3Cseq_hs_21yr_BA10_UMB5577_1_UMB5577_2_F4_AD010_indexed	39.7376	-14.837	7.20058	21.472	Exc_L4-5_FOXP2	Exc_L4-5_FOXP2_-
181218_snm3Cseq_hs_21yr_BA10_UMB5577_1_UMB5577_2_F4_AD012_indexed	16.2191	49.1511	25.4144	4.39411	NonN_Astro_FGF3R	NonN_Astro_FGF3R_CABLES1
181218_snm3Cseq_hs_21yr_BA10_UMB5577_1_UMB5577_2_F5_AD001_indexed	-19.0477	25.5887	0.680266	3.7064	Exc_L1-3_CUX2	Exc_L1-3_CUX2_NYAP2
181218_snm3Cseq_hs_21yr_BA10_UMB5577_1_UMB5577_2_F5_AD002_indexed	11.7574	-14.2661	18.5718	31.0374	Exc_L4-5_TOX	Exc_L4-5_TOX_-
181218_snm3Cseq_hs_21yr_BA10_UMB5577_1_UMB5577_2_F5_AD004_indexed	7.33046	11.209	0.723972	10.438	Exc_L2-4_RORB	Exc_L2-4_RORB_-
181218_snm3Cseq_hs_21yr_BA10_UMB5577_1_UMB5577_2_F5_AD006_indexed	-2.80399	-23.7947	16.021	4.9753	NonN_Micro-Endo_TYROBP	NonN_Micro-Endo_TYROBP_CSF1R
181218_snm3Cseq_hs_21yr_BA10_UMB5577_1_UMB5577_2_F5_AD007_indexed	26.5796	-8.66461	5.07638	18.9343	Exc_L4_PLCH1	Exc_L4_PLCH1_CUX2
181218_snm3Cseq_hs_21yr_BA10_UMB5577_1_UMB5577_2_F5_AD008_indexed	39.427	-1.19973	30.273	-5.34131	Inh_CGE_VIP	Inh_CGE_VIP_NELL1
181218_snm3Cseq_hs_21yr_BA10_UMB5577_1_UMB5577_2_F5_AD010_indexed	-5.5421	-15.5743	14.8115	6.49268	NonN_Micro-Endo_TYROBP	NonN_Micro-Endo_TYROBP_MSI2
181218_snm3Cseq_hs_21yr_BA10_UMB5577_1_UMB5577_2_F5_AD012_indexed	40.2285	-14.6202	7.12435	21.6371	Exc_L4-5_FOXP2	Exc_L4-5_FOXP2_-
181218_snm3Cseq_hs_21yr_BA10_UMB5577_1_UMB5577_2_F6_AD001_indexed	43.6239	-15.7436	7.69567	22.4637	Exc_L4-5_FOXP2	Exc_L4-5_FOXP2_-
181218_snm3Cseq_hs_21yr_BA10_UMB5577_1_UMB5577_2_F6_AD002_indexed	14.6509	1.85717	2.60434	12.6683	Exc_L2-4_RORB	Exc_L2-4_RORB_-
181218_snm3Cseq_hs_21yr_BA10_UMB5577_1_UMB5577_2_F6_AD004_indexed	-1.52804	-20.9608	16.466	5.50435	NonN_Micro-Endo_TYROBP	NonN_Micro-Endo_TYROBP_CSF1R
181218_snm3Cseq_hs_21yr_BA10_UMB5577_1_UMB5577_2_F6_AD006_indexed	24.7096	-11.9552	4.03585	18.4068	Exc_L4_PLCH1	Exc_L4_PLCH1_ARHGAP15
181218_snm3Cseq_hs_21yr_BA10_UMB5577_1_UMB5577_2_F6_AD008_indexed	-17.4078	-15.9929	23.5994	13.1545	NonN_Oligo_MBP	NonN_Oligo_MBP_AGAP1
181218_snm3Cseq_hs_21yr_BA10_UMB5577_1_UMB5577_2_F6_AD010_indexed	23.3096	12.7603	27.5823	-8.50447	Inh_CGE_VIP	Inh_CGE_VIP_SRGAP1
181218_snm3Cseq_hs_21yr_BA10_UMB5577_1_UMB5577_2_F6_AD012_indexed	-14.8127	-19.7889	24.9097	13.4378	NonN_Oligo_MBP	NonN_Oligo_MBP_MOBP
181218_snm3Cseq_hs_21yr_BA10_UMB5577_1_UMB5577_2_F7_AD001_indexed	3.86409	6.07191	0.386105	11.0518	Exc_L2-4_RORB	Exc_L2-4_RORB_-
181218_snm3Cseq_hs_21yr_BA10_UMB5577_1_UMB5577_2_F7_AD002_indexed	-12.2745	18.0986	-0.582951	6.15968	Exc_L1-3_CUX2	Exc_L1-3_CUX2_NYAP2
181218_snm3Cseq_hs_21yr_BA10_UMB5577_1_UMB5577_2_F7_AD004_indexed	-68.0152	7.25263	-4.06494	23.1895	Exc_L6_TLE4	Exc_L6_TLE4_ZNF385B
181218_snm3Cseq_hs_21yr_BA10_UMB5577_1_UMB5577_2_F7_AD006_indexed	10.9586	-12.4234	18.3816	30.627	Exc_L4-5_TOX	Exc_L4-5_TOX_-
181218_snm3Cseq_hs_21yr_BA10_UMB5577_1_UMB5577_2_F7_AD008_indexed	47.1061	-19.6121	8.42733	23.4251	Exc_L4-5_FOXP2	Exc_L4-5_FOXP2_-
181218_snm3Cseq_hs_21yr_BA10_UMB5577_1_UMB5577_2_F7_AD012_indexed	7.06274	-54.2111	36.1517	7.13934	Inh_MGE_PVALB	Inh_MGE_PVALB_EPHB1
181218_snm3Cseq_hs_21yr_BA10_UMB5577_1_UMB5577_2_F8_AD001_indexed	40.0004	37.5852	21.1699	-13.3964	Inh_CGE-MGE_CHST9	Inh_CGE-MGE_CHST9_-
181218_snm3Cseq_hs_21yr_BA10_UMB5577_1_UMB5577_2_F8_AD004_indexed	24.0641	19.128	27.53	-10.0033	Inh_CGE_NDNF	Inh_CGE_NDNF_IGSF3
181218_snm3Cseq_hs_21yr_BA10_UMB5577_1_UMB5577_2_F8_AD006_indexed	44.2105	-20.4762	8.40053	23.0305	Exc_L4-5_FOXP2	Exc_L4-5_FOXP2_-
181218_snm3Cseq_hs_21yr_BA10_UMB5577_1_UMB5577_2_F8_AD007_indexed	-4.11858	-24.9043	15.7594	4.90771	NonN_Micro-Endo_TYROBP	NonN_Micro-Endo_TYROBP_CSF1R
181218_snm3Cseq_hs_21yr_BA10_UMB5577_1_UMB5577_2_F8_AD008_indexed	-3.392	-50.8044	38.5255	6.1098	Inh_MGE_PVALB	Inh_MGE_PVALB_SULF1
181218_snm3Cseq_hs_21yr_BA10_UMB5577_1_UMB5577_2_F8_AD010_indexed	-34.7492	-25.0543	26.6259	13.1004	NonN_Oligo_MBP	NonN_Oligo_MBP_AGAP1
181218_snm3Cseq_hs_21yr_BA10_UMB5577_1_UMB5577_2_F8_AD012_indexed	-15.5181	25.9074	1.44306	4.4794	Exc_L1-3_CUX2	Exc_L1-3_CUX2_NYAP2
181218_snm3Cseq_hs_21yr_BA10_UMB5577_1_UMB5577_2_F9_AD001_indexed	15.3256	0.80568	2.73922	12.9493	Exc_L2-4_RORB	Exc_L2-4_RORB_-
181218_snm3Cseq_hs_21yr_BA10_UMB5577_1_UMB5577_2_F9_AD002_indexed	20.3846	-27.4531	40.1256	10.7669	Inh_MGE_B3GAT2	Inh_MGE_B3GAT2_STK32A
181218_snm3Cseq_hs_21yr_BA10_UMB5577_1_UMB5577_2_F9_AD004_indexed	-21.1905	20.1281	-0.779883	3.89814	Exc_L1-3_CUX2	Exc_L1-3_CUX2_SLC35F3
181218_snm3Cseq_hs_21yr_BA10_UMB5577_1_UMB5577_2_F9_AD006_indexed	-11.0199	46.9304	27.7856	26.5434	Exc_L4-6_LRRK1	Exc_L4-6_LRRK1_RXRG
181218_snm3Cseq_hs_21yr_BA10_UMB5577_1_UMB5577_2_F9_AD007_indexed	-9.7345	13.9774	-0.930328	7.4245	Exc_L1-3_CUX2	Exc_L1-3_CUX2_NYAP2
181218_snm3Cseq_hs_21yr_BA10_UMB5577_1_UMB5577_2_F9_AD008_indexed	-16.6059	-17.8704	24.2767	13.4515	NonN_Oligo_MBP	NonN_Oligo_MBP_MOBP
181218_snm3Cseq_hs_21yr_BA10_UMB5577_1_UMB5577_2_F9_AD010_indexed	-26.4703	15.5189	-2.98739	3.89275	Exc_L1-3_CUX2	Exc_L1-3_CUX2_SLC35F3
181218_snm3Cseq_hs_21yr_BA10_UMB5577_1_UMB5577_2_F9_AD012_indexed	-25.5778	17.0199	-2.68393	4.083	Exc_L1-3_CUX2	Exc_L1-3_CUX2_SLC35F3
181218_snm3Cseq_hs_21yr_BA10_UMB5577_1_UMB5577_2_G10_AD001_indexed	43.1274	-23.9275	8.17989	21.486	Exc_L4-5_FOXP2	Exc_L4-5_FOXP2_-
181218_snm3Cseq_hs_21yr_BA10_UMB5577_1_UMB5577_2_G10_AD002_indexed	-25.1446	18.5049	-2.05975	3.82146	Exc_L1-3_CUX2	Exc_L1-3_CUX2_SLC35F3
181218_snm3Cseq_hs_21yr_BA10_UMB5577_1_UMB5577_2_G10_AD006_indexed	30.4194	18.2491	29.4945	-10.6076	Inh_CGE_NDNF	Inh_CGE_NDNF_CPNE2
181218_snm3Cseq_hs_21yr_BA10_UMB5577_1_UMB5577_2_G10_AD007_indexed	23.875	-12.6006	4.20587	18.312	Exc_L4_PLCH1	Exc_L4_PLCH1_ARHGAP15
181218_snm3Cseq_hs_21yr_BA10_UMB5577_1_UMB5577_2_G10_AD008_indexed	4.56433	10.7537	0.942289	10.258	Exc_L2-4_RORB	Exc_L2-4_RORB_-
181218_snm3Cseq_hs_21yr_BA10_UMB5577_1_UMB5577_2_G10_AD010_indexed	-0.235982	16.6641	0.556849	8.59672	Exc_L2-4_RORB	Exc_L2-4_RORB_-
181218_snm3Cseq_hs_21yr_BA10_UMB5577_1_UMB5577_2_G10_AD012_indexed	-0.359111	16.4995	0.672462	8.5826	Exc_L2-4_RORB	Exc_L2-4_RORB_-
181218_snm3Cseq_hs_21yr_BA10_UMB5577_1_UMB5577_2_G11_AD001_indexed	14.9586	-26.4217	40.2709	9.03281	Inh_MGE_B3GAT2	Inh_MGE_B3GAT2_PCDH7
181218_snm3Cseq_hs_21yr_BA10_UMB5577_1_UMB5577_2_G11_AD002_indexed	-4.29664	-24.8467	15.4929	4.95983	NonN_Micro-Endo_TYROBP	NonN_Micro-Endo_TYROBP_CSF1R
181218_snm3Cseq_hs_21yr_BA10_UMB5577_1_UMB5577_2_G11_AD004_indexed	-8.66594	-6.46435	14.7164	9.25685	NonN_Micro-Endo_TYROBP	NonN_Micro-Endo_TYROBP_AHDC1
181218_snm3Cseq_hs_21yr_BA10_UMB5577_1_UMB5577_2_G11_AD006_indexed	15.9703	-0.657564	2.36488	13.3872	Exc_L2-4_RORB	Exc_L2-4_RORB_-
181218_snm3Cseq_hs_21yr_BA10_UMB5577_1_UMB5577_2_G11_AD007_indexed	20.1669	-37.4842	38.1264	10.3227	Inh_MGE_CALB1	Inh_MGE_CALB1_PCDH9
181218_snm3Cseq_hs_21yr_BA10_UMB5577_1_UMB5577_2_G11_AD008_indexed	-18.1034	-12.9269	23.3078	12.6779	NonN_Oligo_MBP	NonN_Oligo_MBP_AGAP1
181218_snm3Cseq_hs_21yr_BA10_UMB5577_1_UMB5577_2_G11_AD010_indexed	-17.6343	26.8665	1.59556	3.87194	Exc_L1-3_CUX2	Exc_L1-3_CUX2_NYAP2
181218_snm3Cseq_hs_21yr_BA10_UMB5577_1_UMB5577_2_G11_AD012_indexed	32.8764	4.18482	28.7019	-5.62859	Inh_CGE_VIP	Inh_CGE_VIP_LINGO2
181218_snm3Cseq_hs_21yr_BA10_UMB5577_1_UMB5577_2_G12_AD001_indexed	-1.40225	-25.5303	16.3151	4.61389	NonN_Micro-Endo_TYROBP	NonN_Micro-Endo_TYROBP_CSF1R
181218_snm3Cseq_hs_21yr_BA10_UMB5577_1_UMB5577_2_G12_AD004_indexed	-28.7653	-23.5096	25.798	12.1283	NonN_Oligo_MBP	NonN_Oligo_MBP_MOBP
181218_snm3Cseq_hs_21yr_BA10_UMB5577_1_UMB5577_2_G12_AD006_indexed	15.9183	49.8568	25.8228	4.13739	NonN_Astro_FGF3R	NonN_Astro_FGF3R_CABLES1
181218_snm3Cseq_hs_21yr_BA10_UMB5577_1_UMB5577_2_G12_AD008_indexed	14.4443	48.2659	26.0302	4.73727	NonN_Astro_FGF3R	NonN_Astro_FGF3R_GFAP
181218_snm3Cseq_hs_21yr_BA10_UMB5577_1_UMB5577_2_G12_AD010_indexed	-1.23005	-12.9715	15.0656	7.02291	NonN_Micro-Endo_TYROBP	NonN_Micro-Endo_TYROBP_MSI2
181218_snm3Cseq_hs_21yr_BA10_UMB5577_1_UMB5577_2_G12_AD012_indexed	-36.3232	-20.1211	25.1503	13.958	NonN_Oligo_MBP	NonN_Oligo_MBP_AGAP1
181218_snm3Cseq_hs_21yr_BA10_UMB5577_1_UMB5577_2_G1_AD001_indexed	-23.8905	8.77121	-3.25883	4.55363	Exc_L1-3_CUX2	Exc_L1-3_CUX2_SLC35F3
181218_snm3Cseq_hs_21yr_BA10_UMB5577_1_UMB5577_2_G1_AD002_indexed	-21.4412	-9.57224	22.594	13.1084	NonN_Oligo_MBP	NonN_Oligo_MBP_VAC14
181218_snm3Cseq_hs_21yr_BA10_UMB5577_1_UMB5577_2_G1_AD004_indexed	-67.723	-2.38369	-5.99327	23.7117	Exc_L6_TLE4	Exc_L6_TLE4_SCUBE1
181218_snm3Cseq_hs_21yr_BA10_UMB5577_1_UMB5577_2_G1_AD006_indexed	-51.2096	2.29696	16.7289	25.8886	Exc_L5-6_PDZRN4	Exc_L5-6_PDZRN4_WWC2
181218_snm3Cseq_hs_21yr_BA10_UMB5577_1_UMB5577_2_G1_AD007_indexed	47.3542	-19.6586	8.58088	23.515	Exc_L4-5_FOXP2	Exc_L4-5_FOXP2_-
181218_snm3Cseq_hs_21yr_BA10_UMB5577_1_UMB5577_2_G1_AD008_indexed	-10.6049	18.6921	-0.0750878	6.45702	Exc_L1-3_CUX2	Exc_L1-3_CUX2_NYAP2
181218_snm3Cseq_hs_21yr_BA10_UMB5577_1_UMB5577_2_G1_AD010_indexed	38.8647	39.4075	21.5822	-12.7266	Inh_CGE-MGE_CHST9	Inh_CGE-MGE_CHST9_-
181218_snm3Cseq_hs_21yr_BA10_UMB5577_1_UMB5577_2_G1_AD012_indexed	-6.29185	-11.1339	15.5079	7.46026	NonN_Micro-Endo_TYROBP	NonN_Micro-Endo_TYROBP_SLC7A5
181218_snm3Cseq_hs_21yr_BA10_UMB5577_1_UMB5577_2_G2_AD001_indexed	-26.0564	41.3639	26.5927	22.5937	Exc_L4-6_LRRK1	Exc_L4-6_LRRK1_MLLT3
181218_snm3Cseq_hs_21yr_BA10_UMB5577_1_UMB5577_2_G2_AD002_indexed	13.5154	-29.4055	39.6791	8.90819	Inh_MGE_B3GAT2	Inh_MGE_B3GAT2_IGSF21
181218_snm3Cseq_hs_21yr_BA10_UMB5577_1_UMB5577_2_G2_AD004_indexed	3.7738	16.5135	1.74104	9.0605	Exc_L2-4_RORB	Exc_L2-4_RORB_-
181218_snm3Cseq_hs_21yr_BA10_UMB5577_1_UMB5577_2_G2_AD006_indexed	-27.4485	14.8844	-2.66047	3.46583	Exc_L1-3_CUX2	Exc_L1-3_CUX2_SLC35F3
181218_snm3Cseq_hs_21yr_BA10_UMB5577_1_UMB5577_2_G2_AD007_indexed	-24.9702	15.0208	-2.44618	3.81053	Exc_L1-3_CUX2	Exc_L1-3_CUX2_SLC35F3
181218_snm3Cseq_hs_21yr_BA10_UMB5577_1_UMB5577_2_G2_AD008_indexed	-1.98228	-52.9967	38.1573	6.17552	Inh_MGE_PVALB	Inh_MGE_PVALB_UTRN
181218_snm3Cseq_hs_21yr_BA10_UMB5577_1_UMB5577_2_G2_AD010_indexed	43.4919	-15.8818	7.42356	22.5191	Exc_L4-5_FOXP2	Exc_L4-5_FOXP2_-
181218_snm3Cseq_hs_21yr_BA10_UMB5577_1_UMB5577_2_G2_AD012_indexed	9.84171	1.92886	1.24308	11.8643	Exc_L2-4_RORB	Exc_L2-4_RORB_-
181218_snm3Cseq_hs_21yr_BA10_UMB5577_1_UMB5577_2_G3_AD001_indexed	-18.7628	25.9544	0.91072	3.60679	Exc_L1-3_CUX2	Exc_L1-3_CUX2_NYAP2
181218_snm3Cseq_hs_21yr_BA10_UMB5577_1_UMB5577_2_G3_AD002_indexed	-22.5268	19.8994	-1.20609	3.9928	Exc_L1-3_CUX2	Exc_L1-3_CUX2_SLC35F3
181218_snm3Cseq_hs_21yr_BA10_UMB5577_1_UMB5577_2_G3_AD004_indexed	-50.0172	1.52437	16.4851	25.9899	Exc_L5-6_PDZRN4	Exc_L5-6_PDZRN4_WWC2
181218_snm3Cseq_hs_21yr_BA10_UMB5577_1_UMB5577_2_G3_AD006_indexed	12.5913	-0.0319087	1.53076	12.5783	Exc_L2-4_RORB	Exc_L2-4_RORB_-
181218_snm3Cseq_hs_21yr_BA10_UMB5577_1_UMB5577_2_G3_AD007_indexed	17.5426	-53.661	34.2979	8.25801	Inh_MGE_CALB1	Inh_MGE_CALB1_ME3
181218_snm3Cseq_hs_21yr_BA10_UMB5577_1_UMB5577_2_G3_AD008_indexed	6.09189	4.66669	0.212086	11.3359	Exc_L2-4_RORB	Exc_L2-4_RORB_-
181218_snm3Cseq_hs_21yr_BA10_UMB5577_1_UMB5577_2_G3_AD010_indexed	21.0016	-43.971	36.3713	9.99825	Inh_MGE_CALB1	Inh_MGE_CALB1_PCDH9
181218_snm3Cseq_hs_21yr_BA10_UMB5577_1_UMB5577_2_G4_AD001_indexed	39.5889	26.8524	24.2831	-11.7683	Inh_CGE_LAMP5	Inh_CGE_LAMP5_CLSTN2
181218_snm3Cseq_hs_21yr_BA10_UMB5577_1_UMB5577_2_G4_AD002_indexed	18.0701	-4.10994	2.68634	14.7337	Exc_L4_PLCH1	Exc_L4_PLCH1_CUX2
181218_snm3Cseq_hs_21yr_BA10_UMB5577_1_UMB5577_2_G4_AD004_indexed	17.3556	-25.7541	40.767	9.56777	Inh_MGE_B3GAT2	Inh_MGE_B3GAT2_AOAH
181218_snm3Cseq_hs_21yr_BA10_UMB5577_1_UMB5577_2_G4_AD006_indexed	-21.1267	46.162	27.8684	23.7462	Exc_L4-6_LRRK1	Exc_L4-6_LRRK1_MLLT3
181218_snm3Cseq_hs_21yr_BA10_UMB5577_1_UMB5577_2_G4_AD007_indexed	-25.8669	18.9539	-1.91881	3.68375	Exc_L1-3_CUX2	Exc_L1-3_CUX2_SLC35F3
181218_snm3Cseq_hs_21yr_BA10_UMB5577_1_UMB5577_2_G4_AD008_indexed	3.32064	11.4739	0.661929	9.94383	Exc_L2-4_RORB	Exc_L2-4_RORB_-
181218_snm3Cseq_hs_21yr_BA10_UMB5577_1_UMB5577_2_G4_AD010_indexed	18.5237	-42.5082	36.5754	9.57337	Inh_MGE_CALB1	Inh_MGE_CALB1_ME3
181218_snm3Cseq_hs_21yr_BA10_UMB5577_1_UMB5577_2_G5_AD004_indexed	-20.4297	56.0189	30.3895	25.1427	Exc_L4-6_LRRK1	Exc_L4-6_LRRK1_ADAMTSL1
181218_snm3Cseq_hs_21yr_BA10_UMB5577_1_UMB5577_2_G5_AD006_indexed	-16.1874	18.1899	-0.897574	5.53904	Exc_L1-3_CUX2	Exc_L1-3_CUX2_NYAP2
181218_snm3Cseq_hs_21yr_BA10_UMB5577_1_UMB5577_2_G5_AD007_indexed	39.2429	39.1097	21.4681	-12.8924	Inh_CGE-MGE_CHST9	Inh_CGE-MGE_CHST9_-
181218_snm3Cseq_hs_21yr_BA10_UMB5577_1_UMB5577_2_G5_AD008_indexed	15.4401	0.506805	2.56265	13.2338	Exc_L2-4_RORB	Exc_L2-4_RORB_-
181218_snm3Cseq_hs_21yr_BA10_UMB5577_1_UMB5577_2_G5_AD010_indexed	-14.6039	47.0531	27.6999	25.3802	Exc_L4-6_LRRK1	Exc_L4-6_LRRK1_MLLT3
181218_snm3Cseq_hs_21yr_BA10_UMB5577_1_UMB5577_2_G6_AD001_indexed	-20.1327	-10.4902	22.6061	12.7485	NonN_Oligo_MBP	NonN_Oligo_MBP_VAC14
181218_snm3Cseq_hs_21yr_BA10_UMB5577_1_UMB5577_2_G6_AD002_indexed	-12.3547	10.5802	-1.93606	7.01727	Exc_L1-3_CUX2	Exc_L1-3_CUX2_NYAP2
181218_snm3Cseq_hs_21yr_BA10_UMB5577_1_UMB5577_2_G6_AD004_indexed	40.1289	7.34382	31.5201	-7.62586	Inh_CGE_VIP	Inh_CGE_VIP_ASTN2
181218_snm3Cseq_hs_21yr_BA10_UMB5577_1_UMB5577_2_G6_AD006_indexed	30.1044	29.6538	25.0712	-11.5907	Inh_CGE_LAMP5	Inh_CGE_LAMP5_CLSTN2
181218_snm3Cseq_hs_21yr_BA10_UMB5577_1_UMB5577_2_G6_AD008_indexed	-21.3205	-10.2738	22.6913	12.582	NonN_Oligo_MBP	NonN_Oligo_MBP_VAC14
181218_snm3Cseq_hs_21yr_BA10_UMB5577_1_UMB5577_2_G6_AD010_indexed	23.8006	-8.18939	4.28967	17.5703	Exc_L4_PLCH1	Exc_L4_PLCH1_CUX2
181218_snm3Cseq_hs_21yr_BA10_UMB5577_1_UMB5577_2_G6_AD012_indexed	8.16309	13.5132	2.05886	10.3629	Exc_L2-4_RORB	Exc_L2-4_RORB_-
181218_snm3Cseq_hs_21yr_BA10_UMB5577_1_UMB5577_2_G7_AD002_indexed	20.6443	-37.868	37.9813	10.6418	Inh_MGE_CALB1	Inh_MGE_CALB1_PCDH9
181218_snm3Cseq_hs_21yr_BA10_UMB5577_1_UMB5577_2_G7_AD004_indexed	16.3363	49.821	25.5315	4.27966	NonN_Astro_FGF3R	NonN_Astro_FGF3R_CABLES1
181218_snm3Cseq_hs_21yr_BA10_UMB5577_1_UMB5577_2_G7_AD006_indexed	-30.2265	12.8514	-3.44077	3.11964	Exc_L1-3_CUX2	Exc_L1-3_CUX2_SLC35F3
181218_snm3Cseq_hs_21yr_BA10_UMB5577_1_UMB5577_2_G7_AD008_indexed	-25.1561	19.3889	-1.6838	3.97935	Exc_L1-3_CUX2	Exc_L1-3_CUX2_SLC35F3
181218_snm3Cseq_hs_21yr_BA10_UMB5577_1_UMB5577_2_G7_AD010_indexed	-13.9763	14.8729	-1.69805	5.98016	Exc_L1-3_CUX2	Exc_L1-3_CUX2_NYAP2
181218_snm3Cseq_hs_21yr_BA10_UMB5577_1_UMB5577_2_G7_AD012_indexed	-8.51493	17.7534	-0.029751	6.57886	Exc_L1-3_CUX2	Exc_L1-3_CUX2_NYAP2
181218_snm3Cseq_hs_21yr_BA10_UMB5577_1_UMB5577_2_G8_AD001_indexed	-24.8695	13.4794	-2.95931	4.05884	Exc_L1-3_CUX2	Exc_L1-3_CUX2_SLC35F3
181218_snm3Cseq_hs_21yr_BA10_UMB5577_1_UMB5577_2_G8_AD006_indexed	-35.4601	-4.26756	13.7002	27.2195	Exc_L5-6_PDZRN4	Exc_L5-6_PDZRN4_CUX1
181218_snm3Cseq_hs_21yr_BA10_UMB5577_1_UMB5577_2_G8_AD007_indexed	-68.985	7.22329	-3.49794	23.5054	Exc_L6_TLE4	Exc_L6_TLE4_ZNF385B
181218_snm3Cseq_hs_21yr_BA10_UMB5577_1_UMB5577_2_G8_AD008_indexed	11.7005	-14.7243	18.5493	31.1452	Exc_L4-5_TOX	Exc_L4-5_TOX_-
181218_snm3Cseq_hs_21yr_BA10_UMB5577_1_UMB5577_2_G8_AD012_indexed	37.414	-12.9727	6.56484	20.9673	Exc_L4-5_FOXP2	Exc_L4-5_FOXP2_-
181218_snm3Cseq_hs_21yr_BA10_UMB5577_1_UMB5577_2_G9_AD001_indexed	-13.0066	10.0886	-2.03177	6.8194	Exc_L1-3_CUX2	Exc_L1-3_CUX2_NYAP2
181218_snm3Cseq_hs_21yr_BA10_UMB5577_1_UMB5577_2_G9_AD002_indexed	7.12606	14.7026	2.15186	9.72013	Exc_L2-4_RORB	Exc_L2-4_RORB_-
181218_snm3Cseq_hs_21yr_BA10_UMB5577_1_UMB5577_2_G9_AD004_indexed	-3.8067	-18.4175	15.2645	6.56316	NonN_Micro-Endo_TYROBP	NonN_Micro-Endo_TYROBP_CSF1R
181218_snm3Cseq_hs_21yr_BA10_UMB5577_1_UMB5577_2_G9_AD006_indexed	11.7013	2.03002	2.33388	11.1079	Exc_L2-4_RORB	Exc_L2-4_RORB_-
181218_snm3Cseq_hs_21yr_BA10_UMB5577_1_UMB5577_2_G9_AD007_indexed	-3.5015	-21.0903	15.6589	5.56979	NonN_Micro-Endo_TYROBP	NonN_Micro-Endo_TYROBP_CSF1R
181218_snm3Cseq_hs_21yr_BA10_UMB5577_1_UMB5577_2_G9_AD010_indexed	30.0341	30.1728	24.8049	-11.6692	Inh_CGE_LAMP5	Inh_CGE_LAMP5_CLSTN2
181218_snm3Cseq_hs_21yr_BA10_UMB5577_1_UMB5577_2_G9_AD012_indexed	7.88024	40.9222	25.177	4.61928	NonN_Astro_FGF3R	NonN_Astro_FGF3R_CABLES1
181218_snm3Cseq_hs_21yr_BA10_UMB5577_1_UMB5577_2_H10_AD001_indexed	-22.705	20.9242	-0.719921	3.72588	Exc_L1-3_CUX2	Exc_L1-3_CUX2_SLC35F3
181218_snm3Cseq_hs_21yr_BA10_UMB5577_1_UMB5577_2_H10_AD002_indexed	-28.2862	-36.1656	27.7031	13.2829	NonN_Oligo_MBP	NonN_Oligo_MBP_MOBP
181218_snm3Cseq_hs_21yr_BA10_UMB5577_1_UMB5577_2_H10_AD006_indexed	-17.8376	14.8869	-2.10676	4.82995	Exc_L1-3_CUX2	Exc_L1-3_CUX2_SLC35F3
181218_snm3Cseq_hs_21yr_BA10_UMB5577_1_UMB5577_2_H10_AD007_indexed	-7.87337	18.7271	0.356974	6.74027	Exc_L1-3_CUX2	Exc_L1-3_CUX2_NYAP2
181218_snm3Cseq_hs_21yr_BA10_UMB5577_1_UMB5577_2_H10_AD008_indexed	-20.7739	-10.3235	22.449	12.7445	NonN_Oligo_MBP	NonN_Oligo_MBP_VAC14
181218_snm3Cseq_hs_21yr_BA10_UMB5577_1_UMB5577_2_H10_AD010_indexed	15.0688	0.925725	2.60977	12.9421	Exc_L2-4_RORB	Exc_L2-4_RORB_-
181218_snm3Cseq_hs_21yr_BA10_UMB5577_1_UMB5577_2_H10_AD012_indexed	-0.415619	17.0749	0.33197	8.56634	Exc_L2-4_RORB	Exc_L2-4_RORB_-
181218_snm3Cseq_hs_21yr_BA10_UMB5577_1_UMB5577_2_H11_AD001_indexed	-22.3565	7.1398	-3.05985	5.25359	Exc_L1-3_CUX2	Exc_L1-3_CUX2_SLC35F3
181218_snm3Cseq_hs_21yr_BA10_UMB5577_1_UMB5577_2_H11_AD004_indexed	-6.37807	-14.7823	14.5178	7.03999	NonN_Micro-Endo_TYROBP	NonN_Micro-Endo_TYROBP_MSI2
181218_snm3Cseq_hs_21yr_BA10_UMB5577_1_UMB5577_2_H11_AD006_indexed	43.8049	-20.2206	8.44213	22.7402	Exc_L4-5_FOXP2	Exc_L4-5_FOXP2_-
181218_snm3Cseq_hs_21yr_BA10_UMB5577_1_UMB5577_2_H11_AD007_indexed	9.3716	0.848769	1.19681	11.9051	Exc_L2-4_RORB	Exc_L2-4_RORB_-
181218_snm3Cseq_hs_21yr_BA10_UMB5577_1_UMB5577_2_H11_AD008_indexed	30.1635	-9.80603	4.50465	17.3304	Exc_L4_PLCH1	Exc_L4_PLCH1_CUX2
181218_snm3Cseq_hs_21yr_BA10_UMB5577_1_UMB5577_2_H11_AD012_indexed	-0.470229	-54.6084	37.5993	6.59299	Inh_MGE_PVALB	Inh_MGE_PVALB_DISC1
181218_snm3Cseq_hs_21yr_BA10_UMB5577_1_UMB5577_2_H12_AD001_indexed	-17.3258	-18.2166	24.3209	13.8085	NonN_Oligo_MBP	NonN_Oligo_MBP_AGAP1
181218_snm3Cseq_hs_21yr_BA10_UMB5577_1_UMB5577_2_H12_AD002_indexed	-7.91389	-8.31856	14.8828	8.61033	NonN_Micro-Endo_TYROBP	NonN_Micro-Endo_TYROBP_AHDC1
181218_snm3Cseq_hs_21yr_BA10_UMB5577_1_UMB5577_2_H12_AD004_indexed	-16.756	-15.6289	23.4905	13.2868	NonN_Oligo_MBP	NonN_Oligo_MBP_AGAP1
181218_snm3Cseq_hs_21yr_BA10_UMB5577_1_UMB5577_2_H12_AD006_indexed	-2.56892	-22.7234	16.0144	5.20281	NonN_Micro-Endo_TYROBP	NonN_Micro-Endo_TYROBP_CSF1R
181218_snm3Cseq_hs_21yr_BA10_UMB5577_1_UMB5577_2_H12_AD007_indexed	7.44137	41.8166	25.4981	4.54891	NonN_Astro_FGF3R	NonN_Astro_FGF3R_CABLES1
181218_snm3Cseq_hs_21yr_BA10_UMB5577_1_UMB5577_2_H12_AD008_indexed	-4.33105	-22.9814	15.3766	5.26642	NonN_Micro-Endo_TYROBP	NonN_Micro-Endo_TYROBP_CSF1R
181218_snm3Cseq_hs_21yr_BA10_UMB5577_1_UMB5577_2_H12_AD010_indexed	-3.47339	-24.4546	15.8293	4.9515	NonN_Micro-Endo_TYROBP	NonN_Micro-Endo_TYROBP_CSF1R
181218_snm3Cseq_hs_21yr_BA10_UMB5577_1_UMB5577_2_H1_AD001_indexed	-1.50623	11.0362	-0.16073	8.66803	Exc_L2-4_RORB	Exc_L2-4_RORB_-
181218_snm3Cseq_hs_21yr_BA10_UMB5577_1_UMB5577_2_H1_AD002_indexed	20.8132	-37.1419	38.2876	10.5817	Inh_MGE_CALB1	Inh_MGE_CALB1_PCDH9
181218_snm3Cseq_hs_21yr_BA10_UMB5577_1_UMB5577_2_H1_AD006_indexed	15.4644	48.9333	25.6596	4.50274	NonN_Astro_FGF3R	NonN_Astro_FGF3R_CABLES1
181218_snm3Cseq_hs_21yr_BA10_UMB5577_1_UMB5577_2_H1_AD007_indexed	-24.7789	-8.84425	22.7222	12.9564	NonN_Oligo_MBP	NonN_Oligo_MBP_VAC14
181218_snm3Cseq_hs_21yr_BA10_UMB5577_1_UMB5577_2_H1_AD008_indexed	-21.0437	21.2093	-0.47018	3.80308	Exc_L1-3_CUX2	Exc_L1-3_CUX2_SLC35F3
181218_snm3Cseq_hs_21yr_BA10_UMB5577_1_UMB5577_2_H1_AD010_indexed	-1.00862	-20.38	16.6322	6.02874	NonN_Micro-Endo_TYROBP	NonN_Micro-Endo_TYROBP_CSF1R
181218_snm3Cseq_hs_21yr_BA10_UMB5577_1_UMB5577_2_H1_AD012_indexed	38.5718	28.4784	23.5921	-11.8784	Inh_CGE_LAMP5	Inh_CGE_LAMP5_CLSTN2
181218_snm3Cseq_hs_21yr_BA10_UMB5577_1_UMB5577_2_H2_AD001_indexed	-17.2282	50.0573	28.5926	25.4804	Exc_L4-6_LRRK1	Exc_L4-6_LRRK1_ADAMTSL1
181218_snm3Cseq_hs_21yr_BA10_UMB5577_1_UMB5577_2_H2_AD002_indexed	24.4519	13.5629	27.2507	-8.63515	Inh_CGE_VIP	Inh_CGE_VIP_SRGAP1
181218_snm3Cseq_hs_21yr_BA10_UMB5577_1_UMB5577_2_H2_AD004_indexed	-67.9756	7.18588	-4.01665	23.1287	Exc_L6_TLE4	Exc_L6_TLE4_ZNF385B
181218_snm3Cseq_hs_21yr_BA10_UMB5577_1_UMB5577_2_H2_AD006_indexed	-14.8285	47.1525	27.448	25.2306	Exc_L4-6_LRRK1	Exc_L4-6_LRRK1_MLLT3
181218_snm3Cseq_hs_21yr_BA10_UMB5577_1_UMB5577_2_H2_AD007_indexed	41.3779	-15.8208	7.24922	21.9672	Exc_L4-5_FOXP2	Exc_L4-5_FOXP2_-
181218_snm3Cseq_hs_21yr_BA10_UMB5577_1_UMB5577_2_H2_AD008_indexed	-45.0179	-1.91079	16.2486	27.7086	Exc_L5-6_PDZRN4	Exc_L5-6_PDZRN4_RGS6
181218_snm3Cseq_hs_21yr_BA10_UMB5577_1_UMB5577_2_H2_AD012_indexed	-4.54356	-22.6891	15.2922	5.32908	NonN_Micro-Endo_TYROBP	NonN_Micro-Endo_TYROBP_CSF1R
181218_snm3Cseq_hs_21yr_BA10_UMB5577_1_UMB5577_2_H3_AD002_indexed	-24.4411	-8.99863	22.6973	13.0938	NonN_Oligo_MBP	NonN_Oligo_MBP_VAC14
181218_snm3Cseq_hs_21yr_BA10_UMB5577_1_UMB5577_2_H3_AD004_indexed	-20.233	17.6309	-1.55778	4.49885	Exc_L1-3_CUX2	Exc_L1-3_CUX2_SLC35F3
181218_snm3Cseq_hs_21yr_BA10_UMB5577_1_UMB5577_2_H3_AD006_indexed	47.8279	-16.8231	7.45622	23.64	Exc_L4-5_FOXP2	Exc_L4-5_FOXP2_-
181218_snm3Cseq_hs_21yr_BA10_UMB5577_1_UMB5577_2_H3_AD007_indexed	-21.5518	-10.016	23.1212	12.6506	NonN_Oligo_MBP	NonN_Oligo_MBP_VAC14
181218_snm3Cseq_hs_21yr_BA10_UMB5577_1_UMB5577_2_H3_AD008_indexed	-18.2637	14.7011	-2.2105	4.94044	Exc_L1-3_CUX2	Exc_L1-3_CUX2_SLC35F3
181218_snm3Cseq_hs_21yr_BA10_UMB5577_1_UMB5577_2_H3_AD012_indexed	-68.1853	7.11151	-3.88007	23.1877	Exc_L6_TLE4	Exc_L6_TLE4_ZNF385B
181218_snm3Cseq_hs_21yr_BA10_UMB5577_1_UMB5577_2_H4_AD002_indexed	-20.135	47.2914	27.8513	24.3472	Exc_L4-6_LRRK1	Exc_L4-6_LRRK1_MLLT3
181218_snm3Cseq_hs_21yr_BA10_UMB5577_1_UMB5577_2_H4_AD004_indexed	-3.98105	-27.7997	15.6263	4.27982	NonN_Micro-Endo_TYROBP	NonN_Micro-Endo_TYROBP_CSF1R
181218_snm3Cseq_hs_21yr_BA10_UMB5577_1_UMB5577_2_H4_AD007_indexed	-17.4574	18.605	-0.926497	5.23258	Exc_L1-3_CUX2	Exc_L1-3_CUX2_NYAP2
181218_snm3Cseq_hs_21yr_BA10_UMB5577_1_UMB5577_2_H4_AD008_indexed	-35.2652	-22.2459	25.7882	13.8902	NonN_Oligo_MBP	NonN_Oligo_MBP_AGAP1
181218_snm3Cseq_hs_21yr_BA10_UMB5577_1_UMB5577_2_H4_AD010_indexed	-36.8451	-3.50127	14.4258	27.2886	Exc_L5-6_PDZRN4	Exc_L5-6_PDZRN4_CUX1
181218_snm3Cseq_hs_21yr_BA10_UMB5577_1_UMB5577_2_H4_AD012_indexed	-7.54234	-6.24333	15.0756	9.00639	NonN_Micro-Endo_TYROBP	NonN_Micro-Endo_TYROBP_AHDC1
181218_snm3Cseq_hs_21yr_BA10_UMB5577_1_UMB5577_2_H5_AD002_indexed	-18.4978	16.8136	-1.42893	5.19951	Exc_L1-3_CUX2	Exc_L1-3_CUX2_NYAP2
181218_snm3Cseq_hs_21yr_BA10_UMB5577_1_UMB5577_2_H5_AD004_indexed	-17.0628	-19.118	24.6233	13.7692	NonN_Oligo_MBP	NonN_Oligo_MBP_MOBP
181218_snm3Cseq_hs_21yr_BA10_UMB5577_1_UMB5577_2_H5_AD006_indexed	46.4329	3.98669	30.6034	-7.32898	Inh_CGE_VIP	Inh_CGE_VIP_SORCS1
181218_snm3Cseq_hs_21yr_BA10_UMB5577_1_UMB5577_2_H5_AD008_indexed	8.18809	41.0722	25.1075	4.72024	NonN_Astro_FGF3R	NonN_Astro_FGF3R_CABLES1
181218_snm3Cseq_hs_21yr_BA10_UMB5577_1_UMB5577_2_H5_AD010_indexed	-0.196925	-54.5374	37.6754	6.6562	Inh_MGE_PVALB	Inh_MGE_PVALB_DISC1
181218_snm3Cseq_hs_21yr_BA10_UMB5577_1_UMB5577_2_H5_AD012_indexed	-18.2109	16.3161	-1.62509	5.42606	Exc_L1-3_CUX2	Exc_L1-3_CUX2_NYAP2
181218_snm3Cseq_hs_21yr_BA10_UMB5577_1_UMB5577_2_H6_AD002_indexed	-9.07406	3.90288	2.82675	9.00231	Exc_L2-4_RORB	Exc_L2-4_RORB_-
181218_snm3Cseq_hs_21yr_BA10_UMB5577_1_UMB5577_2_H6_AD004_indexed	-9.99608	19.2675	-0.058717	6.36706	Exc_L1-3_CUX2	Exc_L1-3_CUX2_NYAP2
181218_snm3Cseq_hs_21yr_BA10_UMB5577_1_UMB5577_2_H6_AD006_indexed	-47.5648	1.32844	16.3421	26.8512	Exc_L5-6_PDZRN4	Exc_L5-6_PDZRN4_RGS6
181218_snm3Cseq_hs_21yr_BA10_UMB5577_1_UMB5577_2_H6_AD007_indexed	-17.17	-28.9406	26.8561	13.49	NonN_Oligo_MBP	NonN_Oligo_MBP_MOBP
181218_snm3Cseq_hs_21yr_BA10_UMB5577_1_UMB5577_2_H6_AD008_indexed	-47.7318	-1.73725	16.9102	27.1793	Exc_L5-6_PDZRN4	Exc_L5-6_PDZRN4_RGS6
181218_snm3Cseq_hs_21yr_BA10_UMB5577_1_UMB5577_2_H6_AD010_indexed	31.3851	29.5841	24.9072	-11.9181	Inh_CGE_LAMP5	Inh_CGE_LAMP5_CLSTN2
181218_snm3Cseq_hs_21yr_BA10_UMB5577_1_UMB5577_2_H6_AD012_indexed	-36.2252	-23.586	26.2916	13.9542	NonN_Oligo_MBP	NonN_Oligo_MBP_MOBP
181218_snm3Cseq_hs_21yr_BA10_UMB5577_1_UMB5577_2_H7_AD001_indexed	-15.2818	47.198	27.7388	25.0239	Exc_L4-6_LRRK1	Exc_L4-6_LRRK1_MLLT3
181218_snm3Cseq_hs_21yr_BA10_UMB5577_1_UMB5577_2_H7_AD002_indexed	-12.0334	48.1287	27.5639	26.1446	Exc_L4-6_LRRK1	Exc_L4-6_LRRK1_RXRG
181218_snm3Cseq_hs_21yr_BA10_UMB5577_1_UMB5577_2_H7_AD004_indexed	46.883	8.88951	29.059	-7.04849	Inh_CGE_VIP	Inh_CGE_VIP_SORCS1
181218_snm3Cseq_hs_21yr_BA10_UMB5577_1_UMB5577_2_H7_AD007_indexed	-7.96693	-8.4864	15.0231	8.62468	NonN_Micro-Endo_TYROBP	NonN_Micro-Endo_TYROBP_AHDC1
181218_snm3Cseq_hs_21yr_BA10_UMB5577_1_UMB5577_2_H7_AD008_indexed	-6.17012	-13.3903	14.9374	7.50004	NonN_Micro-Endo_TYROBP	NonN_Micro-Endo_TYROBP_PDGFRB
181218_snm3Cseq_hs_21yr_BA10_UMB5577_1_UMB5577_2_H7_AD010_indexed	-2.64651	12.7104	0.16333	9.41959	Exc_L2-4_RORB	Exc_L2-4_RORB_-
181218_snm3Cseq_hs_21yr_BA10_UMB5577_1_UMB5577_2_H7_AD012_indexed	-6.19033	-12.2415	15.1327	7.29406	NonN_Micro-Endo_TYROBP	NonN_Micro-Endo_TYROBP_SLC7A5
181218_snm3Cseq_hs_21yr_BA10_UMB5577_1_UMB5577_2_H8_AD001_indexed	-14.7295	22.5662	0.339252	4.59579	Exc_L1-3_CUX2	Exc_L1-3_CUX2_NYAP2
181218_snm3Cseq_hs_21yr_BA10_UMB5577_1_UMB5577_2_H8_AD002_indexed	9.26779	40.2525	24.8018	5.20354	NonN_Astro_FGF3R	NonN_Astro_FGF3R_CABLES1
181218_snm3Cseq_hs_21yr_BA10_UMB5577_1_UMB5577_2_H8_AD004_indexed	22.2391	-11.1574	4.00948	17.6799	Exc_L4_PLCH1	Exc_L4_PLCH1_ARHGAP15
181218_snm3Cseq_hs_21yr_BA10_UMB5577_1_UMB5577_2_H8_AD006_indexed	18.9056	-46.5571	35.4573	10.2223	Inh_MGE_CALB1	Inh_MGE_CALB1_HS3ST5
181218_snm3Cseq_hs_21yr_BA10_UMB5577_1_UMB5577_2_H8_AD007_indexed	26.7364	40.76	18.145	-14.1227	Inh_MGE_UNC5B	Inh_MGE_UNC5B_CHRM3
181218_snm3Cseq_hs_21yr_BA10_UMB5577_1_UMB5577_2_H8_AD012_indexed	19.7753	-47.2849	35.4506	9.70489	Inh_MGE_CALB1	Inh_MGE_CALB1_ME3
181218_snm3Cseq_hs_21yr_BA10_UMB5577_1_UMB5577_2_H9_AD001_indexed	9.37331	40.468	24.8026	5.07081	NonN_Astro_FGF3R	NonN_Astro_FGF3R_GFAP
181218_snm3Cseq_hs_21yr_BA10_UMB5577_1_UMB5577_2_H9_AD002_indexed	-19.8403	12.8997	-2.30718	5.23666	Exc_L1-3_CUX2	Exc_L1-3_CUX2_NYAP2
181218_snm3Cseq_hs_21yr_BA10_UMB5577_1_UMB5577_2_H9_AD004_indexed	-5.3392	-49.7704	39.1255	6.08858	Inh_MGE_PVALB	Inh_MGE_PVALB_KIRREL
181218_snm3Cseq_hs_21yr_BA10_UMB5577_1_UMB5577_2_H9_AD006_indexed	47.2709	-19.4788	8.2966	23.4745	Exc_L4-5_FOXP2	Exc_L4-5_FOXP2_-
181218_snm3Cseq_hs_21yr_BA10_UMB5577_1_UMB5577_2_H9_AD007_indexed	-46.1048	-1.90947	16.5489	27.6319	Exc_L5-6_PDZRN4	Exc_L5-6_PDZRN4_RGS6
181218_snm3Cseq_hs_21yr_BA10_UMB5577_1_UMB5577_2_H9_AD008_indexed	14.7646	-4.40482	-0.943065	10.8169	Exc_L2-4_RORB	Exc_L2-4_RORB_-
181218_snm3Cseq_hs_21yr_BA10_UMB5577_1_UMB5577_2_H9_AD010_indexed	26.5695	-9.08879	5.13204	19.0405	Exc_L4_PLCH1	Exc_L4_PLCH1_ARHGAP15
181218_snm3Cseq_hs_21yr_BA10_UMB5577_3_UMB5577_3_A10_AD008_indexed	-17.4184	9.06039	-0.386961	4.97517	Exc_L1-3_CUX2	Exc_L1-3_CUX2_NYAP2
181218_snm3Cseq_hs_21yr_BA10_UMB5577_3_UMB5577_3_A10_AD010_indexed	-3.42283	-26.5543	15.7858	4.81517	NonN_Micro-Endo_TYROBP	NonN_Micro-Endo_TYROBP_CSF1R
181218_snm3Cseq_hs_21yr_BA10_UMB5577_3_UMB5577_3_A10_AD012_indexed	-36.3291	-20.8818	25.4431	14.3892	NonN_Oligo_MBP	NonN_Oligo_MBP_AGAP1
181218_snm3Cseq_hs_21yr_BA10_UMB5577_3_UMB5577_3_A12_AD007_indexed	-4.34174	-29.4151	15.4611	3.62535	NonN_Micro-Endo_TYROBP	NonN_Micro-Endo_TYROBP_CSF1R
181218_snm3Cseq_hs_21yr_BA10_UMB5577_3_UMB5577_3_A12_AD008_indexed	11.7974	40.8479	25.4814	5.56461	NonN_Astro_FGF3R	NonN_Astro_FGF3R_CABLES1
181218_snm3Cseq_hs_21yr_BA10_UMB5577_3_UMB5577_3_A12_AD012_indexed	-5.5747	-16.6321	14.8776	6.09601	NonN_Micro-Endo_TYROBP	NonN_Micro-Endo_TYROBP_MSI2
181218_snm3Cseq_hs_21yr_BA10_UMB5577_3_UMB5577_3_A1_AD007_indexed	-12.433	48.2152	27.7803	26.1203	Exc_L4-6_LRRK1	Exc_L4-6_LRRK1_RXRG
181218_snm3Cseq_hs_21yr_BA10_UMB5577_3_UMB5577_3_A1_AD008_indexed	25.9917	10.7619	27.9835	-7.41807	Inh_CGE_VIP	Inh_CGE_VIP_SRGAP1
181218_snm3Cseq_hs_21yr_BA10_UMB5577_3_UMB5577_3_A1_AD012_indexed	-12.6095	15.3202	-1.28724	6.63706	Exc_L1-3_CUX2	Exc_L1-3_CUX2_NYAP2
181218_snm3Cseq_hs_21yr_BA10_UMB5577_3_UMB5577_3_A2_AD008_indexed	25.4506	-11.2747	4.48681	18.6851	Exc_L4_PLCH1	Exc_L4_PLCH1_ARHGAP15
181218_snm3Cseq_hs_21yr_BA10_UMB5577_3_UMB5577_3_A2_AD010_indexed	-14.0042	18.4647	-0.612259	5.79932	Exc_L1-3_CUX2	Exc_L1-3_CUX2_NYAP2
181218_snm3Cseq_hs_21yr_BA10_UMB5577_3_UMB5577_3_A2_AD012_indexed	21.2986	-44.6577	35.959	10.5382	Inh_MGE_CALB1	Inh_MGE_CALB1_HS3ST5
181218_snm3Cseq_hs_21yr_BA10_UMB5577_3_UMB5577_3_A3_AD007_indexed	38.8119	8.78583	31.0495	-8.40675	Inh_CGE_VIP	Inh_CGE_VIP_DPP6
181218_snm3Cseq_hs_21yr_BA10_UMB5577_3_UMB5577_3_A3_AD008_indexed	-1.13078	-13.8182	15.5827	6.80663	NonN_Micro-Endo_TYROBP	NonN_Micro-Endo_TYROBP_PDGFRB
181218_snm3Cseq_hs_21yr_BA10_UMB5577_3_UMB5577_3_A3_AD012_indexed	42.1016	-15.7669	7.25086	22.1688	Exc_L4-5_FOXP2	Exc_L4-5_FOXP2_-
181218_snm3Cseq_hs_21yr_BA10_UMB5577_3_UMB5577_3_A4_AD008_indexed	14.3302	-28.0287	40.0571	9.24679	Inh_MGE_B3GAT2	Inh_MGE_B3GAT2_PCDH7
181218_snm3Cseq_hs_21yr_BA10_UMB5577_3_UMB5577_3_A4_AD010_indexed	-22.9978	8.3759	-3.41867	4.99508	Exc_L1-3_CUX2	Exc_L1-3_CUX2_SLC35F3
181218_snm3Cseq_hs_21yr_BA10_UMB5577_3_UMB5577_3_A4_AD012_indexed	-16.7299	-18.8363	24.4098	13.7631	NonN_Oligo_MBP	NonN_Oligo_MBP_AGAP1
181218_snm3Cseq_hs_21yr_BA10_UMB5577_3_UMB5577_3_A5_AD007_indexed	-8.02692	-12.6485	14.7997	7.77372	NonN_Micro-Endo_TYROBP	NonN_Micro-Endo_TYROBP_MSI2
181218_snm3Cseq_hs_21yr_BA10_UMB5577_3_UMB5577_3_A5_AD008_indexed	-6.16766	-11.2636	15.4837	7.42955	NonN_Micro-Endo_TYROBP	NonN_Micro-Endo_TYROBP_SLC7A5
181218_snm3Cseq_hs_21yr_BA10_UMB5577_3_UMB5577_3_A5_AD010_indexed	25.6771	-11.8639	4.26265	18.6898	Exc_L4_PLCH1	Exc_L4_PLCH1_ARHGAP15
181218_snm3Cseq_hs_21yr_BA10_UMB5577_3_UMB5577_3_A5_AD012_indexed	1.89154	-53.6787	36.9622	6.37769	Inh_MGE_PVALB	Inh_MGE_PVALB_DISC1
181218_snm3Cseq_hs_21yr_BA10_UMB5577_3_UMB5577_3_A6_AD007_indexed	-18.4449	26.1305	1.10052	3.53861	Exc_L1-3_CUX2	Exc_L1-3_CUX2_NYAP2
181218_snm3Cseq_hs_21yr_BA10_UMB5577_3_UMB5577_3_A6_AD008_indexed	14.7684	-53.0973	34.9913	7.66637	Inh_MGE_CALB1	Inh_MGE_CALB1_ME3
181218_snm3Cseq_hs_21yr_BA10_UMB5577_3_UMB5577_3_A6_AD010_indexed	-23.9821	-9.8795	22.2803	12.4781	NonN_Oligo_MBP	NonN_Oligo_MBP_VAC14
181218_snm3Cseq_hs_21yr_BA10_UMB5577_3_UMB5577_3_A6_AD012_indexed	-19.2176	19.2732	-0.636266	4.80415	Exc_L1-3_CUX2	Exc_L1-3_CUX2_NYAP2
181218_snm3Cseq_hs_21yr_BA10_UMB5577_3_UMB5577_3_A7_AD007_indexed	-25.2654	15.9192	-2.69471	3.94349	Exc_L1-3_CUX2	Exc_L1-3_CUX2_SLC35F3
181218_snm3Cseq_hs_21yr_BA10_UMB5577_3_UMB5577_3_A7_AD008_indexed	1.16435	-42.3392	38.7848	7.10186	Inh_MGE_PVALB	Inh_MGE_PVALB_KIRREL
181218_snm3Cseq_hs_21yr_BA10_UMB5577_3_UMB5577_3_A7_AD010_indexed	5.58771	-53.7193	36.3269	6.74774	Inh_MGE_PVALB	Inh_MGE_PVALB_EPHB1
181218_snm3Cseq_hs_21yr_BA10_UMB5577_3_UMB5577_3_A7_AD012_indexed	40.8759	6.77576	31.8725	-7.14361	Inh_CGE_VIP	Inh_CGE_VIP_ASTN2
181218_snm3Cseq_hs_21yr_BA10_UMB5577_3_UMB5577_3_A8_AD007_indexed	-11.7457	10.9841	-1.80225	7.12631	Exc_L1-3_CUX2	Exc_L1-3_CUX2_NYAP2
181218_snm3Cseq_hs_21yr_BA10_UMB5577_3_UMB5577_3_A8_AD008_indexed	-8.4977	48.6196	27.2037	27.2864	Exc_L4-6_LRRK1	Exc_L4-6_LRRK1_RXRG
181218_snm3Cseq_hs_21yr_BA10_UMB5577_3_UMB5577_3_A8_AD010_indexed	-3.12967	-50.8364	38.4669	5.99897	Inh_MGE_PVALB	Inh_MGE_PVALB_SULF1
181218_snm3Cseq_hs_21yr_BA10_UMB5577_3_UMB5577_3_A8_AD012_indexed	6.94928	41.5297	25.2553	4.68099	NonN_Astro_FGF3R	NonN_Astro_FGF3R_CABLES1
181218_snm3Cseq_hs_21yr_BA10_UMB5577_3_UMB5577_3_A9_AD007_indexed	-18.8219	48.3327	28.2773	24.719	Exc_L4-6_LRRK1	Exc_L4-6_LRRK1_MLLT3
181218_snm3Cseq_hs_21yr_BA10_UMB5577_3_UMB5577_3_A9_AD008_indexed	10.9844	39.5285	24.7936	5.7198	NonN_Astro_FGF3R	NonN_Astro_FGF3R_CABLES1
181218_snm3Cseq_hs_21yr_BA10_UMB5577_3_UMB5577_3_A9_AD010_indexed	-20.2749	-10.0509	22.5927	13.06	NonN_Oligo_MBP	NonN_Oligo_MBP_VAC14
181218_snm3Cseq_hs_21yr_BA10_UMB5577_3_UMB5577_3_A9_AD012_indexed	11.4833	-30.7123	39.4324	8.25301	Inh_MGE_B3GAT2	Inh_MGE_B3GAT2_IGSF21
181218_snm3Cseq_hs_21yr_BA10_UMB5577_3_UMB5577_3_B10_AD008_indexed	20.5331	-27.9231	40.2081	11.0607	Inh_MGE_B3GAT2	Inh_MGE_B3GAT2_STK32A
181218_snm3Cseq_hs_21yr_BA10_UMB5577_3_UMB5577_3_B10_AD010_indexed	28.3301	28.4651	26.0133	-11.2321	Inh_CGE_LAMP5	Inh_CGE_LAMP5_PLD5
181218_snm3Cseq_hs_21yr_BA10_UMB5577_3_UMB5577_3_B10_AD012_indexed	-23.6084	3.44605	-2.86589	8.01115	Exc_L1-3_CUX2	Exc_L1-3_CUX2_SLC35F3
181218_snm3Cseq_hs_21yr_BA10_UMB5577_3_UMB5577_3_B11_AD007_indexed	-3.53637	-16.1682	15.3829	6.49902	NonN_Micro-Endo_TYROBP	NonN_Micro-Endo_TYROBP_MSI2
181218_snm3Cseq_hs_21yr_BA10_UMB5577_3_UMB5577_3_B11_AD008_indexed	0.22691	-51.0296	37.5091	5.43534	Inh_MGE_PVALB	Inh_MGE_PVALB_SULF1
181218_snm3Cseq_hs_21yr_BA10_UMB5577_3_UMB5577_3_B11_AD010_indexed	21.2012	-5.86427	3.35583	15.7298	Exc_L4_PLCH1	Exc_L4_PLCH1_CUX2
181218_snm3Cseq_hs_21yr_BA10_UMB5577_3_UMB5577_3_B11_AD012_indexed	47.763	7.99144	29.3332	-6.93384	Inh_CGE_VIP	Inh_CGE_VIP_MBP
181218_snm3Cseq_hs_21yr_BA10_UMB5577_3_UMB5577_3_B12_AD007_indexed	15.9339	50.1312	25.9865	4.0149	NonN_Astro_FGF3R	NonN_Astro_FGF3R_CABLES1
181218_snm3Cseq_hs_21yr_BA10_UMB5577_3_UMB5577_3_B12_AD008_indexed	-16.6429	-17.8156	24.1636	13.5709	NonN_Oligo_MBP	NonN_Oligo_MBP_MOBP
181218_snm3Cseq_hs_21yr_BA10_UMB5577_3_UMB5577_3_B12_AD012_indexed	-5.98936	-14.1421	14.9026	6.99472	NonN_Micro-Endo_TYROBP	NonN_Micro-Endo_TYROBP_MSI2
181218_snm3Cseq_hs_21yr_BA10_UMB5577_3_UMB5577_3_B1_AD007_indexed	-12.014	15.4063	-0.96777	6.52474	Exc_L1-3_CUX2	Exc_L1-3_CUX2_NYAP2
181218_snm3Cseq_hs_21yr_BA10_UMB5577_3_UMB5577_3_B1_AD008_indexed	4.7845	-53.124	36.4186	6.54156	Inh_MGE_PVALB	Inh_MGE_PVALB_EPHB1
181218_snm3Cseq_hs_21yr_BA10_UMB5577_3_UMB5577_3_B1_AD010_indexed	17.2241	-0.926042	2.18836	13.7962	Exc_L2-4_RORB	Exc_L2-4_RORB_-
181218_snm3Cseq_hs_21yr_BA10_UMB5577_3_UMB5577_3_B1_AD012_indexed	60.5003	-2.80205	3.64801	-13.8039	Exc_L6_TSHZ2	Exc_L6_TSHZ2_TCF12
181218_snm3Cseq_hs_21yr_BA10_UMB5577_3_UMB5577_3_B2_AD007_indexed	15.6069	49.2471	26.1023	4.28383	NonN_Astro_FGF3R	NonN_Astro_FGF3R_CABLES1
181218_snm3Cseq_hs_21yr_BA10_UMB5577_3_UMB5577_3_B2_AD008_indexed	23.3992	-7.57497	4.08643	17.2433	Exc_L4_PLCH1	Exc_L4_PLCH1_CUX2
181218_snm3Cseq_hs_21yr_BA10_UMB5577_3_UMB5577_3_B2_AD010_indexed	-50.2052	0.96047	16.7587	26.0624	Exc_L5-6_PDZRN4	Exc_L5-6_PDZRN4_WWC2
181218_snm3Cseq_hs_21yr_BA10_UMB5577_3_UMB5577_3_B2_AD012_indexed	-1.02417	-55.0552	37.473	6.18166	Inh_MGE_PVALB	Inh_MGE_PVALB_DISC1
181218_snm3Cseq_hs_21yr_BA10_UMB5577_3_UMB5577_3_B3_AD007_indexed	39.2907	8.37987	31.3578	-8.10022	Inh_CGE_VIP	Inh_CGE_VIP_DPP6
181218_snm3Cseq_hs_21yr_BA10_UMB5577_3_UMB5577_3_B3_AD008_indexed	-6.91102	-6.7262	15.2708	8.73628	NonN_Micro-Endo_TYROBP	NonN_Micro-Endo_TYROBP_AHDC1
181218_snm3Cseq_hs_21yr_BA10_UMB5577_3_UMB5577_3_B3_AD010_indexed	15.3206	50.6353	26.3709	3.98811	NonN_Astro_FGF3R	NonN_Astro_FGF3R_CABLES1
181218_snm3Cseq_hs_21yr_BA10_UMB5577_3_UMB5577_3_B3_AD012_indexed	-16.1572	15.064	-1.63325	5.56264	Exc_L1-3_CUX2	Exc_L1-3_CUX2_NYAP2
181218_snm3Cseq_hs_21yr_BA10_UMB5577_3_UMB5577_3_B4_AD007_indexed	-24.8329	13.2491	-3.05835	3.96726	Exc_L1-3_CUX2	Exc_L1-3_CUX2_SLC35F3
181218_snm3Cseq_hs_21yr_BA10_UMB5577_3_UMB5577_3_B4_AD008_indexed	-26.4142	-17.9664	23.9252	12.7484	NonN_Oligo_MBP	NonN_Oligo_MBP_AGAP1
181218_snm3Cseq_hs_21yr_BA10_UMB5577_3_UMB5577_3_B4_AD010_indexed	15.5697	50.3996	26.2432	3.94965	NonN_Astro_FGF3R	NonN_Astro_FGF3R_CABLES1
181218_snm3Cseq_hs_21yr_BA10_UMB5577_3_UMB5577_3_B4_AD012_indexed	24.1863	10.4076	27.4356	-7.66274	Inh_CGE_VIP	Inh_CGE_VIP_SRGAP1
181218_snm3Cseq_hs_21yr_BA10_UMB5577_3_UMB5577_3_B5_AD007_indexed	-7.36588	23.4707	-0.270098	5.86385	Exc_L1-3_CUX2	Exc_L1-3_CUX2_NYAP2
181218_snm3Cseq_hs_21yr_BA10_UMB5577_3_UMB5577_3_B5_AD008_indexed	-6.35517	-11.196	15.7953	7.29769	NonN_Micro-Endo_TYROBP	NonN_Micro-Endo_TYROBP_SLC7A5
181218_snm3Cseq_hs_21yr_BA10_UMB5577_3_UMB5577_3_B5_AD010_indexed	25.0605	11.7586	27.377	-7.76924	Inh_CGE_VIP	Inh_CGE_VIP_SRGAP1
181218_snm3Cseq_hs_21yr_BA10_UMB5577_3_UMB5577_3_B5_AD012_indexed	17.1818	-39.1227	37.8287	9.47919	Inh_MGE_CALB1	Inh_MGE_CALB1_PCDH9
181218_snm3Cseq_hs_21yr_BA10_UMB5577_3_UMB5577_3_B6_AD008_indexed	10.019	-13.4118	17.9417	30.9439	Exc_L4-5_TOX	Exc_L4-5_TOX_-
181218_snm3Cseq_hs_21yr_BA10_UMB5577_3_UMB5577_3_B6_AD010_indexed	38.1924	27.7363	23.6608	-12.0553	Inh_CGE_LAMP5	Inh_CGE_LAMP5_CLSTN2
181218_snm3Cseq_hs_21yr_BA10_UMB5577_3_UMB5577_3_B6_AD012_indexed	-7.40572	-5.94575	15.3053	8.91194	NonN_Micro-Endo_TYROBP	NonN_Micro-Endo_TYROBP_AHDC1
181218_snm3Cseq_hs_21yr_BA10_UMB5577_3_UMB5577_3_B7_AD007_indexed	45.1129	-12.7655	6.93655	22.6145	Exc_L4-5_FOXP2	Exc_L4-5_FOXP2_-
181218_snm3Cseq_hs_21yr_BA10_UMB5577_3_UMB5577_3_B7_AD008_indexed	12.5502	-12.3171	25.9092	28.2797	Exc_L4-6_LRRK1	Exc_L4-6_LRRK1_RXRG
181218_snm3Cseq_hs_21yr_BA10_UMB5577_3_UMB5577_3_B7_AD010_indexed	31.927	3.055	27.9549	-5.62409	Inh_CGE_VIP	Inh_CGE_VIP_AFAP1L2
181218_snm3Cseq_hs_21yr_BA10_UMB5577_3_UMB5577_3_B7_AD012_indexed	-5.87144	-17.91	15.0265	5.63463	NonN_Micro-Endo_TYROBP	NonN_Micro-Endo_TYROBP_MSI2
181218_snm3Cseq_hs_21yr_BA10_UMB5577_3_UMB5577_3_B8_AD007_indexed	-67.2548	5.58029	-4.23753	23.5809	Exc_L6_TLE4	Exc_L6_TLE4_SCUBE1
181218_snm3Cseq_hs_21yr_BA10_UMB5577_3_UMB5577_3_B8_AD008_indexed	-7.7192	18.9546	0.303935	6.72269	Exc_L1-3_CUX2	Exc_L1-3_CUX2_NYAP2
181218_snm3Cseq_hs_21yr_BA10_UMB5577_3_UMB5577_3_B8_AD010_indexed	-69.4264	5.06781	-4.08442	23.9576	Exc_L6_TLE4	Exc_L6_TLE4_ZNF385B
181218_snm3Cseq_hs_21yr_BA10_UMB5577_3_UMB5577_3_B8_AD012_indexed	8.88982	40.4223	24.8257	5.02959	NonN_Astro_FGF3R	NonN_Astro_FGF3R_GFAP
181218_snm3Cseq_hs_21yr_BA10_UMB5577_3_UMB5577_3_B9_AD007_indexed	10.5285	42.5012	25.6991	5.28508	NonN_Astro_FGF3R	NonN_Astro_FGF3R_GFAP
181218_snm3Cseq_hs_21yr_BA10_UMB5577_3_UMB5577_3_B9_AD008_indexed	-28.2747	-33.1802	28.2606	12.4447	NonN_Oligo_MBP	NonN_Oligo_MBP_MOBP
181218_snm3Cseq_hs_21yr_BA10_UMB5577_3_UMB5577_3_B9_AD010_indexed	-15.009	-13.9131	23.5623	12.7687	NonN_Oligo_MBP	NonN_Oligo_MBP_AGAP1
181218_snm3Cseq_hs_21yr_BA10_UMB5577_3_UMB5577_3_B9_AD012_indexed	-2.2368	20.194	0.0777432	7.80689	Exc_L2-4_RORB	Exc_L2-4_RORB_-
181218_snm3Cseq_hs_21yr_BA10_UMB5577_3_UMB5577_3_C10_AD007_indexed	24.3044	14.8708	27.437	-9.06341	Inh_CGE_VIP	Inh_CGE_VIP_SRGAP1
181218_snm3Cseq_hs_21yr_BA10_UMB5577_3_UMB5577_3_C10_AD008_indexed	9.10728	40.237	24.8084	5.10715	NonN_Astro_FGF3R	NonN_Astro_FGF3R_CABLES1
181218_snm3Cseq_hs_21yr_BA10_UMB5577_3_UMB5577_3_C11_AD007_indexed	17.7689	-1.03049	2.39367	13.9108	Exc_L4_PLCH1	Exc_L4_PLCH1_CUX2
181218_snm3Cseq_hs_21yr_BA10_UMB5577_3_UMB5577_3_C11_AD008_indexed	-65.3231	-7.00798	-7.72713	24.0875	Exc_L6_TLE4	Exc_L6_TLE4_CPNE4
181218_snm3Cseq_hs_21yr_BA10_UMB5577_3_UMB5577_3_C11_AD010_indexed	21.926	-48.014	35.1395	10.516	Inh_MGE_CALB1	Inh_MGE_CALB1_HS3ST5
181218_snm3Cseq_hs_21yr_BA10_UMB5577_3_UMB5577_3_C11_AD012_indexed	12.3832	50.8443	27.0684	4.22724	NonN_Astro_FGF3R	NonN_Astro_FGF3R_CABLES1
181218_snm3Cseq_hs_21yr_BA10_UMB5577_3_UMB5577_3_C12_AD007_indexed	15.7505	49.727	25.9877	4.07177	NonN_Astro_FGF3R	NonN_Astro_FGF3R_CABLES1
181218_snm3Cseq_hs_21yr_BA10_UMB5577_3_UMB5577_3_C12_AD008_indexed	-1.01453	-25.091	16.4936	4.72404	NonN_Micro-Endo_TYROBP	NonN_Micro-Endo_TYROBP_CSF1R
181218_snm3Cseq_hs_21yr_BA10_UMB5577_3_UMB5577_3_C12_AD010_indexed	-33.0112	-30.5914	27.0799	13.4532	NonN_Oligo_MBP	NonN_Oligo_MBP_MOBP
181218_snm3Cseq_hs_21yr_BA10_UMB5577_3_UMB5577_3_C12_AD012_indexed	0.198458	-27.8912	16.7798	4.17835	NonN_Micro-Endo_TYROBP	NonN_Micro-Endo_TYROBP_CSF1R
181218_snm3Cseq_hs_21yr_BA10_UMB5577_3_UMB5577_3_C2_AD007_indexed	25.971	11.4017	27.6938	-7.44587	Inh_CGE_VIP	Inh_CGE_VIP_SRGAP1
181218_snm3Cseq_hs_21yr_BA10_UMB5577_3_UMB5577_3_C2_AD008_indexed	24.4207	-9.92075	4.71772	17.9358	Exc_L4_PLCH1	Exc_L4_PLCH1_ARHGAP15
181218_snm3Cseq_hs_21yr_BA10_UMB5577_3_UMB5577_3_C2_AD012_indexed	-20.117	12.931	-2.54983	5.33833	Exc_L1-3_CUX2	Exc_L1-3_CUX2_NYAP2
181218_snm3Cseq_hs_21yr_BA10_UMB5577_3_UMB5577_3_C3_AD007_indexed	-1.39097	20.7008	0.121393	8.00624	Exc_L2-4_RORB	Exc_L2-4_RORB_-
181218_snm3Cseq_hs_21yr_BA10_UMB5577_3_UMB5577_3_C3_AD008_indexed	34.0408	17.6256	30.4389	-10.0612	Inh_CGE_NDNF	Inh_CGE_NDNF_CPNE2
181218_snm3Cseq_hs_21yr_BA10_UMB5577_3_UMB5577_3_C3_AD010_indexed	-24.9047	-10.3709	22.0316	12.1857	NonN_Oligo_MBP	NonN_Oligo_MBP_VAC14
181218_snm3Cseq_hs_21yr_BA10_UMB5577_3_UMB5577_3_C3_AD012_indexed	1.81171	-52.5373	36.8556	5.91641	Inh_MGE_PVALB	Inh_MGE_PVALB_EPHB1
181218_snm3Cseq_hs_21yr_BA10_UMB5577_3_UMB5577_3_C4_AD007_indexed	-6.60131	-6.3019	15.388	8.79289	NonN_Micro-Endo_TYROBP	NonN_Micro-Endo_TYROBP_AHDC1
181218_snm3Cseq_hs_21yr_BA10_UMB5577_3_UMB5577_3_C4_AD008_indexed	-2.93876	-27.9912	15.7564	4.60639	NonN_Micro-Endo_TYROBP	NonN_Micro-Endo_TYROBP_CSF1R
181218_snm3Cseq_hs_21yr_BA10_UMB5577_3_UMB5577_3_C4_AD010_indexed	-25.0554	-39.5668	29.108	12.9365	NonN_Oligo_MBP	NonN_Oligo_MBP_MOBP
181218_snm3Cseq_hs_21yr_BA10_UMB5577_3_UMB5577_3_C4_AD012_indexed	42.8706	-14.5887	6.72314	22.2592	Exc_L4-5_FOXP2	Exc_L4-5_FOXP2_-
181218_snm3Cseq_hs_21yr_BA10_UMB5577_3_UMB5577_3_C5_AD010_indexed	-8.38921	49.8019	26.7006	27.2322	Exc_L4-6_LRRK1	Exc_L4-6_LRRK1_RXRG
181218_snm3Cseq_hs_21yr_BA10_UMB5577_3_UMB5577_3_C5_AD012_indexed	-5.30029	-15.6333	14.8184	6.50947	NonN_Micro-Endo_TYROBP	NonN_Micro-Endo_TYROBP_MSI2
181218_snm3Cseq_hs_21yr_BA10_UMB5577_3_UMB5577_3_C6_AD007_indexed	-1.36951	15.6241	1.21118	8.49222	Exc_L2-4_RORB	Exc_L2-4_RORB_-
181218_snm3Cseq_hs_21yr_BA10_UMB5577_3_UMB5577_3_C6_AD008_indexed	-68.0593	-2.63584	-6.26078	23.7361	Exc_L6_TLE4	Exc_L6_TLE4_CPNE4
181218_snm3Cseq_hs_21yr_BA10_UMB5577_3_UMB5577_3_C6_AD012_indexed	-36.89	-23.547	26.1505	13.9735	NonN_Oligo_MBP	NonN_Oligo_MBP_MOBP
181218_snm3Cseq_hs_21yr_BA10_UMB5577_3_UMB5577_3_C7_AD007_indexed	4.59476	4.73502	0.160319	11.5167	Exc_L2-4_RORB	Exc_L2-4_RORB_-
181218_snm3Cseq_hs_21yr_BA10_UMB5577_3_UMB5577_3_C7_AD008_indexed	-0.956844	-54.4901	37.6687	6.42334	Inh_MGE_PVALB	Inh_MGE_PVALB_DISC1
181218_snm3Cseq_hs_21yr_BA10_UMB5577_3_UMB5577_3_C7_AD010_indexed	39.3433	30.4497	23.2257	-12.0429	Inh_CGE_LAMP5	Inh_CGE_LAMP5_FGFR2
181218_snm3Cseq_hs_21yr_BA10_UMB5577_3_UMB5577_3_C7_AD012_indexed	-2.40588	-52.4577	38.2003	5.8958	Inh_MGE_PVALB	Inh_MGE_PVALB_SULF1
181218_snm3Cseq_hs_21yr_BA10_UMB5577_3_UMB5577_3_C8_AD008_indexed	22.2702	13.5189	27.7503	-9.01074	Inh_CGE_VIP	Inh_CGE_VIP_SRGAP1
181218_snm3Cseq_hs_21yr_BA10_UMB5577_3_UMB5577_3_C8_AD010_indexed	43.0186	-14.8648	7.0412	22.3908	Exc_L4-5_FOXP2	Exc_L4-5_FOXP2_-
181218_snm3Cseq_hs_21yr_BA10_UMB5577_3_UMB5577_3_C8_AD012_indexed	48.4847	6.69235	29.855	-6.8994	Inh_CGE_VIP	Inh_CGE_VIP_MBP
181218_snm3Cseq_hs_21yr_BA10_UMB5577_3_UMB5577_3_C9_AD007_indexed	29.1389	29.7775	25.0878	-11.3296	Inh_CGE_LAMP5	Inh_CGE_LAMP5_PLD5
181218_snm3Cseq_hs_21yr_BA10_UMB5577_3_UMB5577_3_C9_AD008_indexed	27.0591	41.3446	18.0633	-14.0786	Inh_MGE_UNC5B	Inh_MGE_UNC5B_CHRM3
181218_snm3Cseq_hs_21yr_BA10_UMB5577_3_UMB5577_3_C9_AD010_indexed	-19.0232	48.4858	28.4705	24.4211	Exc_L4-6_LRRK1	Exc_L4-6_LRRK1_ADAMTSL1
181218_snm3Cseq_hs_21yr_BA10_UMB5577_3_UMB5577_3_C9_AD012_indexed	23.4683	-9.59647	4.40455	17.5678	Exc_L4_PLCH1	Exc_L4_PLCH1_CUX2
181218_snm3Cseq_hs_21yr_BA10_UMB5577_3_UMB5577_3_D10_AD007_indexed	4.43636	14.5318	1.37769	9.26848	Exc_L2-4_RORB	Exc_L2-4_RORB_-
181218_snm3Cseq_hs_21yr_BA10_UMB5577_3_UMB5577_3_D10_AD008_indexed	-9.41265	10.3884	-1.20235	8.2032	Exc_L2-4_RORB	Exc_L2-4_RORB_-
181218_snm3Cseq_hs_21yr_BA10_UMB5577_3_UMB5577_3_D10_AD010_indexed	9.52197	-11.7911	17.7672	30.373	Exc_L4-5_TOX	Exc_L4-5_TOX_-
181218_snm3Cseq_hs_21yr_BA10_UMB5577_3_UMB5577_3_D10_AD012_indexed	3.20278	15.8987	1.07484	9.2867	Exc_L2-4_RORB	Exc_L2-4_RORB_-
181218_snm3Cseq_hs_21yr_BA10_UMB5577_3_UMB5577_3_D11_AD007_indexed	46.012	-10.2874	6.1319	22.8794	Exc_L4-5_FOXP2	Exc_L4-5_FOXP2_-
181218_snm3Cseq_hs_21yr_BA10_UMB5577_3_UMB5577_3_D11_AD008_indexed	-30.8183	18.4166	-2.24447	2.95559	Exc_L1-3_CUX2	Exc_L1-3_CUX2_SLC35F3
181218_snm3Cseq_hs_21yr_BA10_UMB5577_3_UMB5577_3_D11_AD010_indexed	-37.9094	-21.2866	25.9028	14.5712	NonN_Oligo_MBP	NonN_Oligo_MBP_MOBP
181218_snm3Cseq_hs_21yr_BA10_UMB5577_3_UMB5577_3_D12_AD007_indexed	-36.3721	-20.4691	25.4286	14.2582	NonN_Oligo_MBP	NonN_Oligo_MBP_AGAP1
181218_snm3Cseq_hs_21yr_BA10_UMB5577_3_UMB5577_3_D12_AD008_indexed	1.03742	-29.2517	16.8318	3.83806	NonN_Micro-Endo_TYROBP	NonN_Micro-Endo_TYROBP_CSF1R
181218_snm3Cseq_hs_21yr_BA10_UMB5577_3_UMB5577_3_D12_AD010_indexed	-4.08257	-29.304	15.6231	3.7408	NonN_Micro-Endo_TYROBP	NonN_Micro-Endo_TYROBP_CSF1R
181218_snm3Cseq_hs_21yr_BA10_UMB5577_3_UMB5577_3_D12_AD012_indexed	-24.0612	-9.33437	22.132	12.6219	NonN_Oligo_MBP	NonN_Oligo_MBP_VAC14
181218_snm3Cseq_hs_21yr_BA10_UMB5577_3_UMB5577_3_D1_AD007_indexed	45.0231	-10.0282	6.20694	22.5081	Exc_L4-5_FOXP2	Exc_L4-5_FOXP2_-
181218_snm3Cseq_hs_21yr_BA10_UMB5577_3_UMB5577_3_D1_AD008_indexed	-18.0768	14.829	-1.71332	4.21892	Exc_L1-3_CUX2	Exc_L1-3_CUX2_NYAP2
181218_snm3Cseq_hs_21yr_BA10_UMB5577_3_UMB5577_3_D1_AD010_indexed	-5.2113	21.6827	0.893299	6.6284	Exc_L1-3_CUX2	Exc_L1-3_CUX2_NYAP2
181218_snm3Cseq_hs_21yr_BA10_UMB5577_3_UMB5577_3_D1_AD012_indexed	-18.5704	28.303	1.71655	3.71576	Exc_L1-3_CUX2	Exc_L1-3_CUX2_NYAP2
181218_snm3Cseq_hs_21yr_BA10_UMB5577_3_UMB5577_3_D2_AD007_indexed	11.9333	1.90732	2.36475	11.6313	Exc_L2-4_RORB	Exc_L2-4_RORB_-
181218_snm3Cseq_hs_21yr_BA10_UMB5577_3_UMB5577_3_D2_AD008_indexed	-14.7769	47.5982	27.6818	25.284	Exc_L4-6_LRRK1	Exc_L4-6_LRRK1_ADAMTSL1
181218_snm3Cseq_hs_21yr_BA10_UMB5577_3_UMB5577_3_D2_AD010_indexed	46.6286	4.32954	30.5002	-7.66685	Inh_CGE_VIP	Inh_CGE_VIP_SORCS1
181218_snm3Cseq_hs_21yr_BA10_UMB5577_3_UMB5577_3_D2_AD012_indexed	-14.5582	-16.6135	24.2084	13.211	NonN_Oligo_MBP	NonN_Oligo_MBP_AGAP1
181218_snm3Cseq_hs_21yr_BA10_UMB5577_3_UMB5577_3_D3_AD007_indexed	-13.189	12.2331	-2.0807	6.21398	Exc_L1-3_CUX2	Exc_L1-3_CUX2_NYAP2
181218_snm3Cseq_hs_21yr_BA10_UMB5577_3_UMB5577_3_D3_AD008_indexed	-33.6575	-23.7851	26.4735	12.8662	NonN_Oligo_MBP	NonN_Oligo_MBP_AGAP1
181218_snm3Cseq_hs_21yr_BA10_UMB5577_3_UMB5577_3_D3_AD010_indexed	46.3707	-11.0705	6.57021	23.3442	Exc_L4-5_FOXP2	Exc_L4-5_FOXP2_-
181218_snm3Cseq_hs_21yr_BA10_UMB5577_3_UMB5577_3_D3_AD012_indexed	44.914	-10.3121	6.63609	22.3648	Exc_L4-5_FOXP2	Exc_L4-5_FOXP2_-
181218_snm3Cseq_hs_21yr_BA10_UMB5577_3_UMB5577_3_D4_AD007_indexed	1.10029	4.81208	-0.311245	10.9621	Exc_L2-4_RORB	Exc_L2-4_RORB_-
181218_snm3Cseq_hs_21yr_BA10_UMB5577_3_UMB5577_3_D4_AD010_indexed	-4.31897	-24.5257	15.5474	5.15894	NonN_Micro-Endo_TYROBP	NonN_Micro-Endo_TYROBP_CSF1R
181218_snm3Cseq_hs_21yr_BA10_UMB5577_3_UMB5577_3_D4_AD012_indexed	-68.2554	7.34741	-3.93623	23.1579	Exc_L6_TLE4	Exc_L6_TLE4_ZNF385B
181218_snm3Cseq_hs_21yr_BA10_UMB5577_3_UMB5577_3_D5_AD007_indexed	21.8344	-45.4953	35.7684	10.3263	Inh_MGE_CALB1	Inh_MGE_CALB1_ME3
181218_snm3Cseq_hs_21yr_BA10_UMB5577_3_UMB5577_3_D5_AD008_indexed	13.7316	50.76	26.7739	4.14853	NonN_Astro_FGF3R	NonN_Astro_FGF3R_CABLES1
181218_snm3Cseq_hs_21yr_BA10_UMB5577_3_UMB5577_3_D5_AD010_indexed	30.7815	3.65407	27.7196	-5.6258	Inh_CGE_VIP	Inh_CGE_VIP_LINGO2
181218_snm3Cseq_hs_21yr_BA10_UMB5577_3_UMB5577_3_D5_AD012_indexed	-24.9408	-8.9832	22.7554	12.7649	NonN_Oligo_MBP	NonN_Oligo_MBP_VAC14
181218_snm3Cseq_hs_21yr_BA10_UMB5577_3_UMB5577_3_D7_AD008_indexed	29.957	29.0378	25.436	-11.7035	Inh_CGE_LAMP5	Inh_CGE_LAMP5_PLD5
181218_snm3Cseq_hs_21yr_BA10_UMB5577_3_UMB5577_3_D7_AD010_indexed	-0.254274	-30.6711	16.2323	3.44802	NonN_Micro-Endo_TYROBP	NonN_Micro-Endo_TYROBP_CSF1R
181218_snm3Cseq_hs_21yr_BA10_UMB5577_3_UMB5577_3_D7_AD012_indexed	16.9888	-0.897439	2.46146	13.773	Exc_L2-4_RORB	Exc_L2-4_RORB_-
181218_snm3Cseq_hs_21yr_BA10_UMB5577_3_UMB5577_3_D8_AD007_indexed	-13.2245	16.6691	-1.05841	5.94757	Exc_L1-3_CUX2	Exc_L1-3_CUX2_NYAP2
181218_snm3Cseq_hs_21yr_BA10_UMB5577_3_UMB5577_3_D8_AD010_indexed	16.1399	49.6801	25.5618	4.25728	NonN_Astro_FGF3R	NonN_Astro_FGF3R_CABLES1
181218_snm3Cseq_hs_21yr_BA10_UMB5577_3_UMB5577_3_D8_AD012_indexed	-19.9049	13.8275	-1.76999	5.22144	Exc_L1-3_CUX2	Exc_L1-3_CUX2_NYAP2
181218_snm3Cseq_hs_21yr_BA10_UMB5577_3_UMB5577_3_D9_AD008_indexed	-24.0289	21.3811	-0.771854	3.6208	Exc_L1-3_CUX2	Exc_L1-3_CUX2_SLC35F3
181218_snm3Cseq_hs_21yr_BA10_UMB5577_3_UMB5577_3_D9_AD010_indexed	50.4574	-14.3073	6.89089	24.1897	Exc_L4-5_FOXP2	Exc_L4-5_FOXP2_-
181218_snm3Cseq_hs_21yr_BA10_UMB5577_3_UMB5577_3_D9_AD012_indexed	-16.3302	15.3462	-1.73829	5.56928	Exc_L1-3_CUX2	Exc_L1-3_CUX2_NYAP2
181218_snm3Cseq_hs_21yr_BA10_UMB5577_3_UMB5577_3_E10_AD007_indexed	7.46397	-0.0311193	1.68479	11.1338	Exc_L2-4_RORB	Exc_L2-4_RORB_-
181218_snm3Cseq_hs_21yr_BA10_UMB5577_3_UMB5577_3_E10_AD008_indexed	28.9939	29.0751	25.5434	-11.4047	Inh_CGE_LAMP5	Inh_CGE_LAMP5_PLD5
181218_snm3Cseq_hs_21yr_BA10_UMB5577_3_UMB5577_3_E10_AD010_indexed	-23.4396	45.0043	27.6795	22.821	Exc_L4-6_LRRK1	Exc_L4-6_LRRK1_MLLT3
181218_snm3Cseq_hs_21yr_BA10_UMB5577_3_UMB5577_3_E11_AD007_indexed	-20.7962	46.7542	27.6203	24.128	Exc_L4-6_LRRK1	Exc_L4-6_LRRK1_MLLT3
181218_snm3Cseq_hs_21yr_BA10_UMB5577_3_UMB5577_3_E11_AD008_indexed	2.60504	3.12267	-0.246536	11.5318	Exc_L2-4_RORB	Exc_L2-4_RORB_-
181218_snm3Cseq_hs_21yr_BA10_UMB5577_3_UMB5577_3_E11_AD010_indexed	-19.3649	20.8068	-0.312855	4.15585	Exc_L1-3_CUX2	Exc_L1-3_CUX2_NYAP2
181218_snm3Cseq_hs_21yr_BA10_UMB5577_3_UMB5577_3_E11_AD012_indexed	39.1941	30.7956	23.0825	-12.1774	Inh_CGE_LAMP5	Inh_CGE_LAMP5_FGFR2
181218_snm3Cseq_hs_21yr_BA10_UMB5577_3_UMB5577_3_E12_AD007_indexed	-27.159	-34.1921	27.335	13.3173	NonN_Oligo_MBP	NonN_Oligo_MBP_AGAP1
181218_snm3Cseq_hs_21yr_BA10_UMB5577_3_UMB5577_3_E12_AD008_indexed	-6.29402	-11.2245	15.5238	7.31016	NonN_Micro-Endo_TYROBP	NonN_Micro-Endo_TYROBP_SLC7A5
181218_snm3Cseq_hs_21yr_BA10_UMB5577_3_UMB5577_3_E12_AD010_indexed	15.8835	50.8877	26.1523	3.80328	NonN_Astro_FGF3R	NonN_Astro_FGF3R_CABLES1
181218_snm3Cseq_hs_21yr_BA10_UMB5577_3_UMB5577_3_E12_AD012_indexed	15.9817	49.7832	25.7396	4.21388	NonN_Astro_FGF3R	NonN_Astro_FGF3R_CABLES1
181218_snm3Cseq_hs_21yr_BA10_UMB5577_3_UMB5577_3_E1_AD007_indexed	-27.4799	-34.4509	27.7918	13.1983	NonN_Oligo_MBP	NonN_Oligo_MBP_AGAP1
181218_snm3Cseq_hs_21yr_BA10_UMB5577_3_UMB5577_3_E1_AD008_indexed	-6.01133	-11.3846	15.5584	7.17805	NonN_Micro-Endo_TYROBP	NonN_Micro-Endo_TYROBP_SLC7A5
181218_snm3Cseq_hs_21yr_BA10_UMB5577_3_UMB5577_3_E1_AD010_indexed	-29.8418	11.8705	-3.593	2.85519	Exc_L1-3_CUX2	Exc_L1-3_CUX2_SLC35F3
181218_snm3Cseq_hs_21yr_BA10_UMB5577_3_UMB5577_3_E1_AD012_indexed	-68.3722	-0.311526	-5.48008	23.7726	Exc_L6_TLE4	Exc_L6_TLE4_SCUBE1
181218_snm3Cseq_hs_21yr_BA10_UMB5577_3_UMB5577_3_E2_AD008_indexed	24.2417	19.7876	27.2862	-10.3398	Inh_CGE_NDNF	Inh_CGE_NDNF_IGSF3
181218_snm3Cseq_hs_21yr_BA10_UMB5577_3_UMB5577_3_E2_AD010_indexed	23.7208	-14.0077	3.55016	18.3953	Exc_L4_PLCH1	Exc_L4_PLCH1_ARHGAP15
181218_snm3Cseq_hs_21yr_BA10_UMB5577_3_UMB5577_3_E2_AD012_indexed	40.7054	-14.098	7.00929	21.8397	Exc_L4-5_FOXP2	Exc_L4-5_FOXP2_-
181218_snm3Cseq_hs_21yr_BA10_UMB5577_3_UMB5577_3_E3_AD007_indexed	41.6249	2.51478	30.9655	-6.02918	Inh_CGE_VIP	Inh_CGE_VIP_SORCS1
181218_snm3Cseq_hs_21yr_BA10_UMB5577_3_UMB5577_3_E3_AD008_indexed	-5.92583	-11.9584	15.333	7.22287	NonN_Micro-Endo_TYROBP	NonN_Micro-Endo_TYROBP_PDGFRB
181218_snm3Cseq_hs_21yr_BA10_UMB5577_3_UMB5577_3_E3_AD010_indexed	-28.0406	-38.4252	28.6106	13.0084	NonN_Oligo_MBP	NonN_Oligo_MBP_MOBP
181218_snm3Cseq_hs_21yr_BA10_UMB5577_3_UMB5577_3_E3_AD012_indexed	42.4407	2.51537	31.083	-6.07246	Inh_CGE_VIP	Inh_CGE_VIP_SORCS1
181218_snm3Cseq_hs_21yr_BA10_UMB5577_3_UMB5577_3_E5_AD007_indexed	-69.8725	8.50901	-3.17564	23.6865	Exc_L6_TLE4	Exc_L6_TLE4_ZNF385B
181218_snm3Cseq_hs_21yr_BA10_UMB5577_3_UMB5577_3_E5_AD008_indexed	36.5211	2.33411	29.5515	-5.2498	Inh_CGE_VIP	Inh_CGE_VIP_NELL1
181218_snm3Cseq_hs_21yr_BA10_UMB5577_3_UMB5577_3_E5_AD010_indexed	-28.6166	18.7591	-2.12995	3.56039	Exc_L1-3_CUX2	Exc_L1-3_CUX2_SLC35F3
181218_snm3Cseq_hs_21yr_BA10_UMB5577_3_UMB5577_3_E5_AD012_indexed	-5.644	-23.3851	15.4452	5.41972	NonN_Micro-Endo_TYROBP	NonN_Micro-Endo_TYROBP_MSI2
181218_snm3Cseq_hs_21yr_BA10_UMB5577_3_UMB5577_3_E6_AD007_indexed	-5.01058	17.0855	0.979578	7.24287	Exc_L2-4_RORB	Exc_L2-4_RORB_-
181218_snm3Cseq_hs_21yr_BA10_UMB5577_3_UMB5577_3_E6_AD008_indexed	7.23099	9.301	0.500338	10.3462	Exc_L2-4_RORB	Exc_L2-4_RORB_-
181218_snm3Cseq_hs_21yr_BA10_UMB5577_3_UMB5577_3_E6_AD010_indexed	19.921	-52.701	34.4073	8.70252	Inh_MGE_CALB1	Inh_MGE_CALB1_ME3
181218_snm3Cseq_hs_21yr_BA10_UMB5577_3_UMB5577_3_E7_AD007_indexed	-7.48645	28.3142	1.29493	5.60395	Exc_L1-3_CUX2	Exc_L1-3_CUX2_NYAP2
181218_snm3Cseq_hs_21yr_BA10_UMB5577_3_UMB5577_3_E7_AD010_indexed	-13.0663	14.858	-1.37448	6.37072	Exc_L1-3_CUX2	Exc_L1-3_CUX2_NYAP2
181218_snm3Cseq_hs_21yr_BA10_UMB5577_3_UMB5577_3_E7_AD012_indexed	-8.58913	-6.05459	14.7332	9.50692	NonN_Micro-Endo_TYROBP	NonN_Micro-Endo_TYROBP_AHDC1
181218_snm3Cseq_hs_21yr_BA10_UMB5577_3_UMB5577_3_E8_AD008_indexed	-5.30522	49.64	26.4964	28.2085	Exc_L4-6_LRRK1	Exc_L4-6_LRRK1_RXRG
181218_snm3Cseq_hs_21yr_BA10_UMB5577_3_UMB5577_3_E8_AD010_indexed	-1.39556	-25.1493	16.336	4.86194	NonN_Micro-Endo_TYROBP	NonN_Micro-Endo_TYROBP_CSF1R
181218_snm3Cseq_hs_21yr_BA10_UMB5577_3_UMB5577_3_E8_AD012_indexed	37.9447	-12.2207	6.00857	20.3366	Exc_L4_PLCH1	Exc_L4_PLCH1_CUX2
181218_snm3Cseq_hs_21yr_BA10_UMB5577_3_UMB5577_3_E9_AD007_indexed	-3.24453	20.0574	0.0182656	7.40485	Exc_L2-4_RORB	Exc_L2-4_RORB_-
181218_snm3Cseq_hs_21yr_BA10_UMB5577_3_UMB5577_3_E9_AD008_indexed	16.5911	-30.557	39.5706	9.89816	Inh_MGE_B3GAT2	Inh_MGE_B3GAT2_CHST11
181218_snm3Cseq_hs_21yr_BA10_UMB5577_3_UMB5577_3_E9_AD010_indexed	1.71937	-51.0422	37.0684	5.65474	Inh_MGE_PVALB	Inh_MGE_PVALB_DISC1
181218_snm3Cseq_hs_21yr_BA10_UMB5577_3_UMB5577_3_E9_AD012_indexed	0.877323	-30.3929	16.693	3.41864	NonN_Micro-Endo_TYROBP	NonN_Micro-Endo_TYROBP_CSF1R
181218_snm3Cseq_hs_21yr_BA10_UMB5577_3_UMB5577_3_F10_AD007_indexed	2.65732	1.52374	-0.601903	11.4347	Exc_L2-4_RORB	Exc_L2-4_RORB_-
181218_snm3Cseq_hs_21yr_BA10_UMB5577_3_UMB5577_3_F10_AD008_indexed	-9.39274	12.5531	-1.0756	7.66909	Exc_L1-3_CUX2	Exc_L1-3_CUX2_NYAP2
181218_snm3Cseq_hs_21yr_BA10_UMB5577_3_UMB5577_3_F10_AD010_indexed	-5.75678	-15.2601	14.678	6.6942	NonN_Micro-Endo_TYROBP	NonN_Micro-Endo_TYROBP_MSI2
181218_snm3Cseq_hs_21yr_BA10_UMB5577_3_UMB5577_3_F10_AD012_indexed	13.106	1.69232	2.78794	11.7236	Exc_L2-4_RORB	Exc_L2-4_RORB_-
181218_snm3Cseq_hs_21yr_BA10_UMB5577_3_UMB5577_3_F11_AD007_indexed	23.7875	-16.0456	3.70446	18.5794	Exc_L4_PLCH1	Exc_L4_PLCH1_ARHGAP15
181218_snm3Cseq_hs_21yr_BA10_UMB5577_3_UMB5577_3_F11_AD008_indexed	31.9613	3.75704	28.1186	-5.41793	Inh_CGE_VIP	Inh_CGE_VIP_LINGO2
181218_snm3Cseq_hs_21yr_BA10_UMB5577_3_UMB5577_3_F11_AD010_indexed	-24.6818	-8.86057	22.5795	12.9428	NonN_Oligo_MBP	NonN_Oligo_MBP_VAC14
181218_snm3Cseq_hs_21yr_BA10_UMB5577_3_UMB5577_3_F11_AD012_indexed	-19.7896	12.1719	-2.05431	4.75668	Exc_L1-3_CUX2	Exc_L1-3_CUX2_NYAP2
181218_snm3Cseq_hs_21yr_BA10_UMB5577_3_UMB5577_3_F12_AD007_indexed	-30.0587	-29.7435	27.6348	12.5243	NonN_Oligo_MBP	NonN_Oligo_MBP_MOBP
181218_snm3Cseq_hs_21yr_BA10_UMB5577_3_UMB5577_3_F12_AD008_indexed	14.8739	48.3772	25.6516	4.65136	NonN_Astro_FGF3R	NonN_Astro_FGF3R_CABLES1
181218_snm3Cseq_hs_21yr_BA10_UMB5577_3_UMB5577_3_F12_AD010_indexed	-5.88088	-12.9404	14.9612	7.09984	NonN_Micro-Endo_TYROBP	NonN_Micro-Endo_TYROBP_PDGFRB
181218_snm3Cseq_hs_21yr_BA10_UMB5577_3_UMB5577_3_F12_AD012_indexed	-4.43977	-24.9749	15.4588	4.96037	NonN_Micro-Endo_TYROBP	NonN_Micro-Endo_TYROBP_CSF1R
181218_snm3Cseq_hs_21yr_BA10_UMB5577_3_UMB5577_3_F1_AD007_indexed	-21.1606	47.9968	28.0985	24.0438	Exc_L4-6_LRRK1	Exc_L4-6_LRRK1_MLLT3
181218_snm3Cseq_hs_21yr_BA10_UMB5577_3_UMB5577_3_F1_AD008_indexed	20.0685	-43.4569	36.1693	10.6325	Inh_MGE_CALB1	Inh_MGE_CALB1_HS3ST5
181218_snm3Cseq_hs_21yr_BA10_UMB5577_3_UMB5577_3_F1_AD010_indexed	-3.88531	-26.4882	15.579	4.77028	NonN_Micro-Endo_TYROBP	NonN_Micro-Endo_TYROBP_CSF1R
181218_snm3Cseq_hs_21yr_BA10_UMB5577_3_UMB5577_3_F1_AD012_indexed	3.06613	1.52472	-0.801627	11.4948	Exc_L2-4_RORB	Exc_L2-4_RORB_-
181218_snm3Cseq_hs_21yr_BA10_UMB5577_3_UMB5577_3_F2_AD007_indexed	26.8614	41.4293	18.04	-13.9865	Inh_MGE_UNC5B	Inh_MGE_UNC5B_CHRM3
181218_snm3Cseq_hs_21yr_BA10_UMB5577_3_UMB5577_3_F2_AD008_indexed	-21.8484	21.6955	-0.249953	4.18933	Exc_L1-3_CUX2	Exc_L1-3_CUX2_SLC35F3
181218_snm3Cseq_hs_21yr_BA10_UMB5577_3_UMB5577_3_F2_AD010_indexed	18.6219	-39.2792	37.4172	10.1182	Inh_MGE_CALB1	Inh_MGE_CALB1_PCDH9
181218_snm3Cseq_hs_21yr_BA10_UMB5577_3_UMB5577_3_F2_AD012_indexed	26.3651	25.5424	27.0694	-10.5803	Inh_CGE_NDNF	Inh_CGE_NDNF_IGSF3
181218_snm3Cseq_hs_21yr_BA10_UMB5577_3_UMB5577_3_F3_AD007_indexed	27.2135	19.2148	28.5699	-10.6813	Inh_CGE_NDNF	Inh_CGE_NDNF_LDB2
181218_snm3Cseq_hs_21yr_BA10_UMB5577_3_UMB5577_3_F3_AD008_indexed	38.2254	29.8499	23.2196	-12.2714	Inh_CGE_LAMP5	Inh_CGE_LAMP5_FGFR2
181218_snm3Cseq_hs_21yr_BA10_UMB5577_3_UMB5577_3_F3_AD010_indexed	-22.237	24.3479	0.375155	4.93074	Exc_L1-3_CUX2	Exc_L1-3_CUX2_NYAP2
181218_snm3Cseq_hs_21yr_BA10_UMB5577_3_UMB5577_3_F3_AD012_indexed	-7.93419	-6.10076	14.9519	9.2639	NonN_Micro-Endo_TYROBP	NonN_Micro-Endo_TYROBP_AHDC1
181218_snm3Cseq_hs_21yr_BA10_UMB5577_3_UMB5577_3_F4_AD007_indexed	-9.63338	50.1283	26.7744	26.8059	Exc_L4-6_LRRK1	Exc_L4-6_LRRK1_RXRG
181218_snm3Cseq_hs_21yr_BA10_UMB5577_3_UMB5577_3_F4_AD008_indexed	-24.3766	-9.80204	22.387	12.4372	NonN_Oligo_MBP	NonN_Oligo_MBP_VAC14
181218_snm3Cseq_hs_21yr_BA10_UMB5577_3_UMB5577_3_F4_AD010_indexed	-36.3865	-20.4424	25.4056	14.3939	NonN_Oligo_MBP	NonN_Oligo_MBP_AGAP1
181218_snm3Cseq_hs_21yr_BA10_UMB5577_3_UMB5577_3_F5_AD007_indexed	19.4321	-51.9023	34.3178	9.0924	Inh_MGE_CALB1	Inh_MGE_CALB1_HS3ST5
181218_snm3Cseq_hs_21yr_BA10_UMB5577_3_UMB5577_3_F5_AD008_indexed	41.061	6.49918	31.5724	-7.49305	Inh_CGE_VIP	Inh_CGE_VIP_ASTN2
181218_snm3Cseq_hs_21yr_BA10_UMB5577_3_UMB5577_3_F5_AD010_indexed	-11.6367	14.5985	-1.05085	6.74407	Exc_L1-3_CUX2	Exc_L1-3_CUX2_NYAP2
181218_snm3Cseq_hs_21yr_BA10_UMB5577_3_UMB5577_3_F5_AD012_indexed	14.8733	51.6537	26.6966	3.78227	NonN_Astro_FGF3R	NonN_Astro_FGF3R_CABLES1
181218_snm3Cseq_hs_21yr_BA10_UMB5577_3_UMB5577_3_F6_AD007_indexed	17.279	-26.2816	40.545	9.70764	Inh_MGE_B3GAT2	Inh_MGE_B3GAT2_AOAH
181218_snm3Cseq_hs_21yr_BA10_UMB5577_3_UMB5577_3_F6_AD008_indexed	44.1796	-15.9991	7.54554	22.8379	Exc_L4-5_FOXP2	Exc_L4-5_FOXP2_-
181218_snm3Cseq_hs_21yr_BA10_UMB5577_3_UMB5577_3_F6_AD010_indexed	25.0379	19.066	28.1512	-9.73216	Inh_CGE_NDNF	Inh_CGE_NDNF_SCN5A
181218_snm3Cseq_hs_21yr_BA10_UMB5577_3_UMB5577_3_F6_AD012_indexed	13.6219	1.13884	2.29064	12.5977	Exc_L2-4_RORB	Exc_L2-4_RORB_-
181218_snm3Cseq_hs_21yr_BA10_UMB5577_3_UMB5577_3_F7_AD007_indexed	38.5998	30.8389	23.0471	-12.3409	Inh_CGE_LAMP5	Inh_CGE_LAMP5_FGFR2
181218_snm3Cseq_hs_21yr_BA10_UMB5577_3_UMB5577_3_F7_AD008_indexed	-67.7027	6.1596	-3.91159	23.4216	Exc_L6_TLE4	Exc_L6_TLE4_ZNF385B
181218_snm3Cseq_hs_21yr_BA10_UMB5577_3_UMB5577_3_F7_AD010_indexed	-34.7132	-23.485	26.3752	13.462	NonN_Oligo_MBP	NonN_Oligo_MBP_AGAP1
181218_snm3Cseq_hs_21yr_BA10_UMB5577_3_UMB5577_3_F7_AD012_indexed	-7.01387	-5.63841	15.3793	9.00309	NonN_Micro-Endo_TYROBP	NonN_Micro-Endo_TYROBP_AHDC1
181218_snm3Cseq_hs_21yr_BA10_UMB5577_3_UMB5577_3_F8_AD007_indexed	-37.2916	-20.7475	25.4759	14.6608	NonN_Oligo_MBP	NonN_Oligo_MBP_AGAP1
181218_snm3Cseq_hs_21yr_BA10_UMB5577_3_UMB5577_3_F8_AD008_indexed	-12.4195	17.8927	-0.602436	6.1752	Exc_L1-3_CUX2	Exc_L1-3_CUX2_NYAP2
181218_snm3Cseq_hs_21yr_BA10_UMB5577_3_UMB5577_3_F8_AD010_indexed	-0.547161	-52.9679	37.6403	6.27974	Inh_MGE_PVALB	Inh_MGE_PVALB_SULF1
181218_snm3Cseq_hs_21yr_BA10_UMB5577_3_UMB5577_3_F8_AD012_indexed	18.8353	-26.2125	40.791	10.3504	Inh_MGE_B3GAT2	Inh_MGE_B3GAT2_STK32A
181218_snm3Cseq_hs_21yr_BA10_UMB5577_3_UMB5577_3_F9_AD007_indexed	37.2118	29.2733	23.5777	-12.4947	Inh_CGE_LAMP5	Inh_CGE_LAMP5_CLSTN2
181218_snm3Cseq_hs_21yr_BA10_UMB5577_3_UMB5577_3_F9_AD008_indexed	-29.6553	-23.4933	26.1126	11.7223	NonN_Oligo_MBP	NonN_Oligo_MBP_MOBP
181218_snm3Cseq_hs_21yr_BA10_UMB5577_3_UMB5577_3_F9_AD010_indexed	-19.608	51.2825	28.5343	24.8115	Exc_L4-6_LRRK1	Exc_L4-6_LRRK1_ADAMTSL1
181218_snm3Cseq_hs_21yr_BA10_UMB5577_3_UMB5577_3_F9_AD012_indexed	14.4589	51.5175	26.7033	3.92415	NonN_Astro_FGF3R	NonN_Astro_FGF3R_CABLES1
181218_snm3Cseq_hs_21yr_BA10_UMB5577_3_UMB5577_3_G10_AD007_indexed	46.6239	-10.7748	6.26989	23.4305	Exc_L4-5_FOXP2	Exc_L4-5_FOXP2_-
181218_snm3Cseq_hs_21yr_BA10_UMB5577_3_UMB5577_3_G10_AD008_indexed	31.9596	2.72387	28.109	-5.01881	Inh_CGE_VIP	Inh_CGE_VIP_LINGO2
181218_snm3Cseq_hs_21yr_BA10_UMB5577_3_UMB5577_3_G10_AD010_indexed	-49.0753	0.379867	16.8479	26.5757	Exc_L5-6_PDZRN4	Exc_L5-6_PDZRN4_WWC2
181218_snm3Cseq_hs_21yr_BA10_UMB5577_3_UMB5577_3_G10_AD012_indexed	20.6162	-43.7312	35.7944	10.7388	Inh_MGE_CALB1	Inh_MGE_CALB1_HS3ST5
181218_snm3Cseq_hs_21yr_BA10_UMB5577_3_UMB5577_3_G11_AD007_indexed	-28.2939	14.4497	-2.9958	3.26169	Exc_L1-3_CUX2	Exc_L1-3_CUX2_SLC35F3
181218_snm3Cseq_hs_21yr_BA10_UMB5577_3_UMB5577_3_G11_AD008_indexed	3.90586	-53.7147	36.6474	6.39649	Inh_MGE_PVALB	Inh_MGE_PVALB_EPHB1
181218_snm3Cseq_hs_21yr_BA10_UMB5577_3_UMB5577_3_G11_AD010_indexed	0.577525	-52.2101	37.299	5.91093	Inh_MGE_PVALB	Inh_MGE_PVALB_UTRN
181218_snm3Cseq_hs_21yr_BA10_UMB5577_3_UMB5577_3_G11_AD012_indexed	18.8512	-46.8907	35.1443	10.085	Inh_MGE_CALB1	Inh_MGE_CALB1_HS3ST5
181218_snm3Cseq_hs_21yr_BA10_UMB5577_3_UMB5577_3_G12_AD007_indexed	-18.4726	-17.7034	24.0873	13.7633	NonN_Oligo_MBP	NonN_Oligo_MBP_AGAP1
181218_snm3Cseq_hs_21yr_BA10_UMB5577_3_UMB5577_3_G12_AD008_indexed	-17.5694	-18.3828	24.5687	13.9116	NonN_Oligo_MBP	NonN_Oligo_MBP_AGAP1
181218_snm3Cseq_hs_21yr_BA10_UMB5577_3_UMB5577_3_G12_AD010_indexed	7.83765	41.4465	25.3109	4.48694	NonN_Astro_FGF3R	NonN_Astro_FGF3R_CABLES1
181218_snm3Cseq_hs_21yr_BA10_UMB5577_3_UMB5577_3_G12_AD012_indexed	16.4504	49.6271	25.3794	4.3472	NonN_Astro_FGF3R	NonN_Astro_FGF3R_CABLES1
181218_snm3Cseq_hs_21yr_BA10_UMB5577_3_UMB5577_3_G1_AD007_indexed	18.7033	-52.4297	34.2718	8.83694	Inh_MGE_CALB1	Inh_MGE_CALB1_ME3
181218_snm3Cseq_hs_21yr_BA10_UMB5577_3_UMB5577_3_G1_AD008_indexed	-19.0413	27.3553	1.26855	3.3542	Exc_L1-3_CUX2	Exc_L1-3_CUX2_NYAP2
181218_snm3Cseq_hs_21yr_BA10_UMB5577_3_UMB5577_3_G1_AD010_indexed	-24.8806	23.9962	-0.57468	3.92253	Exc_L1-3_CUX2	Exc_L1-3_CUX2_NYAP2
181218_snm3Cseq_hs_21yr_BA10_UMB5577_3_UMB5577_3_G1_AD012_indexed	-18.2288	-20.046	24.879	13.1812	NonN_Oligo_MBP	NonN_Oligo_MBP_AGAP1
181218_snm3Cseq_hs_21yr_BA10_UMB5577_3_UMB5577_3_G2_AD007_indexed	38.7736	27.7943	23.5695	-11.9499	Inh_CGE_LAMP5	Inh_CGE_LAMP5_CLSTN2
181218_snm3Cseq_hs_21yr_BA10_UMB5577_3_UMB5577_3_G2_AD008_indexed	-14.5687	18.2257	-0.746647	5.7793	Exc_L1-3_CUX2	Exc_L1-3_CUX2_NYAP2
181218_snm3Cseq_hs_21yr_BA10_UMB5577_3_UMB5577_3_G2_AD010_indexed	-21.2241	-9.69061	22.9288	12.9516	NonN_Oligo_MBP	NonN_Oligo_MBP_VAC14
181218_snm3Cseq_hs_21yr_BA10_UMB5577_3_UMB5577_3_G2_AD012_indexed	-68.0629	7.3057	-3.96308	23.1148	Exc_L6_TLE4	Exc_L6_TLE4_ZNF385B
181218_snm3Cseq_hs_21yr_BA10_UMB5577_3_UMB5577_3_G3_AD007_indexed	-21.5473	49.8659	28.4251	23.7808	Exc_L4-6_LRRK1	Exc_L4-6_LRRK1_ADAMTSL1
181218_snm3Cseq_hs_21yr_BA10_UMB5577_3_UMB5577_3_G3_AD008_indexed	-6.86407	-11.5066	15.4564	6.69377	NonN_Micro-Endo_TYROBP	NonN_Micro-Endo_TYROBP_SLC7A5
181218_snm3Cseq_hs_21yr_BA10_UMB5577_3_UMB5577_3_G3_AD010_indexed	-5.41054	-16.5626	15.1799	6.18288	NonN_Micro-Endo_TYROBP	NonN_Micro-Endo_TYROBP_MSI2
181218_snm3Cseq_hs_21yr_BA10_UMB5577_3_UMB5577_3_G3_AD012_indexed	-5.8427	-11.8649	15.6003	6.87336	NonN_Micro-Endo_TYROBP	NonN_Micro-Endo_TYROBP_SLC7A5
181218_snm3Cseq_hs_21yr_BA10_UMB5577_3_UMB5577_3_G4_AD010_indexed	-2.57504	-50.3651	38.4477	5.59017	Inh_MGE_PVALB	Inh_MGE_PVALB_UTRN
181218_snm3Cseq_hs_21yr_BA10_UMB5577_3_UMB5577_3_G4_AD012_indexed	-18.378	15.0268	-1.93765	4.96322	Exc_L1-3_CUX2	Exc_L1-3_CUX2_NYAP2
181218_snm3Cseq_hs_21yr_BA10_UMB5577_3_UMB5577_3_G5_AD007_indexed	-4.36679	21.1141	0.650352	6.90628	Exc_L1-3_CUX2	Exc_L1-3_CUX2_NYAP2
181218_snm3Cseq_hs_21yr_BA10_UMB5577_3_UMB5577_3_G5_AD008_indexed	-33.6174	-24.0433	26.4836	12.9224	NonN_Oligo_MBP	NonN_Oligo_MBP_AGAP1
181218_snm3Cseq_hs_21yr_BA10_UMB5577_3_UMB5577_3_G5_AD010_indexed	25.2339	19.7186	28.0707	-9.94137	Inh_CGE_NDNF	Inh_CGE_NDNF_SCN5A
181218_snm3Cseq_hs_21yr_BA10_UMB5577_3_UMB5577_3_G5_AD012_indexed	-29.6079	11.9705	-3.3831	2.97353	Exc_L1-3_CUX2	Exc_L1-3_CUX2_SLC35F3
181218_snm3Cseq_hs_21yr_BA10_UMB5577_3_UMB5577_3_G6_AD007_indexed	49.5184	-15.0633	6.86387	23.8014	Exc_L4-5_FOXP2	Exc_L4-5_FOXP2_-
181218_snm3Cseq_hs_21yr_BA10_UMB5577_3_UMB5577_3_G6_AD008_indexed	0.385216	-52.3983	37.3526	6.0498	Inh_MGE_PVALB	Inh_MGE_PVALB_UTRN
181218_snm3Cseq_hs_21yr_BA10_UMB5577_3_UMB5577_3_G6_AD010_indexed	17.6776	-0.889732	2.32596	13.9178	Exc_L2-4_RORB	Exc_L2-4_RORB_-
181218_snm3Cseq_hs_21yr_BA10_UMB5577_3_UMB5577_3_G6_AD012_indexed	-4.13668	-8.36349	15.7211	7.96562	NonN_Micro-Endo_TYROBP	NonN_Micro-Endo_TYROBP_SLC7A5
181218_snm3Cseq_hs_21yr_BA10_UMB5577_3_UMB5577_3_G7_AD007_indexed	1.16567	-30.7573	16.374	3.37719	NonN_Micro-Endo_TYROBP	NonN_Micro-Endo_TYROBP_CSF1R
181218_snm3Cseq_hs_21yr_BA10_UMB5577_3_UMB5577_3_G7_AD008_indexed	14.8958	48.5259	25.8717	4.74764	NonN_Astro_FGF3R	NonN_Astro_FGF3R_GFAP
181218_snm3Cseq_hs_21yr_BA10_UMB5577_3_UMB5577_3_G7_AD012_indexed	-7.29474	-5.70928	15.3308	9.06165	NonN_Micro-Endo_TYROBP	NonN_Micro-Endo_TYROBP_AHDC1
181218_snm3Cseq_hs_21yr_BA10_UMB5577_3_UMB5577_3_G8_AD007_indexed	-4.4891	-26.931	15.4744	4.64746	NonN_Micro-Endo_TYROBP	NonN_Micro-Endo_TYROBP_CSF1R
181218_snm3Cseq_hs_21yr_BA10_UMB5577_3_UMB5577_3_G8_AD008_indexed	13.9247	0.198445	2.07873	12.7573	Exc_L2-4_RORB	Exc_L2-4_RORB_-
181218_snm3Cseq_hs_21yr_BA10_UMB5577_3_UMB5577_3_G8_AD010_indexed	-66.6764	-6.4028	-7.34679	23.7179	Exc_L6_TLE4	Exc_L6_TLE4_CPNE4
181218_snm3Cseq_hs_21yr_BA10_UMB5577_3_UMB5577_3_G8_AD012_indexed	60.4276	-1.07955	3.08877	-13.7726	Exc_L6_TSHZ2	Exc_L6_TSHZ2_CALN1
181218_snm3Cseq_hs_21yr_BA10_UMB5577_3_UMB5577_3_G9_AD007_indexed	2.71891	5.29884	0.230084	10.1444	Exc_L2-4_RORB	Exc_L2-4_RORB_-
181218_snm3Cseq_hs_21yr_BA10_UMB5577_3_UMB5577_3_G9_AD008_indexed	-20.6154	-9.83193	22.4795	12.9507	NonN_Oligo_MBP	NonN_Oligo_MBP_VAC14
181218_snm3Cseq_hs_21yr_BA10_UMB5577_3_UMB5577_3_G9_AD010_indexed	-22.0086	45.5888	28.0925	23.5075	Exc_L4-6_LRRK1	Exc_L4-6_LRRK1_MLLT3
181218_snm3Cseq_hs_21yr_BA10_UMB5577_3_UMB5577_3_G9_AD012_indexed	-67.9199	7.15106	-4.02903	23.1095	Exc_L6_TLE4	Exc_L6_TLE4_ZNF385B
181218_snm3Cseq_hs_21yr_BA10_UMB5577_3_UMB5577_3_H10_AD007_indexed	46.166	-10.4999	6.16057	23.1305	Exc_L4-5_FOXP2	Exc_L4-5_FOXP2_-
181218_snm3Cseq_hs_21yr_BA10_UMB5577_3_UMB5577_3_H10_AD008_indexed	-24.6476	23.2195	-0.838413	4.01344	Exc_L1-3_CUX2	Exc_L1-3_CUX2_NYAP2
181218_snm3Cseq_hs_21yr_BA10_UMB5577_3_UMB5577_3_H10_AD010_indexed	7.59865	-10.649	16.7732	29.8456	Exc_L4-5_TOX	Exc_L4-5_TOX_-
181218_snm3Cseq_hs_21yr_BA10_UMB5577_3_UMB5577_3_H10_AD012_indexed	1.77834	18.0311	1.04782	8.47751	Exc_L2-4_RORB	Exc_L2-4_RORB_-
181218_snm3Cseq_hs_21yr_BA10_UMB5577_3_UMB5577_3_H11_AD007_indexed	21.4865	-36.5584	38.4896	10.8262	Inh_MGE_CALB1	Inh_MGE_CALB1_PCDH9
181218_snm3Cseq_hs_21yr_BA10_UMB5577_3_UMB5577_3_H11_AD010_indexed	34.9417	18.1568	30.4793	-10.6624	Inh_CGE_NDNF	Inh_CGE_NDNF_NXPH1
181218_snm3Cseq_hs_21yr_BA10_UMB5577_3_UMB5577_3_H11_AD012_indexed	49.2778	-15.3571	6.95831	23.6963	Exc_L4-5_FOXP2	Exc_L4-5_FOXP2_-
181218_snm3Cseq_hs_21yr_BA10_UMB5577_3_UMB5577_3_H12_AD007_indexed	-7.21696	-6.11957	15.2956	8.95886	NonN_Micro-Endo_TYROBP	NonN_Micro-Endo_TYROBP_AHDC1
181218_snm3Cseq_hs_21yr_BA10_UMB5577_3_UMB5577_3_H12_AD008_indexed	14.6388	48.863	26.1898	4.47922	NonN_Astro_FGF3R	NonN_Astro_FGF3R_CABLES1
181218_snm3Cseq_hs_21yr_BA10_UMB5577_3_UMB5577_3_H12_AD010_indexed	-25.0353	-8.96056	22.9209	12.7473	NonN_Oligo_MBP	NonN_Oligo_MBP_VAC14
181218_snm3Cseq_hs_21yr_BA10_UMB5577_3_UMB5577_3_H12_AD012_indexed	-4.05999	-29.4142	15.6614	3.7977	NonN_Micro-Endo_TYROBP	NonN_Micro-Endo_TYROBP_CSF1R
181218_snm3Cseq_hs_21yr_BA10_UMB5577_3_UMB5577_3_H1_AD007_indexed	26.5179	-8.37326	4.86273	18.6971	Exc_L4_PLCH1	Exc_L4_PLCH1_ARHGAP15
181218_snm3Cseq_hs_21yr_BA10_UMB5577_3_UMB5577_3_H1_AD008_indexed	14.7032	51.4485	26.7213	3.94701	NonN_Astro_FGF3R	NonN_Astro_FGF3R_CABLES1
181218_snm3Cseq_hs_21yr_BA10_UMB5577_3_UMB5577_3_H1_AD010_indexed	7.55184	4.94242	0.774177	11.5157	Exc_L2-4_RORB	Exc_L2-4_RORB_-
181218_snm3Cseq_hs_21yr_BA10_UMB5577_3_UMB5577_3_H1_AD012_indexed	34.5618	3.01993	28.8232	-5.12911	Inh_CGE_VIP	Inh_CGE_VIP_LINGO2
181218_snm3Cseq_hs_21yr_BA10_UMB5577_3_UMB5577_3_H2_AD008_indexed	40.9012	6.09478	31.399	-7.27977	Inh_CGE_VIP	Inh_CGE_VIP_ASTN2
181218_snm3Cseq_hs_21yr_BA10_UMB5577_3_UMB5577_3_H2_AD010_indexed	-31.2858	20.151	-1.59417	3.50896	Exc_L1-3_CUX2	Exc_L1-3_CUX2_NYAP2
181218_snm3Cseq_hs_21yr_BA10_UMB5577_3_UMB5577_3_H2_AD012_indexed	-26.8926	-33.5952	27.1809	12.9462	NonN_Oligo_MBP	NonN_Oligo_MBP_AGAP1
181218_snm3Cseq_hs_21yr_BA10_UMB5577_3_UMB5577_3_H3_AD007_indexed	-31.2266	18.3895	-2.27809	2.69786	Exc_L1-3_CUX2	Exc_L1-3_CUX2_SLC35F3
181218_snm3Cseq_hs_21yr_BA10_UMB5577_3_UMB5577_3_H3_AD008_indexed	-31.8753	17.968	-2.31628	2.67029	Exc_L1-3_CUX2	Exc_L1-3_CUX2_SLC35F3
181218_snm3Cseq_hs_21yr_BA10_UMB5577_3_UMB5577_3_H3_AD010_indexed	2.06862	-51.744	37.0044	5.75529	Inh_MGE_PVALB	Inh_MGE_PVALB_DISC1
181218_snm3Cseq_hs_21yr_BA10_UMB5577_3_UMB5577_3_H3_AD012_indexed	51.2553	-13.6803	6.84005	24.3358	Exc_L4-5_FOXP2	Exc_L4-5_FOXP2_-
181218_snm3Cseq_hs_21yr_BA10_UMB5577_3_UMB5577_3_H4_AD007_indexed	38.604	30.3005	23.0871	-12.3566	Inh_CGE_LAMP5	Inh_CGE_LAMP5_FGFR2
181218_snm3Cseq_hs_21yr_BA10_UMB5577_3_UMB5577_3_H4_AD008_indexed	-23.9014	-18.1215	24.1808	12.3859	NonN_Oligo_MBP	NonN_Oligo_MBP_AGAP1
181218_snm3Cseq_hs_21yr_BA10_UMB5577_3_UMB5577_3_H4_AD010_indexed	15.1281	1.60881	2.56522	13.0288	Exc_L2-4_RORB	Exc_L2-4_RORB_-
181218_snm3Cseq_hs_21yr_BA10_UMB5577_3_UMB5577_3_H4_AD012_indexed	-9.61038	23.048	1.24046	5.9163	Exc_L1-3_CUX2	Exc_L1-3_CUX2_NYAP2
181218_snm3Cseq_hs_21yr_BA10_UMB5577_3_UMB5577_3_H5_AD007_indexed	-36.6706	-20.2221	25.3483	14.2652	NonN_Oligo_MBP	NonN_Oligo_MBP_AGAP1
181218_snm3Cseq_hs_21yr_BA10_UMB5577_3_UMB5577_3_H5_AD008_indexed	-28.3863	19.3937	-1.74008	3.16547	Exc_L1-3_CUX2	Exc_L1-3_CUX2_SLC35F3
181218_snm3Cseq_hs_21yr_BA10_UMB5577_3_UMB5577_3_H5_AD010_indexed	-28.1697	19.7693	-1.50797	3.23422	Exc_L1-3_CUX2	Exc_L1-3_CUX2_SLC35F3
181218_snm3Cseq_hs_21yr_BA10_UMB5577_3_UMB5577_3_H5_AD012_indexed	10.4252	42.393	25.6985	5.31802	NonN_Astro_FGF3R	NonN_Astro_FGF3R_GFAP
181218_snm3Cseq_hs_21yr_BA10_UMB5577_3_UMB5577_3_H6_AD007_indexed	-7.94444	-8.10311	15.0975	8.76891	NonN_Micro-Endo_TYROBP	NonN_Micro-Endo_TYROBP_AHDC1
181218_snm3Cseq_hs_21yr_BA10_UMB5577_3_UMB5577_3_H6_AD008_indexed	21.0641	-45.8174	35.8135	10.0013	Inh_MGE_CALB1	Inh_MGE_CALB1_ME3
181218_snm3Cseq_hs_21yr_BA10_UMB5577_3_UMB5577_3_H6_AD010_indexed	26.4344	40.5975	17.877	-14.0507	Inh_MGE_UNC5B	Inh_MGE_UNC5B_DCLK1
181218_snm3Cseq_hs_21yr_BA10_UMB5577_3_UMB5577_3_H6_AD012_indexed	-1.10421	-13.6846	15.6654	7.04958	NonN_Micro-Endo_TYROBP	NonN_Micro-Endo_TYROBP_SLC7A5
181218_snm3Cseq_hs_21yr_BA10_UMB5577_3_UMB5577_3_H7_AD007_indexed	16	50.8797	26.1844	3.84157	NonN_Astro_FGF3R	NonN_Astro_FGF3R_CABLES1
181218_snm3Cseq_hs_21yr_BA10_UMB5577_3_UMB5577_3_H7_AD008_indexed	-7.76848	-5.99895	15.0575	9.16983	NonN_Micro-Endo_TYROBP	NonN_Micro-Endo_TYROBP_AHDC1
181218_snm3Cseq_hs_21yr_BA10_UMB5577_3_UMB5577_3_H7_AD010_indexed	34.989	18.1688	30.3675	-10.737	Inh_CGE_NDNF	Inh_CGE_NDNF_NXPH1
181218_snm3Cseq_hs_21yr_BA10_UMB5577_3_UMB5577_3_H7_AD012_indexed	-68.4492	4.50727	-4.27009	23.8688	Exc_L6_TLE4	Exc_L6_TLE4_ZNF385B
181218_snm3Cseq_hs_21yr_BA10_UMB5577_3_UMB5577_3_H8_AD007_indexed	26.1548	24.8919	27.0474	-10.7432	Inh_CGE_NDNF	Inh_CGE_NDNF_IGSF3
181218_snm3Cseq_hs_21yr_BA10_UMB5577_3_UMB5577_3_H8_AD008_indexed	37.6113	27.7666	23.8916	-12.4237	Inh_CGE_LAMP5	Inh_CGE_LAMP5_CLSTN2
181218_snm3Cseq_hs_21yr_BA10_UMB5577_3_UMB5577_3_H8_AD010_indexed	-24.4593	13.6027	-2.74087	4.03972	Exc_L1-3_CUX2	Exc_L1-3_CUX2_SLC35F3
181218_snm3Cseq_hs_21yr_BA10_UMB5577_3_UMB5577_3_H8_AD012_indexed	12.7086	-29.4456	39.5249	8.53231	Inh_MGE_B3GAT2	Inh_MGE_B3GAT2_IGSF21
181218_snm3Cseq_hs_21yr_BA10_UMB5577_3_UMB5577_3_H9_AD007_indexed	-13.0225	14.6495	-1.37209	6.47554	Exc_L1-3_CUX2	Exc_L1-3_CUX2_NYAP2
181218_snm3Cseq_hs_21yr_BA10_UMB5577_3_UMB5577_3_H9_AD008_indexed	-19.8478	51.2482	28.5712	24.7497	Exc_L4-6_LRRK1	Exc_L4-6_LRRK1_ADAMTSL1
181218_snm3Cseq_hs_21yr_BA10_UMB5577_3_UMB5577_3_H9_AD010_indexed	14.8303	51.7794	26.7057	3.80621	NonN_Astro_FGF3R	NonN_Astro_FGF3R_CABLES1
181218_snm3Cseq_hs_21yr_BA10_UMB5577_3_UMB5577_3_H9_AD012_indexed	-1.15249	-51.0211	37.7253	5.63428	Inh_MGE_PVALB	Inh_MGE_PVALB_UTRN
190305_snm3Cseq_hs_21yr_BA10_UMB5577_1_UMB5577_2_A10_AD001_indexed	-20.5921	-37.3511	29.142	14.2562	NonN_Oligo_MBP	NonN_Oligo_MBP_MOBP
190305_snm3Cseq_hs_21yr_BA10_UMB5577_1_UMB5577_2_A10_AD007_indexed	4.11682	-24.0156	17.6695	4.85356	NonN_Micro-Endo_TYROBP	NonN_Micro-Endo_TYROBP_CSF1R
190305_snm3Cseq_hs_21yr_BA10_UMB5577_1_UMB5577_2_A10_AD008_indexed	1.58579	-46.8408	37.6324	5.1952	Inh_MGE_PVALB	Inh_MGE_PVALB_SULF1
190305_snm3Cseq_hs_21yr_BA10_UMB5577_1_UMB5577_2_A10_AD010_indexed	39.1092	9.36885	31.2867	-8.42543	Inh_CGE_VIP	Inh_CGE_VIP_DPP6
190305_snm3Cseq_hs_21yr_BA10_UMB5577_1_UMB5577_2_A10_AD012_indexed	-33.1822	17.6261	-2.11544	2.61211	Exc_L1-3_CUX2	Exc_L1-3_CUX2_SLC35F3
190305_snm3Cseq_hs_21yr_BA10_UMB5577_1_UMB5577_2_A11_AD001_indexed	-0.618881	23.8032	1.58743	6.98801	Exc_L2-4_RORB	Exc_L2-4_RORB_-
190305_snm3Cseq_hs_21yr_BA10_UMB5577_1_UMB5577_2_A11_AD002_indexed	29.6843	1.40003	27.5462	-5.11767	Inh_CGE_VIP	Inh_CGE_VIP_LINGO2
190305_snm3Cseq_hs_21yr_BA10_UMB5577_1_UMB5577_2_A11_AD004_indexed	-7.21704	-5.07245	15.3007	9.10959	NonN_Micro-Endo_TYROBP	NonN_Micro-Endo_TYROBP_AHDC1
190305_snm3Cseq_hs_21yr_BA10_UMB5577_1_UMB5577_2_A11_AD008_indexed	-22.0495	-26.1383	26.4151	12.7144	NonN_Oligo_MBP	NonN_Oligo_MBP_AGAP1
190305_snm3Cseq_hs_21yr_BA10_UMB5577_1_UMB5577_2_A11_AD012_indexed	-20.1188	27.9355	1.13946	3.551	Exc_L1-3_CUX2	Exc_L1-3_CUX2_NYAP2
190305_snm3Cseq_hs_21yr_BA10_UMB5577_1_UMB5577_2_A12_AD002_indexed	-22.4873	-31.6705	27.6946	13.6541	NonN_Oligo_MBP	NonN_Oligo_MBP_AGAP1
190305_snm3Cseq_hs_21yr_BA10_UMB5577_1_UMB5577_2_A12_AD004_indexed	9.23565	51.5918	27.8972	4.94136	NonN_Astro_FGF3R	NonN_Astro_FGF3R_CABLES1
190305_snm3Cseq_hs_21yr_BA10_UMB5577_1_UMB5577_2_A12_AD006_indexed	39.2313	9.30586	31.3008	-8.30433	Inh_CGE_VIP	Inh_CGE_VIP_DPP6
190305_snm3Cseq_hs_21yr_BA10_UMB5577_1_UMB5577_2_A12_AD007_indexed	-3.48135	-13.8017	15.4759	7.10565	NonN_Micro-Endo_TYROBP	NonN_Micro-Endo_TYROBP_MSI2
190305_snm3Cseq_hs_21yr_BA10_UMB5577_1_UMB5577_2_A12_AD008_indexed	11.377	42.9119	25.8133	5.85009	NonN_Astro_FGF3R	NonN_Astro_FGF3R_GFAP
190305_snm3Cseq_hs_21yr_BA10_UMB5577_1_UMB5577_2_A12_AD010_indexed	9.11857	51.0847	27.657	4.9554	NonN_Astro_FGF3R	NonN_Astro_FGF3R_CABLES1
190305_snm3Cseq_hs_21yr_BA10_UMB5577_1_UMB5577_2_A12_AD012_indexed	-24.3148	-29.1639	26.6394	12.9638	NonN_Oligo_MBP	NonN_Oligo_MBP_AGAP1
190305_snm3Cseq_hs_21yr_BA10_UMB5577_1_UMB5577_2_A1_AD006_indexed	-4.57714	-9.8764	15.7941	8.05558	NonN_Micro-Endo_TYROBP	NonN_Micro-Endo_TYROBP_PDGFRB
190305_snm3Cseq_hs_21yr_BA10_UMB5577_1_UMB5577_2_A1_AD008_indexed	10.0225	48.1212	27.2262	5.03925	NonN_Astro_FGF3R	NonN_Astro_FGF3R_CABLES1
190305_snm3Cseq_hs_21yr_BA10_UMB5577_1_UMB5577_2_A1_AD010_indexed	25.9846	-15.2616	3.60687	19.047	Exc_L4_PLCH1	Exc_L4_PLCH1_ARHGAP15
190305_snm3Cseq_hs_21yr_BA10_UMB5577_1_UMB5577_2_A2_AD001_indexed	-19.852	-13.304	23.1902	11.8163	NonN_Oligo_MBP	NonN_Oligo_MBP_VAC14
190305_snm3Cseq_hs_21yr_BA10_UMB5577_1_UMB5577_2_A2_AD002_indexed	-21.1469	-17.9581	24.1904	12.0913	NonN_Oligo_MBP	NonN_Oligo_MBP_AGAP1
190305_snm3Cseq_hs_21yr_BA10_UMB5577_1_UMB5577_2_A2_AD004_indexed	-70.8888	7.88179	-2.93172	23.7937	Exc_L6_TLE4	Exc_L6_TLE4_ZNF385B
190305_snm3Cseq_hs_21yr_BA10_UMB5577_1_UMB5577_2_A2_AD006_indexed	-22.0617	-31.9288	27.8032	13.7609	NonN_Oligo_MBP	NonN_Oligo_MBP_MOBP
190305_snm3Cseq_hs_21yr_BA10_UMB5577_1_UMB5577_2_A2_AD008_indexed	-30.0131	18.6878	-1.85868	2.55689	Exc_L1-3_CUX2	Exc_L1-3_CUX2_SLC35F3
190305_snm3Cseq_hs_21yr_BA10_UMB5577_1_UMB5577_2_A2_AD012_indexed	-23.1319	-39.1496	29.4755	13.7897	NonN_Oligo_MBP	NonN_Oligo_MBP_MOBP
190305_snm3Cseq_hs_21yr_BA10_UMB5577_1_UMB5577_2_A3_AD002_indexed	-29.42	19.7726	-1.37195	2.81555	Exc_L1-3_CUX2	Exc_L1-3_CUX2_SLC35F3
190305_snm3Cseq_hs_21yr_BA10_UMB5577_1_UMB5577_2_A3_AD004_indexed	2.26442	-19.8681	17.2107	5.80622	NonN_Micro-Endo_TYROBP	NonN_Micro-Endo_TYROBP_CSF1R
190305_snm3Cseq_hs_21yr_BA10_UMB5577_1_UMB5577_2_A3_AD007_indexed	-3.45028	-13.9316	15.4593	6.86589	NonN_Micro-Endo_TYROBP	NonN_Micro-Endo_TYROBP_MSI2
190305_snm3Cseq_hs_21yr_BA10_UMB5577_1_UMB5577_2_A3_AD008_indexed	1.74233	19.7663	1.0772	8.26813	Exc_L2-4_RORB	Exc_L2-4_RORB_-
190305_snm3Cseq_hs_21yr_BA10_UMB5577_1_UMB5577_2_A3_AD010_indexed	44.9	5.0098	30.8418	-7.351	Inh_CGE_VIP	Inh_CGE_VIP_SORCS1
190305_snm3Cseq_hs_21yr_BA10_UMB5577_1_UMB5577_2_A3_AD012_indexed	-70.4028	7.3399	-3.19327	23.8981	Exc_L6_TLE4	Exc_L6_TLE4_ZNF385B
190305_snm3Cseq_hs_21yr_BA10_UMB5577_1_UMB5577_2_A4_AD002_indexed	11.3995	47.2962	26.5227	5.16846	NonN_Astro_FGF3R	NonN_Astro_FGF3R_GFAP
190305_snm3Cseq_hs_21yr_BA10_UMB5577_1_UMB5577_2_A4_AD004_indexed	-2.02473	28.0062	1.53157	6.1183	Exc_L2-4_RORB	Exc_L2-4_RORB_-
190305_snm3Cseq_hs_21yr_BA10_UMB5577_1_UMB5577_2_A4_AD006_indexed	-33.92	17.9166	-2.19387	2.88445	Exc_L1-3_CUX2	Exc_L1-3_CUX2_NYAP2
190305_snm3Cseq_hs_21yr_BA10_UMB5577_1_UMB5577_2_A4_AD007_indexed	-23.0799	-38.8315	29.8234	13.773	NonN_Oligo_MBP	NonN_Oligo_MBP_MOBP
190305_snm3Cseq_hs_21yr_BA10_UMB5577_1_UMB5577_2_A4_AD008_indexed	37.7235	1.53712	29.8972	-5.5529	Inh_CGE_VIP	Inh_CGE_VIP_NELL1
190305_snm3Cseq_hs_21yr_BA10_UMB5577_1_UMB5577_2_A4_AD010_indexed	-31.3845	12.3493	-2.61247	3.1454	Exc_L1-3_CUX2	Exc_L1-3_CUX2_SLC35F3
190305_snm3Cseq_hs_21yr_BA10_UMB5577_1_UMB5577_2_A4_AD012_indexed	-22.731	-29.0245	26.8367	13.3518	NonN_Oligo_MBP	NonN_Oligo_MBP_AGAP1
190305_snm3Cseq_hs_21yr_BA10_UMB5577_1_UMB5577_2_A5_AD001_indexed	38.0665	1.95841	30.2417	-5.74193	Inh_CGE_VIP	Inh_CGE_VIP_NELL1
190305_snm3Cseq_hs_21yr_BA10_UMB5577_1_UMB5577_2_A5_AD004_indexed	9.20377	52.3596	27.839	4.65322	NonN_Astro_FGF3R	NonN_Astro_FGF3R_CABLES1
190305_snm3Cseq_hs_21yr_BA10_UMB5577_1_UMB5577_2_A5_AD006_indexed	-25.1915	24.9942	0.179027	4.27943	Exc_L1-3_CUX2	Exc_L1-3_CUX2_NYAP2
190305_snm3Cseq_hs_21yr_BA10_UMB5577_1_UMB5577_2_A5_AD007_indexed	25.5265	23.6613	27.1728	-10.8214	Inh_CGE_NDNF	Inh_CGE_NDNF_IGSF3
190305_snm3Cseq_hs_21yr_BA10_UMB5577_1_UMB5577_2_A5_AD008_indexed	-21.6837	-14.136	23.26	11.8567	NonN_Oligo_MBP	NonN_Oligo_MBP_VAC14
190305_snm3Cseq_hs_21yr_BA10_UMB5577_1_UMB5577_2_A5_AD010_indexed	1.8122	-18.389	16.7562	6.13322	NonN_Micro-Endo_TYROBP	NonN_Micro-Endo_TYROBP_MSI2
190305_snm3Cseq_hs_21yr_BA10_UMB5577_1_UMB5577_2_A6_AD001_indexed	34.1669	29.576	24.4545	-12.2603	Inh_CGE_LAMP5	Inh_CGE_LAMP5_CLSTN2
190305_snm3Cseq_hs_21yr_BA10_UMB5577_1_UMB5577_2_A6_AD006_indexed	13.4214	-29.8688	39.3443	8.87366	Inh_MGE_B3GAT2	Inh_MGE_B3GAT2_IGSF21
190305_snm3Cseq_hs_21yr_BA10_UMB5577_1_UMB5577_2_A6_AD007_indexed	-5.03703	-9.73655	15.9051	8.0675	NonN_Micro-Endo_TYROBP	NonN_Micro-Endo_TYROBP_SLC7A5
190305_snm3Cseq_hs_21yr_BA10_UMB5577_1_UMB5577_2_A6_AD008_indexed	-4.76647	-13.8385	15.2681	7.02794	NonN_Micro-Endo_TYROBP	NonN_Micro-Endo_TYROBP_MSI2
190305_snm3Cseq_hs_21yr_BA10_UMB5577_1_UMB5577_2_A6_AD010_indexed	9.54425	43.952	26.1092	5.92017	NonN_Astro_FGF3R	NonN_Astro_FGF3R_CABLES1
190305_snm3Cseq_hs_21yr_BA10_UMB5577_1_UMB5577_2_A6_AD012_indexed	51.1167	-14.5264	7.147	24.1285	Exc_L4-5_FOXP2	Exc_L4-5_FOXP2_-
190305_snm3Cseq_hs_21yr_BA10_UMB5577_1_UMB5577_2_A7_AD004_indexed	12.7001	41.6461	25.5329	5.57527	NonN_Astro_FGF3R	NonN_Astro_FGF3R_CABLES1
190305_snm3Cseq_hs_21yr_BA10_UMB5577_1_UMB5577_2_A7_AD006_indexed	-14.2077	12.1928	-1.76315	4.9614	Exc_L1-3_CUX2	Exc_L1-3_CUX2_NYAP2
190305_snm3Cseq_hs_21yr_BA10_UMB5577_1_UMB5577_2_A7_AD007_indexed	3.84791	-50.5317	36.462	5.3822	Inh_MGE_PVALB	Inh_MGE_PVALB_UTRN
190305_snm3Cseq_hs_21yr_BA10_UMB5577_1_UMB5577_2_A7_AD008_indexed	1.03106	-17.7632	16.8936	6.21829	NonN_Micro-Endo_TYROBP	NonN_Micro-Endo_TYROBP_CSF1R
190305_snm3Cseq_hs_21yr_BA10_UMB5577_1_UMB5577_2_A7_AD010_indexed	11.9087	46.4819	26.4898	5.18758	NonN_Astro_FGF3R	NonN_Astro_FGF3R_CABLES1
190305_snm3Cseq_hs_21yr_BA10_UMB5577_1_UMB5577_2_A8_AD001_indexed	11.0382	48.2718	26.9409	5.1987	NonN_Astro_FGF3R	NonN_Astro_FGF3R_GFAP
190305_snm3Cseq_hs_21yr_BA10_UMB5577_1_UMB5577_2_A8_AD004_indexed	-14.1667	-11.0444	28.6492	-5.6669	Inh_MGE_CALB1	Inh_MGE_CALB1_ME3
190305_snm3Cseq_hs_21yr_BA10_UMB5577_1_UMB5577_2_A8_AD008_indexed	-22.8173	-13.6761	23.1691	11.3981	NonN_Oligo_MBP	NonN_Oligo_MBP_VAC14
190305_snm3Cseq_hs_21yr_BA10_UMB5577_1_UMB5577_2_A8_AD010_indexed	-20.2312	-37.1996	28.857	14.0726	NonN_Oligo_MBP	NonN_Oligo_MBP_AGAP1
190305_snm3Cseq_hs_21yr_BA10_UMB5577_1_UMB5577_2_A9_AD002_indexed	13.3368	40.6985	25.3791	5.83467	NonN_Astro_FGF3R	NonN_Astro_FGF3R_CABLES1
190305_snm3Cseq_hs_21yr_BA10_UMB5577_1_UMB5577_2_A9_AD006_indexed	45.1649	-11.5171	6.1505	23.1725	Exc_L4-5_FOXP2	Exc_L4-5_FOXP2_-
190305_snm3Cseq_hs_21yr_BA10_UMB5577_1_UMB5577_2_A9_AD007_indexed	-3.44216	-14.0401	15.681	6.8118	NonN_Micro-Endo_TYROBP	NonN_Micro-Endo_TYROBP_MSI2
190305_snm3Cseq_hs_21yr_BA10_UMB5577_1_UMB5577_2_A9_AD008_indexed	12.8539	41.9093	25.5812	5.45621	NonN_Astro_FGF3R	NonN_Astro_FGF3R_CABLES1
190305_snm3Cseq_hs_21yr_BA10_UMB5577_1_UMB5577_2_A9_AD010_indexed	-34.9287	16.3578	-2.06302	2.16405	Exc_L1-3_CUX2	Exc_L1-3_CUX2_SLC35F3
190305_snm3Cseq_hs_21yr_BA10_UMB5577_1_UMB5577_2_A9_AD012_indexed	23.206	-15.7753	3.04906	18.2849	Exc_L4_PLCH1	Exc_L4_PLCH1_ARHGAP15
190305_snm3Cseq_hs_21yr_BA10_UMB5577_1_UMB5577_2_B10_AD001_indexed	36.3075	30.6508	23.5599	-13.1124	Inh_CGE_LAMP5	Inh_CGE_LAMP5_FGFR2
190305_snm3Cseq_hs_21yr_BA10_UMB5577_1_UMB5577_2_B10_AD002_indexed	9.70927	52.9457	28.0933	4.72237	NonN_Astro_FGF3R	NonN_Astro_FGF3R_CABLES1
190305_snm3Cseq_hs_21yr_BA10_UMB5577_1_UMB5577_2_B10_AD004_indexed	8.358	53.7579	28.2571	4.58225	NonN_Astro_FGF3R	NonN_Astro_FGF3R_CABLES1
190305_snm3Cseq_hs_21yr_BA10_UMB5577_1_UMB5577_2_B10_AD008_indexed	23.3682	-6.62685	3.44185	17.231	Exc_L4_PLCH1	Exc_L4_PLCH1_CUX2
190305_snm3Cseq_hs_21yr_BA10_UMB5577_1_UMB5577_2_B10_AD010_indexed	-5.76371	-7.34894	15.4486	8.46172	NonN_Micro-Endo_TYROBP	NonN_Micro-Endo_TYROBP_AHDC1
190305_snm3Cseq_hs_21yr_BA10_UMB5577_1_UMB5577_2_B10_AD012_indexed	-21.0743	-38.5616	29.4778	14.0308	NonN_Oligo_MBP	NonN_Oligo_MBP_MOBP
190305_snm3Cseq_hs_21yr_BA10_UMB5577_1_UMB5577_2_B11_AD001_indexed	18.1138	-31.0329	39.4796	10.2009	Inh_MGE_B3GAT2	Inh_MGE_B3GAT2_AOAH
190305_snm3Cseq_hs_21yr_BA10_UMB5577_1_UMB5577_2_B11_AD002_indexed	-8.68976	-5.45775	14.9435	9.52813	NonN_Micro-Endo_TYROBP	NonN_Micro-Endo_TYROBP_AHDC1
190305_snm3Cseq_hs_21yr_BA10_UMB5577_1_UMB5577_2_B11_AD004_indexed	13.6242	40.2591	24.823	6.18728	NonN_Astro_FGF3R	NonN_Astro_FGF3R_CABLES1
190305_snm3Cseq_hs_21yr_BA10_UMB5577_1_UMB5577_2_B11_AD006_indexed	36.6323	18.8756	29.9036	-11.0973	Inh_CGE_NDNF	Inh_CGE_NDNF_NXPH1
190305_snm3Cseq_hs_21yr_BA10_UMB5577_1_UMB5577_2_B11_AD007_indexed	8.8972	52.9486	28.3799	4.70799	NonN_Astro_FGF3R	NonN_Astro_FGF3R_CABLES1
190305_snm3Cseq_hs_21yr_BA10_UMB5577_1_UMB5577_2_B11_AD008_indexed	-34.9224	14.5479	-3.01144	2.15826	Exc_L1-3_CUX2	Exc_L1-3_CUX2_SLC35F3
190305_snm3Cseq_hs_21yr_BA10_UMB5577_1_UMB5577_2_B11_AD010_indexed	-20.8231	-20.323	24.6774	12.3795	NonN_Oligo_MBP	NonN_Oligo_MBP_AGAP1
190305_snm3Cseq_hs_21yr_BA10_UMB5577_1_UMB5577_2_B11_AD012_indexed	3.328	-20.5668	17.5016	5.37279	NonN_Micro-Endo_TYROBP	NonN_Micro-Endo_TYROBP_CSF1R
190305_snm3Cseq_hs_21yr_BA10_UMB5577_1_UMB5577_2_B12_AD001_indexed	-3.68477	-13.9534	15.4633	6.88957	NonN_Micro-Endo_TYROBP	NonN_Micro-Endo_TYROBP_MSI2
190305_snm3Cseq_hs_21yr_BA10_UMB5577_1_UMB5577_2_B12_AD002_indexed	-3.57993	-13.9319	15.5239	6.89079	NonN_Micro-Endo_TYROBP	NonN_Micro-Endo_TYROBP_MSI2
190305_snm3Cseq_hs_21yr_BA10_UMB5577_1_UMB5577_2_B12_AD004_indexed	8.87594	52.8741	28.1344	4.7955	NonN_Astro_FGF3R	NonN_Astro_FGF3R_CABLES1
190305_snm3Cseq_hs_21yr_BA10_UMB5577_1_UMB5577_2_B12_AD006_indexed	9.5871	51.835	27.8653	4.82986	NonN_Astro_FGF3R	NonN_Astro_FGF3R_CABLES1
190305_snm3Cseq_hs_21yr_BA10_UMB5577_1_UMB5577_2_B12_AD007_indexed	-8.47847	-5.31533	15.0396	9.41804	NonN_Micro-Endo_TYROBP	NonN_Micro-Endo_TYROBP_AHDC1
190305_snm3Cseq_hs_21yr_BA10_UMB5577_1_UMB5577_2_B12_AD008_indexed	2.19435	-19.9157	17.2845	5.82161	NonN_Micro-Endo_TYROBP	NonN_Micro-Endo_TYROBP_CSF1R
190305_snm3Cseq_hs_21yr_BA10_UMB5577_1_UMB5577_2_B12_AD010_indexed	8.34581	51.5135	27.9497	5.16234	NonN_Astro_FGF3R	NonN_Astro_FGF3R_CABLES1
190305_snm3Cseq_hs_21yr_BA10_UMB5577_1_UMB5577_2_B12_AD012_indexed	8.59571	49.571	27.7286	5.33865	NonN_Astro_FGF3R	NonN_Astro_FGF3R_CABLES1
190305_snm3Cseq_hs_21yr_BA10_UMB5577_1_UMB5577_2_B1_AD001_indexed	-21.9397	-13.6892	23.0843	11.3194	NonN_Oligo_MBP	NonN_Oligo_MBP_VAC14
190305_snm3Cseq_hs_21yr_BA10_UMB5577_1_UMB5577_2_B1_AD002_indexed	1.31237	-18.6498	17.1927	6.25025	NonN_Micro-Endo_TYROBP	NonN_Micro-Endo_TYROBP_CSF1R
190305_snm3Cseq_hs_21yr_BA10_UMB5577_1_UMB5577_2_B1_AD006_indexed	-21.938	-30.1498	27.4568	13.318	NonN_Oligo_MBP	NonN_Oligo_MBP_AGAP1
190305_snm3Cseq_hs_21yr_BA10_UMB5577_1_UMB5577_2_B1_AD007_indexed	11.4072	46.1586	26.4162	5.36133	NonN_Astro_FGF3R	NonN_Astro_FGF3R_CABLES1
190305_snm3Cseq_hs_21yr_BA10_UMB5577_1_UMB5577_2_B1_AD008_indexed	-22.195	-29.8322	27.3106	13.3818	NonN_Oligo_MBP	NonN_Oligo_MBP_AGAP1
190305_snm3Cseq_hs_21yr_BA10_UMB5577_1_UMB5577_2_B1_AD010_indexed	-23.5245	-31.4163	27.5223	13.2256	NonN_Oligo_MBP	NonN_Oligo_MBP_AGAP1
190305_snm3Cseq_hs_21yr_BA10_UMB5577_1_UMB5577_2_B2_AD001_indexed	-4.00343	-9.91313	15.9049	8.02007	NonN_Micro-Endo_TYROBP	NonN_Micro-Endo_TYROBP_PDGFRB
190305_snm3Cseq_hs_21yr_BA10_UMB5577_1_UMB5577_2_B2_AD002_indexed	8.14856	-1.63785	1.89527	10.8023	Exc_L2-4_RORB	Exc_L2-4_RORB_-
190305_snm3Cseq_hs_21yr_BA10_UMB5577_1_UMB5577_2_B2_AD004_indexed	31.1711	0.832302	27.7492	-5.14799	Inh_CGE_VIP	Inh_CGE_VIP_AFAP1L2
190305_snm3Cseq_hs_21yr_BA10_UMB5577_1_UMB5577_2_B2_AD006_indexed	-20.539	27.2261	0.771321	3.62605	Exc_L1-3_CUX2	Exc_L1-3_CUX2_NYAP2
190305_snm3Cseq_hs_21yr_BA10_UMB5577_1_UMB5577_2_B2_AD007_indexed	-20.2723	-35.2279	28.6887	14.527	NonN_Oligo_MBP	NonN_Oligo_MBP_MOBP
190305_snm3Cseq_hs_21yr_BA10_UMB5577_1_UMB5577_2_B2_AD008_indexed	-4.1035	-9.77311	15.7819	8.0414	NonN_Micro-Endo_TYROBP	NonN_Micro-Endo_TYROBP_PDGFRB
190305_snm3Cseq_hs_21yr_BA10_UMB5577_1_UMB5577_2_B2_AD010_indexed	22.7824	-40.909	36.9193	11.1556	Inh_MGE_CALB1	Inh_MGE_CALB1_PCDH9
190305_snm3Cseq_hs_21yr_BA10_UMB5577_1_UMB5577_2_B2_AD012_indexed	11.1975	47.4942	26.6111	5.29402	NonN_Astro_FGF3R	NonN_Astro_FGF3R_GFAP
190305_snm3Cseq_hs_21yr_BA10_UMB5577_1_UMB5577_2_B3_AD002_indexed	-36.0852	13.0429	-3.63009	1.75773	Exc_L1-3_CUX2	Exc_L1-3_CUX2_SLC35F3
190305_snm3Cseq_hs_21yr_BA10_UMB5577_1_UMB5577_2_B3_AD004_indexed	11.3057	47.3168	26.6871	5.3196	NonN_Astro_FGF3R	NonN_Astro_FGF3R_GFAP
190305_snm3Cseq_hs_21yr_BA10_UMB5577_1_UMB5577_2_B3_AD006_indexed	-20.5745	-28.2441	26.7951	13.3777	NonN_Oligo_MBP	NonN_Oligo_MBP_AGAP1
190305_snm3Cseq_hs_21yr_BA10_UMB5577_1_UMB5577_2_B3_AD007_indexed	2.3538	-19.157	17.0806	5.82214	NonN_Micro-Endo_TYROBP	NonN_Micro-Endo_TYROBP_CSF1R
190305_snm3Cseq_hs_21yr_BA10_UMB5577_1_UMB5577_2_B3_AD008_indexed	11.095	47.886	26.8535	5.29826	NonN_Astro_FGF3R	NonN_Astro_FGF3R_GFAP
190305_snm3Cseq_hs_21yr_BA10_UMB5577_1_UMB5577_2_B3_AD010_indexed	-6.26595	52.0318	25.997	27.7433	Exc_L4-6_LRRK1	Exc_L4-6_LRRK1_RXRG
190305_snm3Cseq_hs_21yr_BA10_UMB5577_1_UMB5577_2_B4_AD002_indexed	35.4544	9.2592	29.6764	-8.33082	Inh_CGE_VIP	Inh_CGE_VIP_DPP6
190305_snm3Cseq_hs_21yr_BA10_UMB5577_1_UMB5577_2_B4_AD004_indexed	-19.6193	-33.9986	28.0722	14.4626	NonN_Oligo_MBP	NonN_Oligo_MBP_MOBP
190305_snm3Cseq_hs_21yr_BA10_UMB5577_1_UMB5577_2_B4_AD006_indexed	-2.98723	-13.6705	15.9097	6.90819	NonN_Micro-Endo_TYROBP	NonN_Micro-Endo_TYROBP_MSI2
190305_snm3Cseq_hs_21yr_BA10_UMB5577_1_UMB5577_2_B4_AD010_indexed	8.1834	52.4728	28.2451	4.89563	NonN_Astro_FGF3R	NonN_Astro_FGF3R_CABLES1
190305_snm3Cseq_hs_21yr_BA10_UMB5577_1_UMB5577_2_B4_AD012_indexed	-22.2323	-32.0838	27.873	13.8055	NonN_Oligo_MBP	NonN_Oligo_MBP_AGAP1
190305_snm3Cseq_hs_21yr_BA10_UMB5577_1_UMB5577_2_B5_AD001_indexed	0.805649	-21.2913	16.9882	5.5074	NonN_Micro-Endo_TYROBP	NonN_Micro-Endo_TYROBP_CSF1R
190305_snm3Cseq_hs_21yr_BA10_UMB5577_1_UMB5577_2_B5_AD002_indexed	-25.8968	-15.544	24.6976	12.0678	NonN_Oligo_MBP	NonN_Oligo_MBP_VAC14
190305_snm3Cseq_hs_21yr_BA10_UMB5577_1_UMB5577_2_B5_AD004_indexed	-22.2987	-39.5532	30.0132	13.9606	NonN_Oligo_MBP	NonN_Oligo_MBP_MOBP
190305_snm3Cseq_hs_21yr_BA10_UMB5577_1_UMB5577_2_B5_AD006_indexed	9.56085	52.6131	28.0046	4.81223	NonN_Astro_FGF3R	NonN_Astro_FGF3R_CABLES1
190305_snm3Cseq_hs_21yr_BA10_UMB5577_1_UMB5577_2_B5_AD007_indexed	4.31617	-24.1467	17.8946	4.93201	NonN_Micro-Endo_TYROBP	NonN_Micro-Endo_TYROBP_CSF1R
190305_snm3Cseq_hs_21yr_BA10_UMB5577_1_UMB5577_2_B5_AD012_indexed	2.28733	-19.1494	16.9928	5.89777	NonN_Micro-Endo_TYROBP	NonN_Micro-Endo_TYROBP_CSF1R
190305_snm3Cseq_hs_21yr_BA10_UMB5577_1_UMB5577_2_B6_AD001_indexed	-3.30631	-11.9115	15.7945	7.559	NonN_Micro-Endo_TYROBP	NonN_Micro-Endo_TYROBP_SLC7A5
190305_snm3Cseq_hs_21yr_BA10_UMB5577_1_UMB5577_2_B6_AD002_indexed	7.71044	-11.0436	16.8711	30.0824	Exc_L4-5_TOX	Exc_L4-5_TOX_-
190305_snm3Cseq_hs_21yr_BA10_UMB5577_1_UMB5577_2_B6_AD004_indexed	48.2256	8.71	29.1522	-6.91319	Inh_CGE_VIP	Inh_CGE_VIP_MBP
190305_snm3Cseq_hs_21yr_BA10_UMB5577_1_UMB5577_2_B6_AD006_indexed	-21.2567	-23.1946	25.1655	12.4911	NonN_Oligo_MBP	NonN_Oligo_MBP_AGAP1
190305_snm3Cseq_hs_21yr_BA10_UMB5577_1_UMB5577_2_B6_AD007_indexed	0.495868	-18.549	16.8005	6.10083	NonN_Micro-Endo_TYROBP	NonN_Micro-Endo_TYROBP_CSF1R
190305_snm3Cseq_hs_21yr_BA10_UMB5577_1_UMB5577_2_B6_AD008_indexed	-3.83848	-11.0117	15.9393	7.68715	NonN_Micro-Endo_TYROBP	NonN_Micro-Endo_TYROBP_PDGFRB
190305_snm3Cseq_hs_21yr_BA10_UMB5577_1_UMB5577_2_B6_AD010_indexed	-31.3481	19.8586	-1.9313	3.21597	Exc_L1-3_CUX2	Exc_L1-3_CUX2_SLC35F3
190305_snm3Cseq_hs_21yr_BA10_UMB5577_1_UMB5577_2_B6_AD012_indexed	-22.9336	-26.9502	26.2781	13.1886	NonN_Oligo_MBP	NonN_Oligo_MBP_AGAP1
190305_snm3Cseq_hs_21yr_BA10_UMB5577_1_UMB5577_2_B7_AD002_indexed	-2.33851	21.4499	0.446451	7.33189	Exc_L2-4_RORB	Exc_L2-4_RORB_-
190305_snm3Cseq_hs_21yr_BA10_UMB5577_1_UMB5577_2_B7_AD004_indexed	40.9566	4.64521	31.1446	-6.73687	Inh_CGE_VIP	Inh_CGE_VIP_ASTN2
190305_snm3Cseq_hs_21yr_BA10_UMB5577_1_UMB5577_2_B7_AD007_indexed	1.83001	-18.5671	16.9532	6.22622	NonN_Micro-Endo_TYROBP	NonN_Micro-Endo_TYROBP_CSF1R
190305_snm3Cseq_hs_21yr_BA10_UMB5577_1_UMB5577_2_B7_AD008_indexed	2.58373	-20.9382	17.5773	5.56363	NonN_Micro-Endo_TYROBP	NonN_Micro-Endo_TYROBP_CSF1R
190305_snm3Cseq_hs_21yr_BA10_UMB5577_1_UMB5577_2_B7_AD010_indexed	8.05194	52.3944	28.3183	5.07222	NonN_Astro_FGF3R	NonN_Astro_FGF3R_CABLES1
190305_snm3Cseq_hs_21yr_BA10_UMB5577_1_UMB5577_2_B7_AD012_indexed	24.7104	-16.6918	3.30167	18.7769	Exc_L4_PLCH1	Exc_L4_PLCH1_ARHGAP15
190305_snm3Cseq_hs_21yr_BA10_UMB5577_1_UMB5577_2_B8_AD001_indexed	3.10863	-21.6794	17.8928	5.3849	NonN_Micro-Endo_TYROBP	NonN_Micro-Endo_TYROBP_CSF1R
190305_snm3Cseq_hs_21yr_BA10_UMB5577_1_UMB5577_2_B8_AD002_indexed	-1.33155	-12.6738	15.3677	7.22476	NonN_Micro-Endo_TYROBP	NonN_Micro-Endo_TYROBP_AHDC1
190305_snm3Cseq_hs_21yr_BA10_UMB5577_1_UMB5577_2_B8_AD006_indexed	-17.8687	52.3305	28.213	24.8624	Exc_L4-6_LRRK1	Exc_L4-6_LRRK1_ADAMTSL1
190305_snm3Cseq_hs_21yr_BA10_UMB5577_1_UMB5577_2_B8_AD007_indexed	-23.943	-31.2909	27.4054	12.9349	NonN_Oligo_MBP	NonN_Oligo_MBP_AGAP1
190305_snm3Cseq_hs_21yr_BA10_UMB5577_1_UMB5577_2_B8_AD008_indexed	-4.50544	-9.92883	16.0326	7.99615	NonN_Micro-Endo_TYROBP	NonN_Micro-Endo_TYROBP_SLC7A5
190305_snm3Cseq_hs_21yr_BA10_UMB5577_1_UMB5577_2_B8_AD010_indexed	-31.6374	-21.4319	26.472	12.4846	NonN_Oligo_MBP	NonN_Oligo_MBP_AGAP1
190305_snm3Cseq_hs_21yr_BA10_UMB5577_1_UMB5577_2_B8_AD012_indexed	-24.4353	-14.0785	23.5425	11.7259	NonN_Oligo_MBP	NonN_Oligo_MBP_VAC14
190305_snm3Cseq_hs_21yr_BA10_UMB5577_1_UMB5577_2_B9_AD002_indexed	-22.9899	-32.273	28.0684	13.736	NonN_Oligo_MBP	NonN_Oligo_MBP_AGAP1
190305_snm3Cseq_hs_21yr_BA10_UMB5577_1_UMB5577_2_B9_AD007_indexed	-20.6382	-37.0089	29.1456	14.2487	NonN_Oligo_MBP	NonN_Oligo_MBP_MOBP
190305_snm3Cseq_hs_21yr_BA10_UMB5577_1_UMB5577_2_B9_AD008_indexed	9.27107	53.5089	28.3456	4.6603	NonN_Astro_FGF3R	NonN_Astro_FGF3R_CABLES1
190305_snm3Cseq_hs_21yr_BA10_UMB5577_1_UMB5577_2_B9_AD012_indexed	-25.9396	-11.8793	22.2365	11.8547	NonN_Oligo_MBP	NonN_Oligo_MBP_VAC14
190305_snm3Cseq_hs_21yr_BA10_UMB5577_1_UMB5577_2_C10_AD001_indexed	-21.9786	-27.0529	26.3505	13.1005	NonN_Oligo_MBP	NonN_Oligo_MBP_AGAP1
190305_snm3Cseq_hs_21yr_BA10_UMB5577_1_UMB5577_2_C10_AD002_indexed	9.28633	51.9283	28.0401	4.82553	NonN_Astro_FGF3R	NonN_Astro_FGF3R_CABLES1
190305_snm3Cseq_hs_21yr_BA10_UMB5577_1_UMB5577_2_C10_AD004_indexed	24.041	-46.7174	35.3216	10.8304	Inh_MGE_CALB1	Inh_MGE_CALB1_ME3
190305_snm3Cseq_hs_21yr_BA10_UMB5577_1_UMB5577_2_C10_AD006_indexed	-22.3517	-13.5478	23.0495	11.1198	NonN_Oligo_MBP	NonN_Oligo_MBP_VAC14
190305_snm3Cseq_hs_21yr_BA10_UMB5577_1_UMB5577_2_C10_AD007_indexed	3.05048	-21.9695	17.8594	5.17737	NonN_Micro-Endo_TYROBP	NonN_Micro-Endo_TYROBP_CSF1R
190305_snm3Cseq_hs_21yr_BA10_UMB5577_1_UMB5577_2_C10_AD010_indexed	9.35805	51.1208	27.8645	5.04735	NonN_Astro_FGF3R	NonN_Astro_FGF3R_CABLES1
190305_snm3Cseq_hs_21yr_BA10_UMB5577_1_UMB5577_2_C10_AD012_indexed	11.3944	44.9147	26.33	5.69664	NonN_Astro_FGF3R	NonN_Astro_FGF3R_GFAP
190305_snm3Cseq_hs_21yr_BA10_UMB5577_1_UMB5577_2_C11_AD002_indexed	-22.0105	-18.7076	24.6229	11.9796	NonN_Oligo_MBP	NonN_Oligo_MBP_MOBP
190305_snm3Cseq_hs_21yr_BA10_UMB5577_1_UMB5577_2_C11_AD004_indexed	7.59601	-11.0511	16.9368	30.179	Exc_L4-5_TOX	Exc_L4-5_TOX_-
190305_snm3Cseq_hs_21yr_BA10_UMB5577_1_UMB5577_2_C11_AD006_indexed	-6.23395	51.7999	26.0099	27.883	Exc_L4-6_LRRK1	Exc_L4-6_LRRK1_RXRG
190305_snm3Cseq_hs_21yr_BA10_UMB5577_1_UMB5577_2_C11_AD007_indexed	9.04078	51.425	27.8816	5.08457	NonN_Astro_FGF3R	NonN_Astro_FGF3R_CABLES1
190305_snm3Cseq_hs_21yr_BA10_UMB5577_1_UMB5577_2_C11_AD008_indexed	12.9143	39.845	24.9524	6.13343	NonN_Astro_FGF3R	NonN_Astro_FGF3R_CABLES1
190305_snm3Cseq_hs_21yr_BA10_UMB5577_1_UMB5577_2_C11_AD010_indexed	-21.6807	-15.6635	23.6943	11.6493	NonN_Oligo_MBP	NonN_Oligo_MBP_MOBP
190305_snm3Cseq_hs_21yr_BA10_UMB5577_1_UMB5577_2_C11_AD012_indexed	-21.5296	-28.4737	26.9401	13.3202	NonN_Oligo_MBP	NonN_Oligo_MBP_AGAP1
190305_snm3Cseq_hs_21yr_BA10_UMB5577_1_UMB5577_2_C12_AD001_indexed	-21.3614	-17.8455	24.4135	12.1051	NonN_Oligo_MBP	NonN_Oligo_MBP_AGAP1
190305_snm3Cseq_hs_21yr_BA10_UMB5577_1_UMB5577_2_C12_AD002_indexed	2.31184	-21.0971	17.5806	5.72343	NonN_Micro-Endo_TYROBP	NonN_Micro-Endo_TYROBP_CSF1R
190305_snm3Cseq_hs_21yr_BA10_UMB5577_1_UMB5577_2_C12_AD004_indexed	11.3075	47.1336	26.5732	5.27821	NonN_Astro_FGF3R	NonN_Astro_FGF3R_GFAP
190305_snm3Cseq_hs_21yr_BA10_UMB5577_1_UMB5577_2_C12_AD006_indexed	-2.90395	-13.7423	16.0113	6.75271	NonN_Micro-Endo_TYROBP	NonN_Micro-Endo_TYROBP_MSI2
190305_snm3Cseq_hs_21yr_BA10_UMB5577_1_UMB5577_2_C12_AD007_indexed	-3.09263	-14.0186	15.9427	6.62905	NonN_Micro-Endo_TYROBP	NonN_Micro-Endo_TYROBP_MSI2
190305_snm3Cseq_hs_21yr_BA10_UMB5577_1_UMB5577_2_C12_AD008_indexed	-21.4078	-13.0303	22.8464	11.4444	NonN_Oligo_MBP	NonN_Oligo_MBP_VAC14
190305_snm3Cseq_hs_21yr_BA10_UMB5577_1_UMB5577_2_C12_AD010_indexed	-23.2304	-31.4166	27.5813	13.3922	NonN_Oligo_MBP	NonN_Oligo_MBP_AGAP1
190305_snm3Cseq_hs_21yr_BA10_UMB5577_1_UMB5577_2_C12_AD012_indexed	-21.2476	-27.9711	26.8105	13.2888	NonN_Oligo_MBP	NonN_Oligo_MBP_AGAP1
190305_snm3Cseq_hs_21yr_BA10_UMB5577_1_UMB5577_2_C1_AD001_indexed	-7.47223	50.6712	26.4302	27.4312	Exc_L4-6_LRRK1	Exc_L4-6_LRRK1_RXRG
190305_snm3Cseq_hs_21yr_BA10_UMB5577_1_UMB5577_2_C1_AD002_indexed	-20.4896	51.6164	28.795	24.3494	Exc_L4-6_LRRK1	Exc_L4-6_LRRK1_ADAMTSL1
190305_snm3Cseq_hs_21yr_BA10_UMB5577_1_UMB5577_2_C1_AD006_indexed	11.6237	44.6611	26.3937	5.38787	NonN_Astro_FGF3R	NonN_Astro_FGF3R_GFAP
190305_snm3Cseq_hs_21yr_BA10_UMB5577_1_UMB5577_2_C1_AD007_indexed	1.91011	-19.1744	17.0805	6.20026	NonN_Micro-Endo_TYROBP	NonN_Micro-Endo_TYROBP_CSF1R
190305_snm3Cseq_hs_21yr_BA10_UMB5577_1_UMB5577_2_C1_AD008_indexed	-21.8082	-29.849	27.5375	13.7793	NonN_Oligo_MBP	NonN_Oligo_MBP_AGAP1
190305_snm3Cseq_hs_21yr_BA10_UMB5577_1_UMB5577_2_C1_AD012_indexed	-4.80295	-9.48758	15.7477	8.20002	NonN_Micro-Endo_TYROBP	NonN_Micro-Endo_TYROBP_SLC7A5
190305_snm3Cseq_hs_21yr_BA10_UMB5577_1_UMB5577_2_C2_AD001_indexed	37.505	9.4162	30.5906	-8.49028	Inh_CGE_VIP	Inh_CGE_VIP_DPP6
190305_snm3Cseq_hs_21yr_BA10_UMB5577_1_UMB5577_2_C2_AD002_indexed	-21.1374	-14.7567	23.476	11.7213	NonN_Oligo_MBP	NonN_Oligo_MBP_VAC14
190305_snm3Cseq_hs_21yr_BA10_UMB5577_1_UMB5577_2_C2_AD004_indexed	0.264242	-48.7545	37.6469	4.80229	Inh_MGE_PVALB	Inh_MGE_PVALB_UTRN
190305_snm3Cseq_hs_21yr_BA10_UMB5577_1_UMB5577_2_C2_AD007_indexed	-19.4543	-31.157	27.815	13.8126	NonN_Oligo_MBP	NonN_Oligo_MBP_MOBP
190305_snm3Cseq_hs_21yr_BA10_UMB5577_1_UMB5577_2_C2_AD010_indexed	-22.7182	-26.7205	26.3086	13.0288	NonN_Oligo_MBP	NonN_Oligo_MBP_AGAP1
190305_snm3Cseq_hs_21yr_BA10_UMB5577_1_UMB5577_2_C2_AD012_indexed	22.8292	-7.62987	3.53809	17.3409	Exc_L4_PLCH1	Exc_L4_PLCH1_CUX2
190305_snm3Cseq_hs_21yr_BA10_UMB5577_1_UMB5577_2_C3_AD001_indexed	1.6135	-23.3126	17.2637	5.01365	NonN_Micro-Endo_TYROBP	NonN_Micro-Endo_TYROBP_CSF1R
190305_snm3Cseq_hs_21yr_BA10_UMB5577_1_UMB5577_2_C3_AD002_indexed	-19.9153	10.4229	-1.90939	3.73721	Exc_L1-3_CUX2	Exc_L1-3_CUX2_SLC35F3
190305_snm3Cseq_hs_21yr_BA10_UMB5577_1_UMB5577_2_C3_AD004_indexed	2.89736	-22.3595	17.8248	5.06492	NonN_Micro-Endo_TYROBP	NonN_Micro-Endo_TYROBP_CSF1R
190305_snm3Cseq_hs_21yr_BA10_UMB5577_1_UMB5577_2_C3_AD006_indexed	-3.47961	-11.8489	15.6833	7.51532	NonN_Micro-Endo_TYROBP	NonN_Micro-Endo_TYROBP_PDGFRB
190305_snm3Cseq_hs_21yr_BA10_UMB5577_1_UMB5577_2_C3_AD007_indexed	-21.454	-16.9519	24.0822	11.9244	NonN_Oligo_MBP	NonN_Oligo_MBP_VAC14
190305_snm3Cseq_hs_21yr_BA10_UMB5577_1_UMB5577_2_C3_AD008_indexed	-31.7757	12.5212	-2.77956	2.92769	Exc_L1-3_CUX2	Exc_L1-3_CUX2_SLC35F3
190305_snm3Cseq_hs_21yr_BA10_UMB5577_1_UMB5577_2_C3_AD010_indexed	-7.73894	25.5395	-0.0369008	5.39674	Exc_L1-3_CUX2	Exc_L1-3_CUX2_NYAP2
190305_snm3Cseq_hs_21yr_BA10_UMB5577_1_UMB5577_2_C3_AD012_indexed	2.24955	-22.9351	17.4463	5.13598	NonN_Micro-Endo_TYROBP	NonN_Micro-Endo_TYROBP_CSF1R
190305_snm3Cseq_hs_21yr_BA10_UMB5577_1_UMB5577_2_C4_AD001_indexed	11.4577	46.6205	26.5203	5.41486	NonN_Astro_FGF3R	NonN_Astro_FGF3R_CABLES1
190305_snm3Cseq_hs_21yr_BA10_UMB5577_1_UMB5577_2_C4_AD007_indexed	2.77699	-19.4764	17.2232	5.76216	NonN_Micro-Endo_TYROBP	NonN_Micro-Endo_TYROBP_CSF1R
190305_snm3Cseq_hs_21yr_BA10_UMB5577_1_UMB5577_2_C4_AD008_indexed	23.323	-44.0013	36.2087	10.4938	Inh_MGE_CALB1	Inh_MGE_CALB1_ME3
190305_snm3Cseq_hs_21yr_BA10_UMB5577_1_UMB5577_2_C4_AD010_indexed	23.1376	-39.2987	37.5792	11.2359	Inh_MGE_CALB1	Inh_MGE_CALB1_PCDH9
190305_snm3Cseq_hs_21yr_BA10_UMB5577_1_UMB5577_2_C4_AD012_indexed	-23.197	-32.0973	27.9833	13.501	NonN_Oligo_MBP	NonN_Oligo_MBP_AGAP1
190305_snm3Cseq_hs_21yr_BA10_UMB5577_1_UMB5577_2_C5_AD001_indexed	-14.7103	-20.8209	25.0349	13.712	NonN_Oligo_MBP	NonN_Oligo_MBP_MOBP
190305_snm3Cseq_hs_21yr_BA10_UMB5577_1_UMB5577_2_C5_AD002_indexed	-19.5641	-29.1851	27.1213	13.7016	NonN_Oligo_MBP	NonN_Oligo_MBP_MOBP
190305_snm3Cseq_hs_21yr_BA10_UMB5577_1_UMB5577_2_C5_AD004_indexed	-23.8749	-32.7023	27.3706	13.4997	NonN_Oligo_MBP	NonN_Oligo_MBP_AGAP1
190305_snm3Cseq_hs_21yr_BA10_UMB5577_1_UMB5577_2_C5_AD006_indexed	-23.1859	-32.6472	27.9984	13.7521	NonN_Oligo_MBP	NonN_Oligo_MBP_AGAP1
190305_snm3Cseq_hs_21yr_BA10_UMB5577_1_UMB5577_2_C5_AD007_indexed	-12.8089	13.5242	-1.56584	6.31427	Exc_L1-3_CUX2	Exc_L1-3_CUX2_NYAP2
190305_snm3Cseq_hs_21yr_BA10_UMB5577_1_UMB5577_2_C5_AD008_indexed	2.02157	-20.5346	17.3422	5.8692	NonN_Micro-Endo_TYROBP	NonN_Micro-Endo_TYROBP_CSF1R
190305_snm3Cseq_hs_21yr_BA10_UMB5577_1_UMB5577_2_C5_AD010_indexed	-4.0893	-10.0143	15.7654	7.96868	NonN_Micro-Endo_TYROBP	NonN_Micro-Endo_TYROBP_PDGFRB
190305_snm3Cseq_hs_21yr_BA10_UMB5577_1_UMB5577_2_C5_AD012_indexed	-23.2011	-28.1787	26.7222	13.3397	NonN_Oligo_MBP	NonN_Oligo_MBP_AGAP1
190305_snm3Cseq_hs_21yr_BA10_UMB5577_1_UMB5577_2_C6_AD001_indexed	0.172894	-20.7942	16.8476	5.73268	NonN_Micro-Endo_TYROBP	NonN_Micro-Endo_TYROBP_CSF1R
190305_snm3Cseq_hs_21yr_BA10_UMB5577_1_UMB5577_2_C6_AD004_indexed	44.3008	-10.1918	6.1682	22.483	Exc_L4-5_FOXP2	Exc_L4-5_FOXP2_-
190305_snm3Cseq_hs_21yr_BA10_UMB5577_1_UMB5577_2_C6_AD006_indexed	-3.07935	-11.6344	15.9064	7.38879	NonN_Micro-Endo_TYROBP	NonN_Micro-Endo_TYROBP_SLC7A5
190305_snm3Cseq_hs_21yr_BA10_UMB5577_1_UMB5577_2_C6_AD007_indexed	40.5939	3.96861	30.7094	-6.29773	Inh_CGE_VIP	Inh_CGE_VIP_SORCS1
190305_snm3Cseq_hs_21yr_BA10_UMB5577_1_UMB5577_2_C6_AD008_indexed	0.123018	-18.725	16.7362	6.20082	NonN_Micro-Endo_TYROBP	NonN_Micro-Endo_TYROBP_CSF1R
190305_snm3Cseq_hs_21yr_BA10_UMB5577_1_UMB5577_2_C6_AD010_indexed	40.9544	3.48555	30.6935	-6.22896	Inh_CGE_VIP	Inh_CGE_VIP_NELL1
190305_snm3Cseq_hs_21yr_BA10_UMB5577_1_UMB5577_2_C6_AD012_indexed	-69.8307	7.69605	-3.2036	23.5913	Exc_L6_TLE4	Exc_L6_TLE4_ZNF385B
190305_snm3Cseq_hs_21yr_BA10_UMB5577_1_UMB5577_2_C7_AD001_indexed	-22.3746	-13.6559	23.0958	11.2897	NonN_Oligo_MBP	NonN_Oligo_MBP_VAC14
190305_snm3Cseq_hs_21yr_BA10_UMB5577_1_UMB5577_2_C7_AD002_indexed	-21.5971	-23.9569	25.5393	12.5033	NonN_Oligo_MBP	NonN_Oligo_MBP_AGAP1
190305_snm3Cseq_hs_21yr_BA10_UMB5577_1_UMB5577_2_C7_AD004_indexed	5.34911	-51.4045	36.2204	5.82372	Inh_MGE_PVALB	Inh_MGE_PVALB_DISC1
190305_snm3Cseq_hs_21yr_BA10_UMB5577_1_UMB5577_2_C7_AD006_indexed	-4.51799	-10.4004	16.0611	7.77299	NonN_Micro-Endo_TYROBP	NonN_Micro-Endo_TYROBP_SLC7A5
190305_snm3Cseq_hs_21yr_BA10_UMB5577_1_UMB5577_2_C7_AD007_indexed	3.50889	-21.3429	17.6994	5.36909	NonN_Micro-Endo_TYROBP	NonN_Micro-Endo_TYROBP_CSF1R
190305_snm3Cseq_hs_21yr_BA10_UMB5577_1_UMB5577_2_C7_AD008_indexed	2.6529	-21.2512	17.6245	5.62401	NonN_Micro-Endo_TYROBP	NonN_Micro-Endo_TYROBP_CSF1R
190305_snm3Cseq_hs_21yr_BA10_UMB5577_1_UMB5577_2_C7_AD012_indexed	18.7761	-30.9381	39.6282	10.3241	Inh_MGE_B3GAT2	Inh_MGE_B3GAT2_STK32A
190305_snm3Cseq_hs_21yr_BA10_UMB5577_1_UMB5577_2_C8_AD001_indexed	-0.0468933	19.9257	0.784309	7.93479	Exc_L2-4_RORB	Exc_L2-4_RORB_-
190305_snm3Cseq_hs_21yr_BA10_UMB5577_1_UMB5577_2_C8_AD002_indexed	13.2388	45.6706	26.1577	5.11219	NonN_Astro_FGF3R	NonN_Astro_FGF3R_CABLES1
190305_snm3Cseq_hs_21yr_BA10_UMB5577_1_UMB5577_2_C8_AD006_indexed	6.60506	19.4065	0.798375	9.10516	Exc_L2-4_RORB	Exc_L2-4_RORB_-
190305_snm3Cseq_hs_21yr_BA10_UMB5577_1_UMB5577_2_C8_AD007_indexed	-21.0773	-38.4483	29.516	14.0442	NonN_Oligo_MBP	NonN_Oligo_MBP_AGAP1
190305_snm3Cseq_hs_21yr_BA10_UMB5577_1_UMB5577_2_C8_AD008_indexed	-12.6735	14.1158	-0.659519	5.99981	Exc_L1-3_CUX2	Exc_L1-3_CUX2_NYAP2
190305_snm3Cseq_hs_21yr_BA10_UMB5577_1_UMB5577_2_C8_AD012_indexed	3.69015	-21.7287	17.8446	5.22319	NonN_Micro-Endo_TYROBP	NonN_Micro-Endo_TYROBP_CSF1R
190305_snm3Cseq_hs_21yr_BA10_UMB5577_1_UMB5577_2_C9_AD001_indexed	25.151	22.9776	27.4788	-10.6196	Inh_CGE_NDNF	Inh_CGE_NDNF_IGSF3
190305_snm3Cseq_hs_21yr_BA10_UMB5577_1_UMB5577_2_C9_AD002_indexed	-0.40196	-25.7581	16.7459	4.52138	NonN_Micro-Endo_TYROBP	NonN_Micro-Endo_TYROBP_C10orf11
190305_snm3Cseq_hs_21yr_BA10_UMB5577_1_UMB5577_2_C9_AD004_indexed	-22.0128	-23.3357	25.2001	12.1111	NonN_Oligo_MBP	NonN_Oligo_MBP_MOBP
190305_snm3Cseq_hs_21yr_BA10_UMB5577_1_UMB5577_2_C9_AD006_indexed	13.4228	40.0582	24.8868	6.17455	NonN_Astro_FGF3R	NonN_Astro_FGF3R_CABLES1
190305_snm3Cseq_hs_21yr_BA10_UMB5577_1_UMB5577_2_C9_AD007_indexed	-21.115	-38.933	29.6293	14.1357	NonN_Oligo_MBP	NonN_Oligo_MBP_MOBP
190305_snm3Cseq_hs_21yr_BA10_UMB5577_1_UMB5577_2_C9_AD008_indexed	0.796328	23.6716	2.26041	7.37593	Exc_L2-4_RORB	Exc_L2-4_RORB_-
190305_snm3Cseq_hs_21yr_BA10_UMB5577_1_UMB5577_2_C9_AD010_indexed	48.3086	6.92424	29.8389	-7.18534	Inh_CGE_VIP	Inh_CGE_VIP_MBP
190305_snm3Cseq_hs_21yr_BA10_UMB5577_1_UMB5577_2_C9_AD012_indexed	3.09822	-19.4086	17.1851	5.56305	NonN_Micro-Endo_TYROBP	NonN_Micro-Endo_TYROBP_CSF1R
190305_snm3Cseq_hs_21yr_BA10_UMB5577_1_UMB5577_2_D10_AD001_indexed	23.3203	-38.8432	37.6052	11.279	Inh_MGE_CALB1	Inh_MGE_CALB1_PCDH9
190305_snm3Cseq_hs_21yr_BA10_UMB5577_1_UMB5577_2_D10_AD002_indexed	9.57339	50.9293	27.6473	4.99425	NonN_Astro_FGF3R	NonN_Astro_FGF3R_CABLES1
190305_snm3Cseq_hs_21yr_BA10_UMB5577_1_UMB5577_2_D10_AD004_indexed	42.0188	6.15888	31.4329	-7.40115	Inh_CGE_VIP	Inh_CGE_VIP_ASTN2
190305_snm3Cseq_hs_21yr_BA10_UMB5577_1_UMB5577_2_D10_AD006_indexed	23.5956	-43.2742	36.0723	10.9559	Inh_MGE_CALB1	Inh_MGE_CALB1_PCDH9
190305_snm3Cseq_hs_21yr_BA10_UMB5577_1_UMB5577_2_D10_AD010_indexed	-21.4316	-14.8742	23.5547	11.6862	NonN_Oligo_MBP	NonN_Oligo_MBP_VAC14
190305_snm3Cseq_hs_21yr_BA10_UMB5577_1_UMB5577_2_D10_AD012_indexed	17.6592	-57.7623	35.1304	8.68563	Inh_MGE_CALB1	Inh_MGE_CALB1_ME3
190305_snm3Cseq_hs_21yr_BA10_UMB5577_1_UMB5577_2_D11_AD001_indexed	36.5536	19.3931	29.5048	-11.201	Inh_CGE_NDNF	Inh_CGE_NDNF_IGSF3
190305_snm3Cseq_hs_21yr_BA10_UMB5577_1_UMB5577_2_D11_AD002_indexed	-8.7294	-5.43186	14.9388	9.53677	NonN_Micro-Endo_TYROBP	NonN_Micro-Endo_TYROBP_AHDC1
190305_snm3Cseq_hs_21yr_BA10_UMB5577_1_UMB5577_2_D11_AD004_indexed	12.5803	43.2271	25.9379	5.46132	NonN_Astro_FGF3R	NonN_Astro_FGF3R_CABLES1
190305_snm3Cseq_hs_21yr_BA10_UMB5577_1_UMB5577_2_D11_AD006_indexed	13.5225	40.4609	24.976	6.12821	NonN_Astro_FGF3R	NonN_Astro_FGF3R_CABLES1
190305_snm3Cseq_hs_21yr_BA10_UMB5577_1_UMB5577_2_D11_AD008_indexed	-8.83491	-5.45992	15.2435	9.47396	NonN_Micro-Endo_TYROBP	NonN_Micro-Endo_TYROBP_AHDC1
190305_snm3Cseq_hs_21yr_BA10_UMB5577_1_UMB5577_2_D11_AD010_indexed	-20.7856	-14.3938	23.2313	11.5521	NonN_Oligo_MBP	NonN_Oligo_MBP_VAC14
190305_snm3Cseq_hs_21yr_BA10_UMB5577_1_UMB5577_2_D11_AD012_indexed	2.79463	-22.0483	17.8206	5.42606	NonN_Micro-Endo_TYROBP	NonN_Micro-Endo_TYROBP_CSF1R
190305_snm3Cseq_hs_21yr_BA10_UMB5577_1_UMB5577_2_D12_AD001_indexed	10.4778	44.5714	26.3181	5.59039	NonN_Astro_FGF3R	NonN_Astro_FGF3R_CABLES1
190305_snm3Cseq_hs_21yr_BA10_UMB5577_1_UMB5577_2_D12_AD002_indexed	-21.0273	-14.7201	23.4378	11.745	NonN_Oligo_MBP	NonN_Oligo_MBP_VAC14
190305_snm3Cseq_hs_21yr_BA10_UMB5577_1_UMB5577_2_D12_AD004_indexed	-8.38152	-5.80585	15.0649	9.29019	NonN_Micro-Endo_TYROBP	NonN_Micro-Endo_TYROBP_AHDC1
190305_snm3Cseq_hs_21yr_BA10_UMB5577_1_UMB5577_2_D12_AD006_indexed	13.1469	42.8534	25.7986	5.31269	NonN_Astro_FGF3R	NonN_Astro_FGF3R_CABLES1
190305_snm3Cseq_hs_21yr_BA10_UMB5577_1_UMB5577_2_D12_AD007_indexed	-20.6836	-19.1555	24.635	12.4947	NonN_Oligo_MBP	NonN_Oligo_MBP_AGAP1
190305_snm3Cseq_hs_21yr_BA10_UMB5577_1_UMB5577_2_D12_AD008_indexed	-2.74744	-13.6549	16.158	6.75806	NonN_Micro-Endo_TYROBP	NonN_Micro-Endo_TYROBP_MSI2
190305_snm3Cseq_hs_21yr_BA10_UMB5577_1_UMB5577_2_D12_AD010_indexed	-7.05677	-8.30627	15.4346	8.58947	NonN_Micro-Endo_TYROBP	NonN_Micro-Endo_TYROBP_AHDC1
190305_snm3Cseq_hs_21yr_BA10_UMB5577_1_UMB5577_2_D12_AD012_indexed	-3.44279	-11.9721	16.0184	7.40634	NonN_Micro-Endo_TYROBP	NonN_Micro-Endo_TYROBP_PDGFRB
190305_snm3Cseq_hs_21yr_BA10_UMB5577_1_UMB5577_2_D1_AD001_indexed	17.1998	-30.3046	39.1332	10.4912	Inh_MGE_B3GAT2	Inh_MGE_B3GAT2_CHST11
190305_snm3Cseq_hs_21yr_BA10_UMB5577_1_UMB5577_2_D1_AD004_indexed	-5.66347	-8.38885	15.5572	8.40297	NonN_Micro-Endo_TYROBP	NonN_Micro-Endo_TYROBP_AHDC1
190305_snm3Cseq_hs_21yr_BA10_UMB5577_1_UMB5577_2_D1_AD006_indexed	-23.3846	25.1678	0.00045213	3.73438	Exc_L1-3_CUX2	Exc_L1-3_CUX2_NYAP2
190305_snm3Cseq_hs_21yr_BA10_UMB5577_1_UMB5577_2_D1_AD007_indexed	-21.9558	-30.9573	27.5932	13.6061	NonN_Oligo_MBP	NonN_Oligo_MBP_AGAP1
190305_snm3Cseq_hs_21yr_BA10_UMB5577_1_UMB5577_2_D1_AD008_indexed	42.608	5.19957	31.1206	-6.84475	Inh_CGE_VIP	Inh_CGE_VIP_ASTN2
190305_snm3Cseq_hs_21yr_BA10_UMB5577_1_UMB5577_2_D1_AD010_indexed	10.8052	43.586	25.9303	5.74935	NonN_Astro_FGF3R	NonN_Astro_FGF3R_CABLES1
190305_snm3Cseq_hs_21yr_BA10_UMB5577_1_UMB5577_2_D1_AD012_indexed	5.5252	-48.5461	36.8603	5.68455	Inh_MGE_PVALB	Inh_MGE_PVALB_DISC1
190305_snm3Cseq_hs_21yr_BA10_UMB5577_1_UMB5577_2_D2_AD001_indexed	-22.8801	28.0912	0.0496375	4.98039	Exc_L1-3_CUX2	Exc_L1-3_CUX2_NYAP2
190305_snm3Cseq_hs_21yr_BA10_UMB5577_1_UMB5577_2_D2_AD002_indexed	-2.66064	-13.7355	16.2642	6.70523	NonN_Micro-Endo_TYROBP	NonN_Micro-Endo_TYROBP_MSI2
190305_snm3Cseq_hs_21yr_BA10_UMB5577_1_UMB5577_2_D2_AD006_indexed	-4.10795	27.8083	1.70582	5.79892	Exc_L2-4_RORB	Exc_L2-4_RORB_-
190305_snm3Cseq_hs_21yr_BA10_UMB5577_1_UMB5577_2_D2_AD007_indexed	-20.3895	-19.7828	24.8175	12.5947	NonN_Oligo_MBP	NonN_Oligo_MBP_AGAP1
190305_snm3Cseq_hs_21yr_BA10_UMB5577_1_UMB5577_2_D2_AD008_indexed	9.45975	50.061	27.5672	5.18226	NonN_Astro_FGF3R	NonN_Astro_FGF3R_CABLES1
190305_snm3Cseq_hs_21yr_BA10_UMB5577_1_UMB5577_2_D2_AD012_indexed	40.7794	4.65229	30.7913	-6.64096	Inh_CGE_VIP	Inh_CGE_VIP_ASTN2
190305_snm3Cseq_hs_21yr_BA10_UMB5577_1_UMB5577_2_D3_AD001_indexed	13.6108	40.0932	24.8424	6.21904	NonN_Astro_FGF3R	NonN_Astro_FGF3R_CABLES1
190305_snm3Cseq_hs_21yr_BA10_UMB5577_1_UMB5577_2_D3_AD002_indexed	11.0041	47.4223	26.7505	5.36371	NonN_Astro_FGF3R	NonN_Astro_FGF3R_CABLES1
190305_snm3Cseq_hs_21yr_BA10_UMB5577_1_UMB5577_2_D3_AD004_indexed	23.7753	8.74272	27.7821	-6.5289	Inh_CGE_VIP	Inh_CGE_VIP_SRGAP1
190305_snm3Cseq_hs_21yr_BA10_UMB5577_1_UMB5577_2_D3_AD006_indexed	3.19035	-21.1413	17.596	5.44757	NonN_Micro-Endo_TYROBP	NonN_Micro-Endo_TYROBP_CSF1R
190305_snm3Cseq_hs_21yr_BA10_UMB5577_1_UMB5577_2_D3_AD007_indexed	-20.4055	-37.7922	29.3112	14.2517	NonN_Oligo_MBP	NonN_Oligo_MBP_MOBP
190305_snm3Cseq_hs_21yr_BA10_UMB5577_1_UMB5577_2_D3_AD008_indexed	3.24985	-21.1073	17.6166	5.35419	NonN_Micro-Endo_TYROBP	NonN_Micro-Endo_TYROBP_CSF1R
190305_snm3Cseq_hs_21yr_BA10_UMB5577_1_UMB5577_2_D3_AD010_indexed	19.3724	-30.5433	39.3994	10.6391	Inh_MGE_B3GAT2	Inh_MGE_B3GAT2_STK32A
190305_snm3Cseq_hs_21yr_BA10_UMB5577_1_UMB5577_2_D4_AD002_indexed	52.0109	-11.9387	6.36207	24.7614	Exc_L4-5_FOXP2	Exc_L4-5_FOXP2_-
190305_snm3Cseq_hs_21yr_BA10_UMB5577_1_UMB5577_2_D4_AD004_indexed	40.8817	4.46425	30.9504	-6.41989	Inh_CGE_VIP	Inh_CGE_VIP_ASTN2
190305_snm3Cseq_hs_21yr_BA10_UMB5577_1_UMB5577_2_D4_AD006_indexed	-21.4939	-27.2228	26.4712	13.2393	NonN_Oligo_MBP	NonN_Oligo_MBP_AGAP1
190305_snm3Cseq_hs_21yr_BA10_UMB5577_1_UMB5577_2_D4_AD007_indexed	-20.2577	-23.8123	24.778	12.0913	NonN_Oligo_MBP	NonN_Oligo_MBP_VAC14
190305_snm3Cseq_hs_21yr_BA10_UMB5577_1_UMB5577_2_D4_AD008_indexed	-35.0116	14.4907	-2.97478	1.99541	Exc_L1-3_CUX2	Exc_L1-3_CUX2_SLC35F3
190305_snm3Cseq_hs_21yr_BA10_UMB5577_1_UMB5577_2_D4_AD010_indexed	-22.8453	-27.8834	26.8327	12.9905	NonN_Oligo_MBP	NonN_Oligo_MBP_AGAP1
190305_snm3Cseq_hs_21yr_BA10_UMB5577_1_UMB5577_2_D4_AD012_indexed	18.9073	-30.7324	39.5918	10.471	Inh_MGE_B3GAT2	Inh_MGE_B3GAT2_STK32A
190305_snm3Cseq_hs_21yr_BA10_UMB5577_1_UMB5577_2_D5_AD001_indexed	23.8341	-6.92265	3.60356	17.5077	Exc_L4_PLCH1	Exc_L4_PLCH1_CUX2
190305_snm3Cseq_hs_21yr_BA10_UMB5577_1_UMB5577_2_D5_AD002_indexed	8.78903	53.324	28.4199	4.60629	NonN_Astro_FGF3R	NonN_Astro_FGF3R_CABLES1
190305_snm3Cseq_hs_21yr_BA10_UMB5577_1_UMB5577_2_D5_AD004_indexed	-22.9953	-32.9976	28.4311	13.8046	NonN_Oligo_MBP	NonN_Oligo_MBP_AGAP1
190305_snm3Cseq_hs_21yr_BA10_UMB5577_1_UMB5577_2_D5_AD006_indexed	3.71818	-24.1763	17.8534	4.92799	NonN_Micro-Endo_TYROBP	NonN_Micro-Endo_TYROBP_CSF1R
190305_snm3Cseq_hs_21yr_BA10_UMB5577_1_UMB5577_2_D5_AD007_indexed	-19.5357	-22.258	25.5635	13.0373	NonN_Oligo_MBP	NonN_Oligo_MBP_AGAP1
190305_snm3Cseq_hs_21yr_BA10_UMB5577_1_UMB5577_2_D5_AD008_indexed	-22.5975	-27.6121	26.4612	13.225	NonN_Oligo_MBP	NonN_Oligo_MBP_AGAP1
190305_snm3Cseq_hs_21yr_BA10_UMB5577_1_UMB5577_2_D5_AD010_indexed	4.76499	22.5182	2.24849	8.34531	Exc_L2-4_RORB	Exc_L2-4_RORB_-
190305_snm3Cseq_hs_21yr_BA10_UMB5577_1_UMB5577_2_D5_AD012_indexed	-22.6847	-39.5337	29.634	13.7083	NonN_Oligo_MBP	NonN_Oligo_MBP_AGAP1
190305_snm3Cseq_hs_21yr_BA10_UMB5577_1_UMB5577_2_D6_AD002_indexed	-0.219656	-19.2632	16.672	5.98372	NonN_Micro-Endo_TYROBP	NonN_Micro-Endo_TYROBP_CSF1R
190305_snm3Cseq_hs_21yr_BA10_UMB5577_1_UMB5577_2_D6_AD004_indexed	-2.3251	-19.8129	16.1096	6.04695	NonN_Micro-Endo_TYROBP	NonN_Micro-Endo_TYROBP_C10orf11
190305_snm3Cseq_hs_21yr_BA10_UMB5577_1_UMB5577_2_D6_AD007_indexed	20.1045	-50.8549	34.6146	9.56309	Inh_MGE_CALB1	Inh_MGE_CALB1_ME3
190305_snm3Cseq_hs_21yr_BA10_UMB5577_1_UMB5577_2_D6_AD008_indexed	-7.25209	-8.86175	15.3818	8.37712	NonN_Micro-Endo_TYROBP	NonN_Micro-Endo_TYROBP_AHDC1
190305_snm3Cseq_hs_21yr_BA10_UMB5577_1_UMB5577_2_D6_AD010_indexed	19.3835	-54.7733	33.8108	8.31092	Inh_MGE_CALB1	Inh_MGE_CALB1_ME3
190305_snm3Cseq_hs_21yr_BA10_UMB5577_1_UMB5577_2_D6_AD012_indexed	-31.4427	11.6901	-3.61933	2.98405	Exc_L1-3_CUX2	Exc_L1-3_CUX2_SLC35F3
190305_snm3Cseq_hs_21yr_BA10_UMB5577_1_UMB5577_2_D7_AD001_indexed	-22.1933	-31.7877	27.744	13.6618	NonN_Oligo_MBP	NonN_Oligo_MBP_AGAP1
190305_snm3Cseq_hs_21yr_BA10_UMB5577_1_UMB5577_2_D7_AD002_indexed	-21.7683	-14.6851	23.5705	11.7037	NonN_Oligo_MBP	NonN_Oligo_MBP_VAC14
190305_snm3Cseq_hs_21yr_BA10_UMB5577_1_UMB5577_2_D7_AD004_indexed	-4.17213	-10.4697	16.1659	7.70056	NonN_Micro-Endo_TYROBP	NonN_Micro-Endo_TYROBP_SLC7A5
190305_snm3Cseq_hs_21yr_BA10_UMB5577_1_UMB5577_2_D7_AD006_indexed	48.2214	-8.29191	6.68984	23.6731	Exc_L4-5_FOXP2	Exc_L4-5_FOXP2_-
190305_snm3Cseq_hs_21yr_BA10_UMB5577_1_UMB5577_2_D7_AD007_indexed	-23.2812	-32.4811	27.9605	13.4835	NonN_Oligo_MBP	NonN_Oligo_MBP_AGAP1
190305_snm3Cseq_hs_21yr_BA10_UMB5577_1_UMB5577_2_D7_AD008_indexed	25.0792	22.774	27.3879	-10.5218	Inh_CGE_NDNF	Inh_CGE_NDNF_IGSF3
190305_snm3Cseq_hs_21yr_BA10_UMB5577_1_UMB5577_2_D7_AD010_indexed	-0.723774	-19.9808	16.4631	5.84701	NonN_Micro-Endo_TYROBP	NonN_Micro-Endo_TYROBP_C10orf11
190305_snm3Cseq_hs_21yr_BA10_UMB5577_1_UMB5577_2_D7_AD012_indexed	-21.5115	-28.1869	26.8355	13.2379	NonN_Oligo_MBP	NonN_Oligo_MBP_AGAP1
190305_snm3Cseq_hs_21yr_BA10_UMB5577_1_UMB5577_2_D8_AD001_indexed	4.04655	-25.1362	17.9238	4.72708	NonN_Micro-Endo_TYROBP	NonN_Micro-Endo_TYROBP_CSF1R
190305_snm3Cseq_hs_21yr_BA10_UMB5577_1_UMB5577_2_D8_AD004_indexed	37.2187	0.501072	29.8388	-5.6628	Inh_CGE_VIP	Inh_CGE_VIP_NELL1
190305_snm3Cseq_hs_21yr_BA10_UMB5577_1_UMB5577_2_D8_AD007_indexed	-11.0313	51.3397	26.572	26.2866	Exc_L4-6_LRRK1	Exc_L4-6_LRRK1_RXRG
190305_snm3Cseq_hs_21yr_BA10_UMB5577_1_UMB5577_2_D9_AD001_indexed	-34.1734	-5.08113	14.1613	27.3091	Exc_L5-6_PDZRN4	Exc_L5-6_PDZRN4_CUX1
190305_snm3Cseq_hs_21yr_BA10_UMB5577_1_UMB5577_2_D9_AD002_indexed	-33.1001	9.12008	-2.62292	2.85027	Exc_L1-3_CUX2	Exc_L1-3_CUX2_SLC35F3
190305_snm3Cseq_hs_21yr_BA10_UMB5577_1_UMB5577_2_D9_AD004_indexed	3.01526	-21.9139	17.9013	5.20845	NonN_Micro-Endo_TYROBP	NonN_Micro-Endo_TYROBP_CSF1R
190305_snm3Cseq_hs_21yr_BA10_UMB5577_1_UMB5577_2_D9_AD006_indexed	-21.4301	-18.6349	24.3914	12.2027	NonN_Oligo_MBP	NonN_Oligo_MBP_AGAP1
190305_snm3Cseq_hs_21yr_BA10_UMB5577_1_UMB5577_2_D9_AD007_indexed	-32.3037	9.4174	-2.90356	3.32505	Exc_L1-3_CUX2	Exc_L1-3_CUX2_SLC35F3
190305_snm3Cseq_hs_21yr_BA10_UMB5577_1_UMB5577_2_D9_AD008_indexed	3.98386	-22.8592	17.7792	4.9996	NonN_Micro-Endo_TYROBP	NonN_Micro-Endo_TYROBP_CSF1R
190305_snm3Cseq_hs_21yr_BA10_UMB5577_1_UMB5577_2_D9_AD010_indexed	43.7768	4.87785	30.8896	-6.95624	Inh_CGE_VIP	Inh_CGE_VIP_SORCS1
190305_snm3Cseq_hs_21yr_BA10_UMB5577_1_UMB5577_2_D9_AD012_indexed	-21.4566	-27.4104	26.4104	13.1201	NonN_Oligo_MBP	NonN_Oligo_MBP_AGAP1
190305_snm3Cseq_hs_21yr_BA10_UMB5577_1_UMB5577_2_E10_AD001_indexed	-21.7099	-16.3113	24.0466	11.6352	NonN_Oligo_MBP	NonN_Oligo_MBP_AGAP1
190305_snm3Cseq_hs_21yr_BA10_UMB5577_1_UMB5577_2_E10_AD002_indexed	2.69506	-19.0988	16.732	5.5252	NonN_Micro-Endo_TYROBP	NonN_Micro-Endo_TYROBP_MSI2
190305_snm3Cseq_hs_21yr_BA10_UMB5577_1_UMB5577_2_E10_AD004_indexed	-8.14577	-5.05798	15.2358	9.38085	NonN_Micro-Endo_TYROBP	NonN_Micro-Endo_TYROBP_AHDC1
190305_snm3Cseq_hs_21yr_BA10_UMB5577_1_UMB5577_2_E10_AD007_indexed	-21.4373	-23.561	25.1759	12.414	NonN_Oligo_MBP	NonN_Oligo_MBP_AGAP1
190305_snm3Cseq_hs_21yr_BA10_UMB5577_1_UMB5577_2_E10_AD008_indexed	12.7672	41.9567	25.4297	5.62252	NonN_Astro_FGF3R	NonN_Astro_FGF3R_CABLES1
190305_snm3Cseq_hs_21yr_BA10_UMB5577_1_UMB5577_2_E10_AD010_indexed	2.74037	-19.2934	17.1232	5.75275	NonN_Micro-Endo_TYROBP	NonN_Micro-Endo_TYROBP_CSF1R
190305_snm3Cseq_hs_21yr_BA10_UMB5577_1_UMB5577_2_E11_AD001_indexed	-21.1826	-26.0822	25.7467	12.7373	NonN_Oligo_MBP	NonN_Oligo_MBP_AGAP1
190305_snm3Cseq_hs_21yr_BA10_UMB5577_1_UMB5577_2_E11_AD002_indexed	-4.32	-9.95824	15.9751	7.98967	NonN_Micro-Endo_TYROBP	NonN_Micro-Endo_TYROBP_SLC7A5
190305_snm3Cseq_hs_21yr_BA10_UMB5577_1_UMB5577_2_E11_AD004_indexed	-24.3497	-30.4538	27.0257	12.8654	NonN_Oligo_MBP	NonN_Oligo_MBP_AGAP1
190305_snm3Cseq_hs_21yr_BA10_UMB5577_1_UMB5577_2_E11_AD006_indexed	10.8716	45.9868	26.3871	5.56033	NonN_Astro_FGF3R	NonN_Astro_FGF3R_CABLES1
190305_snm3Cseq_hs_21yr_BA10_UMB5577_1_UMB5577_2_E11_AD008_indexed	-21.8769	-13.4145	22.8563	11.2645	NonN_Oligo_MBP	NonN_Oligo_MBP_VAC14
190305_snm3Cseq_hs_21yr_BA10_UMB5577_1_UMB5577_2_E12_AD001_indexed	11.6123	42.4656	25.6698	5.79951	NonN_Astro_FGF3R	NonN_Astro_FGF3R_GFAP
190305_snm3Cseq_hs_21yr_BA10_UMB5577_1_UMB5577_2_E12_AD002_indexed	-2.52327	-13.6529	16.2105	6.68791	NonN_Micro-Endo_TYROBP	NonN_Micro-Endo_TYROBP_MSI2
190305_snm3Cseq_hs_21yr_BA10_UMB5577_1_UMB5577_2_E12_AD004_indexed	1.61235	-21.5135	17.1242	5.31627	NonN_Micro-Endo_TYROBP	NonN_Micro-Endo_TYROBP_CSF1R
190305_snm3Cseq_hs_21yr_BA10_UMB5577_1_UMB5577_2_E12_AD006_indexed	0.738354	-19.7809	16.9906	6.04835	NonN_Micro-Endo_TYROBP	NonN_Micro-Endo_TYROBP_CSF1R
190305_snm3Cseq_hs_21yr_BA10_UMB5577_1_UMB5577_2_E12_AD007_indexed	9.19718	48.1464	27.372	5.30727	NonN_Astro_FGF3R	NonN_Astro_FGF3R_CABLES1
190305_snm3Cseq_hs_21yr_BA10_UMB5577_1_UMB5577_2_E12_AD008_indexed	-22.3771	-29.6657	27.1229	13.5151	NonN_Oligo_MBP	NonN_Oligo_MBP_AGAP1
190305_snm3Cseq_hs_21yr_BA10_UMB5577_1_UMB5577_2_E12_AD012_indexed	1.15683	-20.6133	17.0414	5.6983	NonN_Micro-Endo_TYROBP	NonN_Micro-Endo_TYROBP_CSF1R
190305_snm3Cseq_hs_21yr_BA10_UMB5577_1_UMB5577_2_E1_AD001_indexed	-4.00521	-10.8163	16.3475	7.24966	NonN_Micro-Endo_TYROBP	NonN_Micro-Endo_TYROBP_SLC7A5
190305_snm3Cseq_hs_21yr_BA10_UMB5577_1_UMB5577_2_E1_AD002_indexed	2.4978	-21.2616	17.7908	5.71776	NonN_Micro-Endo_TYROBP	NonN_Micro-Endo_TYROBP_CSF1R
190305_snm3Cseq_hs_21yr_BA10_UMB5577_1_UMB5577_2_E1_AD006_indexed	44.7614	-9.2797	6.01916	22.5701	Exc_L4-5_FOXP2	Exc_L4-5_FOXP2_-
190305_snm3Cseq_hs_21yr_BA10_UMB5577_1_UMB5577_2_E1_AD007_indexed	35.89	29.0564	23.7857	-12.9691	Inh_CGE_LAMP5	Inh_CGE_LAMP5_FGFR2
190305_snm3Cseq_hs_21yr_BA10_UMB5577_1_UMB5577_2_E1_AD008_indexed	1.15714	18.0285	0.503518	9.10914	Exc_L2-4_RORB	Exc_L2-4_RORB_-
190305_snm3Cseq_hs_21yr_BA10_UMB5577_1_UMB5577_2_E1_AD010_indexed	9.49097	46.5672	26.5571	5.54203	NonN_Astro_FGF3R	NonN_Astro_FGF3R_CABLES1
190305_snm3Cseq_hs_21yr_BA10_UMB5577_1_UMB5577_2_E2_AD001_indexed	1.16384	-20.8194	17.3678	5.84446	NonN_Micro-Endo_TYROBP	NonN_Micro-Endo_TYROBP_CSF1R
190305_snm3Cseq_hs_21yr_BA10_UMB5577_1_UMB5577_2_E2_AD002_indexed	-24.674	23.6138	-0.459725	3.48773	Exc_L1-3_CUX2	Exc_L1-3_CUX2_SLC35F3
190305_snm3Cseq_hs_21yr_BA10_UMB5577_1_UMB5577_2_E2_AD004_indexed	-30.3055	18.3393	-1.98908	2.64874	Exc_L1-3_CUX2	Exc_L1-3_CUX2_SLC35F3
190305_snm3Cseq_hs_21yr_BA10_UMB5577_1_UMB5577_2_E2_AD006_indexed	8.81225	51.2336	27.8415	5.09254	NonN_Astro_FGF3R	NonN_Astro_FGF3R_CABLES1
190305_snm3Cseq_hs_21yr_BA10_UMB5577_1_UMB5577_2_E2_AD007_indexed	28.8681	20.2523	28.6318	-11.2087	Inh_CGE_NDNF	Inh_CGE_NDNF_LDB2
190305_snm3Cseq_hs_21yr_BA10_UMB5577_1_UMB5577_2_E2_AD010_indexed	3.09707	-21.7031	17.7919	5.30042	NonN_Micro-Endo_TYROBP	NonN_Micro-Endo_TYROBP_CSF1R
190305_snm3Cseq_hs_21yr_BA10_UMB5577_1_UMB5577_2_E2_AD012_indexed	-15.5862	14.1188	-1.0025	4.77532	Exc_L1-3_CUX2	Exc_L1-3_CUX2_NYAP2
190305_snm3Cseq_hs_21yr_BA10_UMB5577_1_UMB5577_2_E3_AD002_indexed	-22.5385	-31.6758	27.6794	13.593	NonN_Oligo_MBP	NonN_Oligo_MBP_AGAP1
190305_snm3Cseq_hs_21yr_BA10_UMB5577_1_UMB5577_2_E3_AD004_indexed	-20.0013	-34.9357	28.5056	14.4633	NonN_Oligo_MBP	NonN_Oligo_MBP_MOBP
190305_snm3Cseq_hs_21yr_BA10_UMB5577_1_UMB5577_2_E3_AD006_indexed	13.8464	-30.4945	39.1291	8.94536	Inh_MGE_B3GAT2	Inh_MGE_B3GAT2_IGSF21
190305_snm3Cseq_hs_21yr_BA10_UMB5577_1_UMB5577_2_E3_AD007_indexed	-20.3135	27.8778	1.14544	3.65722	Exc_L1-3_CUX2	Exc_L1-3_CUX2_NYAP2
190305_snm3Cseq_hs_21yr_BA10_UMB5577_1_UMB5577_2_E3_AD008_indexed	-19.6706	10.1852	-1.757	3.84708	Exc_L1-3_CUX2	Exc_L1-3_CUX2_SLC35F3
190305_snm3Cseq_hs_21yr_BA10_UMB5577_1_UMB5577_2_E3_AD010_indexed	9.2908	-52.245	35.4163	6.95972	Inh_MGE_PVALB	Inh_MGE_PVALB_EPHB1
190305_snm3Cseq_hs_21yr_BA10_UMB5577_1_UMB5577_2_E3_AD012_indexed	-4.9253	-10.0459	16.0937	7.86297	NonN_Micro-Endo_TYROBP	NonN_Micro-Endo_TYROBP_SLC7A5
190305_snm3Cseq_hs_21yr_BA10_UMB5577_1_UMB5577_2_E4_AD001_indexed	12.1306	42.668	25.6161	5.62916	NonN_Astro_FGF3R	NonN_Astro_FGF3R_CABLES1
190305_snm3Cseq_hs_21yr_BA10_UMB5577_1_UMB5577_2_E4_AD006_indexed	-21.82	49.6322	28.2236	24.2269	Exc_L4-6_LRRK1	Exc_L4-6_LRRK1_MLLT3
190305_snm3Cseq_hs_21yr_BA10_UMB5577_1_UMB5577_2_E4_AD007_indexed	21.4518	-45.677	35.9759	9.87441	Inh_MGE_CALB1	Inh_MGE_CALB1_ME3
190305_snm3Cseq_hs_21yr_BA10_UMB5577_1_UMB5577_2_E4_AD010_indexed	42.7746	-10.0619	6.18145	22.0544	Exc_L4-5_FOXP2	Exc_L4-5_FOXP2_-
190305_snm3Cseq_hs_21yr_BA10_UMB5577_1_UMB5577_2_E4_AD012_indexed	37.4026	28.1746	23.7187	-12.3946	Inh_CGE_LAMP5	Inh_CGE_LAMP5_CLSTN2
190305_snm3Cseq_hs_21yr_BA10_UMB5577_1_UMB5577_2_E5_AD001_indexed	-21.6805	-26.5484	26.2042	13.0667	NonN_Oligo_MBP	NonN_Oligo_MBP_AGAP1
190305_snm3Cseq_hs_21yr_BA10_UMB5577_1_UMB5577_2_E5_AD002_indexed	10.0662	-15.2802	18.1634	31.3785	Exc_L4-5_TOX	Exc_L4-5_TOX_-
190305_snm3Cseq_hs_21yr_BA10_UMB5577_1_UMB5577_2_E5_AD004_indexed	-24.1069	-24.5418	26.116	12.7262	NonN_Oligo_MBP	NonN_Oligo_MBP_AGAP1
190305_snm3Cseq_hs_21yr_BA10_UMB5577_1_UMB5577_2_E5_AD008_indexed	-6.8484	-8.33246	15.4439	8.61068	NonN_Micro-Endo_TYROBP	NonN_Micro-Endo_TYROBP_AHDC1
190305_snm3Cseq_hs_21yr_BA10_UMB5577_1_UMB5577_2_E5_AD010_indexed	-21.2222	-12.7097	22.8521	11.5365	NonN_Oligo_MBP	NonN_Oligo_MBP_VAC14
190305_snm3Cseq_hs_21yr_BA10_UMB5577_1_UMB5577_2_E5_AD012_indexed	-29.5685	19.5493	-1.5071	2.74617	Exc_L1-3_CUX2	Exc_L1-3_CUX2_SLC35F3
190305_snm3Cseq_hs_21yr_BA10_UMB5577_1_UMB5577_2_E6_AD001_indexed	-18.4457	-29.1058	26.8632	13.4231	NonN_Oligo_MBP	NonN_Oligo_MBP_MOBP
190305_snm3Cseq_hs_21yr_BA10_UMB5577_1_UMB5577_2_E6_AD002_indexed	-23.2031	-27.8713	26.4511	13.2719	NonN_Oligo_MBP	NonN_Oligo_MBP_AGAP1
190305_snm3Cseq_hs_21yr_BA10_UMB5577_1_UMB5577_2_E6_AD004_indexed	-21.1797	-12.793	22.8243	11.4886	NonN_Oligo_MBP	NonN_Oligo_MBP_VAC14
190305_snm3Cseq_hs_21yr_BA10_UMB5577_1_UMB5577_2_E6_AD007_indexed	19.6238	-54.8522	33.7025	8.43556	Inh_MGE_CALB1	Inh_MGE_CALB1_ME3
190305_snm3Cseq_hs_21yr_BA10_UMB5577_1_UMB5577_2_E6_AD008_indexed	35.82	0.197144	29.2469	-5.2073	Inh_CGE_VIP	Inh_CGE_VIP_NELL1
190305_snm3Cseq_hs_21yr_BA10_UMB5577_1_UMB5577_2_E6_AD012_indexed	0.105059	-21.3925	16.7176	5.4925	NonN_Micro-Endo_TYROBP	NonN_Micro-Endo_TYROBP_CSF1R
190305_snm3Cseq_hs_21yr_BA10_UMB5577_1_UMB5577_2_E7_AD001_indexed	-21.3643	-29.2148	27.0395	13.4339	NonN_Oligo_MBP	NonN_Oligo_MBP_AGAP1
190305_snm3Cseq_hs_21yr_BA10_UMB5577_1_UMB5577_2_E7_AD004_indexed	4.41791	-23.7051	17.8396	5.0392	NonN_Micro-Endo_TYROBP	NonN_Micro-Endo_TYROBP_CSF1R
190305_snm3Cseq_hs_21yr_BA10_UMB5577_1_UMB5577_2_E7_AD006_indexed	-22.1369	-39.6453	30.0228	14.0174	NonN_Oligo_MBP	NonN_Oligo_MBP_MOBP
190305_snm3Cseq_hs_21yr_BA10_UMB5577_1_UMB5577_2_E7_AD007_indexed	18.2881	-31.4474	39.4895	10.1669	Inh_MGE_B3GAT2	Inh_MGE_B3GAT2_AOAH
190305_snm3Cseq_hs_21yr_BA10_UMB5577_1_UMB5577_2_E7_AD008_indexed	-32.7866	8.3528	-2.34515	3.69244	Exc_L1-3_CUX2	Exc_L1-3_CUX2_NYAP2
190305_snm3Cseq_hs_21yr_BA10_UMB5577_1_UMB5577_2_E7_AD010_indexed	25.0897	8.57786	28.1609	-6.83842	Inh_CGE_VIP	Inh_CGE_VIP_SRGAP1
190305_snm3Cseq_hs_21yr_BA10_UMB5577_1_UMB5577_2_E7_AD012_indexed	-18.9895	-25.4283	25.6734	12.6824	NonN_Oligo_MBP	NonN_Oligo_MBP_MOBP
190305_snm3Cseq_hs_21yr_BA10_UMB5577_1_UMB5577_2_E8_AD001_indexed	41.7002	5.92676	31.3702	-7.23774	Inh_CGE_VIP	Inh_CGE_VIP_ASTN2
190305_snm3Cseq_hs_21yr_BA10_UMB5577_1_UMB5577_2_E8_AD002_indexed	-33.2304	9.22469	-2.82795	2.80998	Exc_L1-3_CUX2	Exc_L1-3_CUX2_SLC35F3
190305_snm3Cseq_hs_21yr_BA10_UMB5577_1_UMB5577_2_E8_AD004_indexed	17.5313	-31.9094	39.438	9.86453	Inh_MGE_B3GAT2	Inh_MGE_B3GAT2_AOAH
190305_snm3Cseq_hs_21yr_BA10_UMB5577_1_UMB5577_2_E8_AD006_indexed	8.76304	51.7892	27.7824	4.98216	NonN_Astro_FGF3R	NonN_Astro_FGF3R_CABLES1
190305_snm3Cseq_hs_21yr_BA10_UMB5577_1_UMB5577_2_E8_AD007_indexed	10.8621	-52.4192	35.0591	7.78503	Inh_MGE_PVALB	Inh_MGE_PVALB_EPHB1
190305_snm3Cseq_hs_21yr_BA10_UMB5577_1_UMB5577_2_E8_AD008_indexed	11.1616	47.4744	26.6151	5.19175	NonN_Astro_FGF3R	NonN_Astro_FGF3R_GFAP
190305_snm3Cseq_hs_21yr_BA10_UMB5577_1_UMB5577_2_E8_AD010_indexed	-13.0579	50.531	26.9246	25.763	Exc_L4-6_LRRK1	Exc_L4-6_LRRK1_RXRG
190305_snm3Cseq_hs_21yr_BA10_UMB5577_1_UMB5577_2_E9_AD001_indexed	2.60322	-46.1115	37.3938	5.5022	Inh_MGE_PVALB	Inh_MGE_PVALB_SULF1
190305_snm3Cseq_hs_21yr_BA10_UMB5577_1_UMB5577_2_E9_AD002_indexed	-2.98828	-10.7675	16.0755	7.473	NonN_Micro-Endo_TYROBP	NonN_Micro-Endo_TYROBP_PDGFRB
190305_snm3Cseq_hs_21yr_BA10_UMB5577_1_UMB5577_2_E9_AD004_indexed	32.066	1.35145	28.1111	-4.78593	Inh_CGE_VIP	Inh_CGE_VIP_LINGO2
190305_snm3Cseq_hs_21yr_BA10_UMB5577_1_UMB5577_2_E9_AD006_indexed	1.58765	-18.3318	16.8066	6.35404	NonN_Micro-Endo_TYROBP	NonN_Micro-Endo_TYROBP_MSI2
190305_snm3Cseq_hs_21yr_BA10_UMB5577_1_UMB5577_2_E9_AD007_indexed	8.53745	53.5327	28.5594	4.7966	NonN_Astro_FGF3R	NonN_Astro_FGF3R_CABLES1
190305_snm3Cseq_hs_21yr_BA10_UMB5577_1_UMB5577_2_E9_AD008_indexed	-20.1117	-35.3381	28.6803	14.4369	NonN_Oligo_MBP	NonN_Oligo_MBP_MOBP
190305_snm3Cseq_hs_21yr_BA10_UMB5577_1_UMB5577_2_E9_AD010_indexed	-21.9108	-31.7328	27.5366	13.6922	NonN_Oligo_MBP	NonN_Oligo_MBP_AGAP1
190305_snm3Cseq_hs_21yr_BA10_UMB5577_1_UMB5577_2_E9_AD012_indexed	10.0676	-52.5586	35.2123	7.26729	Inh_MGE_PVALB	Inh_MGE_PVALB_EPHB1
190305_snm3Cseq_hs_21yr_BA10_UMB5577_1_UMB5577_2_F10_AD001_indexed	-0.766929	-21.2795	16.78	5.6513	NonN_Micro-Endo_TYROBP	NonN_Micro-Endo_TYROBP_C10orf11
190305_snm3Cseq_hs_21yr_BA10_UMB5577_1_UMB5577_2_F10_AD002_indexed	-24.5793	-30.0672	26.8016	12.7153	NonN_Oligo_MBP	NonN_Oligo_MBP_AGAP1
190305_snm3Cseq_hs_21yr_BA10_UMB5577_1_UMB5577_2_F10_AD004_indexed	-20.8283	-27.8373	26.7049	13.1335	NonN_Oligo_MBP	NonN_Oligo_MBP_MOBP
190305_snm3Cseq_hs_21yr_BA10_UMB5577_1_UMB5577_2_F10_AD006_indexed	20.2453	-54.1542	33.6322	8.7032	Inh_MGE_CALB1	Inh_MGE_CALB1_ME3
190305_snm3Cseq_hs_21yr_BA10_UMB5577_1_UMB5577_2_F10_AD008_indexed	50.8364	-10.7899	6.00053	24.2667	Exc_L4-5_FOXP2	Exc_L4-5_FOXP2_-
190305_snm3Cseq_hs_21yr_BA10_UMB5577_1_UMB5577_2_F10_AD010_indexed	3.27639	-21.8884	17.7003	5.17744	NonN_Micro-Endo_TYROBP	NonN_Micro-Endo_TYROBP_CSF1R
190305_snm3Cseq_hs_21yr_BA10_UMB5577_1_UMB5577_2_F11_AD002_indexed	-3.14961	-10.9514	16.2679	7.5094	NonN_Micro-Endo_TYROBP	NonN_Micro-Endo_TYROBP_SLC7A5
190305_snm3Cseq_hs_21yr_BA10_UMB5577_1_UMB5577_2_F11_AD007_indexed	-9.17773	8.31649	-1.32896	9.39207	Exc_L2-4_RORB	Exc_L2-4_RORB_-
190305_snm3Cseq_hs_21yr_BA10_UMB5577_1_UMB5577_2_F11_AD008_indexed	-71.3793	5.79918	-3.48966	24.4475	Exc_L6_TLE4	Exc_L6_TLE4_ZNF385B
190305_snm3Cseq_hs_21yr_BA10_UMB5577_1_UMB5577_2_F11_AD010_indexed	2.82584	-21.5965	17.7823	5.44573	NonN_Micro-Endo_TYROBP	NonN_Micro-Endo_TYROBP_CSF1R
190305_snm3Cseq_hs_21yr_BA10_UMB5577_1_UMB5577_2_F11_AD012_indexed	-4.82202	-10.1566	16.0978	7.85499	NonN_Micro-Endo_TYROBP	NonN_Micro-Endo_TYROBP_SLC7A5
190305_snm3Cseq_hs_21yr_BA10_UMB5577_1_UMB5577_2_F12_AD001_indexed	-20.4054	-21.0809	24.9171	12.7059	NonN_Oligo_MBP	NonN_Oligo_MBP_MOBP
190305_snm3Cseq_hs_21yr_BA10_UMB5577_1_UMB5577_2_F12_AD002_indexed	-0.0334509	-19.7682	16.9249	6.01584	NonN_Micro-Endo_TYROBP	NonN_Micro-Endo_TYROBP_CSF1R
190305_snm3Cseq_hs_21yr_BA10_UMB5577_1_UMB5577_2_F12_AD004_indexed	-1.61244	-19.8881	16.5133	6.00188	NonN_Micro-Endo_TYROBP	NonN_Micro-Endo_TYROBP_C10orf11
190305_snm3Cseq_hs_21yr_BA10_UMB5577_1_UMB5577_2_F12_AD006_indexed	-17.3708	-12.5917	23.363	12.359	NonN_Oligo_MBP	NonN_Oligo_MBP_AGAP1
190305_snm3Cseq_hs_21yr_BA10_UMB5577_1_UMB5577_2_F12_AD007_indexed	-3.15577	-13.3829	16.0082	6.86042	NonN_Micro-Endo_TYROBP	NonN_Micro-Endo_TYROBP_MSI2
190305_snm3Cseq_hs_21yr_BA10_UMB5577_1_UMB5577_2_F12_AD008_indexed	-3.81852	-13.7297	15.4835	7.06221	NonN_Micro-Endo_TYROBP	NonN_Micro-Endo_TYROBP_MSI2
190305_snm3Cseq_hs_21yr_BA10_UMB5577_1_UMB5577_2_F12_AD010_indexed	-20.9364	-14.6698	23.4334	11.9302	NonN_Oligo_MBP	NonN_Oligo_MBP_VAC14
190305_snm3Cseq_hs_21yr_BA10_UMB5577_1_UMB5577_2_F12_AD012_indexed	-24.3043	-27.5909	26.3984	13.667	NonN_Oligo_MBP	NonN_Oligo_MBP_AGAP1
190305_snm3Cseq_hs_21yr_BA10_UMB5577_1_UMB5577_2_F1_AD001_indexed	33.7936	32.5519	22.2247	-13.5296	Inh_CGE-MGE_CHST9	Inh_CGE-MGE_CHST9_-
190305_snm3Cseq_hs_21yr_BA10_UMB5577_1_UMB5577_2_F1_AD002_indexed	-2.47091	23.0847	1.00259	6.79195	Exc_L2-4_RORB	Exc_L2-4_RORB_-
190305_snm3Cseq_hs_21yr_BA10_UMB5577_1_UMB5577_2_F1_AD004_indexed	13.2334	41.6892	25.4489	5.79867	NonN_Astro_FGF3R	NonN_Astro_FGF3R_CABLES1
190305_snm3Cseq_hs_21yr_BA10_UMB5577_1_UMB5577_2_F1_AD007_indexed	16.2872	3.45012	1.92167	13.2713	Exc_L2-4_RORB	Exc_L2-4_RORB_-
190305_snm3Cseq_hs_21yr_BA10_UMB5577_1_UMB5577_2_F1_AD010_indexed	0.698496	-48.837	37.3657	4.8783	Inh_MGE_PVALB	Inh_MGE_PVALB_UTRN
190305_snm3Cseq_hs_21yr_BA10_UMB5577_1_UMB5577_2_F1_AD012_indexed	4.04692	-48.9917	36.8953	5.41957	Inh_MGE_PVALB	Inh_MGE_PVALB_DISC1
190305_snm3Cseq_hs_21yr_BA10_UMB5577_1_UMB5577_2_F2_AD001_indexed	-20.8479	-30.3	27.566	13.9794	NonN_Oligo_MBP	NonN_Oligo_MBP_AGAP1
190305_snm3Cseq_hs_21yr_BA10_UMB5577_1_UMB5577_2_F2_AD006_indexed	-8.22824	52.0564	26.0421	27.1159	Exc_L4-6_LRRK1	Exc_L4-6_LRRK1_RXRG
190305_snm3Cseq_hs_21yr_BA10_UMB5577_1_UMB5577_2_F2_AD007_indexed	9.95553	51.3029	27.7297	4.89931	NonN_Astro_FGF3R	NonN_Astro_FGF3R_CABLES1
190305_snm3Cseq_hs_21yr_BA10_UMB5577_1_UMB5577_2_F2_AD008_indexed	3.87207	-22.0165	17.7433	5.05562	NonN_Micro-Endo_TYROBP	NonN_Micro-Endo_TYROBP_CSF1R
190305_snm3Cseq_hs_21yr_BA10_UMB5577_1_UMB5577_2_F2_AD012_indexed	-1.83265	-15.89	16.2926	6.35677	NonN_Micro-Endo_TYROBP	NonN_Micro-Endo_TYROBP_MSI2
190305_snm3Cseq_hs_21yr_BA10_UMB5577_1_UMB5577_2_F3_AD001_indexed	-4.33461	-9.97069	16.0882	7.94202	NonN_Micro-Endo_TYROBP	NonN_Micro-Endo_TYROBP_SLC7A5
190305_snm3Cseq_hs_21yr_BA10_UMB5577_1_UMB5577_2_F3_AD002_indexed	0.821197	-18.6319	16.9027	6.3641	NonN_Micro-Endo_TYROBP	NonN_Micro-Endo_TYROBP_MSI2
190305_snm3Cseq_hs_21yr_BA10_UMB5577_1_UMB5577_2_F3_AD004_indexed	-22.2089	-13.4311	22.9483	11.1934	NonN_Oligo_MBP	NonN_Oligo_MBP_VAC14
190305_snm3Cseq_hs_21yr_BA10_UMB5577_1_UMB5577_2_F3_AD007_indexed	-71.0044	7.70706	-3.18953	23.9897	Exc_L6_TLE4	Exc_L6_TLE4_ZNF385B
190305_snm3Cseq_hs_21yr_BA10_UMB5577_1_UMB5577_2_F3_AD008_indexed	-19.4586	10.0796	-1.76018	4.05673	Exc_L1-3_CUX2	Exc_L1-3_CUX2_NYAP2
190305_snm3Cseq_hs_21yr_BA10_UMB5577_1_UMB5577_2_F3_AD012_indexed	38.2306	9.51113	30.7498	-8.50079	Inh_CGE_VIP	Inh_CGE_VIP_DPP6
190305_snm3Cseq_hs_21yr_BA10_UMB5577_1_UMB5577_2_F4_AD001_indexed	-21.9419	-16.6867	23.7799	11.8768	NonN_Oligo_MBP	NonN_Oligo_MBP_AGAP1
190305_snm3Cseq_hs_21yr_BA10_UMB5577_1_UMB5577_2_F4_AD002_indexed	1.52715	-22.3692	17.1786	5.20819	NonN_Micro-Endo_TYROBP	NonN_Micro-Endo_TYROBP_CSF1R
190305_snm3Cseq_hs_21yr_BA10_UMB5577_1_UMB5577_2_F4_AD006_indexed	12.1816	42.9002	25.8204	5.3923	NonN_Astro_FGF3R	NonN_Astro_FGF3R_CABLES1
190305_snm3Cseq_hs_21yr_BA10_UMB5577_1_UMB5577_2_F4_AD007_indexed	-22.8758	-27.6389	26.6209	13.1348	NonN_Oligo_MBP	NonN_Oligo_MBP_AGAP1
190305_snm3Cseq_hs_21yr_BA10_UMB5577_1_UMB5577_2_F4_AD008_indexed	2.5118	-20.8162	17.3814	5.60373	NonN_Micro-Endo_TYROBP	NonN_Micro-Endo_TYROBP_CSF1R
190305_snm3Cseq_hs_21yr_BA10_UMB5577_1_UMB5577_2_F4_AD010_indexed	4.54645	-46.1543	37.6129	6.38516	Inh_MGE_PVALB	Inh_MGE_PVALB_SULF1
190305_snm3Cseq_hs_21yr_BA10_UMB5577_1_UMB5577_2_F5_AD001_indexed	-33.2648	15.6974	-2.43436	2.39945	Exc_L1-3_CUX2	Exc_L1-3_CUX2_SLC35F3
190305_snm3Cseq_hs_21yr_BA10_UMB5577_1_UMB5577_2_F5_AD002_indexed	51.7504	-12.4747	6.57093	24.5868	Exc_L4-5_FOXP2	Exc_L4-5_FOXP2_-
190305_snm3Cseq_hs_21yr_BA10_UMB5577_1_UMB5577_2_F5_AD004_indexed	9.27585	51.6948	28.0758	4.90808	NonN_Astro_FGF3R	NonN_Astro_FGF3R_CABLES1
190305_snm3Cseq_hs_21yr_BA10_UMB5577_1_UMB5577_2_F5_AD006_indexed	37.9169	0.913398	30.085	-5.76152	Inh_CGE_VIP	Inh_CGE_VIP_NELL1
190305_snm3Cseq_hs_21yr_BA10_UMB5577_1_UMB5577_2_F5_AD010_indexed	45.7119	-8.86222	5.71714	22.8617	Exc_L4-5_FOXP2	Exc_L4-5_FOXP2_-
190305_snm3Cseq_hs_21yr_BA10_UMB5577_1_UMB5577_2_F5_AD012_indexed	-70.7613	7.50229	-3.12717	23.9453	Exc_L6_TLE4	Exc_L6_TLE4_ZNF385B
190305_snm3Cseq_hs_21yr_BA10_UMB5577_1_UMB5577_2_F6_AD001_indexed	-20.1507	-19.8585	24.7907	12.6399	NonN_Oligo_MBP	NonN_Oligo_MBP_AGAP1
190305_snm3Cseq_hs_21yr_BA10_UMB5577_1_UMB5577_2_F6_AD007_indexed	-12.9148	12.109	-1.85069	6.46672	Exc_L1-3_CUX2	Exc_L1-3_CUX2_NYAP2
190305_snm3Cseq_hs_21yr_BA10_UMB5577_1_UMB5577_2_F6_AD008_indexed	-3.05666	-14.5796	15.8862	6.70589	NonN_Micro-Endo_TYROBP	NonN_Micro-Endo_TYROBP_MSI2
190305_snm3Cseq_hs_21yr_BA10_UMB5577_1_UMB5577_2_F6_AD010_indexed	4.4292	-24.6258	17.736	4.78172	NonN_Micro-Endo_TYROBP	NonN_Micro-Endo_TYROBP_CSF1R
190305_snm3Cseq_hs_21yr_BA10_UMB5577_1_UMB5577_2_F6_AD012_indexed	-20.2946	-37.496	29.095	14.2937	NonN_Oligo_MBP	NonN_Oligo_MBP_MOBP
190305_snm3Cseq_hs_21yr_BA10_UMB5577_1_UMB5577_2_F7_AD001_indexed	-26.725	-15.0943	24.1093	12.0107	NonN_Oligo_MBP	NonN_Oligo_MBP_VAC14
190305_snm3Cseq_hs_21yr_BA10_UMB5577_1_UMB5577_2_F7_AD002_indexed	-71.4851	5.8674	-3.37787	24.3418	Exc_L6_TLE4	Exc_L6_TLE4_ZNF385B
190305_snm3Cseq_hs_21yr_BA10_UMB5577_1_UMB5577_2_F7_AD004_indexed	35.7961	18.6236	30.3608	-11.2694	Inh_CGE_NDNF	Inh_CGE_NDNF_NXPH1
190305_snm3Cseq_hs_21yr_BA10_UMB5577_1_UMB5577_2_F7_AD006_indexed	12.2851	42.4697	25.639	5.64143	NonN_Astro_FGF3R	NonN_Astro_FGF3R_CABLES1
190305_snm3Cseq_hs_21yr_BA10_UMB5577_1_UMB5577_2_F7_AD007_indexed	-20.6435	-20.7198	24.5838	12.5974	NonN_Oligo_MBP	NonN_Oligo_MBP_AGAP1
190305_snm3Cseq_hs_21yr_BA10_UMB5577_1_UMB5577_2_F7_AD008_indexed	-20.5075	-33.9661	28.3588	14.3432	NonN_Oligo_MBP	NonN_Oligo_MBP_MOBP
190305_snm3Cseq_hs_21yr_BA10_UMB5577_1_UMB5577_2_F7_AD010_indexed	-23.1654	-32.7386	28.0848	13.658	NonN_Oligo_MBP	NonN_Oligo_MBP_AGAP1
190305_snm3Cseq_hs_21yr_BA10_UMB5577_1_UMB5577_2_F8_AD002_indexed	34.9948	29.8302	24.1439	-12.8694	Inh_CGE_LAMP5	Inh_CGE_LAMP5_CLSTN2
190305_snm3Cseq_hs_21yr_BA10_UMB5577_1_UMB5577_2_F8_AD004_indexed	35.6047	18.7536	30.3583	-11.1669	Inh_CGE_NDNF	Inh_CGE_NDNF_NXPH1
190305_snm3Cseq_hs_21yr_BA10_UMB5577_1_UMB5577_2_F8_AD006_indexed	22.4596	-50.0562	34.3336	9.97425	Inh_MGE_CALB1	Inh_MGE_CALB1_HS3ST5
190305_snm3Cseq_hs_21yr_BA10_UMB5577_1_UMB5577_2_F8_AD007_indexed	-29.8043	19.4627	-1.60324	2.60683	Exc_L1-3_CUX2	Exc_L1-3_CUX2_SLC35F3
190305_snm3Cseq_hs_21yr_BA10_UMB5577_1_UMB5577_2_F8_AD008_indexed	-26.1707	23.4993	-0.501399	3.57874	Exc_L1-3_CUX2	Exc_L1-3_CUX2_SLC35F3
190305_snm3Cseq_hs_21yr_BA10_UMB5577_1_UMB5577_2_F8_AD010_indexed	10.3448	-52.4714	35.1908	7.48867	Inh_MGE_PVALB	Inh_MGE_PVALB_EPHB1
190305_snm3Cseq_hs_21yr_BA10_UMB5577_1_UMB5577_2_F9_AD001_indexed	11.0347	48.1908	26.8862	5.27525	NonN_Astro_FGF3R	NonN_Astro_FGF3R_GFAP
190305_snm3Cseq_hs_21yr_BA10_UMB5577_1_UMB5577_2_F9_AD002_indexed	-20.5886	-38.2207	29.3364	14.2762	NonN_Oligo_MBP	NonN_Oligo_MBP_MOBP
190305_snm3Cseq_hs_21yr_BA10_UMB5577_1_UMB5577_2_F9_AD004_indexed	-19.2954	9.94058	-1.62407	4.23257	Exc_L1-3_CUX2	Exc_L1-3_CUX2_NYAP2
190305_snm3Cseq_hs_21yr_BA10_UMB5577_1_UMB5577_2_F9_AD006_indexed	29.4795	1.74757	27.5741	-5.10138	Inh_CGE_VIP	Inh_CGE_VIP_LINGO2
190305_snm3Cseq_hs_21yr_BA10_UMB5577_1_UMB5577_2_F9_AD007_indexed	42.0919	5.12077	31.0875	-6.71246	Inh_CGE_VIP	Inh_CGE_VIP_ASTN2
190305_snm3Cseq_hs_21yr_BA10_UMB5577_1_UMB5577_2_F9_AD010_indexed	-21.896	-13.974	23.1196	11.3967	NonN_Oligo_MBP	NonN_Oligo_MBP_VAC14
190305_snm3Cseq_hs_21yr_BA10_UMB5577_1_UMB5577_2_F9_AD012_indexed	39.0955	9.98318	31.1326	-8.55034	Inh_CGE_VIP	Inh_CGE_VIP_DPP6
190305_snm3Cseq_hs_21yr_BA10_UMB5577_1_UMB5577_2_G10_AD001_indexed	1.00373	-18.2612	16.8594	6.34727	NonN_Micro-Endo_TYROBP	NonN_Micro-Endo_TYROBP_CSF1R
190305_snm3Cseq_hs_21yr_BA10_UMB5577_1_UMB5577_2_G10_AD002_indexed	-35.6695	-4.96736	13.8103	27.4626	Exc_L5-6_PDZRN4	Exc_L5-6_PDZRN4_CUX1
190305_snm3Cseq_hs_21yr_BA10_UMB5577_1_UMB5577_2_G10_AD004_indexed	-20.9073	-27.5098	26.4657	13.1346	NonN_Oligo_MBP	NonN_Oligo_MBP_AGAP1
190305_snm3Cseq_hs_21yr_BA10_UMB5577_1_UMB5577_2_G10_AD006_indexed	-20.2414	-33.8827	28.0735	14.1219	NonN_Oligo_MBP	NonN_Oligo_MBP_MOBP
190305_snm3Cseq_hs_21yr_BA10_UMB5577_1_UMB5577_2_G10_AD007_indexed	3.34677	-25.4918	17.6749	4.63198	NonN_Micro-Endo_TYROBP	NonN_Micro-Endo_TYROBP_CSF1R
190305_snm3Cseq_hs_21yr_BA10_UMB5577_1_UMB5577_2_G10_AD008_indexed	2.80138	-20.4545	17.2732	5.39364	NonN_Micro-Endo_TYROBP	NonN_Micro-Endo_TYROBP_CSF1R
190305_snm3Cseq_hs_21yr_BA10_UMB5577_1_UMB5577_2_G10_AD010_indexed	12.3088	40.1816	25.0501	5.84767	NonN_Astro_FGF3R	NonN_Astro_FGF3R_CABLES1
190305_snm3Cseq_hs_21yr_BA10_UMB5577_1_UMB5577_2_G11_AD004_indexed	-30.5565	20.7874	-1.00519	3.74008	Exc_L1-3_CUX2	Exc_L1-3_CUX2_NYAP2
190305_snm3Cseq_hs_21yr_BA10_UMB5577_1_UMB5577_2_G11_AD006_indexed	-25.3936	-14.9594	23.9504	11.8427	NonN_Oligo_MBP	NonN_Oligo_MBP_VAC14
190305_snm3Cseq_hs_21yr_BA10_UMB5577_1_UMB5577_2_G11_AD007_indexed	22.8619	-35.2199	38.8334	11.0623	Inh_MGE_CALB1	Inh_MGE_CALB1_PCDH9
190305_snm3Cseq_hs_21yr_BA10_UMB5577_1_UMB5577_2_G11_AD008_indexed	3.13965	-21.5945	17.7501	5.45211	NonN_Micro-Endo_TYROBP	NonN_Micro-Endo_TYROBP_CSF1R
190305_snm3Cseq_hs_21yr_BA10_UMB5577_1_UMB5577_2_G11_AD010_indexed	-36.1315	-5.43801	13.8323	27.7936	Exc_L5-6_PDZRN4	Exc_L5-6_PDZRN4_CUX1
190305_snm3Cseq_hs_21yr_BA10_UMB5577_1_UMB5577_2_G11_AD012_indexed	7.63756	19.0442	2.13536	9.0741	Exc_L2-4_RORB	Exc_L2-4_RORB_-
190305_snm3Cseq_hs_21yr_BA10_UMB5577_1_UMB5577_2_G12_AD001_indexed	-7.42743	-8.96114	15.2715	8.22168	NonN_Micro-Endo_TYROBP	NonN_Micro-Endo_TYROBP_AHDC1
190305_snm3Cseq_hs_21yr_BA10_UMB5577_1_UMB5577_2_G12_AD002_indexed	-8.5165	-7.32084	15.0187	9.16548	NonN_Micro-Endo_TYROBP	NonN_Micro-Endo_TYROBP_AHDC1
190305_snm3Cseq_hs_21yr_BA10_UMB5577_1_UMB5577_2_G12_AD006_indexed	8.07411	49.1282	27.4918	5.71219	NonN_Astro_FGF3R	NonN_Astro_FGF3R_CABLES1
190305_snm3Cseq_hs_21yr_BA10_UMB5577_1_UMB5577_2_G12_AD007_indexed	-21.1686	-12.3135	22.6532	11.6706	NonN_Oligo_MBP	NonN_Oligo_MBP_VAC14
190305_snm3Cseq_hs_21yr_BA10_UMB5577_1_UMB5577_2_G12_AD008_indexed	-18.5926	-28.9627	26.5148	13.4176	NonN_Oligo_MBP	NonN_Oligo_MBP_MOBP
190305_snm3Cseq_hs_21yr_BA10_UMB5577_1_UMB5577_2_G12_AD010_indexed	-22.5124	-15.064	23.4053	11.4797	NonN_Oligo_MBP	NonN_Oligo_MBP_AGAP1
190305_snm3Cseq_hs_21yr_BA10_UMB5577_1_UMB5577_2_G12_AD012_indexed	1.84858	-21.54	17.4195	5.50011	NonN_Micro-Endo_TYROBP	NonN_Micro-Endo_TYROBP_CSF1R
190305_snm3Cseq_hs_21yr_BA10_UMB5577_1_UMB5577_2_G1_AD002_indexed	2.00692	-20.9889	17.582	5.77472	NonN_Micro-Endo_TYROBP	NonN_Micro-Endo_TYROBP_CSF1R
190305_snm3Cseq_hs_21yr_BA10_UMB5577_1_UMB5577_2_G1_AD004_indexed	-22.1545	-27.1753	26.3887	13.0725	NonN_Oligo_MBP	NonN_Oligo_MBP_AGAP1
190305_snm3Cseq_hs_21yr_BA10_UMB5577_1_UMB5577_2_G1_AD006_indexed	-20.7466	-35.0414	28.4994	14.1862	NonN_Oligo_MBP	NonN_Oligo_MBP_MOBP
190305_snm3Cseq_hs_21yr_BA10_UMB5577_1_UMB5577_2_G1_AD007_indexed	-21.7099	-29.4288	27.0379	13.316	NonN_Oligo_MBP	NonN_Oligo_MBP_AGAP1
190305_snm3Cseq_hs_21yr_BA10_UMB5577_1_UMB5577_2_G1_AD012_indexed	32.7481	1.0549	28.4528	-4.82245	Inh_CGE_VIP	Inh_CGE_VIP_LINGO2
190305_snm3Cseq_hs_21yr_BA10_UMB5577_1_UMB5577_2_G2_AD001_indexed	11.3481	43.9199	26.0562	5.6722	NonN_Astro_FGF3R	NonN_Astro_FGF3R_GFAP
190305_snm3Cseq_hs_21yr_BA10_UMB5577_1_UMB5577_2_G2_AD004_indexed	-3.38463	-11.7235	15.8885	7.60999	NonN_Micro-Endo_TYROBP	NonN_Micro-Endo_TYROBP_PDGFRB
190305_snm3Cseq_hs_21yr_BA10_UMB5577_1_UMB5577_2_G2_AD006_indexed	2.58786	-21.2298	17.6662	5.59083	NonN_Micro-Endo_TYROBP	NonN_Micro-Endo_TYROBP_CSF1R
190305_snm3Cseq_hs_21yr_BA10_UMB5577_1_UMB5577_2_G2_AD007_indexed	2.27823	-18.6695	17.1927	6.00817	NonN_Micro-Endo_TYROBP	NonN_Micro-Endo_TYROBP_CSF1R
190305_snm3Cseq_hs_21yr_BA10_UMB5577_1_UMB5577_2_G2_AD008_indexed	-13.1312	13.5688	-1.33221	5.93187	Exc_L1-3_CUX2	Exc_L1-3_CUX2_NYAP2
190305_snm3Cseq_hs_21yr_BA10_UMB5577_1_UMB5577_2_G2_AD012_indexed	-19.6354	-26.9911	26.3563	13.1975	NonN_Oligo_MBP	NonN_Oligo_MBP_MOBP
190305_snm3Cseq_hs_21yr_BA10_UMB5577_1_UMB5577_2_G3_AD004_indexed	-20.4851	-27.9602	26.7061	13.1936	NonN_Oligo_MBP	NonN_Oligo_MBP_AGAP1
190305_snm3Cseq_hs_21yr_BA10_UMB5577_1_UMB5577_2_G3_AD006_indexed	-19.2368	10.0021	-1.21365	4.43749	Exc_L1-3_CUX2	Exc_L1-3_CUX2_NYAP2
190305_snm3Cseq_hs_21yr_BA10_UMB5577_1_UMB5577_2_G3_AD007_indexed	4.05319	-24.8917	17.9261	4.86595	NonN_Micro-Endo_TYROBP	NonN_Micro-Endo_TYROBP_CSF1R
190305_snm3Cseq_hs_21yr_BA10_UMB5577_1_UMB5577_2_G3_AD008_indexed	-26.3153	23.7505	-0.522314	3.52028	Exc_L1-3_CUX2	Exc_L1-3_CUX2_SLC35F3
190305_snm3Cseq_hs_21yr_BA10_UMB5577_1_UMB5577_2_G3_AD010_indexed	8.70946	53.9068	28.5702	4.53636	NonN_Astro_FGF3R	NonN_Astro_FGF3R_CABLES1
190305_snm3Cseq_hs_21yr_BA10_UMB5577_1_UMB5577_2_G4_AD001_indexed	2.04452	-21.2066	17.6623	5.52006	NonN_Micro-Endo_TYROBP	NonN_Micro-Endo_TYROBP_CSF1R
190305_snm3Cseq_hs_21yr_BA10_UMB5577_1_UMB5577_2_G4_AD002_indexed	8.24499	42.9492	25.6236	5.80615	NonN_Astro_FGF3R	NonN_Astro_FGF3R_CABLES1
190305_snm3Cseq_hs_21yr_BA10_UMB5577_1_UMB5577_2_G4_AD004_indexed	23.3121	-48.8388	34.6644	10.3755	Inh_MGE_CALB1	Inh_MGE_CALB1_HS3ST5
190305_snm3Cseq_hs_21yr_BA10_UMB5577_1_UMB5577_2_G4_AD006_indexed	9.13425	51.9519	27.9053	4.86648	NonN_Astro_FGF3R	NonN_Astro_FGF3R_CABLES1
190305_snm3Cseq_hs_21yr_BA10_UMB5577_1_UMB5577_2_G4_AD007_indexed	25.0552	-16.0039	3.30599	18.7358	Exc_L4_PLCH1	Exc_L4_PLCH1_ARHGAP15
190305_snm3Cseq_hs_21yr_BA10_UMB5577_1_UMB5577_2_G4_AD008_indexed	36.1737	18.4791	30.1214	-11.1503	Inh_CGE_NDNF	Inh_CGE_NDNF_NXPH1
190305_snm3Cseq_hs_21yr_BA10_UMB5577_1_UMB5577_2_G4_AD010_indexed	-23.8423	-31.139	27.2391	13.0827	NonN_Oligo_MBP	NonN_Oligo_MBP_AGAP1
190305_snm3Cseq_hs_21yr_BA10_UMB5577_1_UMB5577_2_G4_AD012_indexed	-7.23287	28.8389	1.40375	4.65062	Exc_L1-3_CUX2	Exc_L1-3_CUX2_NYAP2
190305_snm3Cseq_hs_21yr_BA10_UMB5577_1_UMB5577_2_G5_AD001_indexed	-3.41969	-14.0183	15.6036	6.80932	NonN_Micro-Endo_TYROBP	NonN_Micro-Endo_TYROBP_MSI2
190305_snm3Cseq_hs_21yr_BA10_UMB5577_1_UMB5577_2_G5_AD004_indexed	-22.3179	-26.6302	26.0975	13.1276	NonN_Oligo_MBP	NonN_Oligo_MBP_AGAP1
190305_snm3Cseq_hs_21yr_BA10_UMB5577_1_UMB5577_2_G5_AD006_indexed	-29.8743	19.6479	-1.70963	2.52866	Exc_L1-3_CUX2	Exc_L1-3_CUX2_SLC35F3
190305_snm3Cseq_hs_21yr_BA10_UMB5577_1_UMB5577_2_G5_AD007_indexed	-25.5652	24.7093	-0.213749	4.16214	Exc_L1-3_CUX2	Exc_L1-3_CUX2_NYAP2
190305_snm3Cseq_hs_21yr_BA10_UMB5577_1_UMB5577_2_G5_AD008_indexed	21.7439	-52.4233	33.9295	9.47733	Inh_MGE_CALB1	Inh_MGE_CALB1_ME3
190305_snm3Cseq_hs_21yr_BA10_UMB5577_1_UMB5577_2_G5_AD010_indexed	-35.3982	-3.59612	14.0148	26.9941	Exc_L5-6_PDZRN4	Exc_L5-6_PDZRN4_CUX1
190305_snm3Cseq_hs_21yr_BA10_UMB5577_1_UMB5577_2_G5_AD012_indexed	-23.8726	-31.578	27.5925	13.0793	NonN_Oligo_MBP	NonN_Oligo_MBP_AGAP1
190305_snm3Cseq_hs_21yr_BA10_UMB5577_1_UMB5577_2_G6_AD001_indexed	8.93432	-0.438057	1.761	11.21	Exc_L2-4_RORB	Exc_L2-4_RORB_-
190305_snm3Cseq_hs_21yr_BA10_UMB5577_1_UMB5577_2_G6_AD002_indexed	0.0968204	26.2311	2.08713	6.15475	Exc_L2-4_RORB	Exc_L2-4_RORB_-
190305_snm3Cseq_hs_21yr_BA10_UMB5577_1_UMB5577_2_G6_AD004_indexed	1.18748	-20.8913	17.2785	5.66358	NonN_Micro-Endo_TYROBP	NonN_Micro-Endo_TYROBP_CSF1R
190305_snm3Cseq_hs_21yr_BA10_UMB5577_1_UMB5577_2_G6_AD007_indexed	-31.2251	12.7897	-3.1393	2.948	Exc_L1-3_CUX2	Exc_L1-3_CUX2_SLC35F3
190305_snm3Cseq_hs_21yr_BA10_UMB5577_1_UMB5577_2_G6_AD008_indexed	15.4914	-30.0563	39.425	9.66929	Inh_MGE_B3GAT2	Inh_MGE_B3GAT2_PDE4B
190305_snm3Cseq_hs_21yr_BA10_UMB5577_1_UMB5577_2_G6_AD010_indexed	8.32272	-12.1359	17.2749	30.495	Exc_L4-5_TOX	Exc_L4-5_TOX_-
190305_snm3Cseq_hs_21yr_BA10_UMB5577_1_UMB5577_2_G7_AD001_indexed	-5.5758	27.6727	1.63422	5.54205	Exc_L1-3_CUX2	Exc_L1-3_CUX2_NYAP2
190305_snm3Cseq_hs_21yr_BA10_UMB5577_1_UMB5577_2_G7_AD002_indexed	-0.585875	-48.612	37.8625	5.08574	Inh_MGE_PVALB	Inh_MGE_PVALB_UTRN
190305_snm3Cseq_hs_21yr_BA10_UMB5577_1_UMB5577_2_G7_AD004_indexed	45.4087	-8.94877	5.92408	22.6653	Exc_L4-5_FOXP2	Exc_L4-5_FOXP2_-
190305_snm3Cseq_hs_21yr_BA10_UMB5577_1_UMB5577_2_G7_AD006_indexed	23.7449	-14.9385	3.40912	18.5188	Exc_L4_PLCH1	Exc_L4_PLCH1_ARHGAP15
190305_snm3Cseq_hs_21yr_BA10_UMB5577_1_UMB5577_2_G7_AD007_indexed	-33.5081	17.514	-2.37992	2.68701	Exc_L1-3_CUX2	Exc_L1-3_CUX2_SLC35F3
190305_snm3Cseq_hs_21yr_BA10_UMB5577_1_UMB5577_2_G7_AD008_indexed	-21.7686	-36.8221	29.0271	14.1677	NonN_Oligo_MBP	NonN_Oligo_MBP_AGAP1
190305_snm3Cseq_hs_21yr_BA10_UMB5577_1_UMB5577_2_G7_AD010_indexed	-34.6825	14.9104	-2.73118	2.1621	Exc_L1-3_CUX2	Exc_L1-3_CUX2_SLC35F3
190305_snm3Cseq_hs_21yr_BA10_UMB5577_1_UMB5577_2_G7_AD012_indexed	2.09847	-21.7236	17.1734	5.11981	NonN_Micro-Endo_TYROBP	NonN_Micro-Endo_TYROBP_CSF1R
190305_snm3Cseq_hs_21yr_BA10_UMB5577_1_UMB5577_2_G8_AD001_indexed	-17.0316	8.16503	-0.00626636	5.81988	Exc_L1-3_CUX2	Exc_L1-3_CUX2_NYAP2
190305_snm3Cseq_hs_21yr_BA10_UMB5577_1_UMB5577_2_G8_AD004_indexed	-20.5806	-28.5048	27.0521	13.5301	NonN_Oligo_MBP	NonN_Oligo_MBP_MOBP
190305_snm3Cseq_hs_21yr_BA10_UMB5577_1_UMB5577_2_G8_AD006_indexed	35.7873	18.6506	30.4493	-11.2618	Inh_CGE_NDNF	Inh_CGE_NDNF_NXPH1
190305_snm3Cseq_hs_21yr_BA10_UMB5577_1_UMB5577_2_G8_AD007_indexed	8.54452	53.1784	28.3213	4.78641	NonN_Astro_FGF3R	NonN_Astro_FGF3R_CABLES1
190305_snm3Cseq_hs_21yr_BA10_UMB5577_1_UMB5577_2_G8_AD010_indexed	0.0664344	20.7454	0.959368	8.27499	Exc_L2-4_RORB	Exc_L2-4_RORB_-
190305_snm3Cseq_hs_21yr_BA10_UMB5577_1_UMB5577_2_G8_AD012_indexed	-0.491842	21.5003	1.03141	7.61036	Exc_L2-4_RORB	Exc_L2-4_RORB_-
190305_snm3Cseq_hs_21yr_BA10_UMB5577_1_UMB5577_2_G9_AD002_indexed	-14.2153	-11.0857	28.7596	-5.93485	Inh_MGE_CALB1	Inh_MGE_CALB1_ME3
190305_snm3Cseq_hs_21yr_BA10_UMB5577_1_UMB5577_2_G9_AD004_indexed	-24.3976	-30.804	27.1652	12.8693	NonN_Oligo_MBP	NonN_Oligo_MBP_AGAP1
190305_snm3Cseq_hs_21yr_BA10_UMB5577_1_UMB5577_2_G9_AD006_indexed	-22.0845	-28.2059	26.7572	12.9875	NonN_Oligo_MBP	NonN_Oligo_MBP_AGAP1
190305_snm3Cseq_hs_21yr_BA10_UMB5577_1_UMB5577_2_G9_AD007_indexed	4.13115	-25.0909	17.8628	4.67744	NonN_Micro-Endo_TYROBP	NonN_Micro-Endo_TYROBP_CSF1R
190305_snm3Cseq_hs_21yr_BA10_UMB5577_1_UMB5577_2_G9_AD010_indexed	2.10673	-48.927	36.79	4.87646	Inh_MGE_PVALB	Inh_MGE_PVALB_DISC1
190305_snm3Cseq_hs_21yr_BA10_UMB5577_1_UMB5577_2_G9_AD012_indexed	35.4723	28.1716	24.072	-13.2045	Inh_CGE_LAMP5	Inh_CGE_LAMP5_CLSTN2
190305_snm3Cseq_hs_21yr_BA10_UMB5577_1_UMB5577_2_H10_AD001_indexed	-20.6517	-21.7568	24.4161	12.5608	NonN_Oligo_MBP	NonN_Oligo_MBP_AGAP1
190305_snm3Cseq_hs_21yr_BA10_UMB5577_1_UMB5577_2_H10_AD002_indexed	8.20838	51.0548	27.9295	5.21447	NonN_Astro_FGF3R	NonN_Astro_FGF3R_CABLES1
190305_snm3Cseq_hs_21yr_BA10_UMB5577_1_UMB5577_2_H10_AD006_indexed	8.0251	46.5584	26.7278	5.46073	NonN_Astro_FGF3R	NonN_Astro_FGF3R_CABLES1
190305_snm3Cseq_hs_21yr_BA10_UMB5577_1_UMB5577_2_H10_AD007_indexed	12.7357	42.6809	25.7609	5.49072	NonN_Astro_FGF3R	NonN_Astro_FGF3R_CABLES1
190305_snm3Cseq_hs_21yr_BA10_UMB5577_1_UMB5577_2_H10_AD008_indexed	12.1224	40.8309	25.2652	5.56509	NonN_Astro_FGF3R	NonN_Astro_FGF3R_CABLES1
190305_snm3Cseq_hs_21yr_BA10_UMB5577_1_UMB5577_2_H10_AD012_indexed	21.3158	-50.9898	34.2947	9.69177	Inh_MGE_CALB1	Inh_MGE_CALB1_ME3
190305_snm3Cseq_hs_21yr_BA10_UMB5577_1_UMB5577_2_H11_AD001_indexed	20.9167	-53.5901	33.7067	9.06016	Inh_MGE_CALB1	Inh_MGE_CALB1_ME3
190305_snm3Cseq_hs_21yr_BA10_UMB5577_1_UMB5577_2_H11_AD002_indexed	42.7968	4.85223	30.9133	-6.58479	Inh_CGE_VIP	Inh_CGE_VIP_SORCS1
190305_snm3Cseq_hs_21yr_BA10_UMB5577_1_UMB5577_2_H11_AD004_indexed	9.32114	48.8021	27.4337	5.30556	NonN_Astro_FGF3R	NonN_Astro_FGF3R_CABLES1
190305_snm3Cseq_hs_21yr_BA10_UMB5577_1_UMB5577_2_H11_AD006_indexed	24.2368	40.2905	16.9611	-13.8781	Inh_MGE_UNC5B	Inh_MGE_UNC5B_DCLK1
190305_snm3Cseq_hs_21yr_BA10_UMB5577_1_UMB5577_2_H11_AD007_indexed	21.3393	-54.0362	33.9553	8.74107	Inh_MGE_CALB1	Inh_MGE_CALB1_ME3
190305_snm3Cseq_hs_21yr_BA10_UMB5577_1_UMB5577_2_H11_AD008_indexed	9.66064	53.4171	28.0841	4.73826	NonN_Astro_FGF3R	NonN_Astro_FGF3R_CABLES1
190305_snm3Cseq_hs_21yr_BA10_UMB5577_1_UMB5577_2_H11_AD010_indexed	1.81798	-17.7776	16.3596	6.55929	NonN_Micro-Endo_TYROBP	NonN_Micro-Endo_TYROBP_MSI2
190305_snm3Cseq_hs_21yr_BA10_UMB5577_1_UMB5577_2_H11_AD012_indexed	7.94559	54.7396	28.5915	4.22324	NonN_Astro_FGF3R	NonN_Astro_FGF3R_CABLES1
190305_snm3Cseq_hs_21yr_BA10_UMB5577_1_UMB5577_2_H12_AD001_indexed	2.4532	-20.9807	17.5024	5.56478	NonN_Micro-Endo_TYROBP	NonN_Micro-Endo_TYROBP_CSF1R
190305_snm3Cseq_hs_21yr_BA10_UMB5577_1_UMB5577_2_H12_AD002_indexed	2.22169	-19.5877	17.1041	5.70935	NonN_Micro-Endo_TYROBP	NonN_Micro-Endo_TYROBP_CSF1R
190305_snm3Cseq_hs_21yr_BA10_UMB5577_1_UMB5577_2_H12_AD004_indexed	-21.7759	-27.2783	26.2759	13.2303	NonN_Oligo_MBP	NonN_Oligo_MBP_AGAP1
190305_snm3Cseq_hs_21yr_BA10_UMB5577_1_UMB5577_2_H12_AD006_indexed	9.39904	48.7587	27.5158	5.12294	NonN_Astro_FGF3R	NonN_Astro_FGF3R_CABLES1
190305_snm3Cseq_hs_21yr_BA10_UMB5577_1_UMB5577_2_H12_AD007_indexed	-23.3911	-31.3193	27.4005	13.3471	NonN_Oligo_MBP	NonN_Oligo_MBP_AGAP1
190305_snm3Cseq_hs_21yr_BA10_UMB5577_1_UMB5577_2_H12_AD008_indexed	12.0312	42.8737	25.7603	5.55139	NonN_Astro_FGF3R	NonN_Astro_FGF3R_GFAP
190305_snm3Cseq_hs_21yr_BA10_UMB5577_1_UMB5577_2_H12_AD010_indexed	9.24146	48.3452	27.4323	5.32298	NonN_Astro_FGF3R	NonN_Astro_FGF3R_CABLES1
190305_snm3Cseq_hs_21yr_BA10_UMB5577_1_UMB5577_2_H12_AD012_indexed	-3.2002	-13.3904	15.9943	6.94619	NonN_Micro-Endo_TYROBP	NonN_Micro-Endo_TYROBP_MSI2
190305_snm3Cseq_hs_21yr_BA10_UMB5577_1_UMB5577_2_H1_AD001_indexed	-32.4345	9.45084	-2.95051	3.03111	Exc_L1-3_CUX2	Exc_L1-3_CUX2_SLC35F3
190305_snm3Cseq_hs_21yr_BA10_UMB5577_1_UMB5577_2_H1_AD002_indexed	1.76121	-46.7668	37.5589	5.43535	Inh_MGE_PVALB	Inh_MGE_PVALB_SULF1
190305_snm3Cseq_hs_21yr_BA10_UMB5577_1_UMB5577_2_H1_AD006_indexed	-3.59808	-13.8842	15.5372	7.07072	NonN_Micro-Endo_TYROBP	NonN_Micro-Endo_TYROBP_MSI2
190305_snm3Cseq_hs_21yr_BA10_UMB5577_1_UMB5577_2_H1_AD010_indexed	6.31604	18.3885	1.9434	9.28644	Exc_L2-4_RORB	Exc_L2-4_RORB_-
190305_snm3Cseq_hs_21yr_BA10_UMB5577_1_UMB5577_2_H1_AD012_indexed	-21.3716	-14.5554	23.4436	11.6579	NonN_Oligo_MBP	NonN_Oligo_MBP_VAC14
190305_snm3Cseq_hs_21yr_BA10_UMB5577_1_UMB5577_2_H2_AD001_indexed	18.2395	-31.2477	39.6679	10.1638	Inh_MGE_B3GAT2	Inh_MGE_B3GAT2_CHST11
190305_snm3Cseq_hs_21yr_BA10_UMB5577_1_UMB5577_2_H2_AD002_indexed	2.21317	-21.1183	17.6536	5.85807	NonN_Micro-Endo_TYROBP	NonN_Micro-Endo_TYROBP_CSF1R
190305_snm3Cseq_hs_21yr_BA10_UMB5577_1_UMB5577_2_H2_AD004_indexed	-23.0111	-30.7467	27.3465	13.3402	NonN_Oligo_MBP	NonN_Oligo_MBP_AGAP1
190305_snm3Cseq_hs_21yr_BA10_UMB5577_1_UMB5577_2_H2_AD007_indexed	-22.0658	-14.3019	23.4444	11.3854	NonN_Oligo_MBP	NonN_Oligo_MBP_VAC14
190305_snm3Cseq_hs_21yr_BA10_UMB5577_1_UMB5577_2_H2_AD010_indexed	9.38176	50.6541	27.7698	5.23944	NonN_Astro_FGF3R	NonN_Astro_FGF3R_CABLES1
190305_snm3Cseq_hs_21yr_BA10_UMB5577_1_UMB5577_2_H2_AD012_indexed	50.9851	-10.8843	5.96124	24.3536	Exc_L4-5_FOXP2	Exc_L4-5_FOXP2_-
190305_snm3Cseq_hs_21yr_BA10_UMB5577_1_UMB5577_2_H3_AD004_indexed	-22.0404	-39.6055	30.0047	14.0382	NonN_Oligo_MBP	NonN_Oligo_MBP_MOBP
190305_snm3Cseq_hs_21yr_BA10_UMB5577_1_UMB5577_2_H3_AD008_indexed	8.96755	53.5649	28.3549	4.58064	NonN_Astro_FGF3R	NonN_Astro_FGF3R_CABLES1
190305_snm3Cseq_hs_21yr_BA10_UMB5577_1_UMB5577_2_H3_AD010_indexed	21.1887	-53.8402	33.9901	8.79337	Inh_MGE_CALB1	Inh_MGE_CALB1_ME3
190305_snm3Cseq_hs_21yr_BA10_UMB5577_1_UMB5577_2_H3_AD012_indexed	-0.817328	-13.5974	15.9805	6.49791	NonN_Micro-Endo_TYROBP	NonN_Micro-Endo_TYROBP_CSF1R
190305_snm3Cseq_hs_21yr_BA10_UMB5577_1_UMB5577_2_H4_AD001_indexed	10.2331	38.9117	24.4497	5.74594	NonN_Astro_FGF3R	NonN_Astro_FGF3R_CABLES1
190305_snm3Cseq_hs_21yr_BA10_UMB5577_1_UMB5577_2_H4_AD002_indexed	9.88606	51.2687	27.5667	4.83848	NonN_Astro_FGF3R	NonN_Astro_FGF3R_CABLES1
190305_snm3Cseq_hs_21yr_BA10_UMB5577_1_UMB5577_2_H4_AD004_indexed	3.92338	-24.6089	17.8787	4.8819	NonN_Micro-Endo_TYROBP	NonN_Micro-Endo_TYROBP_CSF1R
190305_snm3Cseq_hs_21yr_BA10_UMB5577_1_UMB5577_2_H4_AD006_indexed	-26.4369	24.2387	-0.695741	3.80832	Exc_L1-3_CUX2	Exc_L1-3_CUX2_NYAP2
190305_snm3Cseq_hs_21yr_BA10_UMB5577_1_UMB5577_2_H4_AD007_indexed	50.4359	-9.42695	5.797	23.7572	Exc_L4-5_FOXP2	Exc_L4-5_FOXP2_-
190305_snm3Cseq_hs_21yr_BA10_UMB5577_1_UMB5577_2_H4_AD008_indexed	-21.128	-20.1602	24.4298	12.1976	NonN_Oligo_MBP	NonN_Oligo_MBP_MOBP
190305_snm3Cseq_hs_21yr_BA10_UMB5577_1_UMB5577_2_H4_AD012_indexed	0.683948	19.9224	0.963852	8.41002	Exc_L2-4_RORB	Exc_L2-4_RORB_-
190305_snm3Cseq_hs_21yr_BA10_UMB5577_1_UMB5577_2_H5_AD001_indexed	11.3466	46.4533	26.5142	5.43134	NonN_Astro_FGF3R	NonN_Astro_FGF3R_CABLES1
190305_snm3Cseq_hs_21yr_BA10_UMB5577_1_UMB5577_2_H5_AD002_indexed	-21.499	-36.6615	29.0734	14.1831	NonN_Oligo_MBP	NonN_Oligo_MBP_MOBP
190305_snm3Cseq_hs_21yr_BA10_UMB5577_1_UMB5577_2_H5_AD004_indexed	-21.9538	-17.585	24.2823	11.8205	NonN_Oligo_MBP	NonN_Oligo_MBP_AGAP1
190305_snm3Cseq_hs_21yr_BA10_UMB5577_1_UMB5577_2_H5_AD007_indexed	-70.8352	8.44823	-3.05727	23.7243	Exc_L6_TLE4	Exc_L6_TLE4_ZNF385B
190305_snm3Cseq_hs_21yr_BA10_UMB5577_1_UMB5577_2_H5_AD008_indexed	9.50976	48.5	27.3968	5.20694	NonN_Astro_FGF3R	NonN_Astro_FGF3R_CABLES1
190305_snm3Cseq_hs_21yr_BA10_UMB5577_1_UMB5577_2_H5_AD010_indexed	-1.70454	-11.8809	15.6335	7.50473	NonN_Micro-Endo_TYROBP	NonN_Micro-Endo_TYROBP_SLC7A5
190305_snm3Cseq_hs_21yr_BA10_UMB5577_1_UMB5577_2_H6_AD002_indexed	1.52594	-18.1037	16.5709	6.33638	NonN_Micro-Endo_TYROBP	NonN_Micro-Endo_TYROBP_CSF1R
190305_snm3Cseq_hs_21yr_BA10_UMB5577_1_UMB5577_2_H6_AD004_indexed	-1.95436	5.53969	1.71409	10.4187	Exc_L2-4_RORB	Exc_L2-4_RORB_-
190305_snm3Cseq_hs_21yr_BA10_UMB5577_1_UMB5577_2_H6_AD006_indexed	-20.6505	-20.4716	24.3805	12.4607	NonN_Oligo_MBP	NonN_Oligo_MBP_AGAP1
190305_snm3Cseq_hs_21yr_BA10_UMB5577_1_UMB5577_2_H6_AD007_indexed	-1.28924	-21.8771	16.425	5.24057	NonN_Micro-Endo_TYROBP	NonN_Micro-Endo_TYROBP_C10orf11
190305_snm3Cseq_hs_21yr_BA10_UMB5577_1_UMB5577_2_H6_AD008_indexed	-21.5218	-26.2761	25.9237	12.8507	NonN_Oligo_MBP	NonN_Oligo_MBP_AGAP1
190305_snm3Cseq_hs_21yr_BA10_UMB5577_1_UMB5577_2_H6_AD010_indexed	-23.8225	-33.7085	27.6724	13.5892	NonN_Oligo_MBP	NonN_Oligo_MBP_AGAP1
190305_snm3Cseq_hs_21yr_BA10_UMB5577_1_UMB5577_2_H6_AD012_indexed	-22.5421	-39.1794	29.9371	13.8892	NonN_Oligo_MBP	NonN_Oligo_MBP_MOBP
190305_snm3Cseq_hs_21yr_BA10_UMB5577_1_UMB5577_2_H7_AD002_indexed	16.0919	3.29463	2.05838	13.0656	Exc_L2-4_RORB	Exc_L2-4_RORB_-
190305_snm3Cseq_hs_21yr_BA10_UMB5577_1_UMB5577_2_H7_AD004_indexed	43.9507	-9.86664	6.1684	22.3308	Exc_L4-5_FOXP2	Exc_L4-5_FOXP2_-
190305_snm3Cseq_hs_21yr_BA10_UMB5577_1_UMB5577_2_H7_AD008_indexed	9.58956	50.795	27.5649	4.99306	NonN_Astro_FGF3R	NonN_Astro_FGF3R_CABLES1
190305_snm3Cseq_hs_21yr_BA10_UMB5577_1_UMB5577_2_H7_AD012_indexed	20.6583	-54.2929	33.8256	8.57969	Inh_MGE_CALB1	Inh_MGE_CALB1_ME3
190305_snm3Cseq_hs_21yr_BA10_UMB5577_1_UMB5577_2_H8_AD002_indexed	-16.9064	12.8008	-0.926402	4.89386	Exc_L1-3_CUX2	Exc_L1-3_CUX2_NYAP2
190305_snm3Cseq_hs_21yr_BA10_UMB5577_1_UMB5577_2_H8_AD004_indexed	-20.5835	-25.2213	25.4909	12.7084	NonN_Oligo_MBP	NonN_Oligo_MBP_MOBP
190305_snm3Cseq_hs_21yr_BA10_UMB5577_1_UMB5577_2_H8_AD006_indexed	3.54323	-21.5745	17.7012	5.19276	NonN_Micro-Endo_TYROBP	NonN_Micro-Endo_TYROBP_CSF1R
190305_snm3Cseq_hs_21yr_BA10_UMB5577_1_UMB5577_2_H8_AD007_indexed	-8.53683	-6.88901	14.9059	9.21096	NonN_Micro-Endo_TYROBP	NonN_Micro-Endo_TYROBP_AHDC1
190305_snm3Cseq_hs_21yr_BA10_UMB5577_1_UMB5577_2_H8_AD010_indexed	1.50374	-16.7977	16.5405	6.00699	NonN_Micro-Endo_TYROBP	NonN_Micro-Endo_TYROBP_CSF1R
190305_snm3Cseq_hs_21yr_BA10_UMB5577_1_UMB5577_2_H8_AD012_indexed	-22.3228	-39.61	30.0732	13.8751	NonN_Oligo_MBP	NonN_Oligo_MBP_MOBP
190305_snm3Cseq_hs_21yr_BA10_UMB5577_1_UMB5577_2_H9_AD002_indexed	-19.695	10.1553	-1.83163	3.72945	Exc_L1-3_CUX2	Exc_L1-3_CUX2_SLC35F3
190305_snm3Cseq_hs_21yr_BA10_UMB5577_1_UMB5577_2_H9_AD004_indexed	2.49901	-20.849	17.6892	5.75061	NonN_Micro-Endo_TYROBP	NonN_Micro-Endo_TYROBP_CSF1R
190305_snm3Cseq_hs_21yr_BA10_UMB5577_1_UMB5577_2_H9_AD006_indexed	-21.6947	-39.338	29.7873	14.124	NonN_Oligo_MBP	NonN_Oligo_MBP_MOBP
190305_snm3Cseq_hs_21yr_BA10_UMB5577_1_UMB5577_2_H9_AD007_indexed	4.47208	-24.7949	17.856	5.02431	NonN_Micro-Endo_TYROBP	NonN_Micro-Endo_TYROBP_CSF1R
190305_snm3Cseq_hs_21yr_BA10_UMB5577_1_UMB5577_2_H9_AD008_indexed	22.2922	-49.8073	34.5858	10.1542	Inh_MGE_CALB1	Inh_MGE_CALB1_ME3
190305_snm3Cseq_hs_21yr_BA10_UMB5577_1_UMB5577_2_H9_AD010_indexed	-22.8316	25.9896	0.547493	3.99456	Exc_L1-3_CUX2	Exc_L1-3_CUX2_NYAP2
190305_snm3Cseq_hs_21yr_BA10_UMB5577_1_UMB5577_2_H9_AD012_indexed	31.0872	0.892186	27.8317	-5.03315	Inh_CGE_VIP	Inh_CGE_VIP_AFAP1L2
190305_snm3Cseq_hs_29yr_BA10_UMB5580_1_UMB5580_2_A10_AD001_indexed	-19.7816	-28.4691	26.9586	13.4813	NonN_Oligo_MBP	NonN_Oligo_MBP_MOBP
190305_snm3Cseq_hs_29yr_BA10_UMB5580_1_UMB5580_2_A10_AD002_indexed	-19.9942	-34.9964	28.5309	14.1664	NonN_Oligo_MBP	NonN_Oligo_MBP_MOBP
190305_snm3Cseq_hs_29yr_BA10_UMB5580_1_UMB5580_2_A10_AD004_indexed	-22.0143	-23.6215	25.3769	12.1932	NonN_Oligo_MBP	NonN_Oligo_MBP_AGAP1
190305_snm3Cseq_hs_29yr_BA10_UMB5580_1_UMB5580_2_A10_AD007_indexed	-19.1975	-34.5073	28.1561	14.4854	NonN_Oligo_MBP	NonN_Oligo_MBP_MOBP
190305_snm3Cseq_hs_29yr_BA10_UMB5580_1_UMB5580_2_A10_AD008_indexed	-20.3361	-25.9984	26.0033	12.9691	NonN_Oligo_MBP	NonN_Oligo_MBP_MOBP
190305_snm3Cseq_hs_29yr_BA10_UMB5580_1_UMB5580_2_A10_AD012_indexed	-22.3657	-25.3649	26.163	12.6597	NonN_Oligo_MBP	NonN_Oligo_MBP_AGAP1
190305_snm3Cseq_hs_29yr_BA10_UMB5580_1_UMB5580_2_A11_AD001_indexed	-24.1149	-14.4926	23.4672	11.3772	NonN_Oligo_MBP	NonN_Oligo_MBP_AGAP1
190305_snm3Cseq_hs_29yr_BA10_UMB5580_1_UMB5580_2_A11_AD004_indexed	-19.1029	-35.3828	28.3918	14.6044	NonN_Oligo_MBP	NonN_Oligo_MBP_MOBP
190305_snm3Cseq_hs_29yr_BA10_UMB5580_1_UMB5580_2_A11_AD007_indexed	-4.18193	-9.82046	15.9352	8.03231	NonN_Micro-Endo_TYROBP	NonN_Micro-Endo_TYROBP_PDGFRB
190305_snm3Cseq_hs_29yr_BA10_UMB5580_1_UMB5580_2_A11_AD008_indexed	9.42635	53.76	28.3644	4.60017	NonN_Astro_FGF3R	NonN_Astro_FGF3R_CABLES1
190305_snm3Cseq_hs_29yr_BA10_UMB5580_1_UMB5580_2_A11_AD010_indexed	-19.2311	-27.1526	26.5988	13.3545	NonN_Oligo_MBP	NonN_Oligo_MBP_MOBP
190305_snm3Cseq_hs_29yr_BA10_UMB5580_1_UMB5580_2_A12_AD001_indexed	-1.32045	-21.4827	16.4923	5.51464	NonN_Micro-Endo_TYROBP	NonN_Micro-Endo_TYROBP_CSF1R
190305_snm3Cseq_hs_29yr_BA10_UMB5580_1_UMB5580_2_A12_AD002_indexed	-23.0667	-30.4502	27.1428	13.2676	NonN_Oligo_MBP	NonN_Oligo_MBP_AGAP1
190305_snm3Cseq_hs_29yr_BA10_UMB5580_1_UMB5580_2_A12_AD004_indexed	-22.8777	-27.3787	26.4027	12.9988	NonN_Oligo_MBP	NonN_Oligo_MBP_AGAP1
190305_snm3Cseq_hs_29yr_BA10_UMB5580_1_UMB5580_2_A12_AD006_indexed	13.6086	40.1313	24.7667	6.15429	NonN_Astro_FGF3R	NonN_Astro_FGF3R_CABLES1
190305_snm3Cseq_hs_29yr_BA10_UMB5580_1_UMB5580_2_A12_AD007_indexed	9.19858	51.581	27.8966	4.9541	NonN_Astro_FGF3R	NonN_Astro_FGF3R_CABLES1
190305_snm3Cseq_hs_29yr_BA10_UMB5580_1_UMB5580_2_A12_AD008_indexed	-21.0989	-19.615	24.8417	12.4184	NonN_Oligo_MBP	NonN_Oligo_MBP_AGAP1
190305_snm3Cseq_hs_29yr_BA10_UMB5580_1_UMB5580_2_A12_AD010_indexed	-0.50005	-18.7304	16.5455	6.10303	NonN_Micro-Endo_TYROBP	NonN_Micro-Endo_TYROBP_CSF1R
190305_snm3Cseq_hs_29yr_BA10_UMB5580_1_UMB5580_2_A12_AD012_indexed	-19.582	-32.1444	27.7566	14.0264	NonN_Oligo_MBP	NonN_Oligo_MBP_MOBP
190305_snm3Cseq_hs_29yr_BA10_UMB5580_1_UMB5580_2_A1_AD001_indexed	3.34877	-20.418	17.373	5.37405	NonN_Micro-Endo_TYROBP	NonN_Micro-Endo_TYROBP_CSF1R
190305_snm3Cseq_hs_29yr_BA10_UMB5580_1_UMB5580_2_A1_AD006_indexed	-19.4596	-33.9235	27.8732	14.3181	NonN_Oligo_MBP	NonN_Oligo_MBP_MOBP
190305_snm3Cseq_hs_29yr_BA10_UMB5580_1_UMB5580_2_A1_AD007_indexed	43.6253	4.19985	30.7581	-6.66146	Inh_CGE_VIP	Inh_CGE_VIP_SORCS1
190305_snm3Cseq_hs_29yr_BA10_UMB5580_1_UMB5580_2_A1_AD010_indexed	-21.6693	-26.5941	26.0002	13.0658	NonN_Oligo_MBP	NonN_Oligo_MBP_AGAP1
190305_snm3Cseq_hs_29yr_BA10_UMB5580_1_UMB5580_2_A1_AD012_indexed	-19.6105	-35.856	28.6393	14.2129	NonN_Oligo_MBP	NonN_Oligo_MBP_MOBP
190305_snm3Cseq_hs_29yr_BA10_UMB5580_1_UMB5580_2_A2_AD001_indexed	9.25964	52.1524	27.7572	4.70166	NonN_Astro_FGF3R	NonN_Astro_FGF3R_CABLES1
190305_snm3Cseq_hs_29yr_BA10_UMB5580_1_UMB5580_2_A2_AD002_indexed	-20.4497	-32.7947	27.7763	14.0076	NonN_Oligo_MBP	NonN_Oligo_MBP_MOBP
190305_snm3Cseq_hs_29yr_BA10_UMB5580_1_UMB5580_2_A2_AD007_indexed	-20.5546	-34.1421	28.2544	14.2239	NonN_Oligo_MBP	NonN_Oligo_MBP_MOBP
190305_snm3Cseq_hs_29yr_BA10_UMB5580_1_UMB5580_2_A2_AD008_indexed	3.61225	-25.7126	17.9068	4.62008	NonN_Micro-Endo_TYROBP	NonN_Micro-Endo_TYROBP_CSF1R
190305_snm3Cseq_hs_29yr_BA10_UMB5580_1_UMB5580_2_A2_AD010_indexed	-19.7437	-35.3999	28.6454	14.4512	NonN_Oligo_MBP	NonN_Oligo_MBP_MOBP
190305_snm3Cseq_hs_29yr_BA10_UMB5580_1_UMB5580_2_A3_AD002_indexed	23.5924	-38.6382	37.7977	11.2091	Inh_MGE_CALB1	Inh_MGE_CALB1_PCDH9
190305_snm3Cseq_hs_29yr_BA10_UMB5580_1_UMB5580_2_A3_AD004_indexed	8.88859	54.1741	28.5683	4.40315	NonN_Astro_FGF3R	NonN_Astro_FGF3R_CABLES1
190305_snm3Cseq_hs_29yr_BA10_UMB5580_1_UMB5580_2_A3_AD008_indexed	-22.1163	-24.7741	25.9568	12.2098	NonN_Oligo_MBP	NonN_Oligo_MBP_AGAP1
190305_snm3Cseq_hs_29yr_BA10_UMB5580_1_UMB5580_2_A3_AD010_indexed	-20.234	-25.378	25.7936	12.6978	NonN_Oligo_MBP	NonN_Oligo_MBP_MOBP
190305_snm3Cseq_hs_29yr_BA10_UMB5580_1_UMB5580_2_A3_AD012_indexed	-18.8269	-34.9966	28.2802	14.3132	NonN_Oligo_MBP	NonN_Oligo_MBP_AGAP1
190305_snm3Cseq_hs_29yr_BA10_UMB5580_1_UMB5580_2_A4_AD001_indexed	8.79857	51.2579	27.9717	5.0118	NonN_Astro_FGF3R	NonN_Astro_FGF3R_CABLES1
190305_snm3Cseq_hs_29yr_BA10_UMB5580_1_UMB5580_2_A4_AD002_indexed	-22.4825	-39.5779	29.9822	13.8865	NonN_Oligo_MBP	NonN_Oligo_MBP_MOBP
190305_snm3Cseq_hs_29yr_BA10_UMB5580_1_UMB5580_2_A4_AD004_indexed	42.2796	5.90988	31.2859	-7.29601	Inh_CGE_VIP	Inh_CGE_VIP_ASTN2
190305_snm3Cseq_hs_29yr_BA10_UMB5580_1_UMB5580_2_A4_AD008_indexed	-0.330179	-24.217	16.6611	4.79024	NonN_Micro-Endo_TYROBP	NonN_Micro-Endo_TYROBP_CSF1R
190305_snm3Cseq_hs_29yr_BA10_UMB5580_1_UMB5580_2_A4_AD010_indexed	8.4123	51.7994	28.1787	5.04555	NonN_Astro_FGF3R	NonN_Astro_FGF3R_CABLES1
190305_snm3Cseq_hs_29yr_BA10_UMB5580_1_UMB5580_2_A4_AD012_indexed	-22.3484	-27.0921	26.2974	13.1665	NonN_Oligo_MBP	NonN_Oligo_MBP_AGAP1
190305_snm3Cseq_hs_29yr_BA10_UMB5580_1_UMB5580_2_A5_AD004_indexed	-51.329	0.570575	17.0413	25.9152	Exc_L5-6_PDZRN4	Exc_L5-6_PDZRN4_WWC2
190305_snm3Cseq_hs_29yr_BA10_UMB5580_1_UMB5580_2_A5_AD006_indexed	-19.6103	-31.8317	27.5897	14.1042	NonN_Oligo_MBP	NonN_Oligo_MBP_MOBP
190305_snm3Cseq_hs_29yr_BA10_UMB5580_1_UMB5580_2_A5_AD007_indexed	-0.84983	-25.0906	16.4452	4.85195	NonN_Micro-Endo_TYROBP	NonN_Micro-Endo_TYROBP_CSF1R
190305_snm3Cseq_hs_29yr_BA10_UMB5580_1_UMB5580_2_A5_AD008_indexed	-20.5054	-27.664	26.5462	13.3412	NonN_Oligo_MBP	NonN_Oligo_MBP_MOBP
190305_snm3Cseq_hs_29yr_BA10_UMB5580_1_UMB5580_2_A6_AD002_indexed	8.16552	52.6052	28.4097	4.9868	NonN_Astro_FGF3R	NonN_Astro_FGF3R_CABLES1
190305_snm3Cseq_hs_29yr_BA10_UMB5580_1_UMB5580_2_A6_AD006_indexed	-20.1779	-34.6353	28.3697	14.224	NonN_Oligo_MBP	NonN_Oligo_MBP_MOBP
190305_snm3Cseq_hs_29yr_BA10_UMB5580_1_UMB5580_2_A6_AD008_indexed	-19.3127	-32.5971	27.8843	14.196	NonN_Oligo_MBP	NonN_Oligo_MBP_MOBP
190305_snm3Cseq_hs_29yr_BA10_UMB5580_1_UMB5580_2_A7_AD001_indexed	-35.4114	13.5259	-3.23178	1.83605	Exc_L1-3_CUX2	Exc_L1-3_CUX2_SLC35F3
190305_snm3Cseq_hs_29yr_BA10_UMB5580_1_UMB5580_2_A7_AD002_indexed	-19.6226	-33.7263	27.5865	14.3187	NonN_Oligo_MBP	NonN_Oligo_MBP_MOBP
190305_snm3Cseq_hs_29yr_BA10_UMB5580_1_UMB5580_2_A7_AD004_indexed	-19.3519	-35.605	28.5644	14.5572	NonN_Oligo_MBP	NonN_Oligo_MBP_MOBP
190305_snm3Cseq_hs_29yr_BA10_UMB5580_1_UMB5580_2_A7_AD006_indexed	7.97157	53.698	28.3573	4.48005	NonN_Astro_FGF3R	NonN_Astro_FGF3R_CABLES1
190305_snm3Cseq_hs_29yr_BA10_UMB5580_1_UMB5580_2_A7_AD007_indexed	23.7016	-46.2908	35.4999	10.9173	Inh_MGE_CALB1	Inh_MGE_CALB1_HS3ST5
190305_snm3Cseq_hs_29yr_BA10_UMB5580_1_UMB5580_2_A7_AD008_indexed	39.3867	2.81741	30.2505	-6.02439	Inh_CGE_VIP	Inh_CGE_VIP_SORCS1
190305_snm3Cseq_hs_29yr_BA10_UMB5580_1_UMB5580_2_A8_AD002_indexed	-20.0849	-37.2113	29.162	14.3688	NonN_Oligo_MBP	NonN_Oligo_MBP_MOBP
190305_snm3Cseq_hs_29yr_BA10_UMB5580_1_UMB5580_2_A8_AD004_indexed	4.16386	-25.3408	17.6083	4.33558	NonN_Micro-Endo_TYROBP	NonN_Micro-Endo_TYROBP_CSF1R
190305_snm3Cseq_hs_29yr_BA10_UMB5580_1_UMB5580_2_A8_AD006_indexed	-36.0051	14.4351	-2.83808	1.76977	Exc_L1-3_CUX2	Exc_L1-3_CUX2_SLC35F3
190305_snm3Cseq_hs_29yr_BA10_UMB5580_1_UMB5580_2_A8_AD007_indexed	-1.97199	-47.3408	38.5547	4.55017	Inh_MGE_PVALB	Inh_MGE_PVALB_SULF1
190305_snm3Cseq_hs_29yr_BA10_UMB5580_1_UMB5580_2_A8_AD008_indexed	-20.1059	-32.8998	27.5634	14.1672	NonN_Oligo_MBP	NonN_Oligo_MBP_MOBP
190305_snm3Cseq_hs_29yr_BA10_UMB5580_1_UMB5580_2_A8_AD012_indexed	2.23233	-44.3522	38.257	6.3005	Inh_MGE_PVALB	Inh_MGE_PVALB_KIRREL
190305_snm3Cseq_hs_29yr_BA10_UMB5580_1_UMB5580_2_A9_AD001_indexed	-20.3668	-35.8945	28.6822	14.1293	NonN_Oligo_MBP	NonN_Oligo_MBP_MOBP
190305_snm3Cseq_hs_29yr_BA10_UMB5580_1_UMB5580_2_A9_AD002_indexed	-22.7345	-33.184	28.4203	13.7276	NonN_Oligo_MBP	NonN_Oligo_MBP_AGAP1
190305_snm3Cseq_hs_29yr_BA10_UMB5580_1_UMB5580_2_A9_AD004_indexed	-25.5991	-15.3644	24.3511	11.9142	NonN_Oligo_MBP	NonN_Oligo_MBP_VAC14
190305_snm3Cseq_hs_29yr_BA10_UMB5580_1_UMB5580_2_A9_AD006_indexed	-18.7808	-34.429	27.9567	14.2843	NonN_Oligo_MBP	NonN_Oligo_MBP_MOBP
190305_snm3Cseq_hs_29yr_BA10_UMB5580_1_UMB5580_2_A9_AD007_indexed	-20.6169	-38.2894	29.505	14.1597	NonN_Oligo_MBP	NonN_Oligo_MBP_MOBP
190305_snm3Cseq_hs_29yr_BA10_UMB5580_1_UMB5580_2_A9_AD010_indexed	-22.481	-13.4045	22.8379	11.1831	NonN_Oligo_MBP	NonN_Oligo_MBP_VAC14
190305_snm3Cseq_hs_29yr_BA10_UMB5580_1_UMB5580_2_B10_AD004_indexed	-24.3671	-30.2225	26.7273	12.7928	NonN_Oligo_MBP	NonN_Oligo_MBP_AGAP1
190305_snm3Cseq_hs_29yr_BA10_UMB5580_1_UMB5580_2_B10_AD006_indexed	-34.9976	16.1913	-2.45643	2.187	Exc_L1-3_CUX2	Exc_L1-3_CUX2_SLC35F3
190305_snm3Cseq_hs_29yr_BA10_UMB5580_1_UMB5580_2_B10_AD007_indexed	-19.7477	-25.4308	25.7538	12.741	NonN_Oligo_MBP	NonN_Oligo_MBP_MOBP
190305_snm3Cseq_hs_29yr_BA10_UMB5580_1_UMB5580_2_B10_AD008_indexed	-19.4283	-26.506	26.0978	13.1505	NonN_Oligo_MBP	NonN_Oligo_MBP_MOBP
190305_snm3Cseq_hs_29yr_BA10_UMB5580_1_UMB5580_2_B10_AD010_indexed	-22.5716	-13.5087	23.0384	11.275	NonN_Oligo_MBP	NonN_Oligo_MBP_MOBP
190305_snm3Cseq_hs_29yr_BA10_UMB5580_1_UMB5580_2_B11_AD001_indexed	-20.7189	-24.1351	25.075	12.3097	NonN_Oligo_MBP	NonN_Oligo_MBP_MOBP
190305_snm3Cseq_hs_29yr_BA10_UMB5580_1_UMB5580_2_B11_AD004_indexed	1.29216	-28.995	16.6554	3.84929	NonN_Micro-Endo_TYROBP	NonN_Micro-Endo_TYROBP_CSF1R
190305_snm3Cseq_hs_29yr_BA10_UMB5580_1_UMB5580_2_B11_AD006_indexed	-2.95979	-10.6519	16.258	7.54754	NonN_Micro-Endo_TYROBP	NonN_Micro-Endo_TYROBP_SLC7A5
190305_snm3Cseq_hs_29yr_BA10_UMB5580_1_UMB5580_2_B11_AD007_indexed	3.23552	-21.7567	17.8523	5.40938	NonN_Micro-Endo_TYROBP	NonN_Micro-Endo_TYROBP_CSF1R
190305_snm3Cseq_hs_29yr_BA10_UMB5580_1_UMB5580_2_B11_AD012_indexed	-19.5331	-33.5557	27.9518	14.2686	NonN_Oligo_MBP	NonN_Oligo_MBP_MOBP
190305_snm3Cseq_hs_29yr_BA10_UMB5580_1_UMB5580_2_B12_AD002_indexed	-23.1298	-14.9735	23.419	11.1232	NonN_Oligo_MBP	NonN_Oligo_MBP_AGAP1
190305_snm3Cseq_hs_29yr_BA10_UMB5580_1_UMB5580_2_B12_AD004_indexed	2.72664	-21.8451	17.3628	5.12475	NonN_Micro-Endo_TYROBP	NonN_Micro-Endo_TYROBP_CSF1R
190305_snm3Cseq_hs_29yr_BA10_UMB5580_1_UMB5580_2_B12_AD007_indexed	-19.8033	-34.5941	28.4614	14.482	NonN_Oligo_MBP	NonN_Oligo_MBP_MOBP
190305_snm3Cseq_hs_29yr_BA10_UMB5580_1_UMB5580_2_B12_AD008_indexed	-21.608	-16.5597	24.3064	11.6493	NonN_Oligo_MBP	NonN_Oligo_MBP_MOBP
190305_snm3Cseq_hs_29yr_BA10_UMB5580_1_UMB5580_2_B12_AD010_indexed	1.5249	-22.8171	17.2382	5.21652	NonN_Micro-Endo_TYROBP	NonN_Micro-Endo_TYROBP_CSF1R
190305_snm3Cseq_hs_29yr_BA10_UMB5580_1_UMB5580_2_B12_AD012_indexed	-21.6775	-23.7749	25.3282	12.3473	NonN_Oligo_MBP	NonN_Oligo_MBP_AGAP1
190305_snm3Cseq_hs_29yr_BA10_UMB5580_1_UMB5580_2_B1_AD001_indexed	-21.6989	-27.4045	26.6872	13.2002	NonN_Oligo_MBP	NonN_Oligo_MBP_AGAP1
190305_snm3Cseq_hs_29yr_BA10_UMB5580_1_UMB5580_2_B1_AD004_indexed	4.08269	-25.2836	17.7945	4.73006	NonN_Micro-Endo_TYROBP	NonN_Micro-Endo_TYROBP_CSF1R
190305_snm3Cseq_hs_29yr_BA10_UMB5580_1_UMB5580_2_B1_AD006_indexed	-68.5423	1.94745	-4.97953	24.3104	Exc_L6_TLE4	Exc_L6_TLE4_SCUBE1
190305_snm3Cseq_hs_29yr_BA10_UMB5580_1_UMB5580_2_B1_AD008_indexed	-22.4417	-13.055	22.9062	11.18	NonN_Oligo_MBP	NonN_Oligo_MBP_VAC14
190305_snm3Cseq_hs_29yr_BA10_UMB5580_1_UMB5580_2_B1_AD010_indexed	-21.7275	-31.102	27.6012	13.6192	NonN_Oligo_MBP	NonN_Oligo_MBP_AGAP1
190305_snm3Cseq_hs_29yr_BA10_UMB5580_1_UMB5580_2_B2_AD002_indexed	-22.0968	-24.582	25.7614	12.1299	NonN_Oligo_MBP	NonN_Oligo_MBP_AGAP1
190305_snm3Cseq_hs_29yr_BA10_UMB5580_1_UMB5580_2_B2_AD004_indexed	-4.45382	-9.43504	15.7069	8.26834	NonN_Micro-Endo_TYROBP	NonN_Micro-Endo_TYROBP_PDGFRB
190305_snm3Cseq_hs_29yr_BA10_UMB5580_1_UMB5580_2_B2_AD006_indexed	-19.9271	-25.8138	25.8454	12.8723	NonN_Oligo_MBP	NonN_Oligo_MBP_MOBP
190305_snm3Cseq_hs_29yr_BA10_UMB5580_1_UMB5580_2_B2_AD010_indexed	-21.2208	-26.3034	26.1656	12.8107	NonN_Oligo_MBP	NonN_Oligo_MBP_AGAP1
190305_snm3Cseq_hs_29yr_BA10_UMB5580_1_UMB5580_2_B3_AD001_indexed	0.805763	-22.4113	17.0097	5.22742	NonN_Micro-Endo_TYROBP	NonN_Micro-Endo_TYROBP_CSF1R
190305_snm3Cseq_hs_29yr_BA10_UMB5580_1_UMB5580_2_B3_AD002_indexed	-35.1401	16.127	-2.45219	2.02444	Exc_L1-3_CUX2	Exc_L1-3_CUX2_SLC35F3
190305_snm3Cseq_hs_29yr_BA10_UMB5580_1_UMB5580_2_B3_AD004_indexed	-20.0163	-37.2962	29.1921	14.3216	NonN_Oligo_MBP	NonN_Oligo_MBP_MOBP
190305_snm3Cseq_hs_29yr_BA10_UMB5580_1_UMB5580_2_B3_AD006_indexed	43.9122	4.82021	30.8769	-6.85388	Inh_CGE_VIP	Inh_CGE_VIP_SORCS1
190305_snm3Cseq_hs_29yr_BA10_UMB5580_1_UMB5580_2_B3_AD007_indexed	4.71991	-46.313	37.0337	6.09366	Inh_MGE_PVALB	Inh_MGE_PVALB_DISC1
190305_snm3Cseq_hs_29yr_BA10_UMB5580_1_UMB5580_2_B3_AD008_indexed	-18.8166	53.142	28.9952	24.914	Exc_L4-6_LRRK1	Exc_L4-6_LRRK1_ADAMTSL1
190305_snm3Cseq_hs_29yr_BA10_UMB5580_1_UMB5580_2_B3_AD010_indexed	9.79222	51.218	27.8115	5.07099	NonN_Astro_FGF3R	NonN_Astro_FGF3R_CABLES1
190305_snm3Cseq_hs_29yr_BA10_UMB5580_1_UMB5580_2_B3_AD012_indexed	-33.0754	8.64864	-2.91837	3.13889	Exc_L1-3_CUX2	Exc_L1-3_CUX2_SLC35F3
190305_snm3Cseq_hs_29yr_BA10_UMB5580_1_UMB5580_2_B4_AD001_indexed	25.3535	23.3404	27.3307	-10.7927	Inh_CGE_NDNF	Inh_CGE_NDNF_IGSF3
190305_snm3Cseq_hs_29yr_BA10_UMB5580_1_UMB5580_2_B4_AD002_indexed	-20.4972	-35.333	28.6406	14.2383	NonN_Oligo_MBP	NonN_Oligo_MBP_MOBP
190305_snm3Cseq_hs_29yr_BA10_UMB5580_1_UMB5580_2_B4_AD004_indexed	-1.51082	-25.0846	16.2633	4.5976	NonN_Micro-Endo_TYROBP	NonN_Micro-Endo_TYROBP_CSF1R
190305_snm3Cseq_hs_29yr_BA10_UMB5580_1_UMB5580_2_B4_AD007_indexed	-22.3998	-15.8088	23.8037	11.3722	NonN_Oligo_MBP	NonN_Oligo_MBP_AGAP1
190305_snm3Cseq_hs_29yr_BA10_UMB5580_1_UMB5580_2_B4_AD008_indexed	-19.1213	8.82326	-1.84022	4.4373	Exc_L1-3_CUX2	Exc_L1-3_CUX2_NYAP2
190305_snm3Cseq_hs_29yr_BA10_UMB5580_1_UMB5580_2_B5_AD004_indexed	-20.9384	-32.5123	27.7138	13.9197	NonN_Oligo_MBP	NonN_Oligo_MBP_MOBP
190305_snm3Cseq_hs_29yr_BA10_UMB5580_1_UMB5580_2_B5_AD006_indexed	9.07623	51.6633	28.0134	4.92856	NonN_Astro_FGF3R	NonN_Astro_FGF3R_CABLES1
190305_snm3Cseq_hs_29yr_BA10_UMB5580_1_UMB5580_2_B5_AD007_indexed	2.71303	-21.6394	17.7901	5.49488	NonN_Micro-Endo_TYROBP	NonN_Micro-Endo_TYROBP_CSF1R
190305_snm3Cseq_hs_29yr_BA10_UMB5580_1_UMB5580_2_B5_AD008_indexed	12.3745	43.0997	25.9987	5.43185	NonN_Astro_FGF3R	NonN_Astro_FGF3R_CABLES1
190305_snm3Cseq_hs_29yr_BA10_UMB5580_1_UMB5580_2_B6_AD002_indexed	12.6684	43.4196	26.123	5.29972	NonN_Astro_FGF3R	NonN_Astro_FGF3R_CABLES1
190305_snm3Cseq_hs_29yr_BA10_UMB5580_1_UMB5580_2_B6_AD004_indexed	-23.023	-12.9569	22.9742	11.458	NonN_Oligo_MBP	NonN_Oligo_MBP_VAC14
190305_snm3Cseq_hs_29yr_BA10_UMB5580_1_UMB5580_2_B6_AD007_indexed	-21.9216	-17.3645	24.0737	11.7102	NonN_Oligo_MBP	NonN_Oligo_MBP_AGAP1
190305_snm3Cseq_hs_29yr_BA10_UMB5580_1_UMB5580_2_B6_AD010_indexed	23.2067	-39.0492	37.5784	11.1451	Inh_MGE_CALB1	Inh_MGE_CALB1_PCDH9
190305_snm3Cseq_hs_29yr_BA10_UMB5580_1_UMB5580_2_B6_AD012_indexed	-3.4385	-11.7755	15.8569	7.58441	NonN_Micro-Endo_TYROBP	NonN_Micro-Endo_TYROBP_PDGFRB
190305_snm3Cseq_hs_29yr_BA10_UMB5580_1_UMB5580_2_B7_AD002_indexed	-22.5881	-16.3655	23.9677	11.3884	NonN_Oligo_MBP	NonN_Oligo_MBP_MOBP
190305_snm3Cseq_hs_29yr_BA10_UMB5580_1_UMB5580_2_B7_AD006_indexed	-20.2346	-31.2181	27.5038	13.9112	NonN_Oligo_MBP	NonN_Oligo_MBP_MOBP
190305_snm3Cseq_hs_29yr_BA10_UMB5580_1_UMB5580_2_B7_AD007_indexed	-19.0058	-32.5559	27.5308	14.1707	NonN_Oligo_MBP	NonN_Oligo_MBP_MOBP
190305_snm3Cseq_hs_29yr_BA10_UMB5580_1_UMB5580_2_B7_AD008_indexed	33.6605	32.0189	23.9405	-12.3718	Inh_CGE_LAMP5	Inh_CGE_LAMP5_FGFR2
190305_snm3Cseq_hs_29yr_BA10_UMB5580_1_UMB5580_2_B7_AD010_indexed	-21.8134	-14.4237	23.3167	11.3977	NonN_Oligo_MBP	NonN_Oligo_MBP_VAC14
190305_snm3Cseq_hs_29yr_BA10_UMB5580_1_UMB5580_2_B7_AD012_indexed	-22.5871	-39.3661	29.8712	13.9066	NonN_Oligo_MBP	NonN_Oligo_MBP_MOBP
190305_snm3Cseq_hs_29yr_BA10_UMB5580_1_UMB5580_2_B8_AD001_indexed	8.94095	52.9033	28.2013	4.75046	NonN_Astro_FGF3R	NonN_Astro_FGF3R_CABLES1
190305_snm3Cseq_hs_29yr_BA10_UMB5580_1_UMB5580_2_B8_AD004_indexed	-8.45196	26.2708	0.080329	4.9716	Exc_L1-3_CUX2	Exc_L1-3_CUX2_NYAP2
190305_snm3Cseq_hs_29yr_BA10_UMB5580_1_UMB5580_2_B8_AD006_indexed	-20.9762	-20.3058	24.5134	12.4532	NonN_Oligo_MBP	NonN_Oligo_MBP_MOBP
190305_snm3Cseq_hs_29yr_BA10_UMB5580_1_UMB5580_2_B8_AD010_indexed	-19.9229	-36.6657	28.9039	14.2755	NonN_Oligo_MBP	NonN_Oligo_MBP_MOBP
190305_snm3Cseq_hs_29yr_BA10_UMB5580_1_UMB5580_2_B9_AD001_indexed	-21.7381	-17.6153	24.1231	11.8329	NonN_Oligo_MBP	NonN_Oligo_MBP_AGAP1
190305_snm3Cseq_hs_29yr_BA10_UMB5580_1_UMB5580_2_B9_AD006_indexed	23.552	-36.8116	38.2104	11.0022	Inh_MGE_CALB1	Inh_MGE_CALB1_PCDH9
190305_snm3Cseq_hs_29yr_BA10_UMB5580_1_UMB5580_2_B9_AD007_indexed	8.78441	54.0449	28.6651	4.36698	NonN_Astro_FGF3R	NonN_Astro_FGF3R_CABLES1
190305_snm3Cseq_hs_29yr_BA10_UMB5580_1_UMB5580_2_B9_AD008_indexed	-21.9559	-25.9639	26.3529	12.6794	NonN_Oligo_MBP	NonN_Oligo_MBP_AGAP1
190305_snm3Cseq_hs_29yr_BA10_UMB5580_1_UMB5580_2_B9_AD010_indexed	-19.1926	-35.0177	28.3943	14.425	NonN_Oligo_MBP	NonN_Oligo_MBP_MOBP
190305_snm3Cseq_hs_29yr_BA10_UMB5580_1_UMB5580_2_B9_AD012_indexed	-18.5093	-33.7824	28.0706	14.4522	NonN_Oligo_MBP	NonN_Oligo_MBP_MOBP
190305_snm3Cseq_hs_29yr_BA10_UMB5580_1_UMB5580_2_C10_AD008_indexed	-23.1025	-15.4402	23.795	11.174	NonN_Oligo_MBP	NonN_Oligo_MBP_MOBP
190305_snm3Cseq_hs_29yr_BA10_UMB5580_1_UMB5580_2_C10_AD010_indexed	-22.2877	-13.3385	22.7757	11.168	NonN_Oligo_MBP	NonN_Oligo_MBP_VAC14
190305_snm3Cseq_hs_29yr_BA10_UMB5580_1_UMB5580_2_C11_AD001_indexed	10.7495	47.2081	26.7562	5.13406	NonN_Astro_FGF3R	NonN_Astro_FGF3R_CABLES1
190305_snm3Cseq_hs_29yr_BA10_UMB5580_1_UMB5580_2_C11_AD006_indexed	-2.39323	-25.1082	16.2166	4.60282	NonN_Micro-Endo_TYROBP	NonN_Micro-Endo_TYROBP_CSF1R
190305_snm3Cseq_hs_29yr_BA10_UMB5580_1_UMB5580_2_C11_AD007_indexed	-21.7525	-15.2866	23.5123	11.4988	NonN_Oligo_MBP	NonN_Oligo_MBP_MOBP
190305_snm3Cseq_hs_29yr_BA10_UMB5580_1_UMB5580_2_C12_AD001_indexed	-21.2027	-21.1803	24.9285	12.4912	NonN_Oligo_MBP	NonN_Oligo_MBP_MOBP
190305_snm3Cseq_hs_29yr_BA10_UMB5580_1_UMB5580_2_C12_AD002_indexed	-22.6898	-25.7896	25.919	12.9926	NonN_Oligo_MBP	NonN_Oligo_MBP_AGAP1
190305_snm3Cseq_hs_29yr_BA10_UMB5580_1_UMB5580_2_C12_AD004_indexed	-21.3803	-22.83	24.7499	12.3332	NonN_Oligo_MBP	NonN_Oligo_MBP_AGAP1
190305_snm3Cseq_hs_29yr_BA10_UMB5580_1_UMB5580_2_C12_AD006_indexed	13.4744	45.8245	26.1393	4.98919	NonN_Astro_FGF3R	NonN_Astro_FGF3R_CABLES1
190305_snm3Cseq_hs_29yr_BA10_UMB5580_1_UMB5580_2_C12_AD008_indexed	-21.7865	-17.2581	24.176	11.6651	NonN_Oligo_MBP	NonN_Oligo_MBP_AGAP1
190305_snm3Cseq_hs_29yr_BA10_UMB5580_1_UMB5580_2_C12_AD010_indexed	1.81548	-20.8599	17.4755	5.67654	NonN_Micro-Endo_TYROBP	NonN_Micro-Endo_TYROBP_CSF1R
190305_snm3Cseq_hs_29yr_BA10_UMB5580_1_UMB5580_2_C12_AD012_indexed	-22.3006	-15.793	23.7732	11.5789	NonN_Oligo_MBP	NonN_Oligo_MBP_AGAP1
190305_snm3Cseq_hs_29yr_BA10_UMB5580_1_UMB5580_2_C1_AD006_indexed	-3.97517	-10.3094	15.8251	7.89532	NonN_Micro-Endo_TYROBP	NonN_Micro-Endo_TYROBP_PDGFRB
190305_snm3Cseq_hs_29yr_BA10_UMB5580_1_UMB5580_2_C1_AD007_indexed	-25.5376	25.5267	-0.41027	4.23174	Exc_L1-3_CUX2	Exc_L1-3_CUX2_NYAP2
190305_snm3Cseq_hs_29yr_BA10_UMB5580_1_UMB5580_2_C1_AD010_indexed	-19.5443	-29.0429	27.0892	13.7069	NonN_Oligo_MBP	NonN_Oligo_MBP_MOBP
190305_snm3Cseq_hs_29yr_BA10_UMB5580_1_UMB5580_2_C2_AD001_indexed	-23.19	-38.0178	29.588	13.7018	NonN_Oligo_MBP	NonN_Oligo_MBP_MOBP
190305_snm3Cseq_hs_29yr_BA10_UMB5580_1_UMB5580_2_C2_AD002_indexed	-20.7186	-25.9784	25.9397	12.7334	NonN_Oligo_MBP	NonN_Oligo_MBP_MOBP
190305_snm3Cseq_hs_29yr_BA10_UMB5580_1_UMB5580_2_C2_AD008_indexed	36.6697	31.8328	23.2973	-12.9189	Inh_CGE_LAMP5	Inh_CGE_LAMP5_FGFR2
190305_snm3Cseq_hs_29yr_BA10_UMB5580_1_UMB5580_2_C2_AD012_indexed	1.18184	-18.8612	17.0604	6.13758	NonN_Micro-Endo_TYROBP	NonN_Micro-Endo_TYROBP_CSF1R
190305_snm3Cseq_hs_29yr_BA10_UMB5580_1_UMB5580_2_C3_AD001_indexed	-21.1894	-23.6963	25.0371	12.3541	NonN_Oligo_MBP	NonN_Oligo_MBP_MOBP
190305_snm3Cseq_hs_29yr_BA10_UMB5580_1_UMB5580_2_C3_AD006_indexed	4.07828	-25.0778	17.7986	4.735	NonN_Micro-Endo_TYROBP	NonN_Micro-Endo_TYROBP_CSF1R
190305_snm3Cseq_hs_29yr_BA10_UMB5580_1_UMB5580_2_C3_AD010_indexed	-1.65282	-27.5577	16.4554	4.57422	NonN_Micro-Endo_TYROBP	NonN_Micro-Endo_TYROBP_CSF1R
190305_snm3Cseq_hs_29yr_BA10_UMB5580_1_UMB5580_2_C4_AD001_indexed	8.33914	43.7764	26.1412	6.00475	NonN_Astro_FGF3R	NonN_Astro_FGF3R_CABLES1
190305_snm3Cseq_hs_29yr_BA10_UMB5580_1_UMB5580_2_C4_AD007_indexed	28.3732	20.2837	28.6747	-11.1513	Inh_CGE_NDNF	Inh_CGE_NDNF_LDB2
190305_snm3Cseq_hs_29yr_BA10_UMB5580_1_UMB5580_2_C4_AD008_indexed	-14.8842	-20.6679	25.4181	13.5011	NonN_Oligo_MBP	NonN_Oligo_MBP_MOBP
190305_snm3Cseq_hs_29yr_BA10_UMB5580_1_UMB5580_2_C4_AD010_indexed	-18.4039	-29.316	26.9056	13.6699	NonN_Oligo_MBP	NonN_Oligo_MBP_MOBP
190305_snm3Cseq_hs_29yr_BA10_UMB5580_1_UMB5580_2_C4_AD012_indexed	-15.136	-16.5678	24.2003	13.0519	NonN_Oligo_MBP	NonN_Oligo_MBP_MOBP
190305_snm3Cseq_hs_29yr_BA10_UMB5580_1_UMB5580_2_C5_AD004_indexed	-21.1539	-14.2777	23.3272	11.6794	NonN_Oligo_MBP	NonN_Oligo_MBP_VAC14
190305_snm3Cseq_hs_29yr_BA10_UMB5580_1_UMB5580_2_C5_AD006_indexed	-21.5081	-28.0125	26.6071	13.2167	NonN_Oligo_MBP	NonN_Oligo_MBP_AGAP1
190305_snm3Cseq_hs_29yr_BA10_UMB5580_1_UMB5580_2_C5_AD008_indexed	48.3676	9.29779	28.6855	-6.87369	Inh_CGE_VIP	Inh_CGE_VIP_MBP
190305_snm3Cseq_hs_29yr_BA10_UMB5580_1_UMB5580_2_C5_AD010_indexed	23.9747	-40.2281	37.1669	10.558	Inh_MGE_CALB1	Inh_MGE_CALB1_PCDH9
190305_snm3Cseq_hs_29yr_BA10_UMB5580_1_UMB5580_2_C5_AD012_indexed	-22.3452	-34.7399	27.9529	13.4093	NonN_Oligo_MBP	NonN_Oligo_MBP_MOBP
190305_snm3Cseq_hs_29yr_BA10_UMB5580_1_UMB5580_2_C6_AD001_indexed	-19.3787	-30.537	27.517	13.6753	NonN_Oligo_MBP	NonN_Oligo_MBP_MOBP
190305_snm3Cseq_hs_29yr_BA10_UMB5580_1_UMB5580_2_C6_AD002_indexed	-18.6342	-21.8155	25.7006	13.3321	NonN_Oligo_MBP	NonN_Oligo_MBP_AGAP1
190305_snm3Cseq_hs_29yr_BA10_UMB5580_1_UMB5580_2_C6_AD006_indexed	-31.4224	19.8693	-1.87829	3.34069	Exc_L1-3_CUX2	Exc_L1-3_CUX2_SLC35F3
190305_snm3Cseq_hs_29yr_BA10_UMB5580_1_UMB5580_2_C6_AD008_indexed	-0.955611	-43.1029	37.9595	6.89503	Inh_MGE_PVALB	Inh_MGE_PVALB_EPHB1
190305_snm3Cseq_hs_29yr_BA10_UMB5580_1_UMB5580_2_C6_AD010_indexed	36.701	38.6312	22.0336	-13.3585	Inh_CGE-MGE_CHST9	Inh_CGE-MGE_CHST9_-
190305_snm3Cseq_hs_29yr_BA10_UMB5580_1_UMB5580_2_C6_AD012_indexed	-22.3236	-30.15	27.2585	13.492	NonN_Oligo_MBP	NonN_Oligo_MBP_AGAP1
190305_snm3Cseq_hs_29yr_BA10_UMB5580_1_UMB5580_2_C7_AD001_indexed	2.90201	-21.4107	17.7503	5.39445	NonN_Micro-Endo_TYROBP	NonN_Micro-Endo_TYROBP_CSF1R
190305_snm3Cseq_hs_29yr_BA10_UMB5580_1_UMB5580_2_C7_AD002_indexed	13.5762	40.2777	24.9181	6.08517	NonN_Astro_FGF3R	NonN_Astro_FGF3R_CABLES1
190305_snm3Cseq_hs_29yr_BA10_UMB5580_1_UMB5580_2_C7_AD004_indexed	-21.1333	-38.5078	29.4614	14.1449	NonN_Oligo_MBP	NonN_Oligo_MBP_MOBP
190305_snm3Cseq_hs_29yr_BA10_UMB5580_1_UMB5580_2_C7_AD006_indexed	-22.1229	-30.4669	27.2974	13.3541	NonN_Oligo_MBP	NonN_Oligo_MBP_AGAP1
190305_snm3Cseq_hs_29yr_BA10_UMB5580_1_UMB5580_2_C7_AD008_indexed	25.2402	-16.1572	3.59337	18.946	Exc_L4_PLCH1	Exc_L4_PLCH1_ARHGAP15
190305_snm3Cseq_hs_29yr_BA10_UMB5580_1_UMB5580_2_C7_AD012_indexed	-21.1403	-20.9055	25.051	12.4539	NonN_Oligo_MBP	NonN_Oligo_MBP_MOBP
190305_snm3Cseq_hs_29yr_BA10_UMB5580_1_UMB5580_2_C8_AD001_indexed	29.2073	20.7097	28.7275	-11.3459	Inh_CGE_NDNF	Inh_CGE_NDNF_LDB2
190305_snm3Cseq_hs_29yr_BA10_UMB5580_1_UMB5580_2_C8_AD002_indexed	42.1688	5.89867	31.2661	-7.1454	Inh_CGE_VIP	Inh_CGE_VIP_ASTN2
190305_snm3Cseq_hs_29yr_BA10_UMB5580_1_UMB5580_2_C8_AD010_indexed	-23.0036	-15.122	23.5554	11.1387	NonN_Oligo_MBP	NonN_Oligo_MBP_AGAP1
190305_snm3Cseq_hs_29yr_BA10_UMB5580_1_UMB5580_2_C8_AD012_indexed	-21.3306	-15.7903	23.794	11.5548	NonN_Oligo_MBP	NonN_Oligo_MBP_MOBP
190305_snm3Cseq_hs_29yr_BA10_UMB5580_1_UMB5580_2_C9_AD001_indexed	-20.1493	-30.8127	27.389	13.8166	NonN_Oligo_MBP	NonN_Oligo_MBP_MOBP
190305_snm3Cseq_hs_29yr_BA10_UMB5580_1_UMB5580_2_C9_AD007_indexed	-19.4388	-34.8538	28.434	14.6219	NonN_Oligo_MBP	NonN_Oligo_MBP_MOBP
190305_snm3Cseq_hs_29yr_BA10_UMB5580_1_UMB5580_2_C9_AD008_indexed	-19.8457	-25.97	26.0893	12.964	NonN_Oligo_MBP	NonN_Oligo_MBP_MOBP
190305_snm3Cseq_hs_29yr_BA10_UMB5580_1_UMB5580_2_C9_AD010_indexed	-21.1218	-35.9288	28.7785	14.0526	NonN_Oligo_MBP	NonN_Oligo_MBP_MOBP
190305_snm3Cseq_hs_29yr_BA10_UMB5580_1_UMB5580_2_D10_AD001_indexed	0.74801	-17.8229	16.7441	6.53332	NonN_Micro-Endo_TYROBP	NonN_Micro-Endo_TYROBP_SLC7A5
190305_snm3Cseq_hs_29yr_BA10_UMB5580_1_UMB5580_2_D10_AD002_indexed	-21.2953	-28.2164	26.8348	13.1383	NonN_Oligo_MBP	NonN_Oligo_MBP_AGAP1
190305_snm3Cseq_hs_29yr_BA10_UMB5580_1_UMB5580_2_D10_AD006_indexed	2.85192	-22.9907	17.7728	5.05718	NonN_Micro-Endo_TYROBP	NonN_Micro-Endo_TYROBP_CSF1R
190305_snm3Cseq_hs_29yr_BA10_UMB5580_1_UMB5580_2_D10_AD008_indexed	-19.3227	-33.2131	27.8044	14.1274	NonN_Oligo_MBP	NonN_Oligo_MBP_MOBP
190305_snm3Cseq_hs_29yr_BA10_UMB5580_1_UMB5580_2_D10_AD012_indexed	-19.0571	-32.7338	27.6682	14.3026	NonN_Oligo_MBP	NonN_Oligo_MBP_MOBP
190305_snm3Cseq_hs_29yr_BA10_UMB5580_1_UMB5580_2_D11_AD002_indexed	-19.5106	-34.6428	28.3701	14.5054	NonN_Oligo_MBP	NonN_Oligo_MBP_MOBP
190305_snm3Cseq_hs_29yr_BA10_UMB5580_1_UMB5580_2_D11_AD004_indexed	-71.3199	7.51633	-3.17376	24.0226	Exc_L6_TLE4	Exc_L6_TLE4_ZNF385B
190305_snm3Cseq_hs_29yr_BA10_UMB5580_1_UMB5580_2_D11_AD006_indexed	-20.1224	-35.255	28.4922	14.4463	NonN_Oligo_MBP	NonN_Oligo_MBP_MOBP
190305_snm3Cseq_hs_29yr_BA10_UMB5580_1_UMB5580_2_D11_AD007_indexed	-20.3277	-25.0153	25.5926	12.6044	NonN_Oligo_MBP	NonN_Oligo_MBP_MOBP
190305_snm3Cseq_hs_29yr_BA10_UMB5580_1_UMB5580_2_D11_AD008_indexed	36.5556	31.7626	23.2371	-13.0998	Inh_CGE_LAMP5	Inh_CGE_LAMP5_FGFR2
190305_snm3Cseq_hs_29yr_BA10_UMB5580_1_UMB5580_2_D11_AD012_indexed	-19.5292	-27.5211	26.8502	13.3455	NonN_Oligo_MBP	NonN_Oligo_MBP_MOBP
190305_snm3Cseq_hs_29yr_BA10_UMB5580_1_UMB5580_2_D12_AD001_indexed	-20.7802	-24.4633	25.348	12.6038	NonN_Oligo_MBP	NonN_Oligo_MBP_MOBP
190305_snm3Cseq_hs_29yr_BA10_UMB5580_1_UMB5580_2_D12_AD002_indexed	10.6531	48.0517	26.9374	5.28295	NonN_Astro_FGF3R	NonN_Astro_FGF3R_CABLES1
190305_snm3Cseq_hs_29yr_BA10_UMB5580_1_UMB5580_2_D12_AD004_indexed	-0.0303833	-21.0005	16.846	5.58444	NonN_Micro-Endo_TYROBP	NonN_Micro-Endo_TYROBP_C10orf11
190305_snm3Cseq_hs_29yr_BA10_UMB5580_1_UMB5580_2_D12_AD006_indexed	-22.2571	-18.149	24.4194	11.8981	NonN_Oligo_MBP	NonN_Oligo_MBP_AGAP1
190305_snm3Cseq_hs_29yr_BA10_UMB5580_1_UMB5580_2_D12_AD007_indexed	-21.9613	-37.0427	29.0377	14.1235	NonN_Oligo_MBP	NonN_Oligo_MBP_MOBP
190305_snm3Cseq_hs_29yr_BA10_UMB5580_1_UMB5580_2_D12_AD008_indexed	-20.8259	-19.6109	24.7117	12.3286	NonN_Oligo_MBP	NonN_Oligo_MBP_MOBP
190305_snm3Cseq_hs_29yr_BA10_UMB5580_1_UMB5580_2_D12_AD010_indexed	9.34626	51.7838	28.0598	4.88468	NonN_Astro_FGF3R	NonN_Astro_FGF3R_CABLES1
190305_snm3Cseq_hs_29yr_BA10_UMB5580_1_UMB5580_2_D12_AD012_indexed	-21.2704	-23.0022	24.9881	12.3117	NonN_Oligo_MBP	NonN_Oligo_MBP_AGAP1
190305_snm3Cseq_hs_29yr_BA10_UMB5580_1_UMB5580_2_D1_AD001_indexed	-19.3431	-28.6973	26.419	13.2801	NonN_Oligo_MBP	NonN_Oligo_MBP_MOBP
190305_snm3Cseq_hs_29yr_BA10_UMB5580_1_UMB5580_2_D1_AD007_indexed	-10.614	-0.439233	14.5428	7.44186	Outlier	Outlier_-
190305_snm3Cseq_hs_29yr_BA10_UMB5580_1_UMB5580_2_D1_AD008_indexed	12.9268	42.7518	25.7588	5.50177	NonN_Astro_FGF3R	NonN_Astro_FGF3R_CABLES1
190305_snm3Cseq_hs_29yr_BA10_UMB5580_1_UMB5580_2_D1_AD010_indexed	27.166	-14.3546	3.65356	19.2661	Exc_L4_PLCH1	Exc_L4_PLCH1_ARHGAP15
190305_snm3Cseq_hs_29yr_BA10_UMB5580_1_UMB5580_2_D1_AD012_indexed	-21.2633	-12.8402	22.9846	11.5748	NonN_Oligo_MBP	NonN_Oligo_MBP_VAC14
190305_snm3Cseq_hs_29yr_BA10_UMB5580_1_UMB5580_2_D2_AD001_indexed	-20.1602	-26.2275	26.0425	12.9332	NonN_Oligo_MBP	NonN_Oligo_MBP_MOBP
190305_snm3Cseq_hs_29yr_BA10_UMB5580_1_UMB5580_2_D2_AD002_indexed	-21.958	-31.9059	27.8644	13.7769	NonN_Oligo_MBP	NonN_Oligo_MBP_MOBP
190305_snm3Cseq_hs_29yr_BA10_UMB5580_1_UMB5580_2_D2_AD006_indexed	-20.8463	-29.3448	27.3388	13.6646	NonN_Oligo_MBP	NonN_Oligo_MBP_AGAP1
190305_snm3Cseq_hs_29yr_BA10_UMB5580_1_UMB5580_2_D2_AD007_indexed	-23.0345	-14.152	23.0477	11.1555	NonN_Oligo_MBP	NonN_Oligo_MBP_AGAP1
190305_snm3Cseq_hs_29yr_BA10_UMB5580_1_UMB5580_2_D2_AD008_indexed	-19.0777	-32.9311	27.967	14.2991	NonN_Oligo_MBP	NonN_Oligo_MBP_MOBP
190305_snm3Cseq_hs_29yr_BA10_UMB5580_1_UMB5580_2_D2_AD010_indexed	-23.0802	-14.831	23.2813	11.1545	NonN_Oligo_MBP	NonN_Oligo_MBP_AGAP1
190305_snm3Cseq_hs_29yr_BA10_UMB5580_1_UMB5580_2_D3_AD001_indexed	-35.6986	13.7236	-3.23211	1.56958	Exc_L1-3_CUX2	Exc_L1-3_CUX2_SLC35F3
190305_snm3Cseq_hs_29yr_BA10_UMB5580_1_UMB5580_2_D3_AD002_indexed	24.5421	40.4472	17.2052	-13.8402	Inh_MGE_UNC5B	Inh_MGE_UNC5B_DCLK1
190305_snm3Cseq_hs_29yr_BA10_UMB5580_1_UMB5580_2_D3_AD004_indexed	41.4137	4.73304	31.3734	-6.65129	Inh_CGE_VIP	Inh_CGE_VIP_SORCS1
190305_snm3Cseq_hs_29yr_BA10_UMB5580_1_UMB5580_2_D4_AD001_indexed	-26.1271	24.9687	-0.415028	4.47942	Exc_L1-3_CUX2	Exc_L1-3_CUX2_NYAP2
190305_snm3Cseq_hs_29yr_BA10_UMB5580_1_UMB5580_2_D4_AD002_indexed	-20.5582	-35.9308	28.7336	14.2233	NonN_Oligo_MBP	NonN_Oligo_MBP_MOBP
190305_snm3Cseq_hs_29yr_BA10_UMB5580_1_UMB5580_2_D4_AD004_indexed	-35.7065	12.0875	-3.95533	1.97235	Exc_L1-3_CUX2	Exc_L1-3_CUX2_SLC35F3
190305_snm3Cseq_hs_29yr_BA10_UMB5580_1_UMB5580_2_D4_AD010_indexed	-21.7125	-18.2376	24.4828	11.8827	NonN_Oligo_MBP	NonN_Oligo_MBP_MOBP
190305_snm3Cseq_hs_29yr_BA10_UMB5580_1_UMB5580_2_D5_AD004_indexed	-20.6611	-34.2612	28.1825	14.2011	NonN_Oligo_MBP	NonN_Oligo_MBP_MOBP
190305_snm3Cseq_hs_29yr_BA10_UMB5580_1_UMB5580_2_D5_AD008_indexed	-21.3427	-13.987	23.2385	11.4797	NonN_Oligo_MBP	NonN_Oligo_MBP_VAC14
190305_snm3Cseq_hs_29yr_BA10_UMB5580_1_UMB5580_2_D5_AD010_indexed	-21.838	-21.3105	25.1398	12.2791	NonN_Oligo_MBP	NonN_Oligo_MBP_MOBP
190305_snm3Cseq_hs_29yr_BA10_UMB5580_1_UMB5580_2_D5_AD012_indexed	-20.6097	-12.7558	22.8251	11.5245	NonN_Oligo_MBP	NonN_Oligo_MBP_VAC14
190305_snm3Cseq_hs_29yr_BA10_UMB5580_1_UMB5580_2_D6_AD001_indexed	27.9092	-11.2682	4.37022	19.3612	Exc_L4_PLCH1	Exc_L4_PLCH1_ARHGAP15
190305_snm3Cseq_hs_29yr_BA10_UMB5580_1_UMB5580_2_D6_AD002_indexed	-25.851	-15.5201	24.4599	11.9062	NonN_Oligo_MBP	NonN_Oligo_MBP_VAC14
190305_snm3Cseq_hs_29yr_BA10_UMB5580_1_UMB5580_2_D6_AD006_indexed	-20.4239	-24.9114	25.5653	12.6669	NonN_Oligo_MBP	NonN_Oligo_MBP_MOBP
190305_snm3Cseq_hs_29yr_BA10_UMB5580_1_UMB5580_2_D6_AD007_indexed	-2.72057	-25.5044	15.9913	4.47622	NonN_Micro-Endo_TYROBP	NonN_Micro-Endo_TYROBP_CSF1R
190305_snm3Cseq_hs_29yr_BA10_UMB5580_1_UMB5580_2_D6_AD010_indexed	-21.6782	-37.0457	29.1022	14.0769	NonN_Oligo_MBP	NonN_Oligo_MBP_MOBP
190305_snm3Cseq_hs_29yr_BA10_UMB5580_1_UMB5580_2_D6_AD012_indexed	-21.8806	-20.0574	24.6257	11.9249	NonN_Oligo_MBP	NonN_Oligo_MBP_MOBP
190305_snm3Cseq_hs_29yr_BA10_UMB5580_1_UMB5580_2_D7_AD001_indexed	-20.6744	-24.8511	25.4947	12.514	NonN_Oligo_MBP	NonN_Oligo_MBP_MOBP
190305_snm3Cseq_hs_29yr_BA10_UMB5580_1_UMB5580_2_D7_AD002_indexed	-20.5508	-34.5047	28.4733	14.2458	NonN_Oligo_MBP	NonN_Oligo_MBP_MOBP
190305_snm3Cseq_hs_29yr_BA10_UMB5580_1_UMB5580_2_D7_AD004_indexed	2.19973	-24.8755	17.3317	4.72163	NonN_Micro-Endo_TYROBP	NonN_Micro-Endo_TYROBP_CSF1R
190305_snm3Cseq_hs_29yr_BA10_UMB5580_1_UMB5580_2_D7_AD006_indexed	-19.6246	-26.6801	26.283	13.0354	NonN_Oligo_MBP	NonN_Oligo_MBP_MOBP
190305_snm3Cseq_hs_29yr_BA10_UMB5580_1_UMB5580_2_D7_AD008_indexed	-20.4524	-29.4778	27.0694	13.7762	NonN_Oligo_MBP	NonN_Oligo_MBP_MOBP
190305_snm3Cseq_hs_29yr_BA10_UMB5580_1_UMB5580_2_D7_AD012_indexed	-23.253	-14.8286	23.3012	11.1111	NonN_Oligo_MBP	NonN_Oligo_MBP_AGAP1
190305_snm3Cseq_hs_29yr_BA10_UMB5580_1_UMB5580_2_D8_AD004_indexed	-22.739	-33.0666	28.3222	13.7285	NonN_Oligo_MBP	NonN_Oligo_MBP_AGAP1
190305_snm3Cseq_hs_29yr_BA10_UMB5580_1_UMB5580_2_D8_AD007_indexed	-19.8235	-33.1009	27.995	14.232	NonN_Oligo_MBP	NonN_Oligo_MBP_MOBP
190305_snm3Cseq_hs_29yr_BA10_UMB5580_1_UMB5580_2_D9_AD002_indexed	-19.6501	-34.5908	28.2927	14.3479	NonN_Oligo_MBP	NonN_Oligo_MBP_MOBP
190305_snm3Cseq_hs_29yr_BA10_UMB5580_1_UMB5580_2_D9_AD004_indexed	-19.6405	-34.609	28.2579	14.465	NonN_Oligo_MBP	NonN_Oligo_MBP_MOBP
190305_snm3Cseq_hs_29yr_BA10_UMB5580_1_UMB5580_2_D9_AD006_indexed	-22.8606	-13.7295	23.2289	11.2362	NonN_Oligo_MBP	NonN_Oligo_MBP_VAC14
190305_snm3Cseq_hs_29yr_BA10_UMB5580_1_UMB5580_2_D9_AD010_indexed	1.69649	-48.9052	37.007	4.70163	Inh_MGE_PVALB	Inh_MGE_PVALB_UTRN
190305_snm3Cseq_hs_29yr_BA10_UMB5580_1_UMB5580_2_E10_AD008_indexed	-2.63845	-25.8056	15.9363	4.37049	NonN_Micro-Endo_TYROBP	NonN_Micro-Endo_TYROBP_CSF1R
190305_snm3Cseq_hs_29yr_BA10_UMB5580_1_UMB5580_2_E10_AD010_indexed	-32.6542	19.5598	-1.37215	3.58314	Exc_L1-3_CUX2	Exc_L1-3_CUX2_NYAP2
190305_snm3Cseq_hs_29yr_BA10_UMB5580_1_UMB5580_2_E10_AD012_indexed	-19.6149	-34.4291	28.2367	14.3228	NonN_Oligo_MBP	NonN_Oligo_MBP_MOBP
190305_snm3Cseq_hs_29yr_BA10_UMB5580_1_UMB5580_2_E11_AD001_indexed	-19.2698	-26.9472	26.5067	13.4055	NonN_Oligo_MBP	NonN_Oligo_MBP_MOBP
190305_snm3Cseq_hs_29yr_BA10_UMB5580_1_UMB5580_2_E11_AD004_indexed	9.01933	53.9153	28.5286	4.45568	NonN_Astro_FGF3R	NonN_Astro_FGF3R_CABLES1
190305_snm3Cseq_hs_29yr_BA10_UMB5580_1_UMB5580_2_E11_AD006_indexed	3.98813	-24.0824	18.0582	5.03309	NonN_Micro-Endo_TYROBP	NonN_Micro-Endo_TYROBP_CSF1R
190305_snm3Cseq_hs_29yr_BA10_UMB5580_1_UMB5580_2_E11_AD010_indexed	-20.4868	-32.6476	27.7097	14.1298	NonN_Oligo_MBP	NonN_Oligo_MBP_MOBP
190305_snm3Cseq_hs_29yr_BA10_UMB5580_1_UMB5580_2_E11_AD012_indexed	-19.1696	-27.2797	27.0122	13.2832	NonN_Oligo_MBP	NonN_Oligo_MBP_MOBP
190305_snm3Cseq_hs_29yr_BA10_UMB5580_1_UMB5580_2_E12_AD001_indexed	-2.53723	-23.0825	16.1688	4.96504	NonN_Micro-Endo_TYROBP	NonN_Micro-Endo_TYROBP_CSF1R
190305_snm3Cseq_hs_29yr_BA10_UMB5580_1_UMB5580_2_E12_AD002_indexed	-22.7085	-31.1726	27.3167	13.5509	NonN_Oligo_MBP	NonN_Oligo_MBP_AGAP1
190305_snm3Cseq_hs_29yr_BA10_UMB5580_1_UMB5580_2_E12_AD004_indexed	-1.69513	-20.9693	16.4421	5.50669	NonN_Micro-Endo_TYROBP	NonN_Micro-Endo_TYROBP_CSF1R
190305_snm3Cseq_hs_29yr_BA10_UMB5580_1_UMB5580_2_E12_AD006_indexed	3.36537	-26.0275	17.6824	4.73588	NonN_Micro-Endo_TYROBP	NonN_Micro-Endo_TYROBP_CSF1R
190305_snm3Cseq_hs_29yr_BA10_UMB5580_1_UMB5580_2_E12_AD007_indexed	-19.3538	-24.9156	25.6106	12.5593	NonN_Oligo_MBP	NonN_Oligo_MBP_MOBP
190305_snm3Cseq_hs_29yr_BA10_UMB5580_1_UMB5580_2_E12_AD008_indexed	-21.5814	-16.7984	23.9981	11.7949	NonN_Oligo_MBP	NonN_Oligo_MBP_AGAP1
190305_snm3Cseq_hs_29yr_BA10_UMB5580_1_UMB5580_2_E12_AD010_indexed	-21.8006	-13.3183	22.8321	11.1241	NonN_Oligo_MBP	NonN_Oligo_MBP_VAC14
190305_snm3Cseq_hs_29yr_BA10_UMB5580_1_UMB5580_2_E12_AD012_indexed	1.83619	-23.0673	17.395	5.16631	NonN_Micro-Endo_TYROBP	NonN_Micro-Endo_TYROBP_CSF1R
190305_snm3Cseq_hs_29yr_BA10_UMB5580_1_UMB5580_2_E1_AD002_indexed	-23.2281	-30.5882	27.0825	13.1264	NonN_Oligo_MBP	NonN_Oligo_MBP_AGAP1
190305_snm3Cseq_hs_29yr_BA10_UMB5580_1_UMB5580_2_E1_AD004_indexed	8.01039	52.1332	28.1216	4.95916	NonN_Astro_FGF3R	NonN_Astro_FGF3R_CABLES1
190305_snm3Cseq_hs_29yr_BA10_UMB5580_1_UMB5580_2_E1_AD007_indexed	-0.628497	-20.1442	16.6194	5.84928	NonN_Micro-Endo_TYROBP	NonN_Micro-Endo_TYROBP_CSF1R
190305_snm3Cseq_hs_29yr_BA10_UMB5580_1_UMB5580_2_E1_AD008_indexed	-21.4393	-17.9185	24.2209	11.9436	NonN_Oligo_MBP	NonN_Oligo_MBP_MOBP
190305_snm3Cseq_hs_29yr_BA10_UMB5580_1_UMB5580_2_E1_AD010_indexed	-4.46589	-9.34864	15.7548	8.27386	NonN_Micro-Endo_TYROBP	NonN_Micro-Endo_TYROBP_PDGFRB
190305_snm3Cseq_hs_29yr_BA10_UMB5580_1_UMB5580_2_E2_AD001_indexed	-22.5156	-37.2511	29.1754	13.9744	NonN_Oligo_MBP	NonN_Oligo_MBP_MOBP
190305_snm3Cseq_hs_29yr_BA10_UMB5580_1_UMB5580_2_E2_AD008_indexed	-6.89661	-14.2623	14.7387	7.07012	NonN_Micro-Endo_TYROBP	NonN_Micro-Endo_TYROBP_MSI2
190305_snm3Cseq_hs_29yr_BA10_UMB5580_1_UMB5580_2_E2_AD010_indexed	-20.1776	-29.9139	27.1285	13.6984	NonN_Oligo_MBP	NonN_Oligo_MBP_MOBP
190305_snm3Cseq_hs_29yr_BA10_UMB5580_1_UMB5580_2_E2_AD012_indexed	-19.0374	-28.6709	26.9494	13.4652	NonN_Oligo_MBP	NonN_Oligo_MBP_MOBP
190305_snm3Cseq_hs_29yr_BA10_UMB5580_1_UMB5580_2_E3_AD001_indexed	-21.7195	-39.6039	29.8771	14.1551	NonN_Oligo_MBP	NonN_Oligo_MBP_MOBP
190305_snm3Cseq_hs_29yr_BA10_UMB5580_1_UMB5580_2_E3_AD004_indexed	-19.7369	-26.7109	26.3618	13.2228	NonN_Oligo_MBP	NonN_Oligo_MBP_MOBP
190305_snm3Cseq_hs_29yr_BA10_UMB5580_1_UMB5580_2_E3_AD007_indexed	-21.764	-32.5133	28.104	14.0179	NonN_Oligo_MBP	NonN_Oligo_MBP_MOBP
190305_snm3Cseq_hs_29yr_BA10_UMB5580_1_UMB5580_2_E3_AD008_indexed	-19.3797	-27.099	26.6313	13.4035	NonN_Oligo_MBP	NonN_Oligo_MBP_MOBP
190305_snm3Cseq_hs_29yr_BA10_UMB5580_1_UMB5580_2_E3_AD012_indexed	8.54049	54.1347	28.5586	4.41945	NonN_Astro_FGF3R	NonN_Astro_FGF3R_CABLES1
190305_snm3Cseq_hs_29yr_BA10_UMB5580_1_UMB5580_2_E4_AD002_indexed	-20.6486	-35.6728	28.8474	14.4041	NonN_Oligo_MBP	NonN_Oligo_MBP_MOBP
190305_snm3Cseq_hs_29yr_BA10_UMB5580_1_UMB5580_2_E4_AD006_indexed	-18.9008	-32.4419	27.5763	14.0754	NonN_Oligo_MBP	NonN_Oligo_MBP_MOBP
190305_snm3Cseq_hs_29yr_BA10_UMB5580_1_UMB5580_2_E4_AD008_indexed	-22.1547	-12.8839	22.7268	11.2921	NonN_Oligo_MBP	NonN_Oligo_MBP_VAC14
190305_snm3Cseq_hs_29yr_BA10_UMB5580_1_UMB5580_2_E5_AD001_indexed	23.1535	-38.5414	37.7906	11.2729	Inh_MGE_CALB1	Inh_MGE_CALB1_PCDH9
190305_snm3Cseq_hs_29yr_BA10_UMB5580_1_UMB5580_2_E5_AD006_indexed	-3.87045	-10.8251	16.1455	7.50134	NonN_Micro-Endo_TYROBP	NonN_Micro-Endo_TYROBP_SLC7A5
190305_snm3Cseq_hs_29yr_BA10_UMB5580_1_UMB5580_2_E5_AD007_indexed	-19.6572	-34.1474	28.2231	14.5027	NonN_Oligo_MBP	NonN_Oligo_MBP_MOBP
190305_snm3Cseq_hs_29yr_BA10_UMB5580_1_UMB5580_2_E6_AD001_indexed	-17.2145	8.1817	-0.581115	5.62276	Exc_L1-3_CUX2	Exc_L1-3_CUX2_NYAP2
190305_snm3Cseq_hs_29yr_BA10_UMB5580_1_UMB5580_2_E6_AD002_indexed	36.7302	28.0516	24.2702	-12.4361	Inh_CGE_LAMP5	Inh_CGE_LAMP5_CLSTN2
190305_snm3Cseq_hs_29yr_BA10_UMB5580_1_UMB5580_2_E6_AD004_indexed	27.5385	-10.1595	4.58557	19.3912	Exc_L4_PLCH1	Exc_L4_PLCH1_ARHGAP15
190305_snm3Cseq_hs_29yr_BA10_UMB5580_1_UMB5580_2_E6_AD006_indexed	12.8426	42.893	25.9633	5.32609	NonN_Astro_FGF3R	NonN_Astro_FGF3R_CABLES1
190305_snm3Cseq_hs_29yr_BA10_UMB5580_1_UMB5580_2_E6_AD007_indexed	20.2179	-28.9165	39.8395	10.8991	Inh_MGE_B3GAT2	Inh_MGE_B3GAT2_STK32A
190305_snm3Cseq_hs_29yr_BA10_UMB5580_1_UMB5580_2_E7_AD002_indexed	-21.8545	-26.4606	25.9748	12.7912	NonN_Oligo_MBP	NonN_Oligo_MBP_AGAP1
190305_snm3Cseq_hs_29yr_BA10_UMB5580_1_UMB5580_2_E7_AD006_indexed	-19.5109	-27.3643	26.675	13.3994	NonN_Oligo_MBP	NonN_Oligo_MBP_MOBP
190305_snm3Cseq_hs_29yr_BA10_UMB5580_1_UMB5580_2_E7_AD010_indexed	-21.8699	-16.0105	23.9258	11.3333	NonN_Oligo_MBP	NonN_Oligo_MBP_MOBP
190305_snm3Cseq_hs_29yr_BA10_UMB5580_1_UMB5580_2_E7_AD012_indexed	48.8091	-9.18144	5.66962	23.5548	Exc_L4-5_FOXP2	Exc_L4-5_FOXP2_-
190305_snm3Cseq_hs_29yr_BA10_UMB5580_1_UMB5580_2_E8_AD001_indexed	-21.4048	-24.1628	25.3803	12.2778	NonN_Oligo_MBP	NonN_Oligo_MBP_AGAP1
190305_snm3Cseq_hs_29yr_BA10_UMB5580_1_UMB5580_2_E8_AD002_indexed	-20.8657	-24.7426	25.447	12.4441	NonN_Oligo_MBP	NonN_Oligo_MBP_MOBP
190305_snm3Cseq_hs_29yr_BA10_UMB5580_1_UMB5580_2_E8_AD004_indexed	-23.448	-32.3143	28.1661	13.3955	NonN_Oligo_MBP	NonN_Oligo_MBP_AGAP1
190305_snm3Cseq_hs_29yr_BA10_UMB5580_1_UMB5580_2_E8_AD007_indexed	36.4519	31.0792	23.4587	-13.1139	Inh_CGE_LAMP5	Inh_CGE_LAMP5_FGFR2
190305_snm3Cseq_hs_29yr_BA10_UMB5580_1_UMB5580_2_E8_AD008_indexed	-20.2784	-35.4765	28.78	14.4158	NonN_Oligo_MBP	NonN_Oligo_MBP_MOBP
190305_snm3Cseq_hs_29yr_BA10_UMB5580_1_UMB5580_2_E8_AD010_indexed	-24.0058	-14.0084	23.5326	11.4081	NonN_Oligo_MBP	NonN_Oligo_MBP_VAC14
190305_snm3Cseq_hs_29yr_BA10_UMB5580_1_UMB5580_2_E8_AD012_indexed	-2.78886	-12.3931	15.726	7.18633	NonN_Micro-Endo_TYROBP	NonN_Micro-Endo_TYROBP_SLC7A5
190305_snm3Cseq_hs_29yr_BA10_UMB5580_1_UMB5580_2_E9_AD001_indexed	-33.106	9.2487	-2.6541	2.99182	Exc_L1-3_CUX2	Exc_L1-3_CUX2_SLC35F3
190305_snm3Cseq_hs_29yr_BA10_UMB5580_1_UMB5580_2_E9_AD002_indexed	36.684	30.8362	23.5111	-12.9467	Inh_CGE_LAMP5	Inh_CGE_LAMP5_FGFR2
190305_snm3Cseq_hs_29yr_BA10_UMB5580_1_UMB5580_2_E9_AD004_indexed	-23.0707	-32.8888	28.253	13.6337	NonN_Oligo_MBP	NonN_Oligo_MBP_AGAP1
190305_snm3Cseq_hs_29yr_BA10_UMB5580_1_UMB5580_2_E9_AD006_indexed	0.144974	-47.5852	37.7035	4.87956	Inh_MGE_PVALB	Inh_MGE_PVALB_SULF1
190305_snm3Cseq_hs_29yr_BA10_UMB5580_1_UMB5580_2_E9_AD007_indexed	-18.8691	-26.2148	26.1667	12.8849	NonN_Oligo_MBP	NonN_Oligo_MBP_MOBP
190305_snm3Cseq_hs_29yr_BA10_UMB5580_1_UMB5580_2_E9_AD008_indexed	-20.9187	-29.4426	27.2536	13.5644	NonN_Oligo_MBP	NonN_Oligo_MBP_MOBP
190305_snm3Cseq_hs_29yr_BA10_UMB5580_1_UMB5580_2_E9_AD010_indexed	-22.9394	-32.0681	27.7236	13.4901	NonN_Oligo_MBP	NonN_Oligo_MBP_AGAP1
190305_snm3Cseq_hs_29yr_BA10_UMB5580_1_UMB5580_2_E9_AD012_indexed	-3.99477	-9.72198	16.026	7.90515	NonN_Micro-Endo_TYROBP	NonN_Micro-Endo_TYROBP_PDGFRB
190305_snm3Cseq_hs_29yr_BA10_UMB5580_1_UMB5580_2_F10_AD004_indexed	-6.50982	52.5449	26.1035	27.3848	Exc_L4-6_LRRK1	Exc_L4-6_LRRK1_RXRG
190305_snm3Cseq_hs_29yr_BA10_UMB5580_1_UMB5580_2_F10_AD006_indexed	-19.5415	-34.0879	28.092	14.3949	NonN_Oligo_MBP	NonN_Oligo_MBP_MOBP
190305_snm3Cseq_hs_29yr_BA10_UMB5580_1_UMB5580_2_F10_AD008_indexed	35.3073	28.7331	23.8343	-13.305	Inh_CGE_LAMP5	Inh_CGE_LAMP5_FGFR2
190305_snm3Cseq_hs_29yr_BA10_UMB5580_1_UMB5580_2_F10_AD010_indexed	-19.5519	-35.4871	28.6878	14.4615	NonN_Oligo_MBP	NonN_Oligo_MBP_MOBP
190305_snm3Cseq_hs_29yr_BA10_UMB5580_1_UMB5580_2_F11_AD004_indexed	-23.2448	-30.9036	27.2246	13.2184	NonN_Oligo_MBP	NonN_Oligo_MBP_AGAP1
190305_snm3Cseq_hs_29yr_BA10_UMB5580_1_UMB5580_2_F11_AD006_indexed	-19.4139	-26.1616	26.1599	12.6205	NonN_Oligo_MBP	NonN_Oligo_MBP_MOBP
190305_snm3Cseq_hs_29yr_BA10_UMB5580_1_UMB5580_2_F11_AD007_indexed	-21.8766	-23.9062	25.2578	12.2545	NonN_Oligo_MBP	NonN_Oligo_MBP_AGAP1
190305_snm3Cseq_hs_29yr_BA10_UMB5580_1_UMB5580_2_F11_AD008_indexed	-23.2422	-32.4644	28.1394	13.5489	NonN_Oligo_MBP	NonN_Oligo_MBP_AGAP1
190305_snm3Cseq_hs_29yr_BA10_UMB5580_1_UMB5580_2_F11_AD010_indexed	3.69995	-24.7724	17.8055	4.89065	NonN_Micro-Endo_TYROBP	NonN_Micro-Endo_TYROBP_CSF1R
190305_snm3Cseq_hs_29yr_BA10_UMB5580_1_UMB5580_2_F12_AD001_indexed	0.490381	-19.255	16.9562	6.2051	NonN_Micro-Endo_TYROBP	NonN_Micro-Endo_TYROBP_CSF1R
190305_snm3Cseq_hs_29yr_BA10_UMB5580_1_UMB5580_2_F12_AD002_indexed	5.61044	48.1378	27.3355	5.77453	NonN_Astro_FGF3R	NonN_Astro_FGF3R_CABLES1
190305_snm3Cseq_hs_29yr_BA10_UMB5580_1_UMB5580_2_F12_AD004_indexed	1.11554	-20.3962	17.1336	5.79791	NonN_Micro-Endo_TYROBP	NonN_Micro-Endo_TYROBP_CSF1R
190305_snm3Cseq_hs_29yr_BA10_UMB5580_1_UMB5580_2_F12_AD006_indexed	-20.1021	-21.0161	24.8622	12.8356	NonN_Oligo_MBP	NonN_Oligo_MBP_MOBP
190305_snm3Cseq_hs_29yr_BA10_UMB5580_1_UMB5580_2_F12_AD007_indexed	-18.5761	-28.8908	26.7711	13.4569	NonN_Oligo_MBP	NonN_Oligo_MBP_MOBP
190305_snm3Cseq_hs_29yr_BA10_UMB5580_1_UMB5580_2_F12_AD008_indexed	-18.8233	-21.6818	25.4102	13.1814	NonN_Oligo_MBP	NonN_Oligo_MBP_AGAP1
190305_snm3Cseq_hs_29yr_BA10_UMB5580_1_UMB5580_2_F12_AD010_indexed	-20.6063	-12.6903	22.9606	11.7965	NonN_Oligo_MBP	NonN_Oligo_MBP_VAC14
190305_snm3Cseq_hs_29yr_BA10_UMB5580_1_UMB5580_2_F12_AD012_indexed	-18.8201	-20.43	25.0095	12.9702	NonN_Oligo_MBP	NonN_Oligo_MBP_AGAP1
190305_snm3Cseq_hs_29yr_BA10_UMB5580_1_UMB5580_2_F1_AD001_indexed	-20.6219	-25.3829	25.8109	12.6875	NonN_Oligo_MBP	NonN_Oligo_MBP_AGAP1
190305_snm3Cseq_hs_29yr_BA10_UMB5580_1_UMB5580_2_F1_AD002_indexed	-22.0342	-32.3555	28.1007	13.9885	NonN_Oligo_MBP	NonN_Oligo_MBP_AGAP1
190305_snm3Cseq_hs_29yr_BA10_UMB5580_1_UMB5580_2_F1_AD004_indexed	-21.6176	-28.3179	26.9813	13.1756	NonN_Oligo_MBP	NonN_Oligo_MBP_AGAP1
190305_snm3Cseq_hs_29yr_BA10_UMB5580_1_UMB5580_2_F1_AD006_indexed	-22.5926	-24.1975	25.8818	12.1386	NonN_Oligo_MBP	NonN_Oligo_MBP_AGAP1
190305_snm3Cseq_hs_29yr_BA10_UMB5580_1_UMB5580_2_F1_AD008_indexed	-20.567	-34.4344	28.2727	14.3362	NonN_Oligo_MBP	NonN_Oligo_MBP_MOBP
190305_snm3Cseq_hs_29yr_BA10_UMB5580_1_UMB5580_2_F1_AD010_indexed	-19.9751	-36.636	28.8567	14.2302	NonN_Oligo_MBP	NonN_Oligo_MBP_MOBP
190305_snm3Cseq_hs_29yr_BA10_UMB5580_1_UMB5580_2_F2_AD002_indexed	23.979	10.2757	27.5651	-7.55238	Inh_CGE_VIP	Inh_CGE_VIP_SRGAP1
190305_snm3Cseq_hs_29yr_BA10_UMB5580_1_UMB5580_2_F2_AD004_indexed	-21.1483	-23.9522	25.1336	12.4175	NonN_Oligo_MBP	NonN_Oligo_MBP_AGAP1
190305_snm3Cseq_hs_29yr_BA10_UMB5580_1_UMB5580_2_F2_AD006_indexed	-4.60231	-9.27992	15.7363	8.27033	NonN_Micro-Endo_TYROBP	NonN_Micro-Endo_TYROBP_PDGFRB
190305_snm3Cseq_hs_29yr_BA10_UMB5580_1_UMB5580_2_F2_AD007_indexed	-20.6014	-24.7555	25.4314	12.6028	NonN_Oligo_MBP	NonN_Oligo_MBP_MOBP
190305_snm3Cseq_hs_29yr_BA10_UMB5580_1_UMB5580_2_F2_AD008_indexed	-21.8151	-16.149	24.1384	11.6362	NonN_Oligo_MBP	NonN_Oligo_MBP_MOBP
190305_snm3Cseq_hs_29yr_BA10_UMB5580_1_UMB5580_2_F2_AD012_indexed	-21.5809	-29.8749	27.3703	13.4702	NonN_Oligo_MBP	NonN_Oligo_MBP_AGAP1
190305_snm3Cseq_hs_29yr_BA10_UMB5580_1_UMB5580_2_F3_AD001_indexed	-23.0709	-32.0804	27.8867	13.3941	NonN_Oligo_MBP	NonN_Oligo_MBP_AGAP1
190305_snm3Cseq_hs_29yr_BA10_UMB5580_1_UMB5580_2_F3_AD004_indexed	-22.15	-32.1012	27.6307	13.8184	NonN_Oligo_MBP	NonN_Oligo_MBP_AGAP1
190305_snm3Cseq_hs_29yr_BA10_UMB5580_1_UMB5580_2_F3_AD007_indexed	-22.3882	-13.1567	22.8854	11.1399	NonN_Oligo_MBP	NonN_Oligo_MBP_VAC14
190305_snm3Cseq_hs_29yr_BA10_UMB5580_1_UMB5580_2_F3_AD008_indexed	-19.239	-35.1352	28.4701	14.4156	NonN_Oligo_MBP	NonN_Oligo_MBP_MOBP
190305_snm3Cseq_hs_29yr_BA10_UMB5580_1_UMB5580_2_F3_AD010_indexed	8.94079	53.905	28.558	4.5174	NonN_Astro_FGF3R	NonN_Astro_FGF3R_CABLES1
190305_snm3Cseq_hs_29yr_BA10_UMB5580_1_UMB5580_2_F4_AD004_indexed	-20.4957	-34.6245	28.2995	14.2682	NonN_Oligo_MBP	NonN_Oligo_MBP_MOBP
190305_snm3Cseq_hs_29yr_BA10_UMB5580_1_UMB5580_2_F4_AD006_indexed	-22.2998	-39.503	29.9702	13.9446	NonN_Oligo_MBP	NonN_Oligo_MBP_MOBP
190305_snm3Cseq_hs_29yr_BA10_UMB5580_1_UMB5580_2_F4_AD007_indexed	-0.54907	-16.7122	16.3962	6.84578	NonN_Micro-Endo_TYROBP	NonN_Micro-Endo_TYROBP_SLC7A5
190305_snm3Cseq_hs_29yr_BA10_UMB5580_1_UMB5580_2_F4_AD008_indexed	-20.4372	-25.7412	25.9221	12.755	NonN_Oligo_MBP	NonN_Oligo_MBP_MOBP
190305_snm3Cseq_hs_29yr_BA10_UMB5580_1_UMB5580_2_F4_AD010_indexed	-19.6874	-31.9196	27.5864	14.0775	NonN_Oligo_MBP	NonN_Oligo_MBP_MOBP
190305_snm3Cseq_hs_29yr_BA10_UMB5580_1_UMB5580_2_F5_AD001_indexed	-20.2964	-24.4676	25.4505	12.6216	NonN_Oligo_MBP	NonN_Oligo_MBP_MOBP
190305_snm3Cseq_hs_29yr_BA10_UMB5580_1_UMB5580_2_F5_AD002_indexed	8.71971	52.1288	27.9488	4.72156	NonN_Astro_FGF3R	NonN_Astro_FGF3R_CABLES1
190305_snm3Cseq_hs_29yr_BA10_UMB5580_1_UMB5580_2_F5_AD008_indexed	-0.403217	-46.9843	38.1442	4.92973	Inh_MGE_PVALB	Inh_MGE_PVALB_UTRN
190305_snm3Cseq_hs_29yr_BA10_UMB5580_1_UMB5580_2_F5_AD010_indexed	20.7973	-53.2816	33.9098	9.11144	Inh_MGE_CALB1	Inh_MGE_CALB1_ME3
190305_snm3Cseq_hs_29yr_BA10_UMB5580_1_UMB5580_2_F5_AD012_indexed	-19.2204	-33.2212	27.9664	14.0456	NonN_Oligo_MBP	NonN_Oligo_MBP_MOBP
190305_snm3Cseq_hs_29yr_BA10_UMB5580_1_UMB5580_2_F6_AD002_indexed	23.5402	-37.158	38.1617	11.1489	Inh_MGE_CALB1	Inh_MGE_CALB1_PCDH9
190305_snm3Cseq_hs_29yr_BA10_UMB5580_1_UMB5580_2_F6_AD004_indexed	-22.363	-12.5133	22.8171	11.2233	NonN_Oligo_MBP	NonN_Oligo_MBP_VAC14
190305_snm3Cseq_hs_29yr_BA10_UMB5580_1_UMB5580_2_F6_AD010_indexed	-19.8358	-29.6406	27.2316	13.8488	NonN_Oligo_MBP	NonN_Oligo_MBP_MOBP
190305_snm3Cseq_hs_29yr_BA10_UMB5580_1_UMB5580_2_F7_AD004_indexed	3.30518	-50.0771	36.591	5.3227	Inh_MGE_PVALB	Inh_MGE_PVALB_UTRN
190305_snm3Cseq_hs_29yr_BA10_UMB5580_1_UMB5580_2_F7_AD006_indexed	-20.3357	-33.7767	28.1206	14.3403	NonN_Oligo_MBP	NonN_Oligo_MBP_MOBP
190305_snm3Cseq_hs_29yr_BA10_UMB5580_1_UMB5580_2_F7_AD008_indexed	3.02805	-22.235	17.7898	5.06741	NonN_Micro-Endo_TYROBP	NonN_Micro-Endo_TYROBP_CSF1R
190305_snm3Cseq_hs_29yr_BA10_UMB5580_1_UMB5580_2_F7_AD010_indexed	-21.3642	-23.6075	25.4665	12.6892	NonN_Oligo_MBP	NonN_Oligo_MBP_AGAP1
190305_snm3Cseq_hs_29yr_BA10_UMB5580_1_UMB5580_2_F7_AD012_indexed	-19.8177	-25.7706	26.0337	12.7782	NonN_Oligo_MBP	NonN_Oligo_MBP_MOBP
190305_snm3Cseq_hs_29yr_BA10_UMB5580_1_UMB5580_2_F8_AD002_indexed	-19.7128	-25.9991	25.9805	12.8785	NonN_Oligo_MBP	NonN_Oligo_MBP_MOBP
190305_snm3Cseq_hs_29yr_BA10_UMB5580_1_UMB5580_2_F8_AD006_indexed	-20.2328	-34.2648	28.3127	14.2289	NonN_Oligo_MBP	NonN_Oligo_MBP_MOBP
190305_snm3Cseq_hs_29yr_BA10_UMB5580_1_UMB5580_2_F8_AD008_indexed	4.28423	-23.2567	17.5269	4.95457	NonN_Micro-Endo_TYROBP	NonN_Micro-Endo_TYROBP_CSF1R
190305_snm3Cseq_hs_29yr_BA10_UMB5580_1_UMB5580_2_F8_AD010_indexed	9.05041	53.5908	28.4002	4.61897	NonN_Astro_FGF3R	NonN_Astro_FGF3R_CABLES1
190305_snm3Cseq_hs_29yr_BA10_UMB5580_1_UMB5580_2_F9_AD006_indexed	-19.2537	-35.7438	28.5539	14.3453	NonN_Oligo_MBP	NonN_Oligo_MBP_MOBP
190305_snm3Cseq_hs_29yr_BA10_UMB5580_1_UMB5580_2_F9_AD007_indexed	-1.52235	-28.4064	16.2638	4.20626	NonN_Micro-Endo_TYROBP	NonN_Micro-Endo_TYROBP_CSF1R
190305_snm3Cseq_hs_29yr_BA10_UMB5580_1_UMB5580_2_F9_AD008_indexed	2.90428	-25.7619	17.5702	4.47887	NonN_Micro-Endo_TYROBP	NonN_Micro-Endo_TYROBP_CSF1R
190305_snm3Cseq_hs_29yr_BA10_UMB5580_1_UMB5580_2_F9_AD012_indexed	-23.0502	-32.8675	28.3506	13.6899	NonN_Oligo_MBP	NonN_Oligo_MBP_AGAP1
190305_snm3Cseq_hs_29yr_BA10_UMB5580_1_UMB5580_2_G10_AD001_indexed	-33.3429	9.09374	-2.94385	2.78593	Exc_L1-3_CUX2	Exc_L1-3_CUX2_SLC35F3
190305_snm3Cseq_hs_29yr_BA10_UMB5580_1_UMB5580_2_G10_AD002_indexed	-35.3769	13.9405	-3.32093	1.84719	Exc_L1-3_CUX2	Exc_L1-3_CUX2_SLC35F3
190305_snm3Cseq_hs_29yr_BA10_UMB5580_1_UMB5580_2_G10_AD004_indexed	0.906364	-23.7768	17.0529	4.90112	NonN_Micro-Endo_TYROBP	NonN_Micro-Endo_TYROBP_CSF1R
190305_snm3Cseq_hs_29yr_BA10_UMB5580_1_UMB5580_2_G10_AD006_indexed	-20.3398	-29.1663	26.9	13.6008	NonN_Oligo_MBP	NonN_Oligo_MBP_MOBP
190305_snm3Cseq_hs_29yr_BA10_UMB5580_1_UMB5580_2_G11_AD001_indexed	-21.5006	-24.3775	25.4816	12.3631	NonN_Oligo_MBP	NonN_Oligo_MBP_AGAP1
190305_snm3Cseq_hs_29yr_BA10_UMB5580_1_UMB5580_2_G11_AD002_indexed	8.72812	54.1497	28.6385	4.54951	NonN_Astro_FGF3R	NonN_Astro_FGF3R_CABLES1
190305_snm3Cseq_hs_29yr_BA10_UMB5580_1_UMB5580_2_G11_AD004_indexed	-19.4535	-26.4186	26.3622	12.8827	NonN_Oligo_MBP	NonN_Oligo_MBP_MOBP
190305_snm3Cseq_hs_29yr_BA10_UMB5580_1_UMB5580_2_G11_AD007_indexed	-22.285	-33.0829	28.3269	13.9474	NonN_Oligo_MBP	NonN_Oligo_MBP_AGAP1
190305_snm3Cseq_hs_29yr_BA10_UMB5580_1_UMB5580_2_G11_AD010_indexed	-19.7243	-34.871	28.4607	14.4794	NonN_Oligo_MBP	NonN_Oligo_MBP_MOBP
190305_snm3Cseq_hs_29yr_BA10_UMB5580_1_UMB5580_2_G12_AD001_indexed	-3.73453	-13.8526	15.3652	7.03835	NonN_Micro-Endo_TYROBP	NonN_Micro-Endo_TYROBP_MSI2
190305_snm3Cseq_hs_29yr_BA10_UMB5580_1_UMB5580_2_G12_AD004_indexed	-21.5083	-23.7439	25.3656	12.4065	NonN_Oligo_MBP	NonN_Oligo_MBP_AGAP1
190305_snm3Cseq_hs_29yr_BA10_UMB5580_1_UMB5580_2_G12_AD006_indexed	-20.2963	-25.3724	25.7377	12.6879	NonN_Oligo_MBP	NonN_Oligo_MBP_MOBP
190305_snm3Cseq_hs_29yr_BA10_UMB5580_1_UMB5580_2_G12_AD007_indexed	-22.0306	-17.3528	24.1078	11.6805	NonN_Oligo_MBP	NonN_Oligo_MBP_AGAP1
190305_snm3Cseq_hs_29yr_BA10_UMB5580_1_UMB5580_2_G12_AD008_indexed	-20.9699	-23.6837	25.4926	12.4974	NonN_Oligo_MBP	NonN_Oligo_MBP_MOBP
190305_snm3Cseq_hs_29yr_BA10_UMB5580_1_UMB5580_2_G12_AD010_indexed	-23.7037	-13.875	23.4952	11.5334	NonN_Oligo_MBP	NonN_Oligo_MBP_VAC14
190305_snm3Cseq_hs_29yr_BA10_UMB5580_1_UMB5580_2_G12_AD012_indexed	8.68473	51.9597	28.143	4.9593	NonN_Astro_FGF3R	NonN_Astro_FGF3R_CABLES1
190305_snm3Cseq_hs_29yr_BA10_UMB5580_1_UMB5580_2_G1_AD001_indexed	26.25	-14.9077	3.59512	18.5852	Exc_L4_PLCH1	Exc_L4_PLCH1_ARHGAP15
190305_snm3Cseq_hs_29yr_BA10_UMB5580_1_UMB5580_2_G1_AD002_indexed	2.51882	-19.3914	17.0862	5.81034	NonN_Micro-Endo_TYROBP	NonN_Micro-Endo_TYROBP_CSF1R
190305_snm3Cseq_hs_29yr_BA10_UMB5580_1_UMB5580_2_G1_AD008_indexed	-18.941	-25.0581	25.3832	12.5656	NonN_Oligo_MBP	NonN_Oligo_MBP_MOBP
190305_snm3Cseq_hs_29yr_BA10_UMB5580_1_UMB5580_2_G1_AD012_indexed	-30.3129	18.776	-1.8526	2.59362	Exc_L1-3_CUX2	Exc_L1-3_CUX2_SLC35F3
190305_snm3Cseq_hs_29yr_BA10_UMB5580_1_UMB5580_2_G2_AD002_indexed	24.224	9.92733	27.6261	-7.46452	Inh_CGE_VIP	Inh_CGE_VIP_SRGAP1
190305_snm3Cseq_hs_29yr_BA10_UMB5580_1_UMB5580_2_G2_AD004_indexed	-20.3412	-31.3312	27.6024	13.8995	NonN_Oligo_MBP	NonN_Oligo_MBP_MOBP
190305_snm3Cseq_hs_29yr_BA10_UMB5580_1_UMB5580_2_G2_AD006_indexed	-4.29512	-9.76715	15.8135	8.14526	NonN_Micro-Endo_TYROBP	NonN_Micro-Endo_TYROBP_PDGFRB
190305_snm3Cseq_hs_29yr_BA10_UMB5580_1_UMB5580_2_G2_AD010_indexed	-22.3891	-33.7447	28.4399	13.9562	NonN_Oligo_MBP	NonN_Oligo_MBP_AGAP1
190305_snm3Cseq_hs_29yr_BA10_UMB5580_1_UMB5580_2_G3_AD006_indexed	-15.9053	-15.1181	23.5843	13.1562	NonN_Oligo_MBP	NonN_Oligo_MBP_MOBP
190305_snm3Cseq_hs_29yr_BA10_UMB5580_1_UMB5580_2_G3_AD007_indexed	-18.9032	-34.7134	28.1025	14.3011	NonN_Oligo_MBP	NonN_Oligo_MBP_MOBP
190305_snm3Cseq_hs_29yr_BA10_UMB5580_1_UMB5580_2_G3_AD008_indexed	-19.9115	-13.7383	23.1465	11.8353	NonN_Oligo_MBP	NonN_Oligo_MBP_AGAP1
190305_snm3Cseq_hs_29yr_BA10_UMB5580_1_UMB5580_2_G3_AD012_indexed	-6.94964	52.2236	25.8796	27.6786	Exc_L4-6_LRRK1	Exc_L4-6_LRRK1_RXRG
190305_snm3Cseq_hs_29yr_BA10_UMB5580_1_UMB5580_2_G4_AD002_indexed	-20.4357	53.8301	29.7782	24.6072	Exc_L4-6_LRRK1	Exc_L4-6_LRRK1_ADAMTSL1
190305_snm3Cseq_hs_29yr_BA10_UMB5580_1_UMB5580_2_G4_AD004_indexed	8.96076	52.5939	28.0839	4.59165	NonN_Astro_FGF3R	NonN_Astro_FGF3R_CABLES1
190305_snm3Cseq_hs_29yr_BA10_UMB5580_1_UMB5580_2_G4_AD006_indexed	-35.4718	13.784	-3.32157	1.76275	Exc_L1-3_CUX2	Exc_L1-3_CUX2_SLC35F3
190305_snm3Cseq_hs_29yr_BA10_UMB5580_1_UMB5580_2_G4_AD007_indexed	-4.76665	-10.4766	16.1096	7.65243	NonN_Micro-Endo_TYROBP	NonN_Micro-Endo_TYROBP_SLC7A5
190305_snm3Cseq_hs_29yr_BA10_UMB5580_1_UMB5580_2_G4_AD008_indexed	46.4265	-8.75845	5.70164	23.071	Exc_L4-5_FOXP2	Exc_L4-5_FOXP2_-
190305_snm3Cseq_hs_29yr_BA10_UMB5580_1_UMB5580_2_G4_AD012_indexed	8.55521	53.0324	28.1959	4.62943	NonN_Astro_FGF3R	NonN_Astro_FGF3R_CABLES1
190305_snm3Cseq_hs_29yr_BA10_UMB5580_1_UMB5580_2_G5_AD001_indexed	-20.5888	-30.1748	27.4888	13.8583	NonN_Oligo_MBP	NonN_Oligo_MBP_AGAP1
190305_snm3Cseq_hs_29yr_BA10_UMB5580_1_UMB5580_2_G5_AD002_indexed	-20.6835	-37.4117	29.1003	14.1681	NonN_Oligo_MBP	NonN_Oligo_MBP_MOBP
190305_snm3Cseq_hs_29yr_BA10_UMB5580_1_UMB5580_2_G5_AD007_indexed	-20.7278	-35.0786	28.6527	14.287	NonN_Oligo_MBP	NonN_Oligo_MBP_MOBP
190305_snm3Cseq_hs_29yr_BA10_UMB5580_1_UMB5580_2_G5_AD008_indexed	-35.6457	13.0359	-3.50284	1.79863	Exc_L1-3_CUX2	Exc_L1-3_CUX2_SLC35F3
190305_snm3Cseq_hs_29yr_BA10_UMB5580_1_UMB5580_2_G5_AD010_indexed	23.1757	-39.6984	37.2982	11.1863	Inh_MGE_CALB1	Inh_MGE_CALB1_PCDH9
190305_snm3Cseq_hs_29yr_BA10_UMB5580_1_UMB5580_2_G5_AD012_indexed	-20.1524	-37.0405	29.0083	14.3623	NonN_Oligo_MBP	NonN_Oligo_MBP_MOBP
190305_snm3Cseq_hs_29yr_BA10_UMB5580_1_UMB5580_2_G6_AD002_indexed	2.20054	-21.046	17.5558	5.68411	NonN_Micro-Endo_TYROBP	NonN_Micro-Endo_TYROBP_CSF1R
190305_snm3Cseq_hs_29yr_BA10_UMB5580_1_UMB5580_2_G6_AD004_indexed	-4.04711	-9.59251	15.7337	7.96303	NonN_Micro-Endo_TYROBP	NonN_Micro-Endo_TYROBP_AHDC1
190305_snm3Cseq_hs_29yr_BA10_UMB5580_1_UMB5580_2_G6_AD006_indexed	-21.0035	-25.8699	26.0259	12.7629	NonN_Oligo_MBP	NonN_Oligo_MBP_MOBP
190305_snm3Cseq_hs_29yr_BA10_UMB5580_1_UMB5580_2_G6_AD007_indexed	-19.8231	-33.6427	27.8669	14.2523	NonN_Oligo_MBP	NonN_Oligo_MBP_MOBP
190305_snm3Cseq_hs_29yr_BA10_UMB5580_1_UMB5580_2_G6_AD008_indexed	-19.5198	-26.279	26.0637	12.6558	NonN_Oligo_MBP	NonN_Oligo_MBP_MOBP
190305_snm3Cseq_hs_29yr_BA10_UMB5580_1_UMB5580_2_G7_AD001_indexed	-19.3477	-26.9999	26.5067	13.3258	NonN_Oligo_MBP	NonN_Oligo_MBP_MOBP
190305_snm3Cseq_hs_29yr_BA10_UMB5580_1_UMB5580_2_G7_AD002_indexed	9.9203	-52.6982	35.133	7.39035	Inh_MGE_PVALB	Inh_MGE_PVALB_DISC1
190305_snm3Cseq_hs_29yr_BA10_UMB5580_1_UMB5580_2_G7_AD004_indexed	-18.9258	-27.6154	27.0618	12.5209	NonN_Oligo_MBP	NonN_Oligo_MBP_MOBP
[truncated: 13,032 more rows]
