# Supplementary material for: Single nucleus multi-omics identifies human cortical cell regulatory genome diversity
Source: Cell Genom. 2022 Mar 9;2(3):100107. doi: 10.1016/j.xgen.2022.100107 (PMC9004682; doi:10.1016/j.xgen.2022.100107)
Supplement: Table S7. Cluster labels of the snATAC-seq dataset, related to Figure 4 [file mmc8.xlsx]

## Sheet: Sheet1
Table S7. Cluster labels of the snATAC-seq dataset
Barcode	MajorCluster	MajorClusterAnnotation
ACATTGGCAAGCAACGCGAATTCCAACG	10	Exc_L1-3_CUX2
ACATTGGCAAGCAACGTGCCTTACGCTG	10	Exc_L1-3_CUX2
ACATTGGCACGAATCTTTCATCCAGAAG	10	Exc_L1-3_CUX2
ACATTGGCACGTTCGAGGATACTATCGG	10	Exc_L1-3_CUX2
ACATTGGCACTCGCTAACTGCATAGAAG	10	Exc_L1-3_CUX2
ACATTGGCAGGCAGAAAAGGAGTAGGCT	10	Exc_L1-3_CUX2
ACATTGGCATAAGTCGAAGAGATGAACG	10	Exc_L1-3_CUX2
ACATTGGCATAAGTCGGAAGTATGGAAG	10	Exc_L1-3_CUX2
ACATTGGCATAAGTCGGGTTAGACATTC	10	Exc_L1-3_CUX2
ACATTGGCATCTCAGGCTCTCTATGGCT	10	Exc_L1-3_CUX2
ACATTGGCATCTCAGGTTATGCGACAAG	10	Exc_L1-3_CUX2
ACATTGGCATGCGCAGCTCTCTATGTCA	10	Exc_L1-3_CUX2
ACATTGGCCAGAACTGAGGATAACGCTG	10	Exc_L1-3_CUX2
ACATTGGCCGATCAGTGTAAGGAGATTC	10	Exc_L1-3_CUX2
ACATTGGCCGATCAGTTCTCTCCGGGCT	10	Exc_L1-3_CUX2
ACATTGGCCGTACTAGTTCTAGCTGCTG	10	Exc_L1-3_CUX2
ACATTGGCCGTATAGATCCGGTAACAAG	10	Exc_L1-3_CUX2
ACATTGGCGAATTACGTTACGACCGAAG	10	Exc_L1-3_CUX2
ACATTGGCGCCTCAATAAGAGATGATTC	10	Exc_L1-3_CUX2
ACATTGGCGCCTCAATATAGCCTTTCGG	10	Exc_L1-3_CUX2
ACATTGGCGCTCATGAATCTGAGTGGCT	10	Exc_L1-3_CUX2
ACATTGGCGGAGCTACCCTAGAGTATTC	10	Exc_L1-3_CUX2
ACATTGGCGTCATGAAGAAGTATGCAAG	10	Exc_L1-3_CUX2
ACATTGGCGTCATGAATTACGACCCAAG	10	Exc_L1-3_CUX2
ACATTGGCGTCTACCAAGGATAACGCTG	10	Exc_L1-3_CUX2
ACATTGGCTAAGGCGATATCCTCTGTCA	10	Exc_L1-3_CUX2
ACATTGGCTAGCGCTCTCGACTAGGCTG	10	Exc_L1-3_CUX2
ACATTGGCTAGGCATGGAGCCTTATCGG	10	Exc_L1-3_CUX2
ACATTGGCTATGCCATGGATACTAGTCA	10	Exc_L1-3_CUX2
ACATTGGCTATGGTCGAATGACGTCAAG	10	Exc_L1-3_CUX2
ACATTGGCTATGGTCGAATGACGTTCGG	10	Exc_L1-3_CUX2
ACATTGGCTCCTGAGCTCTCTCCGCAAG	10	Exc_L1-3_CUX2
ACATTGGCTGCAGCTACTCTCTATATTC	10	Exc_L1-3_CUX2
ACATTGGCTGCCAATTTTGGAAGTGTCA	10	Exc_L1-3_CUX2
ACATTGGCTTAGCCTCAAGAGATGAACG	10	Exc_L1-3_CUX2
ACATTGGCTTAGCCTCAATGACGTAACG	10	Exc_L1-3_CUX2
AGACGGAGAAGAGGCAGCGTAAGAGAAG	10	Exc_L1-3_CUX2
AGACGGAGAAGCAACGCGAATTCCGGCT	10	Exc_L1-3_CUX2
AGACGGAGACGAATCTTGCCTTACGAAG	10	Exc_L1-3_CUX2
AGACGGAGACTCGCTAATCTGAGTTCGG	10	Exc_L1-3_CUX2
AGACGGAGAGGCAGAAAAGGCTATGAAG	10	Exc_L1-3_CUX2
AGACGGAGATAAGTCGATTCGTTGGGCT	10	Exc_L1-3_CUX2
AGACGGAGATCTCAGGCGTCTAATGAAG	10	Exc_L1-3_CUX2
AGACGGAGATCTCAGGCTCTCTATGAAG	10	Exc_L1-3_CUX2
AGACGGAGCAAGTTCAGAAGTATGGAAG	10	Exc_L1-3_CUX2
AGACGGAGCGAGGCTGTATCCTCTGAAG	10	Exc_L1-3_CUX2
AGACGGAGCGCTTGATATTCGTTGAACG	10	Exc_L1-3_CUX2
AGACGGAGCGCTTGATGGTTAGACAACG	10	Exc_L1-3_CUX2
AGACGGAGCGTATAGAAGGATAACTCGG	10	Exc_L1-3_CUX2
AGACGGAGCTAATGCTGGTTAGACGGCT	10	Exc_L1-3_CUX2
AGACGGAGCTAATGCTTTACGACCGAAG	10	Exc_L1-3_CUX2
AGACGGAGCTCTGGTATTATGCGAGGCT	10	Exc_L1-3_CUX2
AGACGGAGCTTCAATGGGATACTAGAAG	10	Exc_L1-3_CUX2
AGACGGAGGAACGGTAAACGAACGAACG	10	Exc_L1-3_CUX2
AGACGGAGGAACGGTATAAGATCCGAAG	10	Exc_L1-3_CUX2
AGACGGAGGAATTACGTCCGGTAAAACG	10	Exc_L1-3_CUX2
AGACGGAGGGACTCCTCCTAGAGTGGCT	10	Exc_L1-3_CUX2
AGACGGAGTAAGGCGACTAAGCCTAACG	10	Exc_L1-3_CUX2
AGACGGAGTACGCTGCATCTGAGTGAAG	10	Exc_L1-3_CUX2
AGACGGAGTACGCTGCCGTCTAATGGCT	10	Exc_L1-3_CUX2
AGACGGAGTAGGCATGACTGCATATCGG	10	Exc_L1-3_CUX2
AGACGGAGTCCTGAGCGTAAGGAGGGCT	10	Exc_L1-3_CUX2
AGACGGAGTCGACGTCCTCTCTATGAAG	10	Exc_L1-3_CUX2
AGACGGAGTGCAGCTATTCTAGCTGCTG	10	Exc_L1-3_CUX2
AGACGGAGTTAGCCTCTTCATCCAAACG	10	Exc_L1-3_CUX2
AGAGCAGTAACCAGGTGGATACTAGCTG	10	Exc_L1-3_CUX2
AGAGCAGTAACCAGGTGGTTAGACGAAG	10	Exc_L1-3_CUX2
AGAGCAGTAAGAGGCATTATGCGATCGG	10	Exc_L1-3_CUX2
AGAGCAGTAAGCAACGTCCGGTAAGCTG	10	Exc_L1-3_CUX2
AGAGCAGTACGAATCTTAAGATCCGAAG	10	Exc_L1-3_CUX2
AGAGCAGTAGGCAGAATATCCTCTTCGG	10	Exc_L1-3_CUX2
AGAGCAGTATAAGTCGCGAATTCCTCGG	10	Exc_L1-3_CUX2
AGAGCAGTCAGAACTGTTACGACCAACG	10	Exc_L1-3_CUX2
AGAGCAGTCGTATAGAGAAGTATGTCGG	10	Exc_L1-3_CUX2
AGAGCAGTCTCTCTACATCTGAGTTCGG	10	Exc_L1-3_CUX2
AGAGCAGTCTCTCTACTCGACTAGTCGG	10	Exc_L1-3_CUX2
AGAGCAGTGAACGGTAAAGAGATGATTC	10	Exc_L1-3_CUX2
AGAGCAGTGAACGGTAAATGACGTAACG	10	Exc_L1-3_CUX2
AGAGCAGTGAATTACGGAAGTATGGGCT	10	Exc_L1-3_CUX2
AGAGCAGTGCCTCAATGGTTAGACAACG	10	Exc_L1-3_CUX2
AGAGCAGTGCGTAGTACCTAGAGTGCTG	10	Exc_L1-3_CUX2
AGAGCAGTGCGTAGTATCTCTCCGAACG	10	Exc_L1-3_CUX2
AGAGCAGTGTCTACCATTGGAAGTGAAG	10	Exc_L1-3_CUX2
AGAGCAGTTACGCTGCCTAAGCCTAACG	10	Exc_L1-3_CUX2
AGAGCAGTTATGGTCGGGATACTAAACG	10	Exc_L1-3_CUX2
AGAGCAGTTCCTGAGCATCTGAGTCAAG	10	Exc_L1-3_CUX2
AGAGCAGTTTAGCCTCTTCATCCATCGG	10	Exc_L1-3_CUX2
AGAGCAGTTTCCATCCAGGATAACAACG	10	Exc_L1-3_CUX2
AGATCTTCACGAATCTAATGACGTTCGG	10	Exc_L1-3_CUX2
AGATCTTCCGCTTGATGAAGTATGGCTG	10	Exc_L1-3_CUX2
AGATCTTCCTCTGGTACCTAGAGTTCGG	10	Exc_L1-3_CUX2
AGATCTTCGAACGGTAATAGCCTTGCTG	10	Exc_L1-3_CUX2
AGATCTTCGTCATGAATGCCTTACTCGG	10	Exc_L1-3_CUX2
AGATCTTCTATGCCATATAGCCTTGAAG	10	Exc_L1-3_CUX2
AGATCTTCTATGCCATGGATACTAGAAG	10	Exc_L1-3_CUX2
CAGTTGCAAACCAGGTTAAGATCCGAAG	10	Exc_L1-3_CUX2
CAGTTGCAAAGAGGCACTAAGCCTATTC	10	Exc_L1-3_CUX2
CAGTTGCAAAGAGGCAGTAAGGAGTCGG	10	Exc_L1-3_CUX2
CAGTTGCAAAGCAACGAAGAGATGCAAG	10	Exc_L1-3_CUX2
CAGTTGCAACTCGCTAAAGGAGTATCGG	10	Exc_L1-3_CUX2
CAGTTGCAACTCGCTATCTCTCCGGGCT	10	Exc_L1-3_CUX2
CAGTTGCAATAAGTCGGAAGTATGAACG	10	Exc_L1-3_CUX2
CAGTTGCAATAAGTCGTGCCTTACATTC	10	Exc_L1-3_CUX2
CAGTTGCAATCTCAGGAAGGCTATTCGG	10	Exc_L1-3_CUX2
CAGTTGCAATGCGCAGCTCTCTATTCGG	10	Exc_L1-3_CUX2
CAGTTGCAATGCGCAGTTCTAGCTGGCT	10	Exc_L1-3_CUX2
CAGTTGCAATGCGCAGTTCTAGCTGTCA	10	Exc_L1-3_CUX2
CAGTTGCACAAGTTCAAGGATAACGTCA	10	Exc_L1-3_CUX2
CAGTTGCACAAGTTCAGAAGTATGCAAG	10	Exc_L1-3_CUX2
CAGTTGCACAGAACTGAATGACGTCAAG	10	Exc_L1-3_CUX2
CAGTTGCACCTAAGACCTAAGCCTATTC	10	Exc_L1-3_CUX2
CAGTTGCACGCTTGATAGGATAACGCTG	10	Exc_L1-3_CUX2
CAGTTGCACGTATAGAAGGATAACAACG	10	Exc_L1-3_CUX2
CAGTTGCACGTATAGACGAATTCCGAAG	10	Exc_L1-3_CUX2
CAGTTGCACTAATGCTCGAATTCCGCTG	10	Exc_L1-3_CUX2
CAGTTGCACTAATGCTTAAGATCCAACG	10	Exc_L1-3_CUX2
CAGTTGCACTAATGCTTCCGGTAATCGG	10	Exc_L1-3_CUX2
CAGTTGCACTCTCTACACTGCATAATTC	10	Exc_L1-3_CUX2
CAGTTGCACTCTCTACTCTCTCCGGAAG	10	Exc_L1-3_CUX2
CAGTTGCACTCTCTACTTATGCGAATTC	10	Exc_L1-3_CUX2
CAGTTGCAGAACGGTATCCGGTAAAACG	10	Exc_L1-3_CUX2
CAGTTGCAGCAACCTAAATGACGTATTC	10	Exc_L1-3_CUX2
CAGTTGCAGCCTCAATAAGAGATGGGCT	10	Exc_L1-3_CUX2
CAGTTGCAGCGTAGTACTAAGCCTGAAG	10	Exc_L1-3_CUX2
CAGTTGCAGCGTAGTAGTAAGGAGTCGG	10	Exc_L1-3_CUX2
CAGTTGCAGCTCATGACCTAGAGTATTC	10	Exc_L1-3_CUX2
CAGTTGCAGCTCATGACTAAGCCTGAAG	10	Exc_L1-3_CUX2
CAGTTGCAGGACTCCTTATCCTCTGAAG	10	Exc_L1-3_CUX2
CAGTTGCAGGACTCCTTTATGCGAGCTG	10	Exc_L1-3_CUX2
CAGTTGCAGGACTCCTTTCTAGCTATTC	10	Exc_L1-3_CUX2
CAGTTGCAGTCATGAAAGGATAACGCTG	10	Exc_L1-3_CUX2
CAGTTGCATAAGGCGATTATGCGAATTC	10	Exc_L1-3_CUX2
CAGTTGCATACGCTGCATCTGAGTGGCT	10	Exc_L1-3_CUX2
CAGTTGCATACGCTGCCGTCTAATTCGG	10	Exc_L1-3_CUX2
CAGTTGCATAGCGCTCTATCCTCTGCTG	10	Exc_L1-3_CUX2
CAGTTGCATAGGCATGACTGCATAGGCT	10	Exc_L1-3_CUX2
CAGTTGCATAGGCATGATCTGAGTGCTG	10	Exc_L1-3_CUX2
CAGTTGCATATGCCATAACGAACGGGCT	10	Exc_L1-3_CUX2
CAGTTGCATATGCCATTCCGGTAAAACG	10	Exc_L1-3_CUX2
CAGTTGCATATGGTCGTGCCTTACTCGG	10	Exc_L1-3_CUX2
CAGTTGCATCCTGAGCCTAAGCCTATTC	10	Exc_L1-3_CUX2
CAGTTGCATCGACGTCAAGGAGTAAACG	10	Exc_L1-3_CUX2
CAGTTGCATCGACGTCAAGGAGTAATTC	10	Exc_L1-3_CUX2
CAGTTGCATCTATCCGTAAGATCCTCGG	10	Exc_L1-3_CUX2
CAGTTGCATGCAGCTACCTAGAGTCAAG	10	Exc_L1-3_CUX2
CAGTTGCATGCAGCTACTCTCTATCAAG	10	Exc_L1-3_CUX2
CAGTTGCATGCCAATTTTACGACCAACG	10	Exc_L1-3_CUX2
CAGTTGCATTAGCCTCATAGCCTTGCTG	10	Exc_L1-3_CUX2
CAGTTGCATTCCATCCCGAATTCCTCGG	10	Exc_L1-3_CUX2
CATGTCAGAACCAGGTTAAGATCCTCGG	10	Exc_L1-3_CUX2
CATGTCAGAAGCAACGTTACGACCGAAG	10	Exc_L1-3_CUX2
CATGTCAGAAGCAACGTTACGACCGGCT	10	Exc_L1-3_CUX2
CATGTCAGACGAATCTTGCCTTACGCTG	10	Exc_L1-3_CUX2
CATGTCAGACGTTCGATGCCTTACTCGG	10	Exc_L1-3_CUX2
CATGTCAGATAAGTCGGGATACTAGGCT	10	Exc_L1-3_CUX2
CATGTCAGATCTCAGGAAGGAGTAGCTG	10	Exc_L1-3_CUX2
CATGTCAGCCTAAGACCCTAGAGTGAAG	10	Exc_L1-3_CUX2
CATGTCAGCGAGGCTGTCTCTCCGGAAG	10	Exc_L1-3_CUX2
CATGTCAGCGATCAGTCCTAGAGTATTC	10	Exc_L1-3_CUX2
CATGTCAGCGATCAGTGAGCCTTAATTC	10	Exc_L1-3_CUX2
CATGTCAGCGATCAGTTCGACTAGAACG	10	Exc_L1-3_CUX2
CATGTCAGCGATCAGTTTCTAGCTGAAG	10	Exc_L1-3_CUX2
CATGTCAGCGCTTGATTTACGACCGAAG	10	Exc_L1-3_CUX2
CATGTCAGCTCTCTACACTGCATAAACG	10	Exc_L1-3_CUX2
CATGTCAGCTTCAATGTTGGAAGTGAAG	10	Exc_L1-3_CUX2
CATGTCAGGAACGGTAATTCGTTGATTC	10	Exc_L1-3_CUX2
CATGTCAGGAACGGTATTGGAAGTAACG	10	Exc_L1-3_CUX2
CATGTCAGGCAACCTAGAAGTATGAACG	10	Exc_L1-3_CUX2
CATGTCAGGCGTAGTAAAGGAGTATCGG	10	Exc_L1-3_CUX2
CATGTCAGGGACTCCTCGTCTAATGAAG	10	Exc_L1-3_CUX2
CATGTCAGGTAGAGGACCTAGAGTGAAG	10	Exc_L1-3_CUX2
CATGTCAGGTCTACCAAACGAACGGAAG	10	Exc_L1-3_CUX2
CATGTCAGTAAGGCGAACTGCATAGAAG	10	Exc_L1-3_CUX2
CATGTCAGTAAGGCGACCTAGAGTGGCT	10	Exc_L1-3_CUX2
CATGTCAGTAGCGCTCACTGCATAAACG	10	Exc_L1-3_CUX2
CATGTCAGTAGCGCTCTCTCTCCGGAAG	10	Exc_L1-3_CUX2
CATGTCAGTAGGCATGACTGCATAGAAG	10	Exc_L1-3_CUX2
CATGTCAGTCCTGAGCTCTCTCCGTCGG	10	Exc_L1-3_CUX2
CATGTCAGTCGACGTCCTCTCTATTCGG	10	Exc_L1-3_CUX2
CATGTCAGTCTATCCGATTCGTTGGCTG	10	Exc_L1-3_CUX2
CATGTCAGTCTATCCGTTCATCCAGGCT	10	Exc_L1-3_CUX2
CATGTCAGTTAGCCTCTCCGGTAAATTC	10	Exc_L1-3_CUX2
CTATTAGGATAAGTCGTAAGATCCAACG	10	Exc_L1-3_CUX2
CTATTAGGATGCGCAGCCTAGAGTGGCT	10	Exc_L1-3_CUX2
CTATTAGGCAAGTTCATTACGACCGGCT	10	Exc_L1-3_CUX2
CTATTAGGCAGAACTGTAAGATCCGGCT	10	Exc_L1-3_CUX2
CTATTAGGCCTAAGACCCTAGAGTAACG	10	Exc_L1-3_CUX2
CTATTAGGCGCTTGATATAGCCTTGCTG	10	Exc_L1-3_CUX2
CTATTAGGCGCTTGATTTACGACCTCGG	10	Exc_L1-3_CUX2
CTATTAGGCTTCAATGTCCGGTAAGAAG	10	Exc_L1-3_CUX2
CTATTAGGGAATTACGATTCGTTGGCTG	10	Exc_L1-3_CUX2
CTATTAGGGCCTCAATTAAGATCCTCGG	10	Exc_L1-3_CUX2
CTATTAGGGCCTCAATTTGGAAGTGGCT	10	Exc_L1-3_CUX2
CTATTAGGGGAGCTACGTAAGGAGAACG	10	Exc_L1-3_CUX2
CTATTAGGTATGGTCGAAGAGATGGGCT	10	Exc_L1-3_CUX2
CTATTAGGTCGACGTCTTCTAGCTAACG	10	Exc_L1-3_CUX2
CTATTAGGTGCAGCTACTAAGCCTGGCT	10	Exc_L1-3_CUX2
CTATTAGGTGCCAATTAAGAGATGGAAG	10	Exc_L1-3_CUX2
CTATTAGGTGCCAATTTTACGACCGGCT	10	Exc_L1-3_CUX2
CTCATACAAACCAGGTAAGAGATGGAAG	10	Exc_L1-3_CUX2
CTCATACAAACCAGGTTGCCTTACGCTG	10	Exc_L1-3_CUX2
CTCATACAAAGCAACGTAAGATCCGCTG	10	Exc_L1-3_CUX2
CTCATACAACTCGCTAATCTGAGTGGCT	10	Exc_L1-3_CUX2
CTCATACAAGGCAGAAGCGTAAGATCGG	10	Exc_L1-3_CUX2
CTCATACAATCTCAGGATCTGAGTTCGG	10	Exc_L1-3_CUX2
CTCATACACAAGTTCATGCCTTACATTC	10	Exc_L1-3_CUX2
CTCATACACCTAAGACTTATGCGATCGG	10	Exc_L1-3_CUX2
CTCATACACTCTGGTATCGACTAGTCGG	10	Exc_L1-3_CUX2
CTCATACAGAATTACGAAGAGATGTCGG	10	Exc_L1-3_CUX2
CTCATACAGCAACCTAGGTTAGACGCTG	10	Exc_L1-3_CUX2
CTCATACAGCCTCAATTAAGATCCGCTG	10	Exc_L1-3_CUX2
CTCATACAGCGTAGTAGTAAGGAGTCGG	10	Exc_L1-3_CUX2
CTCATACAGCTCATGACCTAGAGTAACG	10	Exc_L1-3_CUX2
CTCATACAGTCATGAATTCATCCAATTC	10	Exc_L1-3_CUX2
CTCATACAGTCTACCATTGGAAGTATTC	10	Exc_L1-3_CUX2
CTCATACATACGCTGCACTGCATACAAG	10	Exc_L1-3_CUX2
CTCATACATACGCTGCATCTGAGTGGCT	10	Exc_L1-3_CUX2
CTCATACATAGGCATGAAGGAGTAGAAG	10	Exc_L1-3_CUX2
CTCATACATATGGTCGTTGGAAGTTCGG	10	Exc_L1-3_CUX2
CTCATACATCCTGAGCATCTGAGTATTC	10	Exc_L1-3_CUX2
CTCATACATCCTGAGCATCTGAGTGAAG	10	Exc_L1-3_CUX2
CTCATACATCCTGAGCTTCTAGCTGAAG	10	Exc_L1-3_CUX2
CTCATACATTAGCCTCCGAATTCCTCGG	10	Exc_L1-3_CUX2
CTCATACATTAGCCTCTTGGAAGTGGCT	10	Exc_L1-3_CUX2
GCTCTAAGAAGAGGCACTCTCTATGTCA	10	Exc_L1-3_CUX2
GCTCTAAGAAGCAACGAACGAACGATTC	10	Exc_L1-3_CUX2
GCTCTAAGAAGCAACGGAAGTATGGAAG	10	Exc_L1-3_CUX2
GCTCTAAGAAGCAACGTGCCTTACGCTG	10	Exc_L1-3_CUX2
GCTCTAAGACGAATCTTTACGACCGTCA	10	Exc_L1-3_CUX2
GCTCTAAGACGAATCTTTGGAAGTGAAG	10	Exc_L1-3_CUX2
GCTCTAAGACGTTCGAAAGAGATGGCTG	10	Exc_L1-3_CUX2
GCTCTAAGACGTTCGAGGTTAGACTCGG	10	Exc_L1-3_CUX2
GCTCTAAGACGTTCGATTCATCCAGGCT	10	Exc_L1-3_CUX2
GCTCTAAGACTGAGCGATCTGAGTTCGG	10	Exc_L1-3_CUX2
GCTCTAAGAGGCAGAACCTAGAGTCAAG	10	Exc_L1-3_CUX2
GCTCTAAGAGGCAGAATTCTAGCTTCGG	10	Exc_L1-3_CUX2
GCTCTAAGATAAGTCGAACGAACGGTCA	10	Exc_L1-3_CUX2
GCTCTAAGATAAGTCGTGCCTTACGAAG	10	Exc_L1-3_CUX2
GCTCTAAGATCTCAGGTCGACTAGTCGG	10	Exc_L1-3_CUX2
GCTCTAAGCAAGTTCATAAGATCCGAAG	10	Exc_L1-3_CUX2
GCTCTAAGCAGAACTGAACGAACGGCTG	10	Exc_L1-3_CUX2
GCTCTAAGCAGAACTGTCCGGTAAATTC	10	Exc_L1-3_CUX2
GCTCTAAGCCTAAGACAAGGAGTAGCTG	10	Exc_L1-3_CUX2
GCTCTAAGCCTAAGACAAGGCTATCAAG	10	Exc_L1-3_CUX2
GCTCTAAGCCTAAGACTCTCTCCGGCTG	10	Exc_L1-3_CUX2
GCTCTAAGCGATCAGTCGTCTAATGGCT	10	Exc_L1-3_CUX2
GCTCTAAGCGCTTGATGAAGTATGGCTG	10	Exc_L1-3_CUX2
GCTCTAAGCGTACTAGACTGCATAAACG	10	Exc_L1-3_CUX2
GCTCTAAGCGTATAGAATTCGTTGATTC	10	Exc_L1-3_CUX2
GCTCTAAGCGTATAGATGCCTTACCAAG	10	Exc_L1-3_CUX2
GCTCTAAGCGTATAGATTGGAAGTGTCA	10	Exc_L1-3_CUX2
GCTCTAAGCTTCAATGATAGCCTTCAAG	10	Exc_L1-3_CUX2
GCTCTAAGGCAACCTATTACGACCGAAG	10	Exc_L1-3_CUX2
GCTCTAAGGCAACCTATTGGAAGTGGCT	10	Exc_L1-3_CUX2
GCTCTAAGGCCTCAATAAGAGATGGAAG	10	Exc_L1-3_CUX2
GCTCTAAGGCCTCAATGGATACTAATTC	10	Exc_L1-3_CUX2
GCTCTAAGGCCTCAATTCCGGTAAATTC	10	Exc_L1-3_CUX2
GCTCTAAGGCGTAGTAAAGGAGTAGAAG	10	Exc_L1-3_CUX2
GCTCTAAGGGACTCCTATCTGAGTAACG	10	Exc_L1-3_CUX2
GCTCTAAGGGACTCCTGTAAGGAGATTC	10	Exc_L1-3_CUX2
GCTCTAAGGTAGAGGAAAGGCTATGCTG	10	Exc_L1-3_CUX2
GCTCTAAGGTCTACCAATTCGTTGATTC	10	Exc_L1-3_CUX2
GCTCTAAGGTCTACCATTCATCCAGGCT	10	Exc_L1-3_CUX2
GCTCTAAGTACTGCCTCGAATTCCTCGG	10	Exc_L1-3_CUX2
GCTCTAAGTACTGCCTGGATACTAATTC	10	Exc_L1-3_CUX2
GCTCTAAGTACTGCCTTCCGGTAAAACG	10	Exc_L1-3_CUX2
GCTCTAAGTAGCGCTCTATCCTCTAACG	10	Exc_L1-3_CUX2
GCTCTAAGTAGCGCTCTTATGCGAATTC	10	Exc_L1-3_CUX2
GCTCTAAGTAGGCATGTATCCTCTTCGG	10	Exc_L1-3_CUX2
GCTCTAAGTAGGCATGTCTCTCCGGTCA	10	Exc_L1-3_CUX2
GCTCTAAGTATGCCATAGGATAACATTC	10	Exc_L1-3_CUX2
GCTCTAAGTATGCCATGGTTAGACGGCT	10	Exc_L1-3_CUX2
GCTCTAAGTCCTGAGCACTGCATAGAAG	10	Exc_L1-3_CUX2
GCTCTAAGTCCTGAGCCTAAGCCTGTCA	10	Exc_L1-3_CUX2
GCTCTAAGTCGACGTCACTGCATACAAG	10	Exc_L1-3_CUX2
GCTCTAAGTCGACGTCCCTAGAGTTCGG	10	Exc_L1-3_CUX2
GCTCTAAGTCGACGTCTATCCTCTATTC	10	Exc_L1-3_CUX2
GCTCTAAGTCTATCCGTTCATCCAGGCT	10	Exc_L1-3_CUX2
GCTCTAAGTGCAGCTAATCTGAGTATTC	10	Exc_L1-3_CUX2
GCTCTAAGTGCAGCTAGTAAGGAGGAAG	10	Exc_L1-3_CUX2
GCTCTAAGTGCCAATTCGAATTCCCAAG	10	Exc_L1-3_CUX2
GCTCTAAGTGCCAATTCGAATTCCGAAG	10	Exc_L1-3_CUX2
GCTCTAAGTGCCAATTTAAGATCCATTC	10	Exc_L1-3_CUX2
GCTCTAAGTTAGCCTCGGATACTAGGCT	10	Exc_L1-3_CUX2
GCTCTAAGTTAGCCTCTCCGGTAAAACG	10	Exc_L1-3_CUX2
GCTCTAAGTTCCATCCATAGCCTTATTC	10	Exc_L1-3_CUX2
TATCGGTTAACCAGGTAACGAACGATTC	10	Exc_L1-3_CUX2
TATCGGTTAACCAGGTGAAGTATGATTC	10	Exc_L1-3_CUX2
TATCGGTTAAGAGGCACCTAGAGTATTC	10	Exc_L1-3_CUX2
TATCGGTTAAGAGGCATCGACTAGATTC	10	Exc_L1-3_CUX2
TATCGGTTAAGCAACGGAAGTATGATTC	10	Exc_L1-3_CUX2
TATCGGTTAAGCAACGTTACGACCGAAG	10	Exc_L1-3_CUX2
TATCGGTTACGAATCTAGGATAACGGCT	10	Exc_L1-3_CUX2
TATCGGTTACGAATCTTTACGACCGAAG	10	Exc_L1-3_CUX2
TATCGGTTACGAATCTTTGGAAGTGAAG	10	Exc_L1-3_CUX2
TATCGGTTACGTTCGAAGGATAACGCTG	10	Exc_L1-3_CUX2
TATCGGTTACTCGCTATATCCTCTAACG	10	Exc_L1-3_CUX2
TATCGGTTACTGAGCGTATCCTCTAACG	10	Exc_L1-3_CUX2
TATCGGTTAGGCAGAACTAAGCCTGCTG	10	Exc_L1-3_CUX2
TATCGGTTATCTCAGGCGTCTAATGGCT	10	Exc_L1-3_CUX2
TATCGGTTATGCGCAGCCTAGAGTGAAG	10	Exc_L1-3_CUX2
TATCGGTTCAAGTTCAAAGAGATGCAAG	10	Exc_L1-3_CUX2
TATCGGTTCAAGTTCAAAGAGATGGGCT	10	Exc_L1-3_CUX2
TATCGGTTCAGAACTGTTACGACCGGCT	10	Exc_L1-3_CUX2
TATCGGTTCGATCAGTCGTCTAATAACG	10	Exc_L1-3_CUX2
TATCGGTTCGTACTAGGCGTAAGATCGG	10	Exc_L1-3_CUX2
TATCGGTTCGTATAGAAAGAGATGCAAG	10	Exc_L1-3_CUX2
TATCGGTTCGTATAGATAAGATCCGAAG	10	Exc_L1-3_CUX2
TATCGGTTCTCTCTACATCTGAGTATTC	10	Exc_L1-3_CUX2
TATCGGTTCTCTCTACTATCCTCTATTC	10	Exc_L1-3_CUX2
TATCGGTTCTCTGGTAAAGGAGTAGGCT	10	Exc_L1-3_CUX2
TATCGGTTCTTCAATGAATGACGTGAAG	10	Exc_L1-3_CUX2
TATCGGTTCTTCAATGTCCGGTAATCGG	10	Exc_L1-3_CUX2
TATCGGTTGAACGGTAGAAGTATGGGCT	10	Exc_L1-3_CUX2
TATCGGTTGAACGGTAGGTTAGACTCGG	10	Exc_L1-3_CUX2
TATCGGTTGCAACCTAAAGAGATGGGCT	10	Exc_L1-3_CUX2
TATCGGTTGCAACCTAAATGACGTGCTG	10	Exc_L1-3_CUX2
TATCGGTTGCAACCTATCCGGTAAGTCA	10	Exc_L1-3_CUX2
TATCGGTTGCAACCTATGCCTTACGAAG	10	Exc_L1-3_CUX2
TATCGGTTGCCTCAATATTCGTTGGTCA	10	Exc_L1-3_CUX2
TATCGGTTGCCTCAATTGCCTTACAACG	10	Exc_L1-3_CUX2
TATCGGTTGCCTCAATTTGGAAGTATTC	10	Exc_L1-3_CUX2
TATCGGTTGCGTAGTAAAGGCTATGGCT	10	Exc_L1-3_CUX2
TATCGGTTGGACTCCTTTATGCGATCGG	10	Exc_L1-3_CUX2
TATCGGTTGGAGCTACCTAAGCCTGCTG	10	Exc_L1-3_CUX2
TATCGGTTGGAGCTACTATCCTCTGCTG	10	Exc_L1-3_CUX2
TATCGGTTGTAGAGGAAAGGAGTAATTC	10	Exc_L1-3_CUX2
TATCGGTTGTCTACCATCCGGTAAGGCT	10	Exc_L1-3_CUX2
TATCGGTTTACGCTGCAAGGAGTATCGG	10	Exc_L1-3_CUX2
TATCGGTTTAGCGCTCAAGGCTATATTC	10	Exc_L1-3_CUX2
TATCGGTTTAGCGCTCCGTCTAATAACG	10	Exc_L1-3_CUX2
TATCGGTTTAGGCATGAAGGCTATGAAG	10	Exc_L1-3_CUX2
TATCGGTTTAGGCATGGCGTAAGAATTC	10	Exc_L1-3_CUX2
TATCGGTTTATGCCATAATGACGTGCTG	10	Exc_L1-3_CUX2
TATCGGTTTATGCCATTGCCTTACATTC	10	Exc_L1-3_CUX2
TATCGGTTTCCTGAGCTCTCTCCGGCTG	10	Exc_L1-3_CUX2
TATCGGTTTGCCAATTATTCGTTGGGCT	10	Exc_L1-3_CUX2
TATCGGTTTTAGCCTCAAGAGATGTCGG	10	Exc_L1-3_CUX2
TATCGGTTTTAGCCTCTCCGGTAAGGCT	10	Exc_L1-3_CUX2
TATCGGTTTTAGCCTCTTACGACCAACG	10	Exc_L1-3_CUX2
TATCGGTTTTCCATCCGGTTAGACATTC	10	Exc_L1-3_CUX2
TATCGGTTTTCCATCCTGCCTTACTCGG	10	Exc_L1-3_CUX2
TGTGCAACAACCAGGTTAAGATCCGAAG	10	Exc_L1-3_CUX2
TGTGCAACAAGCAACGCGAATTCCAACG	10	Exc_L1-3_CUX2
TGTGCAACAAGCAACGGGATACTATCGG	10	Exc_L1-3_CUX2
TGTGCAACACGAATCTAAGAGATGTCGG	10	Exc_L1-3_CUX2
TGTGCAACACGAATCTAATGACGTGAAG	10	Exc_L1-3_CUX2
TGTGCAACACGTTCGATTGGAAGTTCGG	10	Exc_L1-3_CUX2
TGTGCAACACTGAGCGTTATGCGAGGCT	10	Exc_L1-3_CUX2
TGTGCAACATAAGTCGAACGAACGGTCA	10	Exc_L1-3_CUX2
TGTGCAACATAAGTCGGGTTAGACGTCA	10	Exc_L1-3_CUX2
TGTGCAACATCTCAGGCCTAGAGTATTC	10	Exc_L1-3_CUX2
TGTGCAACCAAGTTCAAATGACGTATTC	10	Exc_L1-3_CUX2
TGTGCAACCAGAACTGTTACGACCGGCT	10	Exc_L1-3_CUX2
TGTGCAACCCTAAGACTTCTAGCTAACG	10	Exc_L1-3_CUX2
TGTGCAACCGCTTGATTTCATCCAAACG	10	Exc_L1-3_CUX2
TGTGCAACCTAATGCTGGTTAGACGCTG	10	Exc_L1-3_CUX2
TGTGCAACCTAATGCTTCCGGTAATCGG	10	Exc_L1-3_CUX2
TGTGCAACCTCTCTACATCTGAGTTCGG	10	Exc_L1-3_CUX2
TGTGCAACCTCTGGTACGTCTAATGTCA	10	Exc_L1-3_CUX2
TGTGCAACCTTCAATGAAGAGATGAACG	10	Exc_L1-3_CUX2
TGTGCAACCTTCAATGTGCCTTACAACG	10	Exc_L1-3_CUX2
TGTGCAACCTTCAATGTTACGACCAACG	10	Exc_L1-3_CUX2
TGTGCAACGAATTACGATAGCCTTTCGG	10	Exc_L1-3_CUX2
TGTGCAACGAATTACGTGCCTTACGAAG	10	Exc_L1-3_CUX2
TGTGCAACGCAACCTAAACGAACGGCTG	10	Exc_L1-3_CUX2
TGTGCAACGCGTAGTACTAAGCCTGGCT	10	Exc_L1-3_CUX2
TGTGCAACGGACTCCTAAGGAGTAGAAG	10	Exc_L1-3_CUX2
TGTGCAACGGACTCCTAAGGCTATGGCT	10	Exc_L1-3_CUX2
TGTGCAACGGAGCTACAAGGCTATCAAG	10	Exc_L1-3_CUX2
TGTGCAACGTCATGAAAAGAGATGAACG	10	Exc_L1-3_CUX2
TGTGCAACGTCATGAAGGATACTAATTC	10	Exc_L1-3_CUX2
TGTGCAACGTCATGAATTGGAAGTTCGG	10	Exc_L1-3_CUX2
TGTGCAACTACGCTGCCGTCTAATGAAG	10	Exc_L1-3_CUX2
TGTGCAACTACTGCCTTCCGGTAAGTCA	10	Exc_L1-3_CUX2
TGTGCAACTAGGCATGCTAAGCCTAACG	10	Exc_L1-3_CUX2
TGTGCAACTATGCCATTCCGGTAACAAG	10	Exc_L1-3_CUX2
TGTGCAACTATGGTCGTCCGGTAAAACG	10	Exc_L1-3_CUX2
TGTGCAACTCTATCCGGAAGTATGTCGG	10	Exc_L1-3_CUX2
TGTGCAACTCTATCCGTAAGATCCGGCT	10	Exc_L1-3_CUX2
TGTGCAACTCTATCCGTTGGAAGTAACG	10	Exc_L1-3_CUX2
TGTGCAACTGCCAATTAACGAACGGAAG	10	Exc_L1-3_CUX2
TGTGCAACTGCCAATTAGGATAACATTC	10	Exc_L1-3_CUX2
TGTGCAACTTAGCCTCATAGCCTTAACG	10	Exc_L1-3_CUX2
TGTGCAACTTAGCCTCTAAGATCCAACG	10	Exc_L1-3_CUX2
TGTTACCAACGTTCGAAATGACGTATTC	10	Exc_L1-3_CUX2
TGTTACCAACTCGCTAGTAAGGAGTCGG	10	Exc_L1-3_CUX2
TGTTACCAACTGAGCGTTCTAGCTGGCT	10	Exc_L1-3_CUX2
TGTTACCAAGGCAGAATATCCTCTGGCT	10	Exc_L1-3_CUX2
TGTTACCAATAAGTCGAATGACGTGAAG	10	Exc_L1-3_CUX2
TGTTACCAATGCGCAGCTCTCTATGCTG	10	Exc_L1-3_CUX2
TGTTACCAATGCGCAGTCGACTAGGCTG	10	Exc_L1-3_CUX2
TGTTACCACGAGGCTGTCTCTCCGTCGG	10	Exc_L1-3_CUX2
TGTTACCACGATCAGTAAGGCTATATTC	10	Exc_L1-3_CUX2
TGTTACCACGTACTAGTCTCTCCGGGCT	10	Exc_L1-3_CUX2
TGTTACCACGTATAGAAAGAGATGGGCT	10	Exc_L1-3_CUX2
TGTTACCACGTATAGATTCATCCAGTCA	10	Exc_L1-3_CUX2
TGTTACCACTCTCTACACTGCATAGAAG	10	Exc_L1-3_CUX2
TGTTACCACTTCAATGAATGACGTAACG	10	Exc_L1-3_CUX2
TGTTACCAGAACGGTAATAGCCTTAACG	10	Exc_L1-3_CUX2
TGTTACCAGAATTACGGGTTAGACTCGG	10	Exc_L1-3_CUX2
TGTTACCAGCAACCTAATTCGTTGATTC	10	Exc_L1-3_CUX2
TGTTACCAGCAACCTATGCCTTACGGCT	10	Exc_L1-3_CUX2
TGTTACCAGCGTAGTACCTAGAGTATTC	10	Exc_L1-3_CUX2
TGTTACCAGCGTAGTAGAGCCTTAATTC	10	Exc_L1-3_CUX2
TGTTACCAGCGTAGTAGTAAGGAGATTC	10	Exc_L1-3_CUX2
TGTTACCAGCTCATGATTCTAGCTGAAG	10	Exc_L1-3_CUX2
TGTTACCAGGACTCCTGTAAGGAGGCTG	10	Exc_L1-3_CUX2
TGTTACCAGTAGAGGACGTCTAATAACG	10	Exc_L1-3_CUX2
TGTTACCAGTAGAGGATCGACTAGGGCT	10	Exc_L1-3_CUX2
TGTTACCAGTCTACCAGGATACTAAACG	10	Exc_L1-3_CUX2
TGTTACCATACGCTGCAAGGCTATGTCA	10	Exc_L1-3_CUX2
TGTTACCATACGCTGCGCGTAAGATCGG	10	Exc_L1-3_CUX2
TGTTACCATAGCGCTCTCGACTAGAACG	10	Exc_L1-3_CUX2
TGTTACCATAGGCATGCTCTCTATGAAG	10	Exc_L1-3_CUX2
TGTTACCATATGCCATATAGCCTTCAAG	10	Exc_L1-3_CUX2
TGTTACCATATGCCATGGTTAGACTCGG	10	Exc_L1-3_CUX2
TGTTACCATATGCCATTGCCTTACGCTG	10	Exc_L1-3_CUX2
TGTTACCATATGGTCGTCCGGTAAGGCT	10	Exc_L1-3_CUX2
TGTTACCATATGGTCGTTCATCCAGGCT	10	Exc_L1-3_CUX2
TGTTACCATCGACGTCGCGTAAGAAACG	10	Exc_L1-3_CUX2
TGTTACCATCTATCCGTTCATCCAGCTG	10	Exc_L1-3_CUX2
TGTTACCATGCAGCTATTATGCGAAACG	10	Exc_L1-3_CUX2
ACATTGGCAAGAGGCAATCTGAGTAACG	20	Exc_L2-4_RORB
ACATTGGCAAGAGGCAATCTGAGTATTC	20	Exc_L2-4_RORB
ACATTGGCAAGAGGCAGCGTAAGAGAAG	20	Exc_L2-4_RORB
ACATTGGCAAGCAACGGGATACTAGTCA	20	Exc_L2-4_RORB
ACATTGGCAAGCAACGTTGGAAGTGCTG	20	Exc_L2-4_RORB
ACATTGGCACGAATCTTTGGAAGTCAAG	20	Exc_L2-4_RORB
ACATTGGCACGTTCGATGCCTTACGGCT	20	Exc_L2-4_RORB
ACATTGGCACGTTCGATTCATCCACAAG	20	Exc_L2-4_RORB
ACATTGGCACTCGCTACCTAGAGTATTC	20	Exc_L2-4_RORB
ACATTGGCACTCGCTATCGACTAGGGCT	20	Exc_L2-4_RORB
ACATTGGCACTGAGCGAAGGCTATTCGG	20	Exc_L2-4_RORB
ACATTGGCACTGAGCGGAGCCTTAAACG	20	Exc_L2-4_RORB
ACATTGGCACTGAGCGTTATGCGAGGCT	20	Exc_L2-4_RORB
ACATTGGCATAAGTCGAGGATAACTCGG	20	Exc_L2-4_RORB
ACATTGGCATAAGTCGTTACGACCGTCA	20	Exc_L2-4_RORB
ACATTGGCATCTCAGGCTAAGCCTATTC	20	Exc_L2-4_RORB
ACATTGGCATCTCAGGGCGTAAGAGAAG	20	Exc_L2-4_RORB
ACATTGGCATGCGCAGGCGTAAGAAACG	20	Exc_L2-4_RORB
ACATTGGCCAGAACTGCGAATTCCGAAG	20	Exc_L2-4_RORB
ACATTGGCCAGAACTGGAAGTATGCAAG	20	Exc_L2-4_RORB
ACATTGGCCCTAAGACCCTAGAGTGAAG	20	Exc_L2-4_RORB
ACATTGGCCCTAAGACCCTAGAGTTCGG	20	Exc_L2-4_RORB
ACATTGGCCCTAAGACCTAAGCCTGTCA	20	Exc_L2-4_RORB
ACATTGGCCCTAAGACGAGCCTTATCGG	20	Exc_L2-4_RORB
ACATTGGCCGATCAGTGCGTAAGAGGCT	20	Exc_L2-4_RORB
ACATTGGCCGATCAGTTCTCTCCGGTCA	20	Exc_L2-4_RORB
ACATTGGCCGATCAGTTTATGCGAATTC	20	Exc_L2-4_RORB
ACATTGGCCGCTTGATATAGCCTTTCGG	20	Exc_L2-4_RORB
ACATTGGCCGCTTGATGGTTAGACGAAG	20	Exc_L2-4_RORB
ACATTGGCCGCTTGATTCCGGTAATCGG	20	Exc_L2-4_RORB
ACATTGGCCGCTTGATTGCCTTACGTCA	20	Exc_L2-4_RORB
ACATTGGCCGTACTAGGCGTAAGAGTCA	20	Exc_L2-4_RORB
ACATTGGCCGTACTAGGTAAGGAGGAAG	20	Exc_L2-4_RORB
ACATTGGCCGTACTAGTCTCTCCGATTC	20	Exc_L2-4_RORB
ACATTGGCCGTACTAGTTCTAGCTATTC	20	Exc_L2-4_RORB
ACATTGGCCGTATAGAAAGAGATGCAAG	20	Exc_L2-4_RORB
ACATTGGCCGTATAGATTGGAAGTGGCT	20	Exc_L2-4_RORB
ACATTGGCCTAATGCTAAGAGATGGAAG	20	Exc_L2-4_RORB
ACATTGGCCTAATGCTGAAGTATGGGCT	20	Exc_L2-4_RORB
ACATTGGCCTAATGCTGGTTAGACGTCA	20	Exc_L2-4_RORB
ACATTGGCCTCTGGTACCTAGAGTGGCT	20	Exc_L2-4_RORB
ACATTGGCCTTCAATGATAGCCTTGAAG	20	Exc_L2-4_RORB
ACATTGGCGAACGGTATGCCTTACAACG	20	Exc_L2-4_RORB
ACATTGGCGCAACCTATGCCTTACGCTG	20	Exc_L2-4_RORB
ACATTGGCGCCTCAATAACGAACGAACG	20	Exc_L2-4_RORB
ACATTGGCGCCTCAATATAGCCTTGGCT	20	Exc_L2-4_RORB
ACATTGGCGCCTCAATGAAGTATGGAAG	20	Exc_L2-4_RORB
ACATTGGCGCCTCAATGAAGTATGGCTG	20	Exc_L2-4_RORB
ACATTGGCGCCTCAATGGTTAGACCAAG	20	Exc_L2-4_RORB
ACATTGGCGCCTCAATTAAGATCCCAAG	20	Exc_L2-4_RORB
ACATTGGCGCCTCAATTGCCTTACGAAG	20	Exc_L2-4_RORB
ACATTGGCGCGTAGTACCTAGAGTCAAG	20	Exc_L2-4_RORB
ACATTGGCGCGTAGTACGTCTAATGTCA	20	Exc_L2-4_RORB
ACATTGGCGCTCATGAAAGGCTATAACG	20	Exc_L2-4_RORB
ACATTGGCGCTCATGAAAGGCTATGAAG	20	Exc_L2-4_RORB
ACATTGGCGCTCATGATATCCTCTCAAG	20	Exc_L2-4_RORB
ACATTGGCGCTCATGATCTCTCCGGAAG	20	Exc_L2-4_RORB
ACATTGGCGGACTCCTTTCTAGCTGCTG	20	Exc_L2-4_RORB
ACATTGGCGGAGCTACAAGGAGTAGAAG	20	Exc_L2-4_RORB
ACATTGGCGGAGCTACCTAAGCCTGCTG	20	Exc_L2-4_RORB
ACATTGGCGTAGAGGACGTCTAATAACG	20	Exc_L2-4_RORB
ACATTGGCGTAGAGGAGTAAGGAGGTCA	20	Exc_L2-4_RORB
ACATTGGCGTCATGAAAATGACGTAACG	20	Exc_L2-4_RORB
ACATTGGCGTCATGAATTCATCCATCGG	20	Exc_L2-4_RORB
ACATTGGCGTCTACCAAGGATAACGGCT	20	Exc_L2-4_RORB
ACATTGGCGTCTACCATCCGGTAAATTC	20	Exc_L2-4_RORB
ACATTGGCTAAGGCGATTATGCGAATTC	20	Exc_L2-4_RORB
ACATTGGCTACGCTGCATCTGAGTGCTG	20	Exc_L2-4_RORB
ACATTGGCTACGCTGCCCTAGAGTCAAG	20	Exc_L2-4_RORB
ACATTGGCTACGCTGCTTCTAGCTCAAG	20	Exc_L2-4_RORB
ACATTGGCTACTGCCTAGGATAACAACG	20	Exc_L2-4_RORB
ACATTGGCTACTGCCTCGAATTCCGTCA	20	Exc_L2-4_RORB
ACATTGGCTAGCGCTCACTGCATAGCTG	20	Exc_L2-4_RORB
ACATTGGCTAGCGCTCCTAAGCCTAACG	20	Exc_L2-4_RORB
ACATTGGCTAGCGCTCTCTCTCCGCAAG	20	Exc_L2-4_RORB
ACATTGGCTAGGCATGAAGGCTATGCTG	20	Exc_L2-4_RORB
ACATTGGCTATGCCATGAAGTATGAACG	20	Exc_L2-4_RORB
ACATTGGCTCCTGAGCCGTCTAATATTC	20	Exc_L2-4_RORB
ACATTGGCTCCTGAGCTCTCTCCGGGCT	20	Exc_L2-4_RORB
ACATTGGCTCGACGTCAAGGAGTAGAAG	20	Exc_L2-4_RORB
ACATTGGCTCGACGTCCCTAGAGTAACG	20	Exc_L2-4_RORB
ACATTGGCTCGACGTCCCTAGAGTGTCA	20	Exc_L2-4_RORB
ACATTGGCTCGACGTCTCGACTAGGGCT	20	Exc_L2-4_RORB
ACATTGGCTCGACGTCTCGACTAGTCGG	20	Exc_L2-4_RORB
ACATTGGCTGCCAATTAATGACGTGAAG	20	Exc_L2-4_RORB
ACATTGGCTGCCAATTAGGATAACGTCA	20	Exc_L2-4_RORB
ACATTGGCTGCCAATTGGATACTAGAAG	20	Exc_L2-4_RORB
ACATTGGCTGCCAATTTTCATCCAAACG	20	Exc_L2-4_RORB
ACATTGGCTTCCATCCATAGCCTTAACG	20	Exc_L2-4_RORB
ACATTGGCTTCCATCCCGAATTCCATTC	20	Exc_L2-4_RORB
ACATTGGCTTCCATCCGGATACTAAACG	20	Exc_L2-4_RORB
ACATTGGCTTCCATCCGGATACTAATTC	20	Exc_L2-4_RORB
ACATTGGCTTCCATCCTGCCTTACTCGG	20	Exc_L2-4_RORB
ACATTGGCTTCCATCCTTCATCCACAAG	20	Exc_L2-4_RORB
AGACGGAGAAGAGGCATTATGCGACAAG	20	Exc_L2-4_RORB
AGACGGAGACGAATCTAACGAACGATTC	20	Exc_L2-4_RORB
AGACGGAGACGAATCTAATGACGTTCGG	20	Exc_L2-4_RORB
AGACGGAGACGTTCGATAAGATCCATTC	20	Exc_L2-4_RORB
AGACGGAGACGTTCGATCCGGTAAAACG	20	Exc_L2-4_RORB
AGACGGAGACGTTCGATTGGAAGTAACG	20	Exc_L2-4_RORB
AGACGGAGACTGAGCGCCTAGAGTGCTG	20	Exc_L2-4_RORB
AGACGGAGACTGAGCGCGTCTAATATTC	20	Exc_L2-4_RORB
AGACGGAGAGGCAGAACGTCTAATGCTG	20	Exc_L2-4_RORB
AGACGGAGATAAGTCGATAGCCTTTCGG	20	Exc_L2-4_RORB
AGACGGAGATAAGTCGCGAATTCCGAAG	20	Exc_L2-4_RORB
AGACGGAGATAAGTCGTTACGACCTCGG	20	Exc_L2-4_RORB
AGACGGAGATCTCAGGAAGGAGTATCGG	20	Exc_L2-4_RORB
AGACGGAGATCTCAGGCTCTCTATAACG	20	Exc_L2-4_RORB
AGACGGAGATGCGCAGGTAAGGAGGGCT	20	Exc_L2-4_RORB
AGACGGAGCAAGTTCAAATGACGTTCGG	20	Exc_L2-4_RORB
AGACGGAGCAAGTTCAATTCGTTGAACG	20	Exc_L2-4_RORB
AGACGGAGCAAGTTCACGAATTCCAACG	20	Exc_L2-4_RORB
AGACGGAGCAGAACTGGGTTAGACATTC	20	Exc_L2-4_RORB
AGACGGAGCAGAACTGTAAGATCCTCGG	20	Exc_L2-4_RORB
AGACGGAGCCTAAGACATCTGAGTCAAG	20	Exc_L2-4_RORB
AGACGGAGCGTACTAGACTGCATATCGG	20	Exc_L2-4_RORB
AGACGGAGCGTATAGAGAAGTATGGAAG	20	Exc_L2-4_RORB
AGACGGAGCTCTCTACCCTAGAGTGTCA	20	Exc_L2-4_RORB
AGACGGAGCTCTCTACCTCTCTATGAAG	20	Exc_L2-4_RORB
AGACGGAGCTTCAATGAAGAGATGCAAG	20	Exc_L2-4_RORB
AGACGGAGCTTCAATGAATGACGTTCGG	20	Exc_L2-4_RORB
AGACGGAGGAACGGTACGAATTCCCAAG	20	Exc_L2-4_RORB
AGACGGAGGAACGGTATAAGATCCTCGG	20	Exc_L2-4_RORB
AGACGGAGGAACGGTATTACGACCGCTG	20	Exc_L2-4_RORB
AGACGGAGGAATTACGGGATACTAGGCT	20	Exc_L2-4_RORB
AGACGGAGGAATTACGTTCATCCATCGG	20	Exc_L2-4_RORB
AGACGGAGGCAACCTATGCCTTACATTC	20	Exc_L2-4_RORB
AGACGGAGGCAACCTATGCCTTACGAAG	20	Exc_L2-4_RORB
AGACGGAGGCAACCTATTGGAAGTGGCT	20	Exc_L2-4_RORB
AGACGGAGGCCTCAATTTGGAAGTATTC	20	Exc_L2-4_RORB
AGACGGAGGCTCATGACGTCTAATAACG	20	Exc_L2-4_RORB
AGACGGAGGCTCATGAGTAAGGAGCAAG	20	Exc_L2-4_RORB
AGACGGAGGGACTCCTTTCTAGCTGAAG	20	Exc_L2-4_RORB
AGACGGAGGGAGCTACAAGGCTATGAAG	20	Exc_L2-4_RORB
AGACGGAGGTAGAGGACCTAGAGTAACG	20	Exc_L2-4_RORB
AGACGGAGGTAGAGGACTAAGCCTGAAG	20	Exc_L2-4_RORB
AGACGGAGGTAGAGGAGCGTAAGAATTC	20	Exc_L2-4_RORB
AGACGGAGGTCTACCAAAGAGATGTCGG	20	Exc_L2-4_RORB
AGACGGAGGTCTACCATAAGATCCTCGG	20	Exc_L2-4_RORB
AGACGGAGTAAGGCGACTAAGCCTCAAG	20	Exc_L2-4_RORB
AGACGGAGTACGCTGCAAGGAGTATCGG	20	Exc_L2-4_RORB
AGACGGAGTACGCTGCCTCTCTATGAAG	20	Exc_L2-4_RORB
AGACGGAGTACTGCCTATTCGTTGGCTG	20	Exc_L2-4_RORB
AGACGGAGTAGCGCTCTTATGCGATCGG	20	Exc_L2-4_RORB
AGACGGAGTAGGCATGTCGACTAGTCGG	20	Exc_L2-4_RORB
AGACGGAGTATGCCATGAAGTATGTCGG	20	Exc_L2-4_RORB
AGACGGAGTCTATCCGATAGCCTTGAAG	20	Exc_L2-4_RORB
AGACGGAGTCTATCCGTAAGATCCGAAG	20	Exc_L2-4_RORB
AGACGGAGTCTATCCGTTACGACCTCGG	20	Exc_L2-4_RORB
AGACGGAGTGCAGCTACTAAGCCTTCGG	20	Exc_L2-4_RORB
AGACGGAGTGCAGCTATATCCTCTAACG	20	Exc_L2-4_RORB
AGACGGAGTGCCAATTATTCGTTGAACG	20	Exc_L2-4_RORB
AGACGGAGTTAGCCTCAAGAGATGGGCT	20	Exc_L2-4_RORB
AGACGGAGTTCCATCCTAAGATCCTCGG	20	Exc_L2-4_RORB
AGACGGAGTTCCATCCTGCCTTACGGCT	20	Exc_L2-4_RORB
AGAGCAGTAACCAGGTAAGAGATGGCTG	20	Exc_L2-4_RORB
AGAGCAGTAACCAGGTAATGACGTGGCT	20	Exc_L2-4_RORB
AGAGCAGTAACCAGGTATAGCCTTATTC	20	Exc_L2-4_RORB
AGAGCAGTAAGAGGCAAAGGAGTATCGG	20	Exc_L2-4_RORB
AGAGCAGTAAGAGGCACCTAGAGTGGCT	20	Exc_L2-4_RORB
AGAGCAGTAAGAGGCACGTCTAATAACG	20	Exc_L2-4_RORB
AGAGCAGTAAGAGGCAGAGCCTTAGGCT	20	Exc_L2-4_RORB
AGAGCAGTAAGAGGCATTCTAGCTATTC	20	Exc_L2-4_RORB
AGAGCAGTAAGCAACGTAAGATCCTCGG	20	Exc_L2-4_RORB
AGAGCAGTACGTTCGAAATGACGTGAAG	20	Exc_L2-4_RORB
AGAGCAGTACGTTCGAAGGATAACGCTG	20	Exc_L2-4_RORB
AGAGCAGTACGTTCGAGAAGTATGAACG	20	Exc_L2-4_RORB
AGAGCAGTACTGAGCGCCTAGAGTGAAG	20	Exc_L2-4_RORB
AGAGCAGTACTGAGCGGAGCCTTAGAAG	20	Exc_L2-4_RORB
AGAGCAGTACTGAGCGGCGTAAGAGGCT	20	Exc_L2-4_RORB
AGAGCAGTATAAGTCGTAAGATCCTCGG	20	Exc_L2-4_RORB
AGAGCAGTATCTCAGGACTGCATAGAAG	20	Exc_L2-4_RORB
AGAGCAGTATGCGCAGATCTGAGTGGCT	20	Exc_L2-4_RORB
AGAGCAGTATGCGCAGCCTAGAGTTCGG	20	Exc_L2-4_RORB
AGAGCAGTCAAGTTCAAATGACGTCAAG	20	Exc_L2-4_RORB
AGAGCAGTCAAGTTCATAAGATCCGGCT	20	Exc_L2-4_RORB
AGAGCAGTCAGAACTGAAGAGATGGAAG	20	Exc_L2-4_RORB
AGAGCAGTCAGAACTGGGTTAGACATTC	20	Exc_L2-4_RORB
AGAGCAGTCAGAACTGTTGGAAGTGAAG	20	Exc_L2-4_RORB
AGAGCAGTCGAGGCTGAAGGCTATGCTG	20	Exc_L2-4_RORB
AGAGCAGTCGATCAGTCTAAGCCTGGCT	20	Exc_L2-4_RORB
AGAGCAGTCGATCAGTGTAAGGAGGCTG	20	Exc_L2-4_RORB
AGAGCAGTCGCTTGATGGTTAGACTCGG	20	Exc_L2-4_RORB
AGAGCAGTCGTACTAGCGTCTAATTCGG	20	Exc_L2-4_RORB
AGAGCAGTCTAATGCTAATGACGTATTC	20	Exc_L2-4_RORB
AGAGCAGTCTAATGCTTCCGGTAAAACG	20	Exc_L2-4_RORB
AGAGCAGTCTAATGCTTCCGGTAATCGG	20	Exc_L2-4_RORB
AGAGCAGTCTCTCTACTTATGCGAGCTG	20	Exc_L2-4_RORB
AGAGCAGTCTCTGGTAAAGGAGTAGGCT	20	Exc_L2-4_RORB
AGAGCAGTCTCTGGTACGTCTAATGGCT	20	Exc_L2-4_RORB
AGAGCAGTCTCTGGTACTCTCTATGAAG	20	Exc_L2-4_RORB
AGAGCAGTCTCTGGTATTCTAGCTAACG	20	Exc_L2-4_RORB
AGAGCAGTCTTCAATGATTCGTTGGAAG	20	Exc_L2-4_RORB
AGAGCAGTCTTCAATGCGAATTCCAACG	20	Exc_L2-4_RORB
AGAGCAGTCTTCAATGTTGGAAGTGGCT	20	Exc_L2-4_RORB
AGAGCAGTGAACGGTAAACGAACGAACG	20	Exc_L2-4_RORB
AGAGCAGTGAACGGTATCCGGTAAGCTG	20	Exc_L2-4_RORB
AGAGCAGTGAATTACGAAGAGATGGAAG	20	Exc_L2-4_RORB
AGAGCAGTGAATTACGATAGCCTTGGCT	20	Exc_L2-4_RORB
AGAGCAGTGCAACCTAAAGAGATGGCTG	20	Exc_L2-4_RORB
AGAGCAGTGCAACCTAGAAGTATGGGCT	20	Exc_L2-4_RORB
AGAGCAGTGCAACCTATCCGGTAAGCTG	20	Exc_L2-4_RORB
AGAGCAGTGCCTCAATAGGATAACCAAG	20	Exc_L2-4_RORB
AGAGCAGTGCGTAGTAAAGGAGTAGCTG	20	Exc_L2-4_RORB
AGAGCAGTGCGTAGTATCTCTCCGATTC	20	Exc_L2-4_RORB
AGAGCAGTGCTCATGAGCGTAAGAAACG	20	Exc_L2-4_RORB
AGAGCAGTGCTCATGATCGACTAGGAAG	20	Exc_L2-4_RORB
AGAGCAGTGCTCATGATCGACTAGGGCT	20	Exc_L2-4_RORB
AGAGCAGTGGACTCCTAAGGCTATCAAG	20	Exc_L2-4_RORB
AGAGCAGTGGACTCCTGTAAGGAGAACG	20	Exc_L2-4_RORB
AGAGCAGTGTAGAGGATTATGCGAGGCT	20	Exc_L2-4_RORB
AGAGCAGTGTAGAGGATTCTAGCTGGCT	20	Exc_L2-4_RORB
AGAGCAGTGTCATGAATTCATCCAGCTG	20	Exc_L2-4_RORB
AGAGCAGTGTCTACCACGAATTCCCAAG	20	Exc_L2-4_RORB
AGAGCAGTGTCTACCATAAGATCCGGCT	20	Exc_L2-4_RORB
AGAGCAGTGTCTACCATTGGAAGTATTC	20	Exc_L2-4_RORB
AGAGCAGTTACGCTGCGCGTAAGAGGCT	20	Exc_L2-4_RORB
AGAGCAGTTACGCTGCGTAAGGAGGCTG	20	Exc_L2-4_RORB
AGAGCAGTTACTGCCTAGGATAACGGCT	20	Exc_L2-4_RORB
AGAGCAGTTACTGCCTATTCGTTGGAAG	20	Exc_L2-4_RORB
AGAGCAGTTACTGCCTGGTTAGACATTC	20	Exc_L2-4_RORB
AGAGCAGTTAGGCATGCCTAGAGTGCTG	20	Exc_L2-4_RORB
AGAGCAGTTAGGCATGCTAAGCCTGGCT	20	Exc_L2-4_RORB
AGAGCAGTTAGGCATGTTCTAGCTGCTG	20	Exc_L2-4_RORB
AGAGCAGTTATGCCATTGCCTTACTCGG	20	Exc_L2-4_RORB
AGAGCAGTTATGGTCGTGCCTTACCAAG	20	Exc_L2-4_RORB
AGAGCAGTTATGGTCGTTACGACCGAAG	20	Exc_L2-4_RORB
AGAGCAGTTCCTGAGCTTCTAGCTATTC	20	Exc_L2-4_RORB
AGAGCAGTTCGACGTCCGTCTAATGAAG	20	Exc_L2-4_RORB
AGAGCAGTTCGACGTCTATCCTCTAACG	20	Exc_L2-4_RORB
AGAGCAGTTCTATCCGTAAGATCCCAAG	20	Exc_L2-4_RORB
AGAGCAGTTCTATCCGTTACGACCATTC	20	Exc_L2-4_RORB
AGAGCAGTTCTATCCGTTACGACCGAAG	20	Exc_L2-4_RORB
AGAGCAGTTGCAGCTAACTGCATAGGCT	20	Exc_L2-4_RORB
AGAGCAGTTTAGCCTCATAGCCTTATTC	20	Exc_L2-4_RORB
AGAGCAGTTTCCATCCGAAGTATGCAAG	20	Exc_L2-4_RORB
AGAGCAGTTTCCATCCGGTTAGACATTC	20	Exc_L2-4_RORB
AGATCTTCAACCAGGTAAGAGATGATTC	20	Exc_L2-4_RORB
AGATCTTCAACCAGGTCGAATTCCTCGG	20	Exc_L2-4_RORB
AGATCTTCAAGAGGCACGTCTAATGAAG	20	Exc_L2-4_RORB
AGATCTTCAAGAGGCATCGACTAGGAAG	20	Exc_L2-4_RORB
AGATCTTCAAGCAACGTTACGACCATTC	20	Exc_L2-4_RORB
AGATCTTCACGAATCTCGAATTCCATTC	20	Exc_L2-4_RORB
AGATCTTCACGTTCGACGAATTCCATTC	20	Exc_L2-4_RORB
AGATCTTCACGTTCGAGGATACTAGGCT	20	Exc_L2-4_RORB
AGATCTTCACGTTCGATGCCTTACGAAG	20	Exc_L2-4_RORB
AGATCTTCACGTTCGATTCATCCACAAG	20	Exc_L2-4_RORB
AGATCTTCACTCGCTACCTAGAGTGAAG	20	Exc_L2-4_RORB
AGATCTTCATAAGTCGAATGACGTGGCT	20	Exc_L2-4_RORB
AGATCTTCATCTCAGGAAGGAGTATCGG	20	Exc_L2-4_RORB
AGATCTTCATCTCAGGTTATGCGAGAAG	20	Exc_L2-4_RORB
AGATCTTCATCTCAGGTTCTAGCTATTC	20	Exc_L2-4_RORB
AGATCTTCCAAGTTCAATAGCCTTAACG	20	Exc_L2-4_RORB
AGATCTTCCAGAACTGAATGACGTGCTG	20	Exc_L2-4_RORB
AGATCTTCCAGAACTGTGCCTTACGAAG	20	Exc_L2-4_RORB
AGATCTTCCCTAAGACGCGTAAGAGGCT	20	Exc_L2-4_RORB
AGATCTTCCGATCAGTAAGGAGTAATTC	20	Exc_L2-4_RORB
AGATCTTCCGATCAGTCTAAGCCTCAAG	20	Exc_L2-4_RORB
AGATCTTCCGATCAGTTATCCTCTAACG	20	Exc_L2-4_RORB
AGATCTTCCGATCAGTTTCTAGCTCAAG	20	Exc_L2-4_RORB
AGATCTTCCGCTTGATTTACGACCTCGG	20	Exc_L2-4_RORB
AGATCTTCCGCTTGATTTCATCCACAAG	20	Exc_L2-4_RORB
AGATCTTCCGTACTAGCTAAGCCTGAAG	20	Exc_L2-4_RORB
AGATCTTCCGTACTAGTCTCTCCGTCGG	20	Exc_L2-4_RORB
AGATCTTCCGTATAGATAAGATCCTCGG	20	Exc_L2-4_RORB
AGATCTTCCTCTCTACACTGCATAATTC	20	Exc_L2-4_RORB
AGATCTTCCTCTCTACCGTCTAATATTC	20	Exc_L2-4_RORB
AGATCTTCCTCTCTACTCGACTAGTCGG	20	Exc_L2-4_RORB
AGATCTTCCTCTGGTAATCTGAGTATTC	20	Exc_L2-4_RORB
AGATCTTCCTCTGGTATTCTAGCTGCTG	20	Exc_L2-4_RORB
AGATCTTCCTCTGGTATTCTAGCTTCGG	20	Exc_L2-4_RORB
AGATCTTCCTTCAATGTCCGGTAAGGCT	20	Exc_L2-4_RORB
AGATCTTCCTTCAATGTTCATCCAGGCT	20	Exc_L2-4_RORB
AGATCTTCGAATTACGAACGAACGAACG	20	Exc_L2-4_RORB
AGATCTTCGCCTCAATCGAATTCCGCTG	20	Exc_L2-4_RORB
AGATCTTCGCCTCAATGAAGTATGGGCT	20	Exc_L2-4_RORB
AGATCTTCGCCTCAATTTGGAAGTTCGG	20	Exc_L2-4_RORB
AGATCTTCGCGTAGTATCGACTAGTCGG	20	Exc_L2-4_RORB
AGATCTTCGGACTCCTAAGGAGTACAAG	20	Exc_L2-4_RORB
AGATCTTCGGACTCCTTCTCTCCGAACG	20	Exc_L2-4_RORB
AGATCTTCGGAGCTACGCGTAAGAAACG	20	Exc_L2-4_RORB
AGATCTTCGGAGCTACTCTCTCCGGCTG	20	Exc_L2-4_RORB
AGATCTTCGTAGAGGACCTAGAGTAACG	20	Exc_L2-4_RORB
AGATCTTCGTCATGAAATAGCCTTGGCT	20	Exc_L2-4_RORB
AGATCTTCGTCATGAATCCGGTAACAAG	20	Exc_L2-4_RORB
AGATCTTCTACTGCCTAATGACGTGCTG	20	Exc_L2-4_RORB
AGATCTTCTAGCGCTCCTCTCTATTCGG	20	Exc_L2-4_RORB
AGATCTTCTAGGCATGCCTAGAGTAACG	20	Exc_L2-4_RORB
AGATCTTCTAGGCATGGTAAGGAGATTC	20	Exc_L2-4_RORB
AGATCTTCTAGGCATGTCGACTAGATTC	20	Exc_L2-4_RORB
AGATCTTCTATGCCATAAGAGATGGCTG	20	Exc_L2-4_RORB
AGATCTTCTATGGTCGTCCGGTAACAAG	20	Exc_L2-4_RORB
AGATCTTCTATGGTCGTTCATCCATCGG	20	Exc_L2-4_RORB
AGATCTTCTCCTGAGCACTGCATAATTC	20	Exc_L2-4_RORB
AGATCTTCTCGACGTCGCGTAAGAGAAG	20	Exc_L2-4_RORB
AGATCTTCTCGACGTCTCTCTCCGTCGG	20	Exc_L2-4_RORB
AGATCTTCTCTATCCGGGATACTATCGG	20	Exc_L2-4_RORB
AGATCTTCTGCAGCTAAAGGAGTATCGG	20	Exc_L2-4_RORB
AGATCTTCTGCCAATTTAAGATCCTCGG	20	Exc_L2-4_RORB
AGATCTTCTGCCAATTTCCGGTAAAACG	20	Exc_L2-4_RORB
AGATCTTCTGCCAATTTGCCTTACATTC	20	Exc_L2-4_RORB
AGATCTTCTTAGCCTCGAAGTATGGGCT	20	Exc_L2-4_RORB
AGATCTTCTTAGCCTCTTCATCCAGGCT	20	Exc_L2-4_RORB
CAGTTGCAAACCAGGTAACGAACGGTCA	20	Exc_L2-4_RORB
CAGTTGCAAACCAGGTGGATACTAAACG	20	Exc_L2-4_RORB
CAGTTGCAAACCAGGTTGCCTTACCAAG	20	Exc_L2-4_RORB
CAGTTGCAAAGAGGCAAAGGAGTAATTC	20	Exc_L2-4_RORB
CAGTTGCAAAGAGGCAAAGGCTATCAAG	20	Exc_L2-4_RORB
CAGTTGCAAAGCAACGTTCATCCAGTCA	20	Exc_L2-4_RORB
CAGTTGCAACGAATCTAAGAGATGATTC	20	Exc_L2-4_RORB
CAGTTGCAACGAATCTGGATACTATCGG	20	Exc_L2-4_RORB
CAGTTGCAACGAATCTTAAGATCCATTC	20	Exc_L2-4_RORB
CAGTTGCAACTCGCTAGCGTAAGAATTC	20	Exc_L2-4_RORB
CAGTTGCAATAAGTCGAGGATAACCAAG	20	Exc_L2-4_RORB
CAGTTGCAATAAGTCGTCCGGTAAAACG	20	Exc_L2-4_RORB
CAGTTGCAATAAGTCGTTGGAAGTGTCA	20	Exc_L2-4_RORB
CAGTTGCAATCTCAGGCCTAGAGTGTCA	20	Exc_L2-4_RORB
CAGTTGCAATCTCAGGCTCTCTATAACG	20	Exc_L2-4_RORB
CAGTTGCAATCTCAGGTATCCTCTCAAG	20	Exc_L2-4_RORB
CAGTTGCAATCTCAGGTATCCTCTTCGG	20	Exc_L2-4_RORB
CAGTTGCAATGCGCAGATCTGAGTAACG	20	Exc_L2-4_RORB
CAGTTGCAATGCGCAGCTAAGCCTCAAG	20	Exc_L2-4_RORB
CAGTTGCACAAGTTCAAAGAGATGATTC	20	Exc_L2-4_RORB
CAGTTGCACAAGTTCAAGGATAACAACG	20	Exc_L2-4_RORB
CAGTTGCACAAGTTCAAGGATAACTCGG	20	Exc_L2-4_RORB
CAGTTGCACAAGTTCAGAAGTATGTCGG	20	Exc_L2-4_RORB
CAGTTGCACAAGTTCATGCCTTACGCTG	20	Exc_L2-4_RORB
CAGTTGCACAGAACTGATAGCCTTGTCA	20	Exc_L2-4_RORB
CAGTTGCACAGAACTGTAAGATCCAACG	20	Exc_L2-4_RORB
CAGTTGCACAGAACTGTTGGAAGTAACG	20	Exc_L2-4_RORB
CAGTTGCACCTAAGACCCTAGAGTGAAG	20	Exc_L2-4_RORB
CAGTTGCACCTAAGACGAGCCTTAGAAG	20	Exc_L2-4_RORB
CAGTTGCACGAGGCTGGTAAGGAGGTCA	20	Exc_L2-4_RORB
CAGTTGCACGCTTGATGAAGTATGTCGG	20	Exc_L2-4_RORB
CAGTTGCACGCTTGATTTCATCCAAACG	20	Exc_L2-4_RORB
CAGTTGCACGCTTGATTTGGAAGTCAAG	20	Exc_L2-4_RORB
CAGTTGCACGTACTAGAAGGAGTAAACG	20	Exc_L2-4_RORB
CAGTTGCACGTACTAGCGTCTAATGCTG	20	Exc_L2-4_RORB
CAGTTGCACGTACTAGCGTCTAATTCGG	20	Exc_L2-4_RORB
CAGTTGCACGTACTAGTATCCTCTCAAG	20	Exc_L2-4_RORB
CAGTTGCACGTACTAGTATCCTCTTCGG	20	Exc_L2-4_RORB
CAGTTGCACGTATAGAAACGAACGGCTG	20	Exc_L2-4_RORB
CAGTTGCACGTATAGAGGTTAGACCAAG	20	Exc_L2-4_RORB
CAGTTGCACGTATAGATTACGACCGAAG	20	Exc_L2-4_RORB
CAGTTGCACGTATAGATTACGACCTCGG	20	Exc_L2-4_RORB
CAGTTGCACGTATAGATTCATCCACAAG	20	Exc_L2-4_RORB
CAGTTGCACTAATGCTATAGCCTTAACG	20	Exc_L2-4_RORB
CAGTTGCACTAATGCTCGAATTCCAACG	20	Exc_L2-4_RORB
CAGTTGCACTAATGCTTCCGGTAAATTC	20	Exc_L2-4_RORB
CAGTTGCACTAATGCTTCCGGTAACAAG	20	Exc_L2-4_RORB
CAGTTGCACTAATGCTTTCATCCATCGG	20	Exc_L2-4_RORB
CAGTTGCACTCTCTACAAGGAGTAGGCT	20	Exc_L2-4_RORB
CAGTTGCACTCTCTACCCTAGAGTTCGG	20	Exc_L2-4_RORB
CAGTTGCACTCTCTACTCTCTCCGGCTG	20	Exc_L2-4_RORB
CAGTTGCACTCTCTACTTATGCGAGAAG	20	Exc_L2-4_RORB
CAGTTGCACTCTGGTAAAGGCTATGAAG	20	Exc_L2-4_RORB
CAGTTGCACTCTGGTAATCTGAGTGGCT	20	Exc_L2-4_RORB
CAGTTGCACTCTGGTATCTCTCCGATTC	20	Exc_L2-4_RORB
CAGTTGCACTCTGGTATCTCTCCGGTCA	20	Exc_L2-4_RORB
CAGTTGCACTTCAATGAATGACGTATTC	20	Exc_L2-4_RORB
CAGTTGCACTTCAATGGGTTAGACATTC	20	Exc_L2-4_RORB
CAGTTGCACTTCAATGTCCGGTAAATTC	20	Exc_L2-4_RORB
CAGTTGCAGAACGGTAATAGCCTTCAAG	20	Exc_L2-4_RORB
CAGTTGCAGAACGGTAGAAGTATGGTCA	20	Exc_L2-4_RORB
CAGTTGCAGAACGGTAGGATACTAGTCA	20	Exc_L2-4_RORB
CAGTTGCAGAACGGTATTGGAAGTAACG	20	Exc_L2-4_RORB
CAGTTGCAGAATTACGAACGAACGCAAG	20	Exc_L2-4_RORB
CAGTTGCAGAATTACGATTCGTTGAACG	20	Exc_L2-4_RORB
CAGTTGCAGAATTACGGAAGTATGGGCT	20	Exc_L2-4_RORB
CAGTTGCAGAATTACGTCCGGTAAAACG	20	Exc_L2-4_RORB
CAGTTGCAGAATTACGTGCCTTACTCGG	20	Exc_L2-4_RORB
CAGTTGCAGAATTACGTTCATCCAGTCA	20	Exc_L2-4_RORB
CAGTTGCAGCCTCAATAATGACGTTCGG	20	Exc_L2-4_RORB
CAGTTGCAGCGTAGTAAAGGCTATGAAG	20	Exc_L2-4_RORB
CAGTTGCAGCGTAGTACCTAGAGTTCGG	20	Exc_L2-4_RORB
CAGTTGCAGCGTAGTACTAAGCCTGCTG	20	Exc_L2-4_RORB
CAGTTGCAGCTCATGACGTCTAATGAAG	20	Exc_L2-4_RORB
CAGTTGCAGGACTCCTAAGGAGTACAAG	20	Exc_L2-4_RORB
CAGTTGCAGGACTCCTGTAAGGAGAACG	20	Exc_L2-4_RORB
CAGTTGCAGGACTCCTTCGACTAGGAAG	20	Exc_L2-4_RORB
CAGTTGCAGGACTCCTTCTCTCCGAACG	20	Exc_L2-4_RORB
CAGTTGCAGGAGCTACACTGCATAGAAG	20	Exc_L2-4_RORB
CAGTTGCAGGAGCTACCCTAGAGTAACG	20	Exc_L2-4_RORB
CAGTTGCAGGAGCTACTATCCTCTATTC	20	Exc_L2-4_RORB
CAGTTGCAGTAGAGGAAAGGCTATGGCT	20	Exc_L2-4_RORB
CAGTTGCAGTAGAGGACTCTCTATCAAG	20	Exc_L2-4_RORB
CAGTTGCAGTCATGAAATTCGTTGGAAG	20	Exc_L2-4_RORB
CAGTTGCAGTCATGAAGAAGTATGATTC	20	Exc_L2-4_RORB
CAGTTGCAGTCATGAATAAGATCCAACG	20	Exc_L2-4_RORB
CAGTTGCAGTCTACCAAACGAACGGGCT	20	Exc_L2-4_RORB
CAGTTGCAGTCTACCAATAGCCTTAACG	20	Exc_L2-4_RORB
CAGTTGCAGTCTACCAGGTTAGACTCGG	20	Exc_L2-4_RORB
CAGTTGCAGTCTACCATAAGATCCCAAG	20	Exc_L2-4_RORB
CAGTTGCATAAGGCGAATCTGAGTAACG	20	Exc_L2-4_RORB
CAGTTGCATACGCTGCACTGCATATCGG	20	Exc_L2-4_RORB
CAGTTGCATACGCTGCATCTGAGTGTCA	20	Exc_L2-4_RORB
CAGTTGCATACTGCCTAGGATAACAACG	20	Exc_L2-4_RORB
CAGTTGCATAGCGCTCATCTGAGTATTC	20	Exc_L2-4_RORB
CAGTTGCATAGCGCTCGCGTAAGAGCTG	20	Exc_L2-4_RORB
CAGTTGCATAGCGCTCTCTCTCCGAACG	20	Exc_L2-4_RORB
CAGTTGCATAGGCATGAAGGAGTAAACG	20	Exc_L2-4_RORB
CAGTTGCATAGGCATGCCTAGAGTGTCA	20	Exc_L2-4_RORB
CAGTTGCATAGGCATGGAGCCTTAGTCA	20	Exc_L2-4_RORB
CAGTTGCATAGGCATGTATCCTCTAACG	20	Exc_L2-4_RORB
CAGTTGCATAGGCATGTATCCTCTGGCT	20	Exc_L2-4_RORB
CAGTTGCATAGGCATGTCGACTAGATTC	20	Exc_L2-4_RORB
CAGTTGCATATGCCATAATGACGTCAAG	20	Exc_L2-4_RORB
CAGTTGCATATGCCATTAAGATCCAACG	20	Exc_L2-4_RORB
CAGTTGCATATGCCATTAAGATCCGAAG	20	Exc_L2-4_RORB
CAGTTGCATATGGTCGGAAGTATGAACG	20	Exc_L2-4_RORB
CAGTTGCATCCTGAGCTCTCTCCGGAAG	20	Exc_L2-4_RORB
CAGTTGCATCGACGTCACTGCATAATTC	20	Exc_L2-4_RORB
CAGTTGCATCGACGTCGTAAGGAGAACG	20	Exc_L2-4_RORB
CAGTTGCATCGACGTCTTATGCGAGGCT	20	Exc_L2-4_RORB
CAGTTGCATCTATCCGAACGAACGAACG	20	Exc_L2-4_RORB
CAGTTGCATCTATCCGAACGAACGGGCT	20	Exc_L2-4_RORB
CAGTTGCATCTATCCGAAGAGATGGCTG	20	Exc_L2-4_RORB
CAGTTGCATCTATCCGTCCGGTAAGTCA	20	Exc_L2-4_RORB
CAGTTGCATGCAGCTAGTAAGGAGAACG	20	Exc_L2-4_RORB
CAGTTGCATGCCAATTAACGAACGGGCT	20	Exc_L2-4_RORB
CAGTTGCATGCCAATTGGATACTAATTC	20	Exc_L2-4_RORB
CAGTTGCATGCCAATTGGTTAGACTCGG	20	Exc_L2-4_RORB
CAGTTGCATTAGCCTCAACGAACGGTCA	20	Exc_L2-4_RORB
CAGTTGCATTAGCCTCAACGAACGTCGG	20	Exc_L2-4_RORB
CAGTTGCATTAGCCTCCGAATTCCGGCT	20	Exc_L2-4_RORB
CAGTTGCATTAGCCTCTCCGGTAAGCTG	20	Exc_L2-4_RORB
CAGTTGCATTAGCCTCTGCCTTACAACG	20	Exc_L2-4_RORB
CAGTTGCATTAGCCTCTGCCTTACGGCT	20	Exc_L2-4_RORB
CAGTTGCATTAGCCTCTTCATCCAATTC	20	Exc_L2-4_RORB
CAGTTGCATTCCATCCTTCATCCACAAG	20	Exc_L2-4_RORB
CATGTCAGAACCAGGTATAGCCTTGAAG	20	Exc_L2-4_RORB
CATGTCAGAAGAGGCAAAGGCTATGAAG	20	Exc_L2-4_RORB
CATGTCAGAAGAGGCAATCTGAGTGGCT	20	Exc_L2-4_RORB
CATGTCAGACGAATCTAATGACGTATTC	20	Exc_L2-4_RORB
CATGTCAGACGTTCGAAGGATAACGGCT	20	Exc_L2-4_RORB
CATGTCAGACTCGCTACTCTCTATGCTG	20	Exc_L2-4_RORB
CATGTCAGAGGCAGAAATCTGAGTTCGG	20	Exc_L2-4_RORB
CATGTCAGAGGCAGAATCGACTAGATTC	20	Exc_L2-4_RORB
CATGTCAGATAAGTCGAACGAACGGGCT	20	Exc_L2-4_RORB
CATGTCAGATAAGTCGATAGCCTTAACG	20	Exc_L2-4_RORB
CATGTCAGCCTAAGACTCGACTAGTCGG	20	Exc_L2-4_RORB
CATGTCAGCGCTTGATATTCGTTGGGCT	20	Exc_L2-4_RORB
CATGTCAGCGCTTGATTCCGGTAAGCTG	20	Exc_L2-4_RORB
CATGTCAGCGCTTGATTTGGAAGTGGCT	20	Exc_L2-4_RORB
CATGTCAGCGTACTAGTATCCTCTATTC	20	Exc_L2-4_RORB
CATGTCAGCGTATAGAGGTTAGACGCTG	20	Exc_L2-4_RORB
CATGTCAGCTAATGCTTTACGACCGAAG	20	Exc_L2-4_RORB
CATGTCAGCTCTCTACTTCTAGCTTCGG	20	Exc_L2-4_RORB
CATGTCAGCTCTGGTACGTCTAATGAAG	20	Exc_L2-4_RORB
CATGTCAGGAATTACGAATGACGTGCTG	20	Exc_L2-4_RORB
CATGTCAGGCCTCAATATAGCCTTATTC	20	Exc_L2-4_RORB
CATGTCAGGCGTAGTAAAGGCTATTCGG	20	Exc_L2-4_RORB
CATGTCAGGCGTAGTACTCTCTATGAAG	20	Exc_L2-4_RORB
CATGTCAGGCGTAGTATTATGCGATCGG	20	Exc_L2-4_RORB
CATGTCAGGCTCATGAAAGGAGTAAACG	20	Exc_L2-4_RORB
CATGTCAGGCTCATGAGTAAGGAGTCGG	20	Exc_L2-4_RORB
CATGTCAGGCTCATGATCTCTCCGGAAG	20	Exc_L2-4_RORB
CATGTCAGGTAGAGGAATCTGAGTGGCT	20	Exc_L2-4_RORB
CATGTCAGGTCATGAAGGATACTAAACG	20	Exc_L2-4_RORB
CATGTCAGGTCATGAAGGTTAGACGGCT	20	Exc_L2-4_RORB
CATGTCAGTAAGGCGAATCTGAGTGCTG	20	Exc_L2-4_RORB
CATGTCAGTACGCTGCCCTAGAGTGGCT	20	Exc_L2-4_RORB
CATGTCAGTACTGCCTTAAGATCCTCGG	20	Exc_L2-4_RORB
CATGTCAGTAGCGCTCCGTCTAATGGCT	20	Exc_L2-4_RORB
CATGTCAGTAGGCATGACTGCATAGGCT	20	Exc_L2-4_RORB
CATGTCAGTAGGCATGTCGACTAGGGCT	20	Exc_L2-4_RORB
CATGTCAGTATGCCATGGATACTAATTC	20	Exc_L2-4_RORB
CATGTCAGTATGCCATTTACGACCGGCT	20	Exc_L2-4_RORB
CATGTCAGTCCTGAGCAAGGAGTAGGCT	20	Exc_L2-4_RORB
CATGTCAGTCCTGAGCGAGCCTTAGGCT	20	Exc_L2-4_RORB
CATGTCAGTCGACGTCACTGCATATCGG	20	Exc_L2-4_RORB
CATGTCAGTCGACGTCCTAAGCCTGGCT	20	Exc_L2-4_RORB
CATGTCAGTGCCAATTTAAGATCCGCTG	20	Exc_L2-4_RORB
CATGTCAGTTCCATCCAACGAACGAACG	20	Exc_L2-4_RORB
CATGTCAGTTCCATCCGGATACTAAACG	20	Exc_L2-4_RORB
CTATTAGGAACCAGGTGGATACTAGAAG	20	Exc_L2-4_RORB
CTATTAGGAAGCAACGAGGATAACAACG	20	Exc_L2-4_RORB
CTATTAGGACGAATCTGGTTAGACATTC	20	Exc_L2-4_RORB
CTATTAGGACGTTCGAATAGCCTTAACG	20	Exc_L2-4_RORB
CTATTAGGACTCGCTATTATGCGAGGCT	20	Exc_L2-4_RORB
CTATTAGGACTGAGCGATCTGAGTGGCT	20	Exc_L2-4_RORB
CTATTAGGACTGAGCGTATCCTCTAACG	20	Exc_L2-4_RORB
CTATTAGGAGGCAGAAGAGCCTTAGAAG	20	Exc_L2-4_RORB
CTATTAGGAGGCAGAATATCCTCTTCGG	20	Exc_L2-4_RORB
CTATTAGGATCTCAGGGTAAGGAGGGCT	20	Exc_L2-4_RORB
CTATTAGGATCTCAGGTCTCTCCGGCTG	20	Exc_L2-4_RORB
CTATTAGGATCTCAGGTTCTAGCTGAAG	20	Exc_L2-4_RORB
CTATTAGGCAGAACTGAAGAGATGAACG	20	Exc_L2-4_RORB
CTATTAGGCAGAACTGTCCGGTAAGGCT	20	Exc_L2-4_RORB
CTATTAGGCCTAAGACCTAAGCCTGCTG	20	Exc_L2-4_RORB
CTATTAGGCGATCAGTCCTAGAGTTCGG	20	Exc_L2-4_RORB
CTATTAGGCGATCAGTGAGCCTTAGGCT	20	Exc_L2-4_RORB
CTATTAGGCGATCAGTTTCTAGCTGGCT	20	Exc_L2-4_RORB
CTATTAGGCGCTTGATTAAGATCCTCGG	20	Exc_L2-4_RORB
CTATTAGGCGTATAGATAAGATCCGGCT	20	Exc_L2-4_RORB
CTATTAGGCGTATAGATGCCTTACGCTG	20	Exc_L2-4_RORB
CTATTAGGCTAATGCTTAAGATCCGAAG	20	Exc_L2-4_RORB
CTATTAGGCTAATGCTTGCCTTACGGCT	20	Exc_L2-4_RORB
CTATTAGGCTCTCTACTATCCTCTTCGG	20	Exc_L2-4_RORB
CTATTAGGCTCTCTACTTATGCGAGAAG	20	Exc_L2-4_RORB
CTATTAGGCTTCAATGAGGATAACAACG	20	Exc_L2-4_RORB
CTATTAGGGCAACCTATGCCTTACATTC	20	Exc_L2-4_RORB
CTATTAGGGCTCATGAACTGCATAGGCT	20	Exc_L2-4_RORB
CTATTAGGGCTCATGACCTAGAGTGAAG	20	Exc_L2-4_RORB
CTATTAGGGCTCATGATTATGCGAGGCT	20	Exc_L2-4_RORB
CTATTAGGGGAGCTACGCGTAAGAGAAG	20	Exc_L2-4_RORB
CTATTAGGGTCATGAAAATGACGTGAAG	20	Exc_L2-4_RORB
CTATTAGGGTCATGAATTCATCCAAACG	20	Exc_L2-4_RORB
CTATTAGGGTCTACCATTACGACCGAAG	20	Exc_L2-4_RORB
CTATTAGGTACGCTGCAAGGCTATAACG	20	Exc_L2-4_RORB
CTATTAGGTACGCTGCGCGTAAGAAACG	20	Exc_L2-4_RORB
CTATTAGGTACGCTGCTTCTAGCTTCGG	20	Exc_L2-4_RORB
CTATTAGGTACTGCCTAACGAACGGAAG	20	Exc_L2-4_RORB
CTATTAGGTACTGCCTATAGCCTTGAAG	20	Exc_L2-4_RORB
CTATTAGGTACTGCCTTCCGGTAAGGCT	20	Exc_L2-4_RORB
CTATTAGGTAGCGCTCGAGCCTTATCGG	20	Exc_L2-4_RORB
CTATTAGGTAGCGCTCTTATGCGAGGCT	20	Exc_L2-4_RORB
CTATTAGGTAGGCATGGCGTAAGATCGG	20	Exc_L2-4_RORB
CTATTAGGTAGGCATGTTCTAGCTGGCT	20	Exc_L2-4_RORB
CTATTAGGTCCTGAGCCCTAGAGTGAAG	20	Exc_L2-4_RORB
CTATTAGGTCCTGAGCGAGCCTTAGAAG	20	Exc_L2-4_RORB
CTATTAGGTCTATCCGATAGCCTTTCGG	20	Exc_L2-4_RORB
CTATTAGGTCTATCCGGAAGTATGGGCT	20	Exc_L2-4_RORB
CTATTAGGTCTATCCGTTCATCCATCGG	20	Exc_L2-4_RORB
CTATTAGGTGCAGCTAAAGGCTATGAAG	20	Exc_L2-4_RORB
CTATTAGGTGCAGCTAACTGCATAGAAG	20	Exc_L2-4_RORB
CTATTAGGTGCAGCTACTAAGCCTTCGG	20	Exc_L2-4_RORB
CTATTAGGTGCCAATTAGGATAACGAAG	20	Exc_L2-4_RORB
CTATTAGGTGCCAATTATTCGTTGTCGG	20	Exc_L2-4_RORB
CTATTAGGTTAGCCTCAGGATAACGCTG	20	Exc_L2-4_RORB
CTATTAGGTTAGCCTCTGCCTTACGCTG	20	Exc_L2-4_RORB
CTCATACAAACCAGGTAGGATAACGCTG	20	Exc_L2-4_RORB
CTCATACAAACCAGGTGAAGTATGAACG	20	Exc_L2-4_RORB
CTCATACAAACCAGGTTTACGACCATTC	20	Exc_L2-4_RORB
CTCATACAAAGAGGCATCTCTCCGTCGG	20	Exc_L2-4_RORB
CTCATACAAAGCAACGAAGAGATGGCTG	20	Exc_L2-4_RORB
CTCATACAAAGCAACGGGATACTAGAAG	20	Exc_L2-4_RORB
CTCATACAACGAATCTAATGACGTGGCT	20	Exc_L2-4_RORB
CTCATACAACGAATCTCGAATTCCTCGG	20	Exc_L2-4_RORB
CTCATACAACGAATCTGAAGTATGATTC	20	Exc_L2-4_RORB
CTCATACAACTCGCTACGTCTAATGGCT	20	Exc_L2-4_RORB
CTCATACAAGGCAGAAAAGGCTATATTC	20	Exc_L2-4_RORB
CTCATACAAGGCAGAACCTAGAGTGAAG	20	Exc_L2-4_RORB
CTCATACAAGGCAGAACGTCTAATATTC	20	Exc_L2-4_RORB
CTCATACAAGGCAGAAGCGTAAGAAACG	20	Exc_L2-4_RORB
CTCATACAAGGCAGAATTCTAGCTAACG	20	Exc_L2-4_RORB
CTCATACAATAAGTCGGAAGTATGGAAG	20	Exc_L2-4_RORB
CTCATACAATAAGTCGTAAGATCCAACG	20	Exc_L2-4_RORB
CTCATACAATCTCAGGAAGGCTATTCGG	20	Exc_L2-4_RORB
CTCATACAATGCGCAGGAGCCTTAAACG	20	Exc_L2-4_RORB
CTCATACAATGCGCAGTCTCTCCGGCTG	20	Exc_L2-4_RORB
CTCATACACAAGTTCACGAATTCCGAAG	20	Exc_L2-4_RORB
CTCATACACAGAACTGATTCGTTGTCGG	20	Exc_L2-4_RORB
CTCATACACAGAACTGCGAATTCCGCTG	20	Exc_L2-4_RORB
CTCATACACAGAACTGTCCGGTAATCGG	20	Exc_L2-4_RORB
CTCATACACCTAAGACGCGTAAGATCGG	20	Exc_L2-4_RORB
CTCATACACCTAAGACTCGACTAGAACG	20	Exc_L2-4_RORB
CTCATACACGAGGCTGAAGGCTATGCTG	20	Exc_L2-4_RORB
CTCATACACGAGGCTGCGTCTAATGCTG	20	Exc_L2-4_RORB
CTCATACACGAGGCTGCTAAGCCTAACG	20	Exc_L2-4_RORB
CTCATACACGAGGCTGCTAAGCCTGAAG	20	Exc_L2-4_RORB
CTCATACACGATCAGTGCGTAAGAGAAG	20	Exc_L2-4_RORB
CTCATACACGTATAGATTGGAAGTTCGG	20	Exc_L2-4_RORB
CTCATACACTAATGCTTTACGACCGGCT	20	Exc_L2-4_RORB
CTCATACACTCTCTACCCTAGAGTTCGG	20	Exc_L2-4_RORB
CTCATACACTCTCTACGCGTAAGAATTC	20	Exc_L2-4_RORB
CTCATACACTCTCTACGTAAGGAGGGCT	20	Exc_L2-4_RORB
CTCATACAGAACGGTACGAATTCCCAAG	20	Exc_L2-4_RORB
CTCATACAGAATTACGATTCGTTGGAAG	20	Exc_L2-4_RORB
CTCATACAGCAACCTAAATGACGTGCTG	20	Exc_L2-4_RORB
CTCATACAGCAACCTAAATGACGTTCGG	20	Exc_L2-4_RORB
CTCATACAGCAACCTAAGGATAACGAAG	20	Exc_L2-4_RORB
CTCATACAGCCTCAATAACGAACGATTC	20	Exc_L2-4_RORB
CTCATACAGCCTCAATCGAATTCCGAAG	20	Exc_L2-4_RORB
CTCATACAGCGTAGTAAAGGAGTAGAAG	20	Exc_L2-4_RORB
CTCATACAGCGTAGTATCGACTAGTCGG	20	Exc_L2-4_RORB
CTCATACAGGACTCCTGCGTAAGAGAAG	20	Exc_L2-4_RORB
CTCATACAGGAGCTACAAGGAGTAGGCT	20	Exc_L2-4_RORB
CTCATACAGGAGCTACCTCTCTATGCTG	20	Exc_L2-4_RORB
CTCATACAGTAGAGGACGTCTAATGCTG	20	Exc_L2-4_RORB
CTCATACAGTAGAGGATTATGCGAGGCT	20	Exc_L2-4_RORB
CTCATACAGTCATGAAGGATACTAGCTG	20	Exc_L2-4_RORB
CTCATACAGTCATGAATTACGACCGGCT	20	Exc_L2-4_RORB
CTCATACAGTCTACCAAACGAACGAACG	20	Exc_L2-4_RORB
CTCATACATACGCTGCAAGGAGTATCGG	20	Exc_L2-4_RORB
CTCATACATACGCTGCCGTCTAATGAAG	20	Exc_L2-4_RORB
CTCATACATACTGCCTATAGCCTTTCGG	20	Exc_L2-4_RORB
CTCATACATAGCGCTCTCGACTAGGAAG	20	Exc_L2-4_RORB
CTCATACATAGGCATGCTAAGCCTGAAG	20	Exc_L2-4_RORB
CTCATACATAGGCATGGTAAGGAGGGCT	20	Exc_L2-4_RORB
CTCATACATAGGCATGTATCCTCTGCTG	20	Exc_L2-4_RORB
CTCATACATATGCCATAGGATAACTCGG	20	Exc_L2-4_RORB
CTCATACATATGCCATGAAGTATGAACG	20	Exc_L2-4_RORB
CTCATACATATGCCATTTACGACCGCTG	20	Exc_L2-4_RORB
CTCATACATATGGTCGTTGGAAGTGAAG	20	Exc_L2-4_RORB
CTCATACATCGACGTCATCTGAGTAACG	20	Exc_L2-4_RORB
CTCATACATCGACGTCCTCTCTATGCTG	20	Exc_L2-4_RORB
CTCATACATCGACGTCTCGACTAGGGCT	20	Exc_L2-4_RORB
CTCATACATCTATCCGAATGACGTGCTG	20	Exc_L2-4_RORB
CTCATACATCTATCCGATAGCCTTGAAG	20	Exc_L2-4_RORB
CTCATACATGCCAATTGGATACTAAACG	20	Exc_L2-4_RORB
CTCATACATGCCAATTGGATACTAGGCT	20	Exc_L2-4_RORB
CTCATACATGCCAATTTAAGATCCCAAG	20	Exc_L2-4_RORB
CTCATACATGCCAATTTTCATCCAAACG	20	Exc_L2-4_RORB
CTCATACATTAGCCTCTTACGACCGGCT	20	Exc_L2-4_RORB
CTCATACATTCCATCCAACGAACGGGCT	20	Exc_L2-4_RORB
GCTCTAAGAACCAGGTAATGACGTAACG	20	Exc_L2-4_RORB
GCTCTAAGAACCAGGTAATGACGTGTCA	20	Exc_L2-4_RORB
GCTCTAAGAACCAGGTCGAATTCCGGCT	20	Exc_L2-4_RORB
GCTCTAAGAACCAGGTGAAGTATGCAAG	20	Exc_L2-4_RORB
GCTCTAAGAAGAGGCAGTAAGGAGTCGG	20	Exc_L2-4_RORB
GCTCTAAGAAGAGGCATATCCTCTGTCA	20	Exc_L2-4_RORB
GCTCTAAGAAGCAACGCGAATTCCGTCA	20	Exc_L2-4_RORB
GCTCTAAGACGAATCTAATGACGTGAAG	20	Exc_L2-4_RORB
GCTCTAAGACGAATCTATAGCCTTGCTG	20	Exc_L2-4_RORB
GCTCTAAGACGTTCGAAATGACGTTCGG	20	Exc_L2-4_RORB
GCTCTAAGACGTTCGAGGTTAGACGCTG	20	Exc_L2-4_RORB
GCTCTAAGACTCGCTACTCTCTATGGCT	20	Exc_L2-4_RORB
GCTCTAAGACTGAGCGCCTAGAGTAACG	20	Exc_L2-4_RORB
GCTCTAAGACTGAGCGCTCTCTATGCTG	20	Exc_L2-4_RORB
GCTCTAAGACTGAGCGGCGTAAGACAAG	20	Exc_L2-4_RORB
GCTCTAAGACTGAGCGTATCCTCTTCGG	20	Exc_L2-4_RORB
GCTCTAAGACTGAGCGTCTCTCCGGAAG	20	Exc_L2-4_RORB
GCTCTAAGAGGCAGAAAAGGCTATTCGG	20	Exc_L2-4_RORB
GCTCTAAGAGGCAGAAACTGCATACAAG	20	Exc_L2-4_RORB
GCTCTAAGAGGCAGAATCTCTCCGCAAG	20	Exc_L2-4_RORB
GCTCTAAGATAAGTCGAGGATAACGAAG	20	Exc_L2-4_RORB
GCTCTAAGATAAGTCGTTACGACCGGCT	20	Exc_L2-4_RORB
GCTCTAAGATCTCAGGCTCTCTATGCTG	20	Exc_L2-4_RORB
GCTCTAAGATGCGCAGAAGGAGTAATTC	20	Exc_L2-4_RORB
GCTCTAAGATGCGCAGCCTAGAGTGGCT	20	Exc_L2-4_RORB
GCTCTAAGATGCGCAGCGTCTAATGCTG	20	Exc_L2-4_RORB
GCTCTAAGATGCGCAGGCGTAAGAGTCA	20	Exc_L2-4_RORB
GCTCTAAGCAAGTTCAAAGAGATGATTC	20	Exc_L2-4_RORB
GCTCTAAGCAAGTTCAAAGAGATGCAAG	20	Exc_L2-4_RORB
GCTCTAAGCAGAACTGGGTTAGACGTCA	20	Exc_L2-4_RORB
GCTCTAAGCCTAAGACAAGGCTATAACG	20	Exc_L2-4_RORB
GCTCTAAGCGAGGCTGCCTAGAGTATTC	20	Exc_L2-4_RORB
GCTCTAAGCGAGGCTGCTCTCTATGTCA	20	Exc_L2-4_RORB
GCTCTAAGCGATCAGTCCTAGAGTATTC	20	Exc_L2-4_RORB
GCTCTAAGCGATCAGTGTAAGGAGGCTG	20	Exc_L2-4_RORB
GCTCTAAGCGCTTGATTCCGGTAAATTC	20	Exc_L2-4_RORB
GCTCTAAGCGTACTAGCCTAGAGTAACG	20	Exc_L2-4_RORB
GCTCTAAGCGTACTAGGAGCCTTAAACG	20	Exc_L2-4_RORB
GCTCTAAGCGTATAGAAAGAGATGAACG	20	Exc_L2-4_RORB
GCTCTAAGCGTATAGATTACGACCGCTG	20	Exc_L2-4_RORB
GCTCTAAGCGTATAGATTGGAAGTATTC	20	Exc_L2-4_RORB
GCTCTAAGCTCTCTACCCTAGAGTTCGG	20	Exc_L2-4_RORB
GCTCTAAGCTCTCTACCGTCTAATCAAG	20	Exc_L2-4_RORB
GCTCTAAGCTCTCTACCTAAGCCTGCTG	20	Exc_L2-4_RORB
GCTCTAAGCTCTGGTACCTAGAGTAACG	20	Exc_L2-4_RORB
GCTCTAAGCTCTGGTACTCTCTATGAAG	20	Exc_L2-4_RORB
GCTCTAAGCTCTGGTATTCTAGCTGCTG	20	Exc_L2-4_RORB
GCTCTAAGCTTCAATGAACGAACGAACG	20	Exc_L2-4_RORB
GCTCTAAGCTTCAATGAATGACGTAACG	20	Exc_L2-4_RORB
GCTCTAAGCTTCAATGCGAATTCCAACG	20	Exc_L2-4_RORB
GCTCTAAGCTTCAATGGGTTAGACATTC	20	Exc_L2-4_RORB
GCTCTAAGCTTCAATGTGCCTTACATTC	20	Exc_L2-4_RORB
GCTCTAAGGAATTACGAACGAACGGCTG	20	Exc_L2-4_RORB
GCTCTAAGGAATTACGAGGATAACAACG	20	Exc_L2-4_RORB
GCTCTAAGGAATTACGGGTTAGACGCTG	20	Exc_L2-4_RORB
GCTCTAAGGAATTACGTTGGAAGTGCTG	20	Exc_L2-4_RORB
GCTCTAAGGCAACCTAGAAGTATGAACG	20	Exc_L2-4_RORB
GCTCTAAGGCAACCTAGGTTAGACCAAG	20	Exc_L2-4_RORB
GCTCTAAGGCCTCAATAACGAACGATTC	20	Exc_L2-4_RORB
GCTCTAAGGCCTCAATTTACGACCATTC	20	Exc_L2-4_RORB
GCTCTAAGGCGTAGTAATCTGAGTGCTG	20	Exc_L2-4_RORB
GCTCTAAGGCGTAGTAGCGTAAGAGTCA	20	Exc_L2-4_RORB
GCTCTAAGGCGTAGTATCGACTAGCAAG	20	Exc_L2-4_RORB
GCTCTAAGGCGTAGTATCTCTCCGGCTG	20	Exc_L2-4_RORB
GCTCTAAGGCGTAGTATTATGCGAGAAG	20	Exc_L2-4_RORB
GCTCTAAGGCTCATGACTAAGCCTGCTG	20	Exc_L2-4_RORB
GCTCTAAGGCTCATGAGTAAGGAGATTC	20	Exc_L2-4_RORB
GCTCTAAGGGACTCCTCCTAGAGTGCTG	20	Exc_L2-4_RORB
GCTCTAAGGGACTCCTCTAAGCCTGAAG	20	Exc_L2-4_RORB
GCTCTAAGGGACTCCTGAGCCTTAGCTG	20	Exc_L2-4_RORB
GCTCTAAGGGACTCCTTATCCTCTATTC	20	Exc_L2-4_RORB
GCTCTAAGGTAGAGGAATCTGAGTAACG	20	Exc_L2-4_RORB
GCTCTAAGGTAGAGGACCTAGAGTGTCA	20	Exc_L2-4_RORB
GCTCTAAGGTAGAGGAGAGCCTTAGTCA	20	Exc_L2-4_RORB
GCTCTAAGGTCATGAAATAGCCTTGGCT	20	Exc_L2-4_RORB
GCTCTAAGGTCATGAATGCCTTACAACG	20	Exc_L2-4_RORB
GCTCTAAGGTCTACCAATAGCCTTTCGG	20	Exc_L2-4_RORB
GCTCTAAGGTCTACCATCCGGTAACAAG	20	Exc_L2-4_RORB
GCTCTAAGGTCTACCATTACGACCGCTG	20	Exc_L2-4_RORB
GCTCTAAGTACGCTGCCCTAGAGTTCGG	20	Exc_L2-4_RORB
GCTCTAAGTACTGCCTCGAATTCCAACG	20	Exc_L2-4_RORB
GCTCTAAGTACTGCCTTTGGAAGTGGCT	20	Exc_L2-4_RORB
GCTCTAAGTAGCGCTCAAGGAGTAAACG	20	Exc_L2-4_RORB
GCTCTAAGTAGCGCTCCCTAGAGTGAAG	20	Exc_L2-4_RORB
GCTCTAAGTAGCGCTCCCTAGAGTGTCA	20	Exc_L2-4_RORB
GCTCTAAGTAGCGCTCGCGTAAGAGTCA	20	Exc_L2-4_RORB
GCTCTAAGTAGCGCTCTCTCTCCGGAAG	20	Exc_L2-4_RORB
GCTCTAAGTAGGCATGAAGGCTATGCTG	20	Exc_L2-4_RORB
GCTCTAAGTAGGCATGATCTGAGTATTC	20	Exc_L2-4_RORB
GCTCTAAGTAGGCATGATCTGAGTGCTG	20	Exc_L2-4_RORB
GCTCTAAGTATGCCATAACGAACGTCGG	20	Exc_L2-4_RORB
GCTCTAAGTATGCCATATAGCCTTGCTG	20	Exc_L2-4_RORB
GCTCTAAGTATGCCATCGAATTCCTCGG	20	Exc_L2-4_RORB
GCTCTAAGTATGGTCGTCCGGTAAGCTG	20	Exc_L2-4_RORB
GCTCTAAGTATGGTCGTCCGGTAAGTCA	20	Exc_L2-4_RORB
GCTCTAAGTATGGTCGTTCATCCAGTCA	20	Exc_L2-4_RORB
GCTCTAAGTCCTGAGCATCTGAGTTCGG	20	Exc_L2-4_RORB
GCTCTAAGTCCTGAGCTCTCTCCGATTC	20	Exc_L2-4_RORB
GCTCTAAGTCGACGTCAAGGCTATGAAG	20	Exc_L2-4_RORB
GCTCTAAGTCGACGTCCTCTCTATCAAG	20	Exc_L2-4_RORB
GCTCTAAGTCGACGTCTCGACTAGGTCA	20	Exc_L2-4_RORB
GCTCTAAGTCTATCCGAGGATAACGAAG	20	Exc_L2-4_RORB
GCTCTAAGTCTATCCGAGGATAACGCTG	20	Exc_L2-4_RORB
GCTCTAAGTCTATCCGATTCGTTGCAAG	20	Exc_L2-4_RORB
GCTCTAAGTCTATCCGGAAGTATGGCTG	20	Exc_L2-4_RORB
GCTCTAAGTCTATCCGGGATACTAATTC	20	Exc_L2-4_RORB
GCTCTAAGTGCAGCTAAAGGCTATGAAG	20	Exc_L2-4_RORB
GCTCTAAGTGCAGCTAACTGCATAGGCT	20	Exc_L2-4_RORB
GCTCTAAGTGCAGCTATATCCTCTGCTG	20	Exc_L2-4_RORB
GCTCTAAGTGCAGCTATTCTAGCTATTC	20	Exc_L2-4_RORB
GCTCTAAGTGCCAATTAAGAGATGGTCA	20	Exc_L2-4_RORB
GCTCTAAGTGCCAATTAATGACGTGAAG	20	Exc_L2-4_RORB
GCTCTAAGTGCCAATTAATGACGTGGCT	20	Exc_L2-4_RORB
GCTCTAAGTGCCAATTATAGCCTTGGCT	20	Exc_L2-4_RORB
GCTCTAAGTGCCAATTGGTTAGACGTCA	20	Exc_L2-4_RORB
GCTCTAAGTGCCAATTTCCGGTAAGGCT	20	Exc_L2-4_RORB
GCTCTAAGTTAGCCTCTCCGGTAAGTCA	20	Exc_L2-4_RORB
GCTCTAAGTTCCATCCGGTTAGACAACG	20	Exc_L2-4_RORB
GCTCTAAGTTCCATCCTGCCTTACGCTG	20	Exc_L2-4_RORB
TATCGGTTAAGAGGCAATCTGAGTCAAG	20	Exc_L2-4_RORB
TATCGGTTAAGCAACGAGGATAACATTC	20	Exc_L2-4_RORB
TATCGGTTAAGCAACGATAGCCTTGTCA	20	Exc_L2-4_RORB
TATCGGTTAAGCAACGTAAGATCCCAAG	20	Exc_L2-4_RORB
TATCGGTTAAGCAACGTAAGATCCGCTG	20	Exc_L2-4_RORB
TATCGGTTAAGCAACGTTGGAAGTATTC	20	Exc_L2-4_RORB
TATCGGTTACGAATCTATAGCCTTAACG	20	Exc_L2-4_RORB
TATCGGTTACGAATCTATAGCCTTGTCA	20	Exc_L2-4_RORB
TATCGGTTACTCGCTAAAGGAGTAAACG	20	Exc_L2-4_RORB
TATCGGTTACTCGCTAATCTGAGTGTCA	20	Exc_L2-4_RORB
TATCGGTTACTCGCTATTATGCGAGCTG	20	Exc_L2-4_RORB
TATCGGTTACTGAGCGCCTAGAGTGCTG	20	Exc_L2-4_RORB
TATCGGTTACTGAGCGCTAAGCCTCAAG	20	Exc_L2-4_RORB
TATCGGTTACTGAGCGGAGCCTTAGCTG	20	Exc_L2-4_RORB
TATCGGTTACTGAGCGTTCTAGCTGAAG	20	Exc_L2-4_RORB
TATCGGTTAGGCAGAATTCTAGCTAACG	20	Exc_L2-4_RORB
TATCGGTTATAAGTCGAAGAGATGGGCT	20	Exc_L2-4_RORB
TATCGGTTATAAGTCGAATGACGTGTCA	20	Exc_L2-4_RORB
TATCGGTTATAAGTCGATTCGTTGGCTG	20	Exc_L2-4_RORB
TATCGGTTATAAGTCGGGTTAGACAACG	20	Exc_L2-4_RORB
TATCGGTTATAAGTCGGGTTAGACGAAG	20	Exc_L2-4_RORB
TATCGGTTATAAGTCGTTACGACCGTCA	20	Exc_L2-4_RORB
TATCGGTTATAAGTCGTTGGAAGTATTC	20	Exc_L2-4_RORB
TATCGGTTATCTCAGGATCTGAGTCAAG	20	Exc_L2-4_RORB
TATCGGTTATCTCAGGGCGTAAGACAAG	20	Exc_L2-4_RORB
TATCGGTTATCTCAGGTCGACTAGGCTG	20	Exc_L2-4_RORB
TATCGGTTATCTCAGGTTATGCGAGGCT	20	Exc_L2-4_RORB
TATCGGTTATCTCAGGTTCTAGCTCAAG	20	Exc_L2-4_RORB
TATCGGTTATGCGCAGAAGGAGTAGTCA	20	Exc_L2-4_RORB
TATCGGTTATGCGCAGATCTGAGTGCTG	20	Exc_L2-4_RORB
TATCGGTTCAGAACTGTAAGATCCCAAG	20	Exc_L2-4_RORB
TATCGGTTCCTAAGACCCTAGAGTAACG	20	Exc_L2-4_RORB
TATCGGTTCCTAAGACGTAAGGAGCAAG	20	Exc_L2-4_RORB
TATCGGTTCCTAAGACTCTCTCCGGTCA	20	Exc_L2-4_RORB
TATCGGTTCGAGGCTGAAGGCTATGGCT	20	Exc_L2-4_RORB
TATCGGTTCGAGGCTGCCTAGAGTATTC	20	Exc_L2-4_RORB
TATCGGTTCGATCAGTCGTCTAATATTC	20	Exc_L2-4_RORB
TATCGGTTCGATCAGTCTCTCTATGGCT	20	Exc_L2-4_RORB
TATCGGTTCGATCAGTGCGTAAGAAACG	20	Exc_L2-4_RORB
TATCGGTTCGCTTGATAATGACGTGAAG	20	Exc_L2-4_RORB
TATCGGTTCGCTTGATATAGCCTTGAAG	20	Exc_L2-4_RORB
TATCGGTTCGCTTGATATTCGTTGGAAG	20	Exc_L2-4_RORB
TATCGGTTCGCTTGATTGCCTTACATTC	20	Exc_L2-4_RORB
TATCGGTTCGCTTGATTTGGAAGTGAAG	20	Exc_L2-4_RORB
TATCGGTTCGTACTAGCCTAGAGTATTC	20	Exc_L2-4_RORB
TATCGGTTCGTATAGATTACGACCTCGG	20	Exc_L2-4_RORB
TATCGGTTCTAATGCTGAAGTATGGTCA	20	Exc_L2-4_RORB
TATCGGTTCTAATGCTTTCATCCACAAG	20	Exc_L2-4_RORB
TATCGGTTCTCTCTACTCGACTAGGAAG	20	Exc_L2-4_RORB
TATCGGTTCTCTCTACTCGACTAGGGCT	20	Exc_L2-4_RORB
TATCGGTTCTCTGGTATCTCTCCGGCTG	20	Exc_L2-4_RORB
TATCGGTTCTCTGGTATTATGCGATCGG	20	Exc_L2-4_RORB
TATCGGTTGAACGGTAAAGAGATGGAAG	20	Exc_L2-4_RORB
TATCGGTTGAACGGTAAGGATAACAACG	20	Exc_L2-4_RORB
TATCGGTTGAACGGTAGGTTAGACGAAG	20	Exc_L2-4_RORB
TATCGGTTGAACGGTATTACGACCGGCT	20	Exc_L2-4_RORB
TATCGGTTGAACGGTATTGGAAGTGGCT	20	Exc_L2-4_RORB
TATCGGTTGAATTACGAATGACGTGGCT	20	Exc_L2-4_RORB
TATCGGTTGCAACCTAAAGAGATGCAAG	20	Exc_L2-4_RORB
TATCGGTTGCAACCTATTCATCCAATTC	20	Exc_L2-4_RORB
TATCGGTTGCAACCTATTCATCCAGGCT	20	Exc_L2-4_RORB
TATCGGTTGCCTCAATGGATACTAGTCA	20	Exc_L2-4_RORB
TATCGGTTGCCTCAATTTCATCCAATTC	20	Exc_L2-4_RORB
TATCGGTTGCGTAGTAACTGCATAAACG	20	Exc_L2-4_RORB
TATCGGTTGCGTAGTACCTAGAGTGTCA	20	Exc_L2-4_RORB
TATCGGTTGCGTAGTACGTCTAATGCTG	20	Exc_L2-4_RORB
TATCGGTTGCGTAGTACGTCTAATTCGG	20	Exc_L2-4_RORB
TATCGGTTGCGTAGTAGCGTAAGAGCTG	20	Exc_L2-4_RORB
TATCGGTTGCGTAGTAGTAAGGAGGAAG	20	Exc_L2-4_RORB
TATCGGTTGCGTAGTATTCTAGCTATTC	20	Exc_L2-4_RORB
TATCGGTTGCTCATGACCTAGAGTGGCT	20	Exc_L2-4_RORB
TATCGGTTGCTCATGACTAAGCCTGCTG	20	Exc_L2-4_RORB
TATCGGTTGCTCATGAGTAAGGAGAACG	20	Exc_L2-4_RORB
TATCGGTTGCTCATGATATCCTCTTCGG	20	Exc_L2-4_RORB
TATCGGTTGCTCATGATTCTAGCTATTC	20	Exc_L2-4_RORB
TATCGGTTGGACTCCTAAGGAGTACAAG	20	Exc_L2-4_RORB
TATCGGTTGGACTCCTAAGGCTATAACG	20	Exc_L2-4_RORB
TATCGGTTGGACTCCTCTAAGCCTGAAG	20	Exc_L2-4_RORB
TATCGGTTGGAGCTACCCTAGAGTAACG	20	Exc_L2-4_RORB
TATCGGTTGGAGCTACTTCTAGCTAACG	20	Exc_L2-4_RORB
TATCGGTTGTAGAGGAACTGCATAATTC	20	Exc_L2-4_RORB
TATCGGTTGTAGAGGACCTAGAGTCAAG	20	Exc_L2-4_RORB
TATCGGTTGTAGAGGATCTCTCCGTCGG	20	Exc_L2-4_RORB
TATCGGTTGTAGAGGATTATGCGAGGCT	20	Exc_L2-4_RORB
TATCGGTTGTAGAGGATTCTAGCTTCGG	20	Exc_L2-4_RORB
TATCGGTTGTCATGAAAGGATAACGCTG	20	Exc_L2-4_RORB
TATCGGTTGTCATGAAATAGCCTTGTCA	20	Exc_L2-4_RORB
TATCGGTTGTCATGAATAAGATCCAACG	20	Exc_L2-4_RORB
TATCGGTTGTCATGAATCCGGTAAGAAG	20	Exc_L2-4_RORB
TATCGGTTGTCATGAATTCATCCAATTC	20	Exc_L2-4_RORB
TATCGGTTGTCTACCAAAGAGATGGGCT	20	Exc_L2-4_RORB
TATCGGTTGTCTACCAATAGCCTTGCTG	20	Exc_L2-4_RORB
TATCGGTTGTCTACCAATAGCCTTGTCA	20	Exc_L2-4_RORB
TATCGGTTGTCTACCAATTCGTTGATTC	20	Exc_L2-4_RORB
TATCGGTTGTCTACCATGCCTTACATTC	20	Exc_L2-4_RORB
TATCGGTTGTCTACCATTACGACCGGCT	20	Exc_L2-4_RORB
TATCGGTTTAAGGCGACCTAGAGTGAAG	20	Exc_L2-4_RORB
TATCGGTTTAAGGCGAGAGCCTTAGAAG	20	Exc_L2-4_RORB
TATCGGTTTACGCTGCAAGGCTATCAAG	20	Exc_L2-4_RORB
TATCGGTTTACGCTGCCTAAGCCTAACG	20	Exc_L2-4_RORB
TATCGGTTTACTGCCTAACGAACGTCGG	20	Exc_L2-4_RORB
TATCGGTTTACTGCCTGAAGTATGGCTG	20	Exc_L2-4_RORB
TATCGGTTTACTGCCTTTACGACCGCTG	20	Exc_L2-4_RORB
TATCGGTTTACTGCCTTTCATCCAGAAG	20	Exc_L2-4_RORB
TATCGGTTTAGCGCTCAAGGCTATGTCA	20	Exc_L2-4_RORB
TATCGGTTTAGCGCTCCCTAGAGTGCTG	20	Exc_L2-4_RORB
TATCGGTTTAGCGCTCCGTCTAATTCGG	20	Exc_L2-4_RORB
TATCGGTTTAGCGCTCCTCTCTATGGCT	20	Exc_L2-4_RORB
TATCGGTTTAGCGCTCCTCTCTATTCGG	20	Exc_L2-4_RORB
TATCGGTTTAGCGCTCGAGCCTTAGCTG	20	Exc_L2-4_RORB
TATCGGTTTAGGCATGAAGGAGTAGTCA	20	Exc_L2-4_RORB
TATCGGTTTAGGCATGCCTAGAGTAACG	20	Exc_L2-4_RORB
TATCGGTTTAGGCATGTCGACTAGGAAG	20	Exc_L2-4_RORB
TATCGGTTTATGCCATAGGATAACAACG	20	Exc_L2-4_RORB
TATCGGTTTATGCCATTTACGACCGGCT	20	Exc_L2-4_RORB
TATCGGTTTATGGTCGAATGACGTTCGG	20	Exc_L2-4_RORB
TATCGGTTTATGGTCGAGGATAACATTC	20	Exc_L2-4_RORB
TATCGGTTTATGGTCGAGGATAACGCTG	20	Exc_L2-4_RORB
TATCGGTTTATGGTCGGGTTAGACGCTG	20	Exc_L2-4_RORB
TATCGGTTTATGGTCGGGTTAGACGTCA	20	Exc_L2-4_RORB
TATCGGTTTCCTGAGCCTCTCTATAACG	20	Exc_L2-4_RORB
TATCGGTTTCCTGAGCTTCTAGCTATTC	20	Exc_L2-4_RORB
TATCGGTTTCGACGTCTCGACTAGGCTG	20	Exc_L2-4_RORB
TATCGGTTTCTATCCGATTCGTTGGAAG	20	Exc_L2-4_RORB
TATCGGTTTCTATCCGCGAATTCCATTC	20	Exc_L2-4_RORB
TATCGGTTTCTATCCGGGTTAGACGTCA	20	Exc_L2-4_RORB
TATCGGTTTGCAGCTAAAGGAGTATCGG	20	Exc_L2-4_RORB
TATCGGTTTGCAGCTACCTAGAGTGTCA	20	Exc_L2-4_RORB
TATCGGTTTGCCAATTAAGAGATGCAAG	20	Exc_L2-4_RORB
TATCGGTTTGCCAATTGGTTAGACTCGG	20	Exc_L2-4_RORB
TATCGGTTTGCCAATTTTGGAAGTCAAG	20	Exc_L2-4_RORB
TATCGGTTTGCCAATTTTGGAAGTGAAG	20	Exc_L2-4_RORB
TATCGGTTTTAGCCTCAAGAGATGAACG	20	Exc_L2-4_RORB
TATCGGTTTTAGCCTCGAAGTATGCAAG	20	Exc_L2-4_RORB
TATCGGTTTTAGCCTCGGATACTACAAG	20	Exc_L2-4_RORB
TATCGGTTTTCCATCCTGCCTTACGGCT	20	Exc_L2-4_RORB
TATCGGTTTTCCATCCTTACGACCTCGG	20	Exc_L2-4_RORB
TATCGGTTTTCCATCCTTCATCCAGCTG	20	Exc_L2-4_RORB
TGTGCAACAACCAGGTTCCGGTAACAAG	20	Exc_L2-4_RORB
TGTGCAACAACCAGGTTTGGAAGTCAAG	20	Exc_L2-4_RORB
TGTGCAACAACCAGGTTTGGAAGTGTCA	20	Exc_L2-4_RORB
TGTGCAACAAGAGGCAAAGGAGTACAAG	20	Exc_L2-4_RORB
TGTGCAACAAGCAACGTAAGATCCATTC	20	Exc_L2-4_RORB
TGTGCAACAAGCAACGTCCGGTAAGAAG	20	Exc_L2-4_RORB
TGTGCAACAAGCAACGTCCGGTAAGGCT	20	Exc_L2-4_RORB
TGTGCAACACGAATCTATTCGTTGTCGG	20	Exc_L2-4_RORB
TGTGCAACACGAATCTTAAGATCCGGCT	20	Exc_L2-4_RORB
TGTGCAACACGTTCGAAATGACGTAACG	20	Exc_L2-4_RORB
TGTGCAACACGTTCGATTGGAAGTGCTG	20	Exc_L2-4_RORB
TGTGCAACACTCGCTATATCCTCTGGCT	20	Exc_L2-4_RORB
TGTGCAACACTCGCTATTCTAGCTAACG	20	Exc_L2-4_RORB
TGTGCAACACTGAGCGCCTAGAGTGCTG	20	Exc_L2-4_RORB
TGTGCAACACTGAGCGCTAAGCCTAACG	20	Exc_L2-4_RORB
TGTGCAACACTGAGCGGCGTAAGAAACG	20	Exc_L2-4_RORB
TGTGCAACACTGAGCGTCGACTAGATTC	20	Exc_L2-4_RORB
TGTGCAACAGGCAGAACCTAGAGTGTCA	20	Exc_L2-4_RORB
TGTGCAACATAAGTCGAACGAACGCAAG	20	Exc_L2-4_RORB
TGTGCAACATAAGTCGATTCGTTGGAAG	20	Exc_L2-4_RORB
TGTGCAACATAAGTCGGGATACTAAACG	20	Exc_L2-4_RORB
TGTGCAACATAAGTCGTCCGGTAACAAG	20	Exc_L2-4_RORB
TGTGCAACATCTCAGGCCTAGAGTTCGG	20	Exc_L2-4_RORB
TGTGCAACATGCGCAGCTAAGCCTGCTG	20	Exc_L2-4_RORB
TGTGCAACATGCGCAGTTCTAGCTGGCT	20	Exc_L2-4_RORB
TGTGCAACCAAGTTCATAAGATCCTCGG	20	Exc_L2-4_RORB
TGTGCAACCAAGTTCATGCCTTACGGCT	20	Exc_L2-4_RORB
TGTGCAACCAGAACTGAACGAACGGGCT	20	Exc_L2-4_RORB
TGTGCAACCAGAACTGTGCCTTACTCGG	20	Exc_L2-4_RORB
TGTGCAACCCTAAGACACTGCATACAAG	20	Exc_L2-4_RORB
TGTGCAACCCTAAGACCCTAGAGTAACG	20	Exc_L2-4_RORB
TGTGCAACCCTAAGACCCTAGAGTGAAG	20	Exc_L2-4_RORB
TGTGCAACCCTAAGACGAGCCTTAAACG	20	Exc_L2-4_RORB
TGTGCAACCCTAAGACTATCCTCTGGCT	20	Exc_L2-4_RORB
TGTGCAACCCTAAGACTATCCTCTTCGG	20	Exc_L2-4_RORB
TGTGCAACCGAGGCTGACTGCATAGGCT	20	Exc_L2-4_RORB
TGTGCAACCGAGGCTGCTCTCTATAACG	20	Exc_L2-4_RORB
TGTGCAACCGATCAGTCTCTCTATGGCT	20	Exc_L2-4_RORB
TGTGCAACCGCTTGATGGTTAGACAACG	20	Exc_L2-4_RORB
TGTGCAACCGCTTGATTAAGATCCGCTG	20	Exc_L2-4_RORB
TGTGCAACCGTACTAGAAGGCTATGAAG	20	Exc_L2-4_RORB
TGTGCAACCGTACTAGCGTCTAATAACG	20	Exc_L2-4_RORB
TGTGCAACCGTATAGATCCGGTAAGAAG	20	Exc_L2-4_RORB
TGTGCAACCTAATGCTAGGATAACGAAG	20	Exc_L2-4_RORB
TGTGCAACCTAATGCTATAGCCTTATTC	20	Exc_L2-4_RORB
TGTGCAACCTAATGCTCGAATTCCGTCA	20	Exc_L2-4_RORB
TGTGCAACCTCTCTACATCTGAGTAACG	20	Exc_L2-4_RORB
TGTGCAACCTCTCTACCCTAGAGTGGCT	20	Exc_L2-4_RORB
TGTGCAACCTCTCTACCTCTCTATAACG	20	Exc_L2-4_RORB
TGTGCAACCTCTGGTAACTGCATAGTCA	20	Exc_L2-4_RORB
TGTGCAACCTTCAATGAACGAACGGTCA	20	Exc_L2-4_RORB
TGTGCAACCTTCAATGAATGACGTGCTG	20	Exc_L2-4_RORB
TGTGCAACCTTCAATGATAGCCTTAACG	20	Exc_L2-4_RORB
TGTGCAACCTTCAATGATAGCCTTGTCA	20	Exc_L2-4_RORB
TGTGCAACCTTCAATGGGATACTAGTCA	20	Exc_L2-4_RORB
TGTGCAACCTTCAATGTTACGACCGAAG	20	Exc_L2-4_RORB
TGTGCAACCTTCAATGTTCATCCAAACG	20	Exc_L2-4_RORB
TGTGCAACGAACGGTAAACGAACGAACG	20	Exc_L2-4_RORB
TGTGCAACGAATTACGAATGACGTAACG	20	Exc_L2-4_RORB
TGTGCAACGAATTACGTAAGATCCGAAG	20	Exc_L2-4_RORB
TGTGCAACGAATTACGTCCGGTAAAACG	20	Exc_L2-4_RORB
TGTGCAACGCAACCTAATAGCCTTGAAG	20	Exc_L2-4_RORB
TGTGCAACGCAACCTAATTCGTTGAACG	20	Exc_L2-4_RORB
TGTGCAACGCAACCTATTACGACCGAAG	20	Exc_L2-4_RORB
TGTGCAACGCCTCAATAATGACGTGGCT	20	Exc_L2-4_RORB
TGTGCAACGCCTCAATTGCCTTACCAAG	20	Exc_L2-4_RORB
TGTGCAACGCCTCAATTTACGACCGAAG	20	Exc_L2-4_RORB
TGTGCAACGCGTAGTAAAGGAGTAGAAG	20	Exc_L2-4_RORB
TGTGCAACGCGTAGTACTCTCTATCAAG	20	Exc_L2-4_RORB
TGTGCAACGCGTAGTACTCTCTATGAAG	20	Exc_L2-4_RORB
TGTGCAACGCTCATGAGTAAGGAGTCGG	20	Exc_L2-4_RORB
TGTGCAACGCTCATGATCGACTAGATTC	20	Exc_L2-4_RORB
TGTGCAACGGACTCCTAAGGAGTAGCTG	20	Exc_L2-4_RORB
TGTGCAACGGACTCCTGAGCCTTATCGG	20	Exc_L2-4_RORB
TGTGCAACGGACTCCTGCGTAAGAAACG	20	Exc_L2-4_RORB
TGTGCAACGGACTCCTGTAAGGAGATTC	20	Exc_L2-4_RORB
TGTGCAACGGACTCCTTTCTAGCTTCGG	20	Exc_L2-4_RORB
TGTGCAACGGAGCTACATCTGAGTGAAG	20	Exc_L2-4_RORB
TGTGCAACGGAGCTACCGTCTAATCAAG	20	Exc_L2-4_RORB
TGTGCAACGTAGAGGACTAAGCCTAACG	20	Exc_L2-4_RORB
TGTGCAACGTCATGAAAATGACGTGAAG	20	Exc_L2-4_RORB
TGTGCAACGTCTACCAAGGATAACCAAG	20	Exc_L2-4_RORB
TGTGCAACGTCTACCAGGATACTACAAG	20	Exc_L2-4_RORB
TGTGCAACGTCTACCATTACGACCATTC	20	Exc_L2-4_RORB
TGTGCAACTACGCTGCAAGGCTATATTC	20	Exc_L2-4_RORB
TGTGCAACTACGCTGCAAGGCTATGAAG	20	Exc_L2-4_RORB
TGTGCAACTACGCTGCACTGCATAGTCA	20	Exc_L2-4_RORB
TGTGCAACTACGCTGCCGTCTAATCAAG	20	Exc_L2-4_RORB
TGTGCAACTACGCTGCCTCTCTATCAAG	20	Exc_L2-4_RORB
TGTGCAACTACGCTGCGTAAGGAGGCTG	20	Exc_L2-4_RORB
TGTGCAACTACTGCCTAATGACGTCAAG	20	Exc_L2-4_RORB
TGTGCAACTACTGCCTAATGACGTTCGG	20	Exc_L2-4_RORB
TGTGCAACTACTGCCTAGGATAACAACG	20	Exc_L2-4_RORB
TGTGCAACTACTGCCTAGGATAACTCGG	20	Exc_L2-4_RORB
TGTGCAACTACTGCCTGGATACTAAACG	20	Exc_L2-4_RORB
TGTGCAACTACTGCCTTAAGATCCCAAG	20	Exc_L2-4_RORB
TGTGCAACTAGCGCTCCGTCTAATGAAG	20	Exc_L2-4_RORB
TGTGCAACTAGGCATGAAGGCTATGTCA	20	Exc_L2-4_RORB
TGTGCAACTAGGCATGCCTAGAGTCAAG	20	Exc_L2-4_RORB
TGTGCAACTAGGCATGCCTAGAGTGAAG	20	Exc_L2-4_RORB
TGTGCAACTAGGCATGCGTCTAATATTC	20	Exc_L2-4_RORB
TGTGCAACTAGGCATGGAGCCTTAAACG	20	Exc_L2-4_RORB
TGTGCAACTAGGCATGGAGCCTTACAAG	20	Exc_L2-4_RORB
TGTGCAACTAGGCATGTCGACTAGGGCT	20	Exc_L2-4_RORB
TGTGCAACTATGCCATCGAATTCCCAAG	20	Exc_L2-4_RORB
TGTGCAACTATGCCATTAAGATCCATTC	20	Exc_L2-4_RORB
TGTGCAACTATGGTCGATTCGTTGAACG	20	Exc_L2-4_RORB
TGTGCAACTATGGTCGGGTTAGACGAAG	20	Exc_L2-4_RORB
TGTGCAACTCCTGAGCATCTGAGTCAAG	20	Exc_L2-4_RORB
TGTGCAACTCCTGAGCCGTCTAATGGCT	20	Exc_L2-4_RORB
TGTGCAACTCCTGAGCTATCCTCTATTC	20	Exc_L2-4_RORB
TGTGCAACTCGACGTCACTGCATAGCTG	20	Exc_L2-4_RORB
TGTGCAACTCGACGTCCGTCTAATTCGG	20	Exc_L2-4_RORB
TGTGCAACTCGACGTCCTCTCTATAACG	20	Exc_L2-4_RORB
TGTGCAACTCGACGTCTTCTAGCTGGCT	20	Exc_L2-4_RORB
TGTGCAACTCTATCCGAATGACGTCAAG	20	Exc_L2-4_RORB
TGTGCAACTCTATCCGAGGATAACCAAG	20	Exc_L2-4_RORB
TGTGCAACTCTATCCGGAAGTATGAACG	20	Exc_L2-4_RORB
TGTGCAACTGCCAATTTTGGAAGTTCGG	20	Exc_L2-4_RORB
TGTGCAACTTAGCCTCGAAGTATGATTC	20	Exc_L2-4_RORB
TGTGCAACTTCCATCCTTGGAAGTGAAG	20	Exc_L2-4_RORB
TGTTACCAAACCAGGTATTCGTTGATTC	20	Exc_L2-4_RORB
TGTTACCAAACCAGGTGAAGTATGGTCA	20	Exc_L2-4_RORB
TGTTACCAAACCAGGTGGATACTACAAG	20	Exc_L2-4_RORB
TGTTACCAAACCAGGTGGTTAGACGCTG	20	Exc_L2-4_RORB
TGTTACCAAAGAGGCAAAGGAGTAGTCA	20	Exc_L2-4_RORB
TGTTACCAAAGAGGCATCGACTAGAACG	20	Exc_L2-4_RORB
TGTTACCAAAGAGGCATCGACTAGATTC	20	Exc_L2-4_RORB
TGTTACCAAAGCAACGAACGAACGTCGG	20	Exc_L2-4_RORB
TGTTACCAAAGCAACGAAGAGATGGAAG	20	Exc_L2-4_RORB
TGTTACCAAAGCAACGTAAGATCCCAAG	20	Exc_L2-4_RORB
TGTTACCAAAGCAACGTTCATCCAATTC	20	Exc_L2-4_RORB
TGTTACCAACGAATCTATTCGTTGAACG	20	Exc_L2-4_RORB
TGTTACCAACGAATCTTTCATCCAAACG	20	Exc_L2-4_RORB
TGTTACCAACGTTCGAATTCGTTGAACG	20	Exc_L2-4_RORB
TGTTACCAACGTTCGACGAATTCCGAAG	20	Exc_L2-4_RORB
TGTTACCAACTCGCTAACTGCATAATTC	20	Exc_L2-4_RORB
TGTTACCAACTCGCTATTCTAGCTATTC	20	Exc_L2-4_RORB
TGTTACCAACTGAGCGATCTGAGTCAAG	20	Exc_L2-4_RORB
TGTTACCAACTGAGCGCCTAGAGTGAAG	20	Exc_L2-4_RORB
TGTTACCAACTGAGCGCTCTCTATCAAG	20	Exc_L2-4_RORB
TGTTACCAACTGAGCGGAGCCTTAGAAG	20	Exc_L2-4_RORB
TGTTACCAACTGAGCGTCTCTCCGCAAG	20	Exc_L2-4_RORB
TGTTACCAAGGCAGAAAAGGAGTAAACG	20	Exc_L2-4_RORB
TGTTACCAAGGCAGAAACTGCATAAACG	20	Exc_L2-4_RORB
TGTTACCAATCTCAGGCCTAGAGTGAAG	20	Exc_L2-4_RORB
TGTTACCAATCTCAGGCGTCTAATGGCT	20	Exc_L2-4_RORB
TGTTACCAATCTCAGGCTAAGCCTAACG	20	Exc_L2-4_RORB
TGTTACCAATGCGCAGACTGCATAGAAG	20	Exc_L2-4_RORB
TGTTACCAATGCGCAGCCTAGAGTTCGG	20	Exc_L2-4_RORB
TGTTACCAATGCGCAGGAGCCTTATCGG	20	Exc_L2-4_RORB
TGTTACCAATGCGCAGGTAAGGAGCAAG	20	Exc_L2-4_RORB
TGTTACCACAAGTTCAAATGACGTGTCA	20	Exc_L2-4_RORB
TGTTACCACAAGTTCATTCATCCAGCTG	20	Exc_L2-4_RORB
TGTTACCACAGAACTGAATGACGTTCGG	20	Exc_L2-4_RORB
TGTTACCACAGAACTGATAGCCTTGTCA	20	Exc_L2-4_RORB
TGTTACCACAGAACTGATTCGTTGTCGG	20	Exc_L2-4_RORB
TGTTACCACAGAACTGGGTTAGACGGCT	20	Exc_L2-4_RORB
TGTTACCACAGAACTGGGTTAGACTCGG	20	Exc_L2-4_RORB
TGTTACCACAGAACTGTTGGAAGTGGCT	20	Exc_L2-4_RORB
TGTTACCACCTAAGACATCTGAGTCAAG	20	Exc_L2-4_RORB
TGTTACCACGAGGCTGAAGGCTATCAAG	20	Exc_L2-4_RORB
TGTTACCACGAGGCTGCTCTCTATGTCA	20	Exc_L2-4_RORB
TGTTACCACGAGGCTGTTCTAGCTCAAG	20	Exc_L2-4_RORB
TGTTACCACGATCAGTAAGGAGTAAACG	20	Exc_L2-4_RORB
TGTTACCACGATCAGTAAGGAGTAGCTG	20	Exc_L2-4_RORB
TGTTACCACGCTTGATTCCGGTAAATTC	20	Exc_L2-4_RORB
TGTTACCACGTACTAGGTAAGGAGGGCT	20	Exc_L2-4_RORB
TGTTACCACGTACTAGTCGACTAGCAAG	20	Exc_L2-4_RORB
TGTTACCACGTATAGAAGGATAACGAAG	20	Exc_L2-4_RORB
TGTTACCACGTATAGAATAGCCTTGCTG	20	Exc_L2-4_RORB
TGTTACCACGTATAGATAAGATCCATTC	20	Exc_L2-4_RORB
TGTTACCACTAATGCTAGGATAACATTC	20	Exc_L2-4_RORB
TGTTACCACTAATGCTCGAATTCCGCTG	20	Exc_L2-4_RORB
TGTTACCACTAATGCTTCCGGTAACAAG	20	Exc_L2-4_RORB
TGTTACCACTAATGCTTTGGAAGTTCGG	20	Exc_L2-4_RORB
TGTTACCACTCTCTACAAGGAGTAATTC	20	Exc_L2-4_RORB
TGTTACCACTCTCTACTATCCTCTAACG	20	Exc_L2-4_RORB
TGTTACCACTCTCTACTTATGCGAGGCT	20	Exc_L2-4_RORB
TGTTACCACTCTGGTAAAGGAGTAGGCT	20	Exc_L2-4_RORB
TGTTACCACTCTGGTAAAGGCTATGGCT	20	Exc_L2-4_RORB
TGTTACCACTCTGGTAACTGCATAAACG	20	Exc_L2-4_RORB
TGTTACCACTCTGGTATTATGCGAAACG	20	Exc_L2-4_RORB
TGTTACCAGAACGGTAAGGATAACGCTG	20	Exc_L2-4_RORB
TGTTACCAGAATTACGTCCGGTAAGAAG	20	Exc_L2-4_RORB
TGTTACCAGAATTACGTTGGAAGTGAAG	20	Exc_L2-4_RORB
TGTTACCAGCAACCTAAAGAGATGGTCA	20	Exc_L2-4_RORB
TGTTACCAGCAACCTAGGTTAGACGGCT	20	Exc_L2-4_RORB
TGTTACCAGCAACCTATAAGATCCATTC	20	Exc_L2-4_RORB
TGTTACCAGCCTCAATTTACGACCAACG	20	Exc_L2-4_RORB
TGTTACCAGCCTCAATTTGGAAGTGGCT	20	Exc_L2-4_RORB
TGTTACCAGCGTAGTAAAGGAGTAGAAG	20	Exc_L2-4_RORB
TGTTACCAGCGTAGTATCGACTAGGGCT	20	Exc_L2-4_RORB
TGTTACCAGCTCATGACCTAGAGTAACG	20	Exc_L2-4_RORB
TGTTACCAGCTCATGAGTAAGGAGAACG	20	Exc_L2-4_RORB
TGTTACCAGCTCATGAGTAAGGAGGGCT	20	Exc_L2-4_RORB
TGTTACCAGCTCATGATTATGCGAATTC	20	Exc_L2-4_RORB
TGTTACCAGGACTCCTAAGGAGTAATTC	20	Exc_L2-4_RORB
TGTTACCAGGACTCCTATCTGAGTATTC	20	Exc_L2-4_RORB
TGTTACCAGGACTCCTATCTGAGTGAAG	20	Exc_L2-4_RORB
TGTTACCAGGACTCCTCCTAGAGTTCGG	20	Exc_L2-4_RORB
TGTTACCAGGACTCCTCGTCTAATGGCT	20	Exc_L2-4_RORB
TGTTACCAGGACTCCTGAGCCTTATCGG	20	Exc_L2-4_RORB
TGTTACCAGGACTCCTGTAAGGAGGGCT	20	Exc_L2-4_RORB
TGTTACCAGGACTCCTTCGACTAGGCTG	20	Exc_L2-4_RORB
TGTTACCAGGAGCTACCCTAGAGTCAAG	20	Exc_L2-4_RORB
TGTTACCAGGAGCTACTATCCTCTGGCT	20	Exc_L2-4_RORB
TGTTACCAGTAGAGGAGAGCCTTAAACG	20	Exc_L2-4_RORB
TGTTACCAGTAGAGGATCTCTCCGATTC	20	Exc_L2-4_RORB
TGTTACCAGTAGAGGATTCTAGCTAACG	20	Exc_L2-4_RORB
TGTTACCAGTCTACCAAACGAACGGTCA	20	Exc_L2-4_RORB
TGTTACCAGTCTACCATTACGACCATTC	20	Exc_L2-4_RORB
TGTTACCATAAGGCGACTCTCTATAACG	20	Exc_L2-4_RORB
TGTTACCATACGCTGCTCTCTCCGGAAG	20	Exc_L2-4_RORB
TGTTACCATAGCGCTCCCTAGAGTGAAG	20	Exc_L2-4_RORB
TGTTACCATAGCGCTCGAGCCTTAGAAG	20	Exc_L2-4_RORB
TGTTACCATAGCGCTCGCGTAAGAGCTG	20	Exc_L2-4_RORB
TGTTACCATAGCGCTCGTAAGGAGGTCA	20	Exc_L2-4_RORB
TGTTACCATAGCGCTCTCGACTAGTCGG	20	Exc_L2-4_RORB
TGTTACCATAGGCATGCCTAGAGTGGCT	20	Exc_L2-4_RORB
TGTTACCATAGGCATGCCTAGAGTGTCA	20	Exc_L2-4_RORB
TGTTACCATAGGCATGCTCTCTATGGCT	20	Exc_L2-4_RORB
TGTTACCATAGGCATGGAGCCTTAGTCA	20	Exc_L2-4_RORB
TGTTACCATAGGCATGTTATGCGAAACG	20	Exc_L2-4_RORB
TGTTACCATATGCCATTTCATCCAATTC	20	Exc_L2-4_RORB
TGTTACCATATGGTCGGGATACTACAAG	20	Exc_L2-4_RORB
TGTTACCATATGGTCGTTACGACCGCTG	20	Exc_L2-4_RORB
TGTTACCATCCTGAGCCGTCTAATCAAG	20	Exc_L2-4_RORB
TGTTACCATCCTGAGCTTATGCGAGGCT	20	Exc_L2-4_RORB
TGTTACCATCCTGAGCTTCTAGCTCAAG	20	Exc_L2-4_RORB
TGTTACCATCCTGAGCTTCTAGCTGGCT	20	Exc_L2-4_RORB
TGTTACCATCGACGTCATCTGAGTGAAG	20	Exc_L2-4_RORB
TGTTACCATCGACGTCCTAAGCCTGCTG	20	Exc_L2-4_RORB
TGTTACCATCTATCCGGGTTAGACCAAG	20	Exc_L2-4_RORB
TGTTACCATCTATCCGTGCCTTACGCTG	20	Exc_L2-4_RORB
TGTTACCATCTATCCGTGCCTTACTCGG	20	Exc_L2-4_RORB
TGTTACCATGCCAATTAACGAACGATTC	20	Exc_L2-4_RORB
TGTTACCATTAGCCTCAATGACGTGGCT	20	Exc_L2-4_RORB
TGTTACCATTAGCCTCAATGACGTTCGG	20	Exc_L2-4_RORB
TGTTACCATTAGCCTCATTCGTTGGTCA	20	Exc_L2-4_RORB
TGTTACCATTAGCCTCTCCGGTAAAACG	20	Exc_L2-4_RORB
TGTTACCATTAGCCTCTCCGGTAAGAAG	20	Exc_L2-4_RORB
TGTTACCATTCCATCCGGATACTAGGCT	20	Exc_L2-4_RORB
TGTTACCATTCCATCCGGTTAGACATTC	20	Exc_L2-4_RORB
ACATTGGCCAAGTTCACGAATTCCGAAG	13	Exc_L4_PLCH1
ACATTGGCCAGAACTGGAAGTATGTCGG	13	Exc_L4_PLCH1
ACATTGGCCCTAAGACTATCCTCTATTC	13	Exc_L4_PLCH1
ACATTGGCTACTGCCTGGTTAGACGCTG	13	Exc_L4_PLCH1
ACATTGGCTAGGCATGTTCTAGCTTCGG	13	Exc_L4_PLCH1
ACATTGGCTGCAGCTAAAGGCTATTCGG	13	Exc_L4_PLCH1
ACATTGGCTGCAGCTATTCTAGCTGGCT	13	Exc_L4_PLCH1
AGACGGAGAACCAGGTAACGAACGGGCT	13	Exc_L4_PLCH1
AGACGGAGAAGCAACGGGTTAGACAACG	13	Exc_L4_PLCH1
AGACGGAGATCTCAGGTATCCTCTGGCT	13	Exc_L4_PLCH1
AGACGGAGATGCGCAGCCTAGAGTGGCT	13	Exc_L4_PLCH1
AGACGGAGCTTCAATGATTCGTTGCAAG	13	Exc_L4_PLCH1
AGACGGAGGGACTCCTCCTAGAGTAACG	13	Exc_L4_PLCH1
AGACGGAGGTCATGAAATAGCCTTAACG	13	Exc_L4_PLCH1
AGACGGAGGTCTACCAGGATACTAGGCT	13	Exc_L4_PLCH1
AGACGGAGTTCCATCCAAGAGATGAACG	13	Exc_L4_PLCH1
AGAGCAGTCGAGGCTGCTCTCTATGGCT	13	Exc_L4_PLCH1
AGAGCAGTCGAGGCTGTATCCTCTTCGG	13	Exc_L4_PLCH1
AGAGCAGTTACTGCCTTTACGACCAACG	13	Exc_L4_PLCH1
AGATCTTCCCTAAGACCTAAGCCTGAAG	13	Exc_L4_PLCH1
AGATCTTCCGATCAGTGCGTAAGAGCTG	13	Exc_L4_PLCH1
AGATCTTCCGTACTAGAAGGCTATAACG	13	Exc_L4_PLCH1
AGATCTTCTTCCATCCTAAGATCCTCGG	13	Exc_L4_PLCH1
CAGTTGCAAACCAGGTTAAGATCCGCTG	13	Exc_L4_PLCH1
CAGTTGCAACTGAGCGAAGGCTATGGCT	13	Exc_L4_PLCH1
CAGTTGCAATAAGTCGAATGACGTTCGG	13	Exc_L4_PLCH1
CAGTTGCAATCTCAGGAAGGCTATGAAG	13	Exc_L4_PLCH1
CAGTTGCACAAGTTCATGCCTTACAACG	13	Exc_L4_PLCH1
CAGTTGCACGAGGCTGATCTGAGTGGCT	13	Exc_L4_PLCH1
CAGTTGCACGAGGCTGCCTAGAGTGAAG	13	Exc_L4_PLCH1
CAGTTGCACTAATGCTATAGCCTTATTC	13	Exc_L4_PLCH1
CAGTTGCAGAATTACGTAAGATCCCAAG	13	Exc_L4_PLCH1
CAGTTGCAGAATTACGTGCCTTACAACG	13	Exc_L4_PLCH1
CAGTTGCAGCCTCAATTAAGATCCGCTG	13	Exc_L4_PLCH1
CAGTTGCAGTAGAGGATTATGCGATCGG	13	Exc_L4_PLCH1
CAGTTGCAGTCATGAATTGGAAGTATTC	13	Exc_L4_PLCH1
CAGTTGCATACTGCCTGAAGTATGGCTG	13	Exc_L4_PLCH1
CAGTTGCATAGCGCTCGCGTAAGATCGG	13	Exc_L4_PLCH1
CAGTTGCATATGCCATATAGCCTTGGCT	13	Exc_L4_PLCH1
CAGTTGCATATGCCATTTGGAAGTATTC	13	Exc_L4_PLCH1
CAGTTGCATGCCAATTGGTTAGACATTC	13	Exc_L4_PLCH1
CATGTCAGACGAATCTTTCATCCATCGG	13	Exc_L4_PLCH1
CATGTCAGGCGTAGTACTAAGCCTTCGG	13	Exc_L4_PLCH1
CATGTCAGTATGGTCGTCCGGTAATCGG	13	Exc_L4_PLCH1
CATGTCAGTCTATCCGAATGACGTGGCT	13	Exc_L4_PLCH1
CTATTAGGCTAATGCTTTACGACCAACG	13	Exc_L4_PLCH1
CTATTAGGGAACGGTAAGGATAACGGCT	13	Exc_L4_PLCH1
CTATTAGGGGAGCTACATCTGAGTTCGG	13	Exc_L4_PLCH1
CTATTAGGGGAGCTACCTCTCTATTCGG	13	Exc_L4_PLCH1
CTATTAGGGTAGAGGACGTCTAATGAAG	13	Exc_L4_PLCH1
CTATTAGGTAGCGCTCTTCTAGCTGGCT	13	Exc_L4_PLCH1
CTCATACAACGTTCGAGAAGTATGATTC	13	Exc_L4_PLCH1
CTCATACAACGTTCGATAAGATCCGAAG	13	Exc_L4_PLCH1
CTCATACAATCTCAGGTCGACTAGGAAG	13	Exc_L4_PLCH1
CTCATACACGAGGCTGATCTGAGTATTC	13	Exc_L4_PLCH1
CTCATACACTAATGCTGGATACTAGGCT	13	Exc_L4_PLCH1
CTCATACAGAATTACGTTCATCCAAACG	13	Exc_L4_PLCH1
CTCATACAGCAACCTAGGTTAGACTCGG	13	Exc_L4_PLCH1
CTCATACAGTCTACCAATAGCCTTGGCT	13	Exc_L4_PLCH1
CTCATACAGTCTACCATTCATCCAGCTG	13	Exc_L4_PLCH1
CTCATACATAGCGCTCTATCCTCTGCTG	13	Exc_L4_PLCH1
CTCATACATAGGCATGCCTAGAGTCAAG	13	Exc_L4_PLCH1
CTCATACATGCCAATTCGAATTCCAACG	13	Exc_L4_PLCH1
CTCATACATTCCATCCTTGGAAGTGGCT	13	Exc_L4_PLCH1
GCTCTAAGAACCAGGTCGAATTCCGCTG	13	Exc_L4_PLCH1
GCTCTAAGACGAATCTGAAGTATGTCGG	13	Exc_L4_PLCH1
GCTCTAAGCTTCAATGGGATACTAGTCA	13	Exc_L4_PLCH1
GCTCTAAGGAACGGTAAGGATAACGCTG	13	Exc_L4_PLCH1
GCTCTAAGGCTCATGACTCTCTATGCTG	13	Exc_L4_PLCH1
GCTCTAAGGTCTACCATAAGATCCAACG	13	Exc_L4_PLCH1
GCTCTAAGTAAGGCGAAAGGAGTAGTCA	13	Exc_L4_PLCH1
GCTCTAAGTACGCTGCCCTAGAGTGCTG	13	Exc_L4_PLCH1
GCTCTAAGTAGGCATGCCTAGAGTGAAG	13	Exc_L4_PLCH1
GCTCTAAGTAGGCATGTCGACTAGCAAG	13	Exc_L4_PLCH1
GCTCTAAGTATGCCATATTCGTTGGAAG	13	Exc_L4_PLCH1
GCTCTAAGTATGGTCGATAGCCTTATTC	13	Exc_L4_PLCH1
GCTCTAAGTGCAGCTAATCTGAGTGAAG	13	Exc_L4_PLCH1
GCTCTAAGTTAGCCTCTAAGATCCTCGG	13	Exc_L4_PLCH1
TATCGGTTAAGAGGCACTAAGCCTGCTG	13	Exc_L4_PLCH1
TATCGGTTAAGCAACGAAGAGATGGAAG	13	Exc_L4_PLCH1
TATCGGTTACGAATCTTTGGAAGTATTC	13	Exc_L4_PLCH1
TATCGGTTACGTTCGAAATGACGTCAAG	13	Exc_L4_PLCH1
TATCGGTTACGTTCGACGAATTCCAACG	13	Exc_L4_PLCH1
TATCGGTTAGGCAGAACGTCTAATATTC	13	Exc_L4_PLCH1
TATCGGTTATGCGCAGACTGCATAGGCT	13	Exc_L4_PLCH1
TATCGGTTCAAGTTCAAGGATAACGGCT	13	Exc_L4_PLCH1
TATCGGTTCAAGTTCAGGTTAGACATTC	13	Exc_L4_PLCH1
TATCGGTTCTAATGCTCGAATTCCATTC	13	Exc_L4_PLCH1
TATCGGTTGAACGGTATTCATCCAGGCT	13	Exc_L4_PLCH1
TATCGGTTGTAGAGGACGTCTAATGTCA	13	Exc_L4_PLCH1
TATCGGTTGTAGAGGATCGACTAGGCTG	13	Exc_L4_PLCH1
TATCGGTTGTCTACCAGGATACTAATTC	13	Exc_L4_PLCH1
TATCGGTTTATGGTCGAACGAACGATTC	13	Exc_L4_PLCH1
TATCGGTTTCTATCCGGAAGTATGTCGG	13	Exc_L4_PLCH1
TATCGGTTTCTATCCGTCCGGTAAGGCT	13	Exc_L4_PLCH1
TATCGGTTTCTATCCGTTGGAAGTTCGG	13	Exc_L4_PLCH1
TGTGCAACAAGAGGCAATCTGAGTATTC	13	Exc_L4_PLCH1
TGTGCAACCGAGGCTGCTCTCTATGCTG	13	Exc_L4_PLCH1
TGTGCAACGCAACCTAAATGACGTGCTG	13	Exc_L4_PLCH1
TGTGCAACTAGGCATGGCGTAAGACAAG	13	Exc_L4_PLCH1
TGTGCAACTCCTGAGCCTCTCTATAACG	13	Exc_L4_PLCH1
TGTGCAACTCGACGTCATCTGAGTGAAG	13	Exc_L4_PLCH1
TGTGCAACTGCAGCTACTAAGCCTGCTG	13	Exc_L4_PLCH1
TGTTACCAATCTCAGGATCTGAGTCAAG	13	Exc_L4_PLCH1
TGTTACCACAGAACTGAACGAACGGCTG	13	Exc_L4_PLCH1
TGTTACCACGTACTAGATCTGAGTGCTG	13	Exc_L4_PLCH1
TGTTACCACGTATAGATTCATCCATCGG	13	Exc_L4_PLCH1
TGTTACCACTTCAATGGGTTAGACAACG	13	Exc_L4_PLCH1
TGTTACCAGGAGCTACACTGCATAAACG	13	Exc_L4_PLCH1
TGTTACCATACGCTGCGTAAGGAGTCGG	13	Exc_L4_PLCH1
ACATTGGCAAGCAACGATAGCCTTATTC	5	Exc_L4-5_FOXP2
ACATTGGCACTCGCTAGCGTAAGATCGG	5	Exc_L4-5_FOXP2
ACATTGGCATAAGTCGATAGCCTTGAAG	5	Exc_L4-5_FOXP2
ACATTGGCATCTCAGGGTAAGGAGGTCA	5	Exc_L4-5_FOXP2
ACATTGGCCAAGTTCAGGTTAGACAACG	5	Exc_L4-5_FOXP2
ACATTGGCCAAGTTCAGGTTAGACGCTG	5	Exc_L4-5_FOXP2
ACATTGGCCAAGTTCATTCATCCAGAAG	5	Exc_L4-5_FOXP2
ACATTGGCCGTACTAGACTGCATATCGG	5	Exc_L4-5_FOXP2
ACATTGGCCGTACTAGTATCCTCTATTC	5	Exc_L4-5_FOXP2
ACATTGGCCGTATAGATCCGGTAAAACG	5	Exc_L4-5_FOXP2
ACATTGGCCTCTGGTATTATGCGAGAAG	5	Exc_L4-5_FOXP2
ACATTGGCGTAGAGGATCTCTCCGCAAG	5	Exc_L4-5_FOXP2
ACATTGGCGTAGAGGATTATGCGAAACG	5	Exc_L4-5_FOXP2
ACATTGGCGTCATGAAAACGAACGTCGG	5	Exc_L4-5_FOXP2
ACATTGGCGTCATGAAAGGATAACATTC	5	Exc_L4-5_FOXP2
ACATTGGCTAGGCATGAAGGCTATGAAG	5	Exc_L4-5_FOXP2
ACATTGGCTATGGTCGAGGATAACCAAG	5	Exc_L4-5_FOXP2
ACATTGGCTATGGTCGTAAGATCCAACG	5	Exc_L4-5_FOXP2
ACATTGGCTCGACGTCCTCTCTATATTC	5	Exc_L4-5_FOXP2
ACATTGGCTCTATCCGTTGGAAGTGGCT	5	Exc_L4-5_FOXP2
ACATTGGCTTCCATCCATTCGTTGTCGG	5	Exc_L4-5_FOXP2
ACATTGGCTTCCATCCGAAGTATGGAAG	5	Exc_L4-5_FOXP2
AGACGGAGACGTTCGAAGGATAACAACG	5	Exc_L4-5_FOXP2
AGACGGAGATCTCAGGATCTGAGTAACG	5	Exc_L4-5_FOXP2
AGACGGAGATCTCAGGTTATGCGAGAAG	5	Exc_L4-5_FOXP2
AGACGGAGCCTAAGACTCGACTAGAACG	5	Exc_L4-5_FOXP2
AGACGGAGCGTATAGAAGGATAACGAAG	5	Exc_L4-5_FOXP2
AGACGGAGCGTATAGATAAGATCCAACG	5	Exc_L4-5_FOXP2
AGACGGAGCTCTGGTAGCGTAAGAGGCT	5	Exc_L4-5_FOXP2
AGACGGAGGAATTACGGAAGTATGTCGG	5	Exc_L4-5_FOXP2
AGACGGAGGAATTACGGGATACTAAACG	5	Exc_L4-5_FOXP2
AGACGGAGGCGTAGTACCTAGAGTCAAG	5	Exc_L4-5_FOXP2
AGACGGAGGTCTACCATTGGAAGTTCGG	5	Exc_L4-5_FOXP2
AGACGGAGTGCCAATTAAGAGATGTCGG	5	Exc_L4-5_FOXP2
AGACGGAGTTCCATCCCGAATTCCCAAG	5	Exc_L4-5_FOXP2
AGAGCAGTACTGAGCGGAGCCTTAGCTG	5	Exc_L4-5_FOXP2
AGAGCAGTCAAGTTCAGAAGTATGCAAG	5	Exc_L4-5_FOXP2
AGAGCAGTCGATCAGTATCTGAGTGAAG	5	Exc_L4-5_FOXP2
AGAGCAGTCGCTTGATTAAGATCCGAAG	5	Exc_L4-5_FOXP2
AGAGCAGTCTCTGGTATTCTAGCTATTC	5	Exc_L4-5_FOXP2
AGAGCAGTCTTCAATGTGCCTTACCAAG	5	Exc_L4-5_FOXP2
AGAGCAGTGAATTACGAACGAACGATTC	5	Exc_L4-5_FOXP2
AGAGCAGTGAATTACGTTCATCCAGCTG	5	Exc_L4-5_FOXP2
AGAGCAGTGGACTCCTGCGTAAGAAACG	5	Exc_L4-5_FOXP2
AGAGCAGTGTCATGAATTGGAAGTGGCT	5	Exc_L4-5_FOXP2
AGAGCAGTGTCTACCAATAGCCTTAACG	5	Exc_L4-5_FOXP2
AGAGCAGTGTCTACCATGCCTTACGCTG	5	Exc_L4-5_FOXP2
AGAGCAGTTCTATCCGTGCCTTACAACG	5	Exc_L4-5_FOXP2
AGAGCAGTTGCAGCTAAAGGCTATGAAG	5	Exc_L4-5_FOXP2
AGAGCAGTTGCAGCTACGTCTAATGAAG	5	Exc_L4-5_FOXP2
AGATCTTCACTGAGCGTTATGCGAGAAG	5	Exc_L4-5_FOXP2
AGATCTTCATAAGTCGTTACGACCATTC	5	Exc_L4-5_FOXP2
AGATCTTCATGCGCAGTTCTAGCTTCGG	5	Exc_L4-5_FOXP2
AGATCTTCCTAATGCTGAAGTATGGAAG	5	Exc_L4-5_FOXP2
AGATCTTCCTTCAATGAAGAGATGGAAG	5	Exc_L4-5_FOXP2
AGATCTTCCTTCAATGTAAGATCCTCGG	5	Exc_L4-5_FOXP2
AGATCTTCGCTCATGACGTCTAATGAAG	5	Exc_L4-5_FOXP2
AGATCTTCTAGGCATGCCTAGAGTCAAG	5	Exc_L4-5_FOXP2
AGATCTTCTATGCCATCGAATTCCTCGG	5	Exc_L4-5_FOXP2
CAGTTGCAACGAATCTAGGATAACGGCT	5	Exc_L4-5_FOXP2
CAGTTGCAACGAATCTTTACGACCTCGG	5	Exc_L4-5_FOXP2
CAGTTGCAACTCGCTAGCGTAAGAGCTG	5	Exc_L4-5_FOXP2
CAGTTGCAATAAGTCGAACGAACGGCTG	5	Exc_L4-5_FOXP2
CAGTTGCAATCTCAGGCCTAGAGTGCTG	5	Exc_L4-5_FOXP2
CAGTTGCAATCTCAGGGAGCCTTAGCTG	5	Exc_L4-5_FOXP2
CAGTTGCACAGAACTGTAAGATCCCAAG	5	Exc_L4-5_FOXP2
CAGTTGCACCTAAGACACTGCATAAACG	5	Exc_L4-5_FOXP2
CAGTTGCACGATCAGTAAGGAGTAATTC	5	Exc_L4-5_FOXP2
CAGTTGCACGATCAGTCGTCTAATCAAG	5	Exc_L4-5_FOXP2
CAGTTGCACGCTTGATAACGAACGGAAG	5	Exc_L4-5_FOXP2
CAGTTGCACGCTTGATAATGACGTAACG	5	Exc_L4-5_FOXP2
CAGTTGCACGCTTGATAGGATAACTCGG	5	Exc_L4-5_FOXP2
CAGTTGCACTAATGCTATTCGTTGGAAG	5	Exc_L4-5_FOXP2
CAGTTGCACTCTGGTAAAGGCTATTCGG	5	Exc_L4-5_FOXP2
CAGTTGCAGAACGGTAATTCGTTGAACG	5	Exc_L4-5_FOXP2
CAGTTGCAGAATTACGGAAGTATGGAAG	5	Exc_L4-5_FOXP2
CAGTTGCAGCCTCAATAATGACGTGCTG	5	Exc_L4-5_FOXP2
CAGTTGCAGCCTCAATTCCGGTAAGGCT	5	Exc_L4-5_FOXP2
CAGTTGCAGCGTAGTAGTAAGGAGGAAG	5	Exc_L4-5_FOXP2
CAGTTGCAGGACTCCTTATCCTCTGTCA	5	Exc_L4-5_FOXP2
CAGTTGCAGTAGAGGAGCGTAAGAAACG	5	Exc_L4-5_FOXP2
CAGTTGCAGTAGAGGATCTCTCCGGAAG	5	Exc_L4-5_FOXP2
CAGTTGCATAAGGCGACCTAGAGTCAAG	5	Exc_L4-5_FOXP2
CAGTTGCATAAGGCGAGCGTAAGAGTCA	5	Exc_L4-5_FOXP2
CAGTTGCATAAGGCGATATCCTCTAACG	5	Exc_L4-5_FOXP2
CAGTTGCATAAGGCGATTATGCGAGAAG	5	Exc_L4-5_FOXP2
CAGTTGCATAGCGCTCTTATGCGATCGG	5	Exc_L4-5_FOXP2
CAGTTGCATAGGCATGTCTCTCCGAACG	5	Exc_L4-5_FOXP2
CAGTTGCATATGCCATGGTTAGACTCGG	5	Exc_L4-5_FOXP2
CAGTTGCATCCTGAGCCCTAGAGTGCTG	5	Exc_L4-5_FOXP2
CAGTTGCATCTATCCGCGAATTCCGGCT	5	Exc_L4-5_FOXP2
CAGTTGCATTCCATCCTCCGGTAACAAG	5	Exc_L4-5_FOXP2
CAGTTGCATTCCATCCTCCGGTAAGAAG	5	Exc_L4-5_FOXP2
CATGTCAGAAGAGGCACTAAGCCTAACG	5	Exc_L4-5_FOXP2
CATGTCAGATCTCAGGTCTCTCCGTCGG	5	Exc_L4-5_FOXP2
CATGTCAGATGCGCAGGTAAGGAGATTC	5	Exc_L4-5_FOXP2
CATGTCAGCCTAAGACCTCTCTATGAAG	5	Exc_L4-5_FOXP2
CATGTCAGCTAATGCTTTCATCCAAACG	5	Exc_L4-5_FOXP2
CATGTCAGCTCTGGTACGTCTAATGCTG	5	Exc_L4-5_FOXP2
CATGTCAGGAATTACGTTACGACCAACG	5	Exc_L4-5_FOXP2
CATGTCAGGCCTCAATGAAGTATGGAAG	5	Exc_L4-5_FOXP2
CATGTCAGGCTCATGAAAGGAGTAGAAG	5	Exc_L4-5_FOXP2
CATGTCAGGTCATGAAATTCGTTGTCGG	5	Exc_L4-5_FOXP2
CATGTCAGTAAGGCGATCTCTCCGGCTG	5	Exc_L4-5_FOXP2
CATGTCAGTAGGCATGCGTCTAATTCGG	5	Exc_L4-5_FOXP2
CATGTCAGTCCTGAGCCCTAGAGTTCGG	5	Exc_L4-5_FOXP2
CATGTCAGTGCCAATTGAAGTATGGGCT	5	Exc_L4-5_FOXP2
CTATTAGGAGGCAGAACTCTCTATAACG	5	Exc_L4-5_FOXP2
CTATTAGGAGGCAGAATTATGCGAGAAG	5	Exc_L4-5_FOXP2
CTATTAGGCGTACTAGCCTAGAGTGGCT	5	Exc_L4-5_FOXP2
CTATTAGGGAATTACGATAGCCTTTCGG	5	Exc_L4-5_FOXP2
CTATTAGGGCCTCAATAATGACGTAACG	5	Exc_L4-5_FOXP2
CTATTAGGTACTGCCTGGATACTAGAAG	5	Exc_L4-5_FOXP2
CTATTAGGTCGACGTCTCGACTAGAACG	5	Exc_L4-5_FOXP2
CTCATACAAAGCAACGTAAGATCCAACG	5	Exc_L4-5_FOXP2
CTCATACAACGAATCTGGATACTAGGCT	5	Exc_L4-5_FOXP2
CTCATACAATCTCAGGCGTCTAATGAAG	5	Exc_L4-5_FOXP2
CTCATACAATGCGCAGTCGACTAGTCGG	5	Exc_L4-5_FOXP2
CTCATACACAAGTTCAATAGCCTTTCGG	5	Exc_L4-5_FOXP2
CTCATACACGCTTGATATAGCCTTGCTG	5	Exc_L4-5_FOXP2
CTCATACACGTACTAGTATCCTCTGGCT	5	Exc_L4-5_FOXP2
CTCATACACGTATAGATAAGATCCGAAG	5	Exc_L4-5_FOXP2
CTCATACAGCAACCTAAAGAGATGATTC	5	Exc_L4-5_FOXP2
CTCATACATCCTGAGCCTCTCTATCAAG	5	Exc_L4-5_FOXP2
CTCATACATGCCAATTTGCCTTACGGCT	5	Exc_L4-5_FOXP2
GCTCTAAGAAGCAACGTTACGACCGTCA	5	Exc_L4-5_FOXP2
GCTCTAAGACGAATCTATTCGTTGTCGG	5	Exc_L4-5_FOXP2
GCTCTAAGAGGCAGAACCTAGAGTGCTG	5	Exc_L4-5_FOXP2
GCTCTAAGATAAGTCGTGCCTTACATTC	5	Exc_L4-5_FOXP2
GCTCTAAGCAGAACTGATAGCCTTATTC	5	Exc_L4-5_FOXP2
GCTCTAAGCCTAAGACAAGGCTATGAAG	5	Exc_L4-5_FOXP2
GCTCTAAGCGATCAGTTTCTAGCTGGCT	5	Exc_L4-5_FOXP2
GCTCTAAGCGCTTGATAGGATAACGGCT	5	Exc_L4-5_FOXP2
GCTCTAAGCGCTTGATCGAATTCCAACG	5	Exc_L4-5_FOXP2
GCTCTAAGCGTACTAGTTCTAGCTGGCT	5	Exc_L4-5_FOXP2
GCTCTAAGCGTATAGATTCATCCAAACG	5	Exc_L4-5_FOXP2
GCTCTAAGCTCTCTACACTGCATAGCTG	5	Exc_L4-5_FOXP2
GCTCTAAGCTCTCTACCTCTCTATTCGG	5	Exc_L4-5_FOXP2
GCTCTAAGCTCTGGTAATCTGAGTGCTG	5	Exc_L4-5_FOXP2
GCTCTAAGCTTCAATGAAGAGATGAACG	5	Exc_L4-5_FOXP2
GCTCTAAGCTTCAATGGGTTAGACGCTG	5	Exc_L4-5_FOXP2
GCTCTAAGGAACGGTAAGGATAACAACG	5	Exc_L4-5_FOXP2
GCTCTAAGGCAACCTAATAGCCTTTCGG	5	Exc_L4-5_FOXP2
GCTCTAAGGCAACCTATGCCTTACATTC	5	Exc_L4-5_FOXP2
GCTCTAAGGGACTCCTTTCTAGCTAACG	5	Exc_L4-5_FOXP2
GCTCTAAGGGAGCTACCCTAGAGTCAAG	5	Exc_L4-5_FOXP2
GCTCTAAGGGAGCTACGAGCCTTACAAG	5	Exc_L4-5_FOXP2
GCTCTAAGGGAGCTACGCGTAAGAGCTG	5	Exc_L4-5_FOXP2
GCTCTAAGTAAGGCGAACTGCATAATTC	5	Exc_L4-5_FOXP2
GCTCTAAGTACGCTGCCTCTCTATCAAG	5	Exc_L4-5_FOXP2
GCTCTAAGTACGCTGCTTATGCGATCGG	5	Exc_L4-5_FOXP2
GCTCTAAGTAGCGCTCTTCTAGCTAACG	5	Exc_L4-5_FOXP2
GCTCTAAGTATGCCATTGCCTTACGCTG	5	Exc_L4-5_FOXP2
GCTCTAAGTCGACGTCTTCTAGCTCAAG	5	Exc_L4-5_FOXP2
GCTCTAAGTGCAGCTACGTCTAATATTC	5	Exc_L4-5_FOXP2
GCTCTAAGTGCCAATTATTCGTTGATTC	5	Exc_L4-5_FOXP2
GCTCTAAGTTCCATCCTTACGACCTCGG	5	Exc_L4-5_FOXP2
TATCGGTTAACCAGGTAACGAACGGGCT	5	Exc_L4-5_FOXP2
TATCGGTTACGAATCTAATGACGTCAAG	5	Exc_L4-5_FOXP2
TATCGGTTACGTTCGATTCATCCAGAAG	5	Exc_L4-5_FOXP2
TATCGGTTACTGAGCGCGTCTAATATTC	5	Exc_L4-5_FOXP2
TATCGGTTACTGAGCGCTCTCTATGCTG	5	Exc_L4-5_FOXP2
TATCGGTTATAAGTCGCGAATTCCGAAG	5	Exc_L4-5_FOXP2
TATCGGTTCCTAAGACCGTCTAATGGCT	5	Exc_L4-5_FOXP2
TATCGGTTCCTAAGACTCTCTCCGATTC	5	Exc_L4-5_FOXP2
TATCGGTTCGATCAGTATCTGAGTATTC	5	Exc_L4-5_FOXP2
TATCGGTTCGTACTAGGCGTAAGAGGCT	5	Exc_L4-5_FOXP2
TATCGGTTCGTATAGAAACGAACGAACG	5	Exc_L4-5_FOXP2
TATCGGTTGAACGGTATGCCTTACAACG	5	Exc_L4-5_FOXP2
TATCGGTTGAATTACGAAGAGATGGCTG	5	Exc_L4-5_FOXP2
TATCGGTTGCGTAGTAATCTGAGTTCGG	5	Exc_L4-5_FOXP2
TATCGGTTGGACTCCTTCTCTCCGGGCT	5	Exc_L4-5_FOXP2
TATCGGTTGGAGCTACTATCCTCTGTCA	5	Exc_L4-5_FOXP2
TATCGGTTGTCATGAAGGTTAGACGTCA	5	Exc_L4-5_FOXP2
TATCGGTTGTCATGAATAAGATCCGCTG	5	Exc_L4-5_FOXP2
TATCGGTTGTCTACCAAATGACGTCAAG	5	Exc_L4-5_FOXP2
TATCGGTTGTCTACCATCCGGTAAGTCA	5	Exc_L4-5_FOXP2
TATCGGTTGTCTACCATTCATCCAGAAG	5	Exc_L4-5_FOXP2
TATCGGTTTAAGGCGATATCCTCTCAAG	5	Exc_L4-5_FOXP2
TATCGGTTTAGGCATGACTGCATAGCTG	5	Exc_L4-5_FOXP2
TATCGGTTTATGCCATCGAATTCCAACG	5	Exc_L4-5_FOXP2
TATCGGTTTATGGTCGATAGCCTTCAAG	5	Exc_L4-5_FOXP2
TATCGGTTTGCAGCTATTATGCGAAACG	5	Exc_L4-5_FOXP2
TATCGGTTTTAGCCTCATTCGTTGGCTG	5	Exc_L4-5_FOXP2
TGTGCAACAAGAGGCACGTCTAATGTCA	5	Exc_L4-5_FOXP2
TGTGCAACAAGAGGCATTCTAGCTAACG	5	Exc_L4-5_FOXP2
TGTGCAACAAGCAACGTTGGAAGTGAAG	5	Exc_L4-5_FOXP2
TGTGCAACACTCGCTATTATGCGAAACG	5	Exc_L4-5_FOXP2
TGTGCAACCAGAACTGATAGCCTTGAAG	5	Exc_L4-5_FOXP2
TGTGCAACCAGAACTGATTCGTTGATTC	5	Exc_L4-5_FOXP2
TGTGCAACCGTATAGACGAATTCCAACG	5	Exc_L4-5_FOXP2
TGTGCAACCTCTGGTACGTCTAATGAAG	5	Exc_L4-5_FOXP2
TGTGCAACGCCTCAATAACGAACGTCGG	5	Exc_L4-5_FOXP2
TGTGCAACGCCTCAATAAGAGATGGTCA	5	Exc_L4-5_FOXP2
TGTGCAACGCTCATGATATCCTCTGGCT	5	Exc_L4-5_FOXP2
TGTGCAACGGACTCCTCTCTCTATGAAG	5	Exc_L4-5_FOXP2
TGTGCAACGTCATGAAATAGCCTTGTCA	5	Exc_L4-5_FOXP2
TGTGCAACGTCTACCAATTCGTTGTCGG	5	Exc_L4-5_FOXP2
TGTGCAACTAAGGCGAATCTGAGTGAAG	5	Exc_L4-5_FOXP2
TGTGCAACTAAGGCGAGTAAGGAGTCGG	5	Exc_L4-5_FOXP2
TGTGCAACTCGACGTCTCTCTCCGGAAG	5	Exc_L4-5_FOXP2
TGTGCAACTTCCATCCTGCCTTACCAAG	5	Exc_L4-5_FOXP2
TGTTACCAACGTTCGAAGGATAACGGCT	5	Exc_L4-5_FOXP2
TGTTACCAATGCGCAGTTCTAGCTGAAG	5	Exc_L4-5_FOXP2
TGTTACCACAGAACTGATTCGTTGGAAG	5	Exc_L4-5_FOXP2
TGTTACCACGATCAGTATCTGAGTGTCA	5	Exc_L4-5_FOXP2
TGTTACCACGTACTAGCTAAGCCTATTC	5	Exc_L4-5_FOXP2
TGTTACCACTCTCTACAAGGAGTACAAG	5	Exc_L4-5_FOXP2
TGTTACCAGAACGGTAGGTTAGACGCTG	5	Exc_L4-5_FOXP2
TGTTACCAGCCTCAATTAAGATCCGCTG	5	Exc_L4-5_FOXP2
TGTTACCAGGAGCTACACTGCATAGGCT	5	Exc_L4-5_FOXP2
TGTTACCATACGCTGCATCTGAGTAACG	5	Exc_L4-5_FOXP2
TGTTACCATACTGCCTTTGGAAGTGCTG	5	Exc_L4-5_FOXP2
TGTTACCATATGGTCGCGAATTCCGCTG	5	Exc_L4-5_FOXP2
TGTTACCATCGACGTCTCTCTCCGGCTG	5	Exc_L4-5_FOXP2
ACATTGGCCGATCAGTCTAAGCCTGAAG	18	Exc_L4-5_TOX
ACATTGGCCTAATGCTATTCGTTGGCTG	18	Exc_L4-5_TOX
ACATTGGCCTTCAATGTCCGGTAAAACG	18	Exc_L4-5_TOX
ACATTGGCGAACGGTATAAGATCCGAAG	18	Exc_L4-5_TOX
ACATTGGCGCGTAGTAAAGGAGTACAAG	18	Exc_L4-5_TOX
ACATTGGCGTAGAGGAGCGTAAGAAACG	18	Exc_L4-5_TOX
ACATTGGCTCGACGTCAAGGCTATCAAG	18	Exc_L4-5_TOX
ACATTGGCTGCCAATTTTGGAAGTGCTG	18	Exc_L4-5_TOX
AGACGGAGACGAATCTTAAGATCCTCGG	18	Exc_L4-5_TOX
AGACGGAGATGCGCAGCCTAGAGTCAAG	18	Exc_L4-5_TOX
AGACGGAGATGCGCAGGAGCCTTACAAG	18	Exc_L4-5_TOX
AGACGGAGCTAATGCTGAAGTATGGGCT	18	Exc_L4-5_TOX
AGACGGAGCTCTCTACTTATGCGAGAAG	18	Exc_L4-5_TOX
AGACGGAGGCCTCAATGAAGTATGTCGG	18	Exc_L4-5_TOX
AGACGGAGGCTCATGATTATGCGAGAAG	18	Exc_L4-5_TOX
AGAGCAGTCGAGGCTGTCGACTAGTCGG	18	Exc_L4-5_TOX
AGAGCAGTCTAATGCTGAAGTATGGAAG	18	Exc_L4-5_TOX
AGAGCAGTCTCTGGTATTATGCGAGCTG	18	Exc_L4-5_TOX
AGAGCAGTGTCTACCATGCCTTACCAAG	18	Exc_L4-5_TOX
AGAGCAGTTAAGGCGATTATGCGAGAAG	18	Exc_L4-5_TOX
AGAGCAGTTACGCTGCATCTGAGTAACG	18	Exc_L4-5_TOX
AGAGCAGTTAGCGCTCTATCCTCTGAAG	18	Exc_L4-5_TOX
AGAGCAGTTTCCATCCTGCCTTACGGCT	18	Exc_L4-5_TOX
AGATCTTCGCAACCTAGGTTAGACGCTG	18	Exc_L4-5_TOX
AGATCTTCGTCATGAATGCCTTACGAAG	18	Exc_L4-5_TOX
CAGTTGCAAAGAGGCAGCGTAAGAGAAG	18	Exc_L4-5_TOX
CAGTTGCAACTGAGCGATCTGAGTTCGG	18	Exc_L4-5_TOX
CAGTTGCACAGAACTGAACGAACGATTC	18	Exc_L4-5_TOX
CAGTTGCACTTCAATGGGATACTATCGG	18	Exc_L4-5_TOX
CAGTTGCAGAACGGTATTGGAAGTTCGG	18	Exc_L4-5_TOX
CAGTTGCAGCCTCAATTTGGAAGTCAAG	18	Exc_L4-5_TOX
CAGTTGCAGCGTAGTATTATGCGAAACG	18	Exc_L4-5_TOX
CAGTTGCAGGAGCTACTTCTAGCTGTCA	18	Exc_L4-5_TOX
CAGTTGCATAAGGCGAACTGCATACAAG	18	Exc_L4-5_TOX
CAGTTGCATAGCGCTCATCTGAGTTCGG	18	Exc_L4-5_TOX
CAGTTGCATAGCGCTCCCTAGAGTTCGG	18	Exc_L4-5_TOX
CAGTTGCATGCAGCTACCTAGAGTATTC	18	Exc_L4-5_TOX
CATGTCAGACTGAGCGAAGGAGTAGAAG	18	Exc_L4-5_TOX
CATGTCAGACTGAGCGACTGCATAGCTG	18	Exc_L4-5_TOX
CATGTCAGGAATTACGAGGATAACAACG	18	Exc_L4-5_TOX
CATGTCAGGCTCATGAAAGGAGTATCGG	18	Exc_L4-5_TOX
CATGTCAGGTAGAGGAAAGGCTATAACG	18	Exc_L4-5_TOX
CATGTCAGTAAGGCGAAAGGCTATGGCT	18	Exc_L4-5_TOX
CTATTAGGCCTAAGACATCTGAGTGGCT	18	Exc_L4-5_TOX
CTATTAGGTAGGCATGAAGGCTATTCGG	18	Exc_L4-5_TOX
CTCATACAAAGCAACGTAAGATCCGAAG	18	Exc_L4-5_TOX
CTCATACACAGAACTGGGATACTAGCTG	18	Exc_L4-5_TOX
CTCATACACTCTGGTACCTAGAGTGAAG	18	Exc_L4-5_TOX
GCTCTAAGACGAATCTTTACGACCGCTG	18	Exc_L4-5_TOX
GCTCTAAGACGTTCGAAACGAACGGCTG	18	Exc_L4-5_TOX
GCTCTAAGATCTCAGGATCTGAGTGGCT	18	Exc_L4-5_TOX
GCTCTAAGGGACTCCTAAGGAGTATCGG	18	Exc_L4-5_TOX
GCTCTAAGGGAGCTACTTATGCGACAAG	18	Exc_L4-5_TOX
GCTCTAAGGTAGAGGATTCTAGCTTCGG	18	Exc_L4-5_TOX
GCTCTAAGGTCATGAATTACGACCGGCT	18	Exc_L4-5_TOX
GCTCTAAGTATGGTCGGAAGTATGGTCA	18	Exc_L4-5_TOX
GCTCTAAGTCGACGTCTTATGCGACAAG	18	Exc_L4-5_TOX
TATCGGTTAAGAGGCAGTAAGGAGGCTG	18	Exc_L4-5_TOX
TATCGGTTCCTAAGACAAGGAGTAATTC	18	Exc_L4-5_TOX
TATCGGTTCCTAAGACAAGGCTATGCTG	18	Exc_L4-5_TOX
TATCGGTTCGAGGCTGTTCTAGCTGCTG	18	Exc_L4-5_TOX
TATCGGTTCGATCAGTCTCTCTATATTC	18	Exc_L4-5_TOX
TATCGGTTCGTACTAGCTCTCTATCAAG	18	Exc_L4-5_TOX
TATCGGTTCTTCAATGATAGCCTTGGCT	18	Exc_L4-5_TOX
TATCGGTTGCTCATGAAAGGCTATGGCT	18	Exc_L4-5_TOX
TATCGGTTGCTCATGACGTCTAATGCTG	18	Exc_L4-5_TOX
TATCGGTTGTAGAGGAACTGCATAGAAG	18	Exc_L4-5_TOX
TATCGGTTGTCTACCAGAAGTATGAACG	18	Exc_L4-5_TOX
TATCGGTTTACTGCCTAGGATAACTCGG	18	Exc_L4-5_TOX
TATCGGTTTAGGCATGCTCTCTATATTC	18	Exc_L4-5_TOX
TATCGGTTTCTATCCGAACGAACGGTCA	18	Exc_L4-5_TOX
TATCGGTTTGCCAATTTTCATCCACAAG	18	Exc_L4-5_TOX
TGTGCAACAAGAGGCATCGACTAGTCGG	18	Exc_L4-5_TOX
TGTGCAACATCTCAGGATCTGAGTGAAG	18	Exc_L4-5_TOX
TGTGCAACATGCGCAGCTAAGCCTCAAG	18	Exc_L4-5_TOX
TGTGCAACCTCTCTACTATCCTCTGTCA	18	Exc_L4-5_TOX
TGTGCAACGCGTAGTATCTCTCCGAACG	18	Exc_L4-5_TOX
TGTGCAACTCGACGTCCCTAGAGTGAAG	18	Exc_L4-5_TOX
TGTGCAACTCGACGTCTATCCTCTCAAG	18	Exc_L4-5_TOX
TGTGCAACTGCCAATTTTACGACCAACG	18	Exc_L4-5_TOX
TGTTACCAAACCAGGTTTCATCCAGCTG	18	Exc_L4-5_TOX
TGTTACCACGTACTAGGCGTAAGAAACG	18	Exc_L4-5_TOX
TGTTACCATCGACGTCTCTCTCCGCAAG	18	Exc_L4-5_TOX
TGTTACCATTAGCCTCATTCGTTGGAAG	18	Exc_L4-5_TOX
ACATTGGCAACCAGGTGGATACTAAACG	3	Exc_L4-6_LRRK1
ACATTGGCAACCAGGTGGTTAGACAACG	3	Exc_L4-6_LRRK1
ACATTGGCAAGAGGCAATCTGAGTGTCA	3	Exc_L4-6_LRRK1
ACATTGGCACGTTCGAATTCGTTGAACG	3	Exc_L4-6_LRRK1
ACATTGGCACTCGCTACTCTCTATGAAG	3	Exc_L4-6_LRRK1
ACATTGGCAGGCAGAAAAGGCTATAACG	3	Exc_L4-6_LRRK1
ACATTGGCAGGCAGAATTCTAGCTAACG	3	Exc_L4-6_LRRK1
ACATTGGCATCTCAGGTCTCTCCGGGCT	3	Exc_L4-6_LRRK1
ACATTGGCCAAGTTCATTGGAAGTAACG	3	Exc_L4-6_LRRK1
ACATTGGCCGAGGCTGCCTAGAGTTCGG	3	Exc_L4-6_LRRK1
ACATTGGCCGAGGCTGCTAAGCCTGCTG	3	Exc_L4-6_LRRK1
ACATTGGCCGAGGCTGGAGCCTTATCGG	3	Exc_L4-6_LRRK1
ACATTGGCCGATCAGTTATCCTCTGAAG	3	Exc_L4-6_LRRK1
ACATTGGCCTAATGCTAATGACGTGGCT	3	Exc_L4-6_LRRK1
ACATTGGCCTCTCTACCTAAGCCTAACG	3	Exc_L4-6_LRRK1
ACATTGGCCTTCAATGCGAATTCCGCTG	3	Exc_L4-6_LRRK1
ACATTGGCCTTCAATGTCCGGTAAGAAG	3	Exc_L4-6_LRRK1
ACATTGGCGAACGGTATCCGGTAAAACG	3	Exc_L4-6_LRRK1
ACATTGGCGAACGGTATTACGACCGTCA	3	Exc_L4-6_LRRK1
ACATTGGCGCCTCAATAGGATAACGCTG	3	Exc_L4-6_LRRK1
ACATTGGCGCCTCAATTTACGACCGGCT	3	Exc_L4-6_LRRK1
ACATTGGCGGACTCCTCCTAGAGTGCTG	3	Exc_L4-6_LRRK1
ACATTGGCTAAGGCGACGTCTAATAACG	3	Exc_L4-6_LRRK1
ACATTGGCTAAGGCGACTAAGCCTGAAG	3	Exc_L4-6_LRRK1
ACATTGGCTACTGCCTAATGACGTCAAG	3	Exc_L4-6_LRRK1
ACATTGGCTAGGCATGCGTCTAATGAAG	3	Exc_L4-6_LRRK1
ACATTGGCTAGGCATGCTAAGCCTAACG	3	Exc_L4-6_LRRK1
ACATTGGCTATGGTCGAAGAGATGTCGG	3	Exc_L4-6_LRRK1
ACATTGGCTATGGTCGGAAGTATGGAAG	3	Exc_L4-6_LRRK1
ACATTGGCTATGGTCGTTCATCCAGCTG	3	Exc_L4-6_LRRK1
AGACGGAGAACCAGGTTAAGATCCAACG	3	Exc_L4-6_LRRK1
AGACGGAGAAGAGGCATCTCTCCGCAAG	3	Exc_L4-6_LRRK1
AGACGGAGACGAATCTAAGAGATGGAAG	3	Exc_L4-6_LRRK1
AGACGGAGACGTTCGAAATGACGTAACG	3	Exc_L4-6_LRRK1
AGACGGAGACGTTCGATTGGAAGTGGCT	3	Exc_L4-6_LRRK1
AGACGGAGAGGCAGAAATCTGAGTAACG	3	Exc_L4-6_LRRK1
AGACGGAGCAGAACTGTCCGGTAAGAAG	3	Exc_L4-6_LRRK1
AGACGGAGCGTACTAGCCTAGAGTTCGG	3	Exc_L4-6_LRRK1
AGACGGAGCGTACTAGGAGCCTTATCGG	3	Exc_L4-6_LRRK1
AGACGGAGCTCTCTACCCTAGAGTAACG	3	Exc_L4-6_LRRK1
AGACGGAGCTCTCTACGAGCCTTAAACG	3	Exc_L4-6_LRRK1
AGACGGAGCTCTGGTATATCCTCTTCGG	3	Exc_L4-6_LRRK1
AGACGGAGCTCTGGTATCGACTAGAACG	3	Exc_L4-6_LRRK1
AGACGGAGGCAACCTATAAGATCCAACG	3	Exc_L4-6_LRRK1
AGACGGAGGCCTCAATTAAGATCCGAAG	3	Exc_L4-6_LRRK1
AGACGGAGGCGTAGTACTAAGCCTGAAG	3	Exc_L4-6_LRRK1
AGACGGAGGCTCATGAATCTGAGTAACG	3	Exc_L4-6_LRRK1
AGACGGAGTCCTGAGCAAGGAGTAAACG	3	Exc_L4-6_LRRK1
AGACGGAGTCCTGAGCAAGGCTATAACG	3	Exc_L4-6_LRRK1
AGACGGAGTCCTGAGCCCTAGAGTGAAG	3	Exc_L4-6_LRRK1
AGACGGAGTCCTGAGCGAGCCTTAGAAG	3	Exc_L4-6_LRRK1
AGACGGAGTCCTGAGCGCGTAAGAGGCT	3	Exc_L4-6_LRRK1
AGACGGAGTGCAGCTAAAGGCTATGGCT	3	Exc_L4-6_LRRK1
AGACGGAGTGCCAATTGGATACTACAAG	3	Exc_L4-6_LRRK1
AGACGGAGTTAGCCTCAATGACGTGCTG	3	Exc_L4-6_LRRK1
AGAGCAGTAACCAGGTTCCGGTAAAACG	3	Exc_L4-6_LRRK1
AGAGCAGTAACCAGGTTCCGGTAAGAAG	3	Exc_L4-6_LRRK1
AGAGCAGTAACCAGGTTGCCTTACAACG	3	Exc_L4-6_LRRK1
AGAGCAGTAAGAGGCATCTCTCCGATTC	3	Exc_L4-6_LRRK1
[truncated: 10,559 more rows]
