# Supplementary material for: Single nucleus multi-omics identifies human cortical cell regulatory genome diversity
Source: Cell Genom. 2022 Mar 9;2(3):100107. doi: 10.1016/j.xgen.2022.100107 (PMC9004682; doi:10.1016/j.xgen.2022.100107)
Supplement: Table S8. Marker genes of brain cell types identified using gene body mCH, related to Figure 6 [file mmc9.xlsx]

## Sheet: Neuron Marker One_vs_Rest
Table S8 Marker genes of brain cell types identified using gene body mCH
* All neuron marker calculated using gene body normalized mCH methylation level. All calculation done by comparing the "Cluster" and rest of the neuronal clusters
Gene Name	Gene ID	Cluster	adjusted P-value	Normalized methylation rate (mCH) Delta Change	AUROC
DCLK3	ENSG00000163673.7_5	Exc_L1-3_CUX2_NYAP2	0	-1.0383	0.920211
CCDC88C	ENSG00000015133.18_2	Exc_L1-3_CUX2_NYAP2	0	-1.05971	0.918146
GLIS3	ENSG00000107249.22_4	Exc_L1-3_CUX2_NYAP2	0	-0.90956	0.912352
MEIS2	ENSG00000134138.19_3	Exc_L1-3_CUX2_NYAP2	0	-1.12775	0.912273
CPNE8	ENSG00000139117.13_3	Exc_L1-3_CUX2_NYAP2	0	-0.635807	0.911795
PDGFD	ENSG00000170962.12_2	Exc_L1-3_CUX2_NYAP2	0	-0.75047	0.91005
BTBD9	ENSG00000183826.16_3	Exc_L1-3_CUX2_NYAP2	0	-0.77164	0.907027
ADAMTS16	ENSG00000145536.15_2	Exc_L1-3_CUX2_NYAP2	0	-0.755731	0.906732
CTC-419K13.1	ENSG00000248673.1_3	Exc_L1-3_CUX2_NYAP2	0	-1.20723	0.905066
PCSK6	ENSG00000140479.16_3	Exc_L1-3_CUX2_NYAP2	0	-0.728423	0.902746
CPXM2	ENSG00000121898.12_3	Exc_L1-3_CUX2_NYAP2	0	-0.621795	0.902416
HS6ST3	ENSG00000185352.8_3	Exc_L1-3_CUX2_NYAP2	0	-0.756538	0.901217
HPCAL1	ENSG00000115756.12_3	Exc_L1-3_CUX2_NYAP2	0	-1.09205	0.900316
MDGA1	ENSG00000112139.14_3	Exc_L1-3_CUX2_NYAP2	0	-1.18813	0.899992
RFX3	ENSG00000080298.15_3	Exc_L1-3_CUX2_NYAP2	0	-0.654743	0.893903
KIAA2012	ENSG00000182329.12_5	Exc_L1-3_CUX2_NYAP2	0	-0.866115	0.892738
SGK3	ENSG00000104205.13_4	Exc_L1-3_CUX2_NYAP2	0	-0.500423	0.891008
PTK2B	ENSG00000120899.17_4	Exc_L1-3_CUX2_NYAP2	0	-0.799354	0.890115
SERPINE2	ENSG00000135919.12_3	Exc_L1-3_CUX2_NYAP2	0	-1.06229	0.886806
GSG1L	ENSG00000169181.12_5	Exc_L1-3_CUX2_NYAP2	0	-0.775234	0.884031
DOK5	ENSG00000101134.11_2	Exc_L1-3_CUX2_NYAP2	0	-0.818291	0.883067
RP5-884C9.2	ENSG00000224592.5_4	Exc_L1-3_CUX2_NYAP2	0	-1.06004	0.882795
FAM163A	ENSG00000143340.6_2	Exc_L1-3_CUX2_NYAP2	0	-0.905186	0.88206
FAM124A	ENSG00000150510.16_4	Exc_L1-3_CUX2_NYAP2	0	-1.02548	0.88089
NTM	ENSG00000182667.14_4	Exc_L1-3_CUX2_NYAP2	0	-0.649087	0.879965
FRY	ENSG00000073910.21_5	Exc_L1-3_CUX2_NYAP2	0	-0.525402	0.879945
DIAPH2	ENSG00000147202.17_3	Exc_L1-3_CUX2_NYAP2	0	-0.671267	0.878861
AC092661.1	ENSG00000236922.9_3	Exc_L1-3_CUX2_NYAP2	0	-0.488056	0.878586
KCNJ6	ENSG00000157542.10_4	Exc_L1-3_CUX2_NYAP2	0	-0.316782	0.87634
LRRTM4	ENSG00000176204.13_3	Exc_L1-3_CUX2_NYAP2	0	-0.561695	0.875744
DPYD	ENSG00000188641.13_4	Exc_L1-3_CUX2_NYAP2	0	-0.651355	0.874997
TMEM200A	ENSG00000164484.11_3	Exc_L1-3_CUX2_NYAP2	0	-0.805396	0.873811
GAREM1	ENSG00000141441.15_3	Exc_L1-3_CUX2_NYAP2	0	-0.487597	0.873636
CUX2	ENSG00000111249.13_2	Exc_L1-3_CUX2_NYAP2	0	-1.37655	0.873014
TMOD1	ENSG00000136842.13_2	Exc_L1-3_CUX2_NYAP2	0	-0.647814	0.869965
MN1	ENSG00000169184.5_2	Exc_L1-3_CUX2_NYAP2	0	-0.950805	0.867811
PALMD	ENSG00000099260.10_3	Exc_L1-3_CUX2_NYAP2	0	-0.957129	0.867728
RP11-469N6.1	ENSG00000251226.1_4	Exc_L1-3_CUX2_NYAP2	0	-1.06768	0.865869
CDH22	ENSG00000149654.9_2	Exc_L1-3_CUX2_NYAP2	0	-1.25903	0.865802
PVT1	ENSG00000249859.9_3	Exc_L1-3_CUX2_NYAP2	0	-0.779482	0.865559
ITGA9	ENSG00000144668.11_3	Exc_L1-3_CUX2_NYAP2	0	-0.765499	0.864945
ZNRF3	ENSG00000183579.15_3	Exc_L1-3_CUX2_NYAP2	0	-0.826948	0.863881
RP11-457K10.1	ENSG00000242029.1_4	Exc_L1-3_CUX2_NYAP2	0	-0.471886	0.863867
EPHA6	ENSG00000080224.17_3	Exc_L1-3_CUX2_NYAP2	0	-0.523468	0.862269
EPB41L2	ENSG00000079819.18_4	Exc_L1-3_CUX2_NYAP2	3.96714e-306	-0.790006	0.860737
DOK6	ENSG00000206052.10_3	Exc_L1-3_CUX2_NYAP2	5.172e-305	-0.474963	0.860077
CACNA2D1	ENSG00000153956.15_3	Exc_L1-3_CUX2_NYAP2	7.99702e-304	-0.828492	0.859371
RP11-112J1.2	ENSG00000258583.5_3	Exc_L1-3_CUX2_NYAP2	3.23618e-302	-0.444345	0.858414
EML1	ENSG00000066629.16_4	Exc_L1-3_CUX2_NYAP2	3.81748e-302	-0.629637	0.858368
WWC1	ENSG00000113645.14_4	Exc_L1-3_CUX2_NYAP2	1.16947e-301	-0.639006	0.858076
U91319.1	ENSG00000262801.5_3	Exc_L1-3_CUX2_NYAP2	7.42655e-301	-0.402192	0.857589
AC026188.1	ENSG00000223727.6_4	Exc_L1-3_CUX2_NYAP2	2.56828e-300	-0.416083	0.857266
GRIA4	ENSG00000152578.12_4	Exc_L1-3_CUX2_NYAP2	3.35604e-300	-0.726022	0.857194
SLC4A4	ENSG00000080493.15_4	Exc_L1-3_CUX2_NYAP2	9.43675e-299	-0.48228	0.856328
PDE4D	ENSG00000113448.18_4	Exc_L1-3_CUX2_NYAP2	5.67833e-298	-0.437303	0.855861
LDLRAD4	ENSG00000168675.18_3	Exc_L1-3_CUX2_NYAP2	6.2764e-298	-0.837899	0.855831
SIPA1L1	ENSG00000197555.9_4	Exc_L1-3_CUX2_NYAP2	5.63309e-297	-0.491648	0.855259
DAB1	ENSG00000173406.15_4	Exc_L1-3_CUX2_NYAP2	7.03282e-296	-0.493471	0.854601
GULP1	ENSG00000144366.15_5	Exc_L1-3_CUX2_NYAP2	7.11376e-296	-0.575945	0.854594
GRIK4	ENSG00000149403.12_3	Exc_L1-3_CUX2_NYAP2	7.05344e-295	-0.931129	0.853995
RP11-314P15.2	ENSG00000257986.1_4	Exc_L1-3_CUX2_NYAP2	6.58997e-294	-0.514357	0.853409
RP11-415C15.2	ENSG00000249699.1_4	Exc_L1-3_CUX2_NYAP2	9.37441e-294	-0.819098	0.853314
CCBE1	ENSG00000183287.13_4	Exc_L1-3_CUX2_NYAP2	2.36019e-291	-0.631758	0.851866
CBLN2	ENSG00000141668.9_2	Exc_L1-3_CUX2_NYAP2	9.76496e-290	-0.679988	0.850884
SMAD3	ENSG00000166949.15_3	Exc_L1-3_CUX2_NYAP2	1.41414e-289	-1.18522	0.85078
FAM19A2	ENSG00000198673.10_3	Exc_L1-3_CUX2_NYAP2	4.20703e-289	-0.511587	0.850491
CTB-43E15.3	ENSG00000253686.1_3	Exc_L1-3_CUX2_NYAP2	3.46447e-288	-1.01454	0.849933
RP11-563P16.1	ENSG00000254987.1_4	Exc_L1-3_CUX2_NYAP2	8.11522e-288	-0.423926	0.849706
IQCJ-SCHIP1	ENSG00000283154.2_3	Exc_L1-3_CUX2_NYAP2	2.34776e-287	-0.708928	0.849423
CTC-552D5.1	ENSG00000251293.1_4	Exc_L1-3_CUX2_NYAP2	1.10453e-286	-0.6096	0.849012
CDK19	ENSG00000155111.14_4	Exc_L1-3_CUX2_NYAP2	1.26945e-286	-0.397804	0.848972
DENND2A	ENSG00000146966.12_2	Exc_L1-3_CUX2_NYAP2	2.52791e-286	-0.578131	0.848788
SEMA3C	ENSG00000075223.13_2	Exc_L1-3_CUX2_NYAP2	2.93593e-284	-0.621612	0.847518
AC011288.2	ENSG00000229618.2_4	Exc_L1-3_CUX2_NYAP2	1.15725e-282	-0.338357	0.846537
PRKG2	ENSG00000138669.9_2	Exc_L1-3_CUX2_NYAP2	3.30761e-282	-0.674166	0.846256
SPARC	ENSG00000113140.10_3	Exc_L1-3_CUX2_NYAP2	1.11115e-281	-1.15836	0.84593
MINDY4B	ENSG00000214237.10_2	Exc_L1-3_CUX2_NYAP2	2.90348e-279	-0.981751	0.844437
ASIC2	ENSG00000108684.14_4	Exc_L1-3_CUX2_NYAP2	5.2361e-278	-0.420318	0.84366
IQCJ	ENSG00000214216.10_4	Exc_L1-3_CUX2_NYAP2	3.52777e-277	-0.542235	0.843143
GLRA3	ENSG00000145451.12_4	Exc_L1-3_CUX2_NYAP2	1.80068e-275	-0.609953	0.842082
DYNC2H1	ENSG00000187240.13_3	Exc_L1-3_CUX2_NYAP2	1.06432e-274	-0.410538	0.841601
LZTS1	ENSG00000061337.15_3	Exc_L1-3_CUX2_NYAP2	1.56383e-273	-0.796208	0.84087
RP11-154H17.1	ENSG00000236948.2_5	Exc_L1-3_CUX2_NYAP2	1.58901e-273	-0.557524	0.840864
RCOR1	ENSG00000089902.9_2	Exc_L1-3_CUX2_NYAP2	4.72956e-272	-0.511017	0.839943
MYH9	ENSG00000100345.21_3	Exc_L1-3_CUX2_NYAP2	2.25386e-271	-0.847892	0.839517
AC013402.2	ENSG00000235597.1_3	Exc_L1-3_CUX2_NYAP2	1.46766e-270	-0.659221	0.839006
CDH18	ENSG00000145526.11_3	Exc_L1-3_CUX2_NYAP2	2.97893e-270	-0.409242	0.838811
SLC29A3	ENSG00000198246.8_3	Exc_L1-3_CUX2_NYAP2	1.20177e-269	-0.933893	0.838429
PLEKHF2	ENSG00000175895.3_2	Exc_L1-3_CUX2_NYAP2	1.82789e-268	-0.913199	0.83768
SH2D4B	ENSG00000178217.14_3	Exc_L1-3_CUX2_NYAP2	3.78734e-268	-0.559416	0.837479
KCNN3	ENSG00000143603.18_4	Exc_L1-3_CUX2_NYAP2	3.88628e-268	-0.8345	0.83747
SDK2	ENSG00000069188.16_2	Exc_L1-3_CUX2_NYAP2	2.35456e-267	-0.616807	0.836975
EPB41L4B	ENSG00000095203.14_2	Exc_L1-3_CUX2_NYAP2	3.35732e-267	-0.680541	0.836876
MPPED2	ENSG00000066382.16_2	Exc_L1-3_CUX2_NYAP2	1.12035e-265	-0.791543	0.835913
PEBP4	ENSG00000134020.7_3	Exc_L1-3_CUX2_NYAP2	3.06254e-265	-0.400119	0.835635
NDST3	ENSG00000164100.8_2	Exc_L1-3_CUX2_NYAP2	1.08336e-264	-0.657209	0.835286
SLIT3	ENSG00000184347.14_4	Exc_L1-3_CUX2_NYAP2	1.77169e-264	-0.975508	0.835149
TYW1B	ENSG00000277149.4_2	Exc_L1-3_CUX2_NYAP2	3.17694e-263	-0.410403	0.834352
TTC23	ENSG00000103852.12_4	Exc_L1-3_CUX2_NYAP2	1.05843e-261	-0.474185	0.833378
STXBP6	ENSG00000168952.15_2	Exc_L1-3_CUX2_NYAP2	1.26709e-261	-0.827917	0.833326
CCDC88C	ENSG00000015133.18_2	Exc_L1-3_CUX2_SLC35F3	0	-1.18867	0.958575
KREMEN1	ENSG00000183762.12_3	Exc_L1-3_CUX2_SLC35F3	0	-1.0388	0.935168
RP5-884C9.2	ENSG00000224592.5_4	Exc_L1-3_CUX2_SLC35F3	0	-1.21349	0.929206
ADAMTS16	ENSG00000145536.15_2	Exc_L1-3_CUX2_SLC35F3	0	-0.790376	0.924853
MDGA1	ENSG00000112139.14_3	Exc_L1-3_CUX2_SLC35F3	0	-1.25193	0.924068
GSE1	ENSG00000131149.18_3	Exc_L1-3_CUX2_SLC35F3	0	-0.535309	0.914478
TMEM132E	ENSG00000181291.7_4	Exc_L1-3_CUX2_SLC35F3	0	-0.954093	0.912671
ACVR1C	ENSG00000123612.15_2	Exc_L1-3_CUX2_SLC35F3	0	-0.536759	0.905189
KIAA2012	ENSG00000182329.12_5	Exc_L1-3_CUX2_SLC35F3	0	-0.889597	0.902923
SMAD3	ENSG00000166949.15_3	Exc_L1-3_CUX2_SLC35F3	0	-1.27021	0.901957
BTBD9	ENSG00000183826.16_3	Exc_L1-3_CUX2_SLC35F3	0	-0.769911	0.900864
FAM163A	ENSG00000143340.6_2	Exc_L1-3_CUX2_SLC35F3	0	-0.94721	0.899826
FBLN2	ENSG00000163520.13_4	Exc_L1-3_CUX2_SLC35F3	0	-1.00647	0.898485
PVT1	ENSG00000249859.9_3	Exc_L1-3_CUX2_SLC35F3	0	-0.83816	0.898383
CDH22	ENSG00000149654.9_2	Exc_L1-3_CUX2_SLC35F3	0	-1.34343	0.895907
TYW1B	ENSG00000277149.4_2	Exc_L1-3_CUX2_SLC35F3	0	-0.484094	0.895193
MEIS2	ENSG00000134138.19_3	Exc_L1-3_CUX2_SLC35F3	0	-1.09672	0.890827
TNS1	ENSG00000079308.17_4	Exc_L1-3_CUX2_SLC35F3	0	-0.648985	0.889698
SERPINE2	ENSG00000135919.12_3	Exc_L1-3_CUX2_SLC35F3	0	-1.08389	0.889129
U91319.1	ENSG00000262801.5_3	Exc_L1-3_CUX2_SLC35F3	0	-0.440025	0.885455
RP11-112J1.2	ENSG00000258583.5_3	Exc_L1-3_CUX2_SLC35F3	0	-0.473181	0.884915
MPPED2	ENSG00000066382.16_2	Exc_L1-3_CUX2_SLC35F3	0	-0.883815	0.883869
KCNN3	ENSG00000143603.18_4	Exc_L1-3_CUX2_SLC35F3	0	-0.910789	0.882688
HPCAL1	ENSG00000115756.12_3	Exc_L1-3_CUX2_SLC35F3	0	-1.05597	0.87809
PREX1	ENSG00000124126.13_3	Exc_L1-3_CUX2_SLC35F3	0	-0.911949	0.87785
CBLN2	ENSG00000141668.9_2	Exc_L1-3_CUX2_SLC35F3	0	-0.726341	0.876511
GRIK4	ENSG00000149403.12_3	Exc_L1-3_CUX2_SLC35F3	3.11128e-303	-0.975476	0.872999
PEBP4	ENSG00000134020.7_3	Exc_L1-3_CUX2_SLC35F3	2.31807e-300	-0.440941	0.871214
SEMA5B	ENSG00000082684.14_4	Exc_L1-3_CUX2_SLC35F3	1.15147e-298	-0.886111	0.870157
HS6ST3	ENSG00000185352.8_3	Exc_L1-3_CUX2_SLC35F3	2.31934e-298	-0.725435	0.869964
EML1	ENSG00000066629.16_4	Exc_L1-3_CUX2_SLC35F3	1.20783e-294	-0.645608	0.867646
FAM129B	ENSG00000136830.11_2	Exc_L1-3_CUX2_SLC35F3	1.05075e-292	-0.751678	0.866426
MN1	ENSG00000169184.5_2	Exc_L1-3_CUX2_SLC35F3	1.62683e-285	-0.949669	0.86188
GSG1L	ENSG00000169181.12_5	Exc_L1-3_CUX2_SLC35F3	6.19872e-284	-0.749676	0.86087
CYP7B1	ENSG00000172817.3_3	Exc_L1-3_CUX2_SLC35F3	1.21292e-282	-0.432431	0.860045
RP11-469N6.1	ENSG00000251226.1_4	Exc_L1-3_CUX2_SLC35F3	8.42785e-282	-1.05695	0.859502
CTB-43E15.3	ENSG00000253686.1_3	Exc_L1-3_CUX2_SLC35F3	1.11603e-280	-1.03942	0.858782
INHBA	ENSG00000122641.10_3	Exc_L1-3_CUX2_SLC35F3	4.20792e-277	-0.734888	0.856477
STEAP3	ENSG00000115107.19_3	Exc_L1-3_CUX2_SLC35F3	2.75152e-275	-0.822803	0.855302
VGLL4	ENSG00000144560.14_4	Exc_L1-3_CUX2_SLC35F3	5.52969e-275	-0.552375	0.855103
CHST8	ENSG00000124302.12_2	Exc_L1-3_CUX2_SLC35F3	6.78607e-274	-0.634057	0.854393
NDUFAF6	ENSG00000156170.12_3	Exc_L1-3_CUX2_SLC35F3	4.00482e-273	-0.371427	0.853893
VIT	ENSG00000205221.12_2	Exc_L1-3_CUX2_SLC35F3	1.14682e-270	-0.448303	0.852285
RPS6KA5	ENSG00000100784.10_4	Exc_L1-3_CUX2_SLC35F3	1.2057e-270	-0.569747	0.852269
RASA3	ENSG00000185989.10_3	Exc_L1-3_CUX2_SLC35F3	9.70387e-267	-0.414788	0.84971
TGFBI	ENSG00000120708.16_3	Exc_L1-3_CUX2_SLC35F3	4.5375e-265	-0.814539	0.848612
DGKG	ENSG00000058866.14_3	Exc_L1-3_CUX2_SLC35F3	2.11686e-264	-0.57926	0.848168
PEPD	ENSG00000124299.13_2	Exc_L1-3_CUX2_SLC35F3	1.55375e-260	-0.737983	0.845602
RP5-1180C18.1	ENSG00000223944.1_4	Exc_L1-3_CUX2_SLC35F3	6.06585e-260	-0.865037	0.845207
TESPA1	ENSG00000135426.15_5	Exc_L1-3_CUX2_SLC35F3	2.21515e-259	-0.998553	0.84483
RP11-168K9.1	ENSG00000255087.3_4	Exc_L1-3_CUX2_SLC35F3	2.10156e-258	-0.63293	0.844176
PCDH7	ENSG00000169851.15_4	Exc_L1-3_CUX2_SLC35F3	4.16158e-257	-0.754963	0.843309
CPXM2	ENSG00000121898.12_3	Exc_L1-3_CUX2_SLC35F3	6.66e-256	-0.54437	0.842502
CTB-43E15.2	ENSG00000253428.1_3	Exc_L1-3_CUX2_SLC35F3	1.55034e-255	-1.01923	0.842252
MYOM2	ENSG00000036448.9_2	Exc_L1-3_CUX2_SLC35F3	6.1826e-255	-0.501428	0.841844
IGF2R	ENSG00000197081.12_3	Exc_L1-3_CUX2_SLC35F3	1.4841e-252	-0.476164	0.840237
COL27A1	ENSG00000196739.14_2	Exc_L1-3_CUX2_SLC35F3	5.63144e-252	-0.46014	0.839845
ZNRF3	ENSG00000183579.15_3	Exc_L1-3_CUX2_SLC35F3	1.05111e-251	-0.802584	0.839659
EMID1	ENSG00000186998.15_3	Exc_L1-3_CUX2_SLC35F3	7.09408e-250	-0.615261	0.838416
IGFBP4	ENSG00000141753.6_2	Exc_L1-3_CUX2_SLC35F3	8.19428e-250	-0.799137	0.838372
RP11-191L9.4	ENSG00000224271.5_4	Exc_L1-3_CUX2_SLC35F3	2.39102e-249	-0.456966	0.838055
POU2F2	ENSG00000028277.21_4	Exc_L1-3_CUX2_SLC35F3	8.80091e-249	-0.47884	0.83767
DOK5	ENSG00000101134.11_2	Exc_L1-3_CUX2_SLC35F3	6.20452e-245	-0.768487	0.835042
CDH13	ENSG00000140945.16_4	Exc_L1-3_CUX2_SLC35F3	6.55867e-245	-0.670218	0.835024
U95743.1	ENSG00000262267.5_2	Exc_L1-3_CUX2_SLC35F3	2.76638e-244	-0.674649	0.834594
PDGFD	ENSG00000170962.12_2	Exc_L1-3_CUX2_SLC35F3	9.40149e-244	-0.601169	0.834228
RAMP3	ENSG00000122679.8_2	Exc_L1-3_CUX2_SLC35F3	3.36392e-243	-0.589554	0.833847
SLC7A1	ENSG00000139514.12_3	Exc_L1-3_CUX2_SLC35F3	1.50727e-241	-0.518541	0.832707
RAD18	ENSG00000070950.9_3	Exc_L1-3_CUX2_SLC35F3	2.45866e-241	-0.306455	0.832559
SLCO2A1	ENSG00000174640.12_2	Exc_L1-3_CUX2_SLC35F3	9.62294e-240	-0.545685	0.831455
DAAM2	ENSG00000146122.16_2	Exc_L1-3_CUX2_SLC35F3	3.16427e-237	-0.509921	0.829704
CTC-419K13.1	ENSG00000248673.1_3	Exc_L1-3_CUX2_SLC35F3	6.2567e-237	-1.04725	0.829497
ANXA11	ENSG00000122359.17_3	Exc_L1-3_CUX2_SLC35F3	6.55202e-237	-0.716565	0.829482
ACVR1	ENSG00000115170.13_2	Exc_L1-3_CUX2_SLC35F3	7.13513e-234	-0.474063	0.827354
WFDC1	ENSG00000103175.10_2	Exc_L1-3_CUX2_SLC35F3	8.89614e-233	-0.587576	0.826584
CUX2	ENSG00000111249.13_2	Exc_L1-3_CUX2_SLC35F3	5.58669e-228	-1.32646	0.823191
PRKCA	ENSG00000154229.11_3	Exc_L1-3_CUX2_SLC35F3	1.90312e-227	-0.521543	0.822811
EPB41L2	ENSG00000079819.18_4	Exc_L1-3_CUX2_SLC35F3	2.73903e-227	-0.756301	0.822696
CACNA1E	ENSG00000198216.11_4	Exc_L1-3_CUX2_SLC35F3	1.85125e-225	-0.419274	0.821388
B4GALT1	ENSG00000086062.12_2	Exc_L1-3_CUX2_SLC35F3	1.10731e-222	-0.542374	0.819392
SNX29	ENSG00000048471.13_3	Exc_L1-3_CUX2_SLC35F3	2.36254e-220	-0.550731	0.817712
PYGL	ENSG00000100504.16_2	Exc_L1-3_CUX2_SLC35F3	2.80549e-219	-0.74633	0.816935
RP1-153P14.8	ENSG00000204110.6_4	Exc_L1-3_CUX2_SLC35F3	3.14119e-219	-0.839439	0.816897
MAN1A1	ENSG00000111885.6_3	Exc_L1-3_CUX2_SLC35F3	4.17104e-219	-0.761558	0.816807
WNT3	ENSG00000108379.9_2	Exc_L1-3_CUX2_SLC35F3	1.01486e-218	-0.479135	0.816524
MTA3	ENSG00000057935.13_3	Exc_L1-3_CUX2_SLC35F3	5.45862e-218	-0.397342	0.815991
LZTS1	ENSG00000061337.15_3	Exc_L1-3_CUX2_SLC35F3	1.50681e-217	-0.767978	0.81567
DSG3	ENSG00000134757.4_2	Exc_L1-3_CUX2_SLC35F3	2.36331e-217	-0.656839	0.815527
KCNIP4	ENSG00000185774.15_4	Exc_L1-3_CUX2_SLC35F3	2.15086e-216	-0.602269	0.814825
ITPR1	ENSG00000150995.18_4	Exc_L1-3_CUX2_SLC35F3	3.90929e-215	-0.677536	0.813902
FAM124A	ENSG00000150510.16_4	Exc_L1-3_CUX2_SLC35F3	6.08332e-215	-0.912472	0.813761
TRAF3	ENSG00000131323.14_4	Exc_L1-3_CUX2_SLC35F3	8.79933e-215	-0.442182	0.813643
ARSB	ENSG00000113273.16_4	Exc_L1-3_CUX2_SLC35F3	2.71748e-214	-0.403042	0.81328
SNX33	ENSG00000173548.8_2	Exc_L1-3_CUX2_SLC35F3	1.07491e-213	-0.685369	0.812841
ZNF365	ENSG00000138311.15_3	Exc_L1-3_CUX2_SLC35F3	4.52692e-211	-0.302319	0.810904
AC005022.1	ENSG00000224017.1_3	Exc_L1-3_CUX2_SLC35F3	1.31258e-210	-0.746075	0.810561
MYO18B	ENSG00000133454.15_2	Exc_L1-3_CUX2_SLC35F3	6.23183e-210	-0.326472	0.810059
HDAC9	ENSG00000048052.21_4	Exc_L2-4_RORB_-	0	-0.591778	0.973045
FAT3	ENSG00000165323.15_2	Exc_L2-4_RORB_-	0	-1.17067	0.965783
MED12L	ENSG00000144893.12_4	Exc_L2-4_RORB_-	0	-0.878067	0.963707
MAST4	ENSG00000069020.18_3	Exc_L2-4_RORB_-	0	-0.658846	0.962801
GLIS3	ENSG00000107249.22_4	Exc_L2-4_RORB_-	0	-1.06523	0.962082
CA10	ENSG00000154975.13_3	Exc_L2-4_RORB_-	0	-1.02203	0.961268
RFX3	ENSG00000080298.15_3	Exc_L2-4_RORB_-	0	-0.751684	0.954188
IQCJ-SCHIP1	ENSG00000283154.2_3	Exc_L2-4_RORB_-	0	-0.812978	0.948424
RP11-460M2.1	ENSG00000282890.1_5	Exc_L2-4_RORB_-	0	-0.630361	0.944062
RGL1	ENSG00000143344.15_3	Exc_L2-4_RORB_-	0	-0.520445	0.944021
DLGAP2	ENSG00000198010.12_4	Exc_L2-4_RORB_-	0	-0.660255	0.943345
FAM19A1	ENSG00000183662.10_3	Exc_L2-4_RORB_-	0	-1.10033	0.943139
LRRTM4	ENSG00000176204.13_3	Exc_L2-4_RORB_-	0	-0.656773	0.941986
LACE1	ENSG00000135537.16_5	Exc_L2-4_RORB_-	0	-0.513132	0.941961
NRG3	ENSG00000185737.12_2	Exc_L2-4_RORB_-	0	-0.336125	0.940876
RP11-33A14.1	ENSG00000223930.5_4	Exc_L2-4_RORB_-	0	-0.676635	0.940713
CSMD1	ENSG00000183117.18_5	Exc_L2-4_RORB_-	0	-0.496088	0.939972
RBFOX1	ENSG00000078328.20_4	Exc_L2-4_RORB_-	0	-0.570428	0.938471
PTPRD	ENSG00000153707.16_3	Exc_L2-4_RORB_-	0	-0.641459	0.937589
ZRANB3	ENSG00000121988.17_3	Exc_L2-4_RORB_-	0	-0.386217	0.935182
GLRA3	ENSG00000145451.12_4	Exc_L2-4_RORB_-	0	-0.764703	0.933556
SLC2A13	ENSG00000151229.12_3	Exc_L2-4_RORB_-	0	-0.520775	0.930554
OPCML	ENSG00000183715.13_4	Exc_L2-4_RORB_-	0	-0.614342	0.92919
GABRB1	ENSG00000163288.13_2	Exc_L2-4_RORB_-	0	-0.435834	0.929114
NTNG1	ENSG00000162631.18_2	Exc_L2-4_RORB_-	0	-0.773546	0.92876
SHROOM3	ENSG00000138771.15_4	Exc_L2-4_RORB_-	0	-0.711266	0.928567
ANO3	ENSG00000134343.12_4	Exc_L2-4_RORB_-	0	-0.668992	0.927712
FREM3	ENSG00000183090.5_2	Exc_L2-4_RORB_-	0	-0.726876	0.926835
PLCL1	ENSG00000115896.15_2	Exc_L2-4_RORB_-	0	-0.498317	0.926056
GRM7	ENSG00000196277.15_3	Exc_L2-4_RORB_-	0	-0.777384	0.925489
AC067959.1	ENSG00000233005.1_5	Exc_L2-4_RORB_-	0	-0.463152	0.925422
LINGO2	ENSG00000174482.10_3	Exc_L2-4_RORB_-	0	-0.626626	0.925112
CUX2	ENSG00000111249.13_2	Exc_L2-4_RORB_-	0	-1.42266	0.925074
CERS6	ENSG00000172292.14_3	Exc_L2-4_RORB_-	0	-0.391755	0.925013
STK39	ENSG00000198648.10_3	Exc_L2-4_RORB_-	0	-0.614938	0.92472
SPIDR	ENSG00000164808.16_5	Exc_L2-4_RORB_-	0	-0.339668	0.923369
RGS7	ENSG00000182901.16_4	Exc_L2-4_RORB_-	0	-0.421353	0.921309
SGCD	ENSG00000170624.13_2	Exc_L2-4_RORB_-	0	-0.580617	0.921077
TMEM132D	ENSG00000151952.15_3	Exc_L2-4_RORB_-	0	-0.686836	0.920741
LHCGR	ENSG00000138039.14_3	Exc_L2-4_RORB_-	0	-1.17643	0.920701
LPP	ENSG00000145012.13_4	Exc_L2-4_RORB_-	0	-0.625177	0.920623
COL5A2	ENSG00000204262.11_2	Exc_L2-4_RORB_-	0	-0.788871	0.920094
NRXN3	ENSG00000021645.18_4	Exc_L2-4_RORB_-	0	-0.348237	0.919871
2019-03-01	ENSG00000145416.13_3	Exc_L2-4_RORB_-	0	-0.717146	0.919447
RP11-666E17.1	ENSG00000259035.1_5	Exc_L2-4_RORB_-	0	-0.482694	0.918964
NOL4	ENSG00000101746.15_3	Exc_L2-4_RORB_-	0	-0.459285	0.918583
ZNF407	ENSG00000215421.9_3	Exc_L2-4_RORB_-	0	-0.55513	0.918431
DDX10	ENSG00000178105.9_3	Exc_L2-4_RORB_-	0	-0.432958	0.91667
P2RY14	ENSG00000174944.8_3	Exc_L2-4_RORB_-	0	-0.90749	0.916627
AJ006998.2	ENSG00000229425.2_4	Exc_L2-4_RORB_-	0	-0.501885	0.916509
DGKB	ENSG00000136267.13_3	Exc_L2-4_RORB_-	0	-0.571937	0.916398
AC068718.1	ENSG00000231689.2_3	Exc_L2-4_RORB_-	0	-0.383991	0.91528
PTPRF	ENSG00000142949.16_3	Exc_L2-4_RORB_-	0	-0.766916	0.915223
MAPK4	ENSG00000141639.11_3	Exc_L2-4_RORB_-	0	-0.815975	0.914848
ARHGAP10	ENSG00000071205.11_2	Exc_L2-4_RORB_-	0	-0.965019	0.914606
AC011288.2	ENSG00000229618.2_4	Exc_L2-4_RORB_-	0	-0.397117	0.913993
CADM2	ENSG00000175161.13_4	Exc_L2-4_RORB_-	0	-0.394193	0.91391
STON1-GTF2A1L	ENSG00000068781.21_3	Exc_L2-4_RORB_-	0	-0.683885	0.911411
TLE1	ENSG00000196781.14_3	Exc_L2-4_RORB_-	0	-1.19893	0.910113
LRRC4C	ENSG00000148948.7_3	Exc_L2-4_RORB_-	0	-0.430821	0.910003
RP11-310N16.1	ENSG00000279956.1_5	Exc_L2-4_RORB_-	0	-0.76291	0.909833
CTC-419K13.1	ENSG00000248673.1_3	Exc_L2-4_RORB_-	0	-1.20486	0.908244
DYNC1I1	ENSG00000158560.14_3	Exc_L2-4_RORB_-	0	-0.654425	0.906713
RP11-152D8.1	ENSG00000282998.1_4	Exc_L2-4_RORB_-	0	-0.547815	0.905589
TMEM117	ENSG00000139173.9_4	Exc_L2-4_RORB_-	0	-0.5949	0.90371
ZSWIM6	ENSG00000130449.5_3	Exc_L2-4_RORB_-	0	-0.477894	0.903089
RP11-749H20.6	ENSG00000256193.5_3	Exc_L2-4_RORB_-	0	-1.00436	0.902977
SUCLG2	ENSG00000172340.14_4	Exc_L2-4_RORB_-	0	-0.523239	0.902034
PCDH9	ENSG00000184226.14_4	Exc_L2-4_RORB_-	0	-0.67752	0.900673
PRAG1	ENSG00000275342.4_2	Exc_L2-4_RORB_-	0	-0.949356	0.899879
DENND1A	ENSG00000119522.16_3	Exc_L2-4_RORB_-	0	-0.497851	0.898771
PTPRK	ENSG00000152894.14_5	Exc_L2-4_RORB_-	0	-0.819673	0.898692
NEBL	ENSG00000078114.18_3	Exc_L2-4_RORB_-	0	-0.510909	0.898144
DNAH7	ENSG00000118997.13_3	Exc_L2-4_RORB_-	0	-0.444419	0.897017
CACNA1C	ENSG00000151067.21_4	Exc_L2-4_RORB_-	0	-0.374007	0.896883
LDLRAD4	ENSG00000168675.18_3	Exc_L2-4_RORB_-	0	-0.878779	0.896695
AC067956.1	ENSG00000236451.2_3	Exc_L2-4_RORB_-	0	-0.684619	0.896408
TMEM178B	ENSG00000261115.5_4	Exc_L2-4_RORB_-	0	-0.380561	0.896013
CACNA2D1	ENSG00000153956.15_3	Exc_L2-4_RORB_-	0	-0.8564	0.895303
LAMB1	ENSG00000091136.13_2	Exc_L2-4_RORB_-	0	-0.771523	0.895178
GTF2A1L	ENSG00000242441.7_3	Exc_L2-4_RORB_-	0	-0.652857	0.895052
NRXN1	ENSG00000179915.22_4	Exc_L2-4_RORB_-	0	-0.452938	0.894977
GULP1	ENSG00000144366.15_5	Exc_L2-4_RORB_-	0	-0.63337	0.893538
MYO1D	ENSG00000176658.16_3	Exc_L2-4_RORB_-	0	-0.619529	0.89334
IQCJ	ENSG00000214216.10_4	Exc_L2-4_RORB_-	0	-0.609257	0.893021
PPP1R21	ENSG00000162869.15_3	Exc_L2-4_RORB_-	0	-0.522387	0.891175
ADGRB3	ENSG00000135298.13_3	Exc_L2-4_RORB_-	0	-0.320578	0.891148
LARS2	ENSG00000011376.10_4	Exc_L2-4_RORB_-	0	-0.504626	0.890497
KCNIP4	ENSG00000185774.15_4	Exc_L2-4_RORB_-	0	-0.650418	0.889976
GRIA4	ENSG00000152578.12_4	Exc_L2-4_RORB_-	0	-0.755346	0.889528
MBNL1	ENSG00000152601.17_4	Exc_L2-4_RORB_-	0	-0.499459	0.889022
XYLT1	ENSG00000103489.11_3	Exc_L2-4_RORB_-	0	-1.05285	0.887903
AC019118.2	ENSG00000234423.1_4	Exc_L2-4_RORB_-	0	-0.441107	0.887799
ATP9B	ENSG00000166377.20_4	Exc_L2-4_RORB_-	0	-0.41591	0.887783
JAZF1	ENSG00000153814.11_2	Exc_L2-4_RORB_-	0	-0.374227	0.887564
RP11-13A1.3	ENSG00000257156.1_4	Exc_L2-4_RORB_-	0	-0.529178	0.886125
RARB	ENSG00000077092.18_3	Exc_L4-5_FOXP2_-	0	-0.740452	0.985594
DCC	ENSG00000187323.11_2	Exc_L4-5_FOXP2_-	0	-0.825503	0.983126
MERTK	ENSG00000153208.16_2	Exc_L4-5_FOXP2_-	0	-0.750429	0.978678
TSHZ2	ENSG00000182463.15_4	Exc_L4-5_FOXP2_-	0	-0.88129	0.976043
AC133680.1	ENSG00000237838.1_4	Exc_L4-5_FOXP2_-	0	-0.601435	0.973017
COBLL1	ENSG00000082438.15_4	Exc_L4-5_FOXP2_-	0	-0.844178	0.972082
VIPR2	ENSG00000106018.13_2	Exc_L4-5_FOXP2_-	0	-0.977463	0.967388
GLIS1	ENSG00000174332.5_2	Exc_L4-5_FOXP2_-	0	-0.962573	0.966688
FOXP2	ENSG00000128573.24_4	Exc_L4-5_FOXP2_-	0	-0.686319	0.964788
HS3ST3B1	ENSG00000125430.8_3	Exc_L4-5_FOXP2_-	0	-0.914461	0.954167
GABRG1	ENSG00000163285.7_2	Exc_L4-5_FOXP2_-	0	-0.695361	0.954155
PAPSS2	ENSG00000198682.12_3	Exc_L4-5_FOXP2_-	0	-0.892482	0.952808
GOLIM4	ENSG00000173905.8_3	Exc_L4-5_FOXP2_-	0	-0.971187	0.947155
TBL1X	ENSG00000101849.16_5	Exc_L4-5_FOXP2_-	0	-0.915194	0.946171
P2RY6	ENSG00000171631.14_4	Exc_L4-5_FOXP2_-	0	-1.17919	0.945322
BCAR3	ENSG00000137936.16_4	Exc_L4-5_FOXP2_-	0	-0.718096	0.945051
PTK7	ENSG00000112655.15_4	Exc_L4-5_FOXP2_-	0	-0.773932	0.942931
MET	ENSG00000105976.14_3	Exc_L4-5_FOXP2_-	0	-0.946751	0.942176
CTC-360P9.3	ENSG00000267779.5_3	Exc_L4-5_FOXP2_-	0	-1.12829	0.940801
DNAJC1	ENSG00000136770.10_3	Exc_L4-5_FOXP2_-	0	-0.460109	0.940725
KIF16B	ENSG00000089177.18_3	Exc_L4-5_FOXP2_-	0	-0.698021	0.94025
RORB	ENSG00000198963.10_2	Exc_L4-5_FOXP2_-	0	-1.42066	0.940148
RHOJ	ENSG00000126785.12_2	Exc_L4-5_FOXP2_-	0	-0.752305	0.939617
ST3GAL6	ENSG00000064225.12_4	Exc_L4-5_FOXP2_-	0	-0.807695	0.939297
KCNH5	ENSG00000140015.19_2	Exc_L4-5_FOXP2_-	0	-0.734757	0.934551
RORA	ENSG00000069667.15_4	Exc_L4-5_FOXP2_-	0	-0.814649	0.934021
CTC-360P9.4	ENSG00000267489.3_4	Exc_L4-5_FOXP2_-	0	-0.502427	0.933952
CCDC3	ENSG00000151468.10_4	Exc_L4-5_FOXP2_-	0	-0.723076	0.933139
IL1RAP	ENSG00000196083.9_4	Exc_L4-5_FOXP2_-	0	-0.862805	0.93247
VWC2L	ENSG00000174453.9_3	Exc_L4-5_FOXP2_-	0	-0.82559	0.930686
SLC22A6	ENSG00000197901.11_3	Exc_L4-5_FOXP2_-	0	-0.742599	0.929944
GREM2	ENSG00000180875.4_3	Exc_L4-5_FOXP2_-	0	-0.805755	0.927724
PRLR	ENSG00000113494.16_3	Exc_L4-5_FOXP2_-	0	-0.629229	0.927472
POU6F2	ENSG00000106536.19_2	Exc_L4-5_FOXP2_-	0	-0.893621	0.926685
RP11-475O6.1	ENSG00000233008.5_3	Exc_L4-5_FOXP2_-	0	-0.448575	0.925505
BARD1	ENSG00000138376.10_3	Exc_L4-5_FOXP2_-	0	-0.674538	0.924483
SLC22A8	ENSG00000149452.15_4	Exc_L4-5_FOXP2_-	0	-0.931782	0.923807
NID2	ENSG00000087303.17_3	Exc_L4-5_FOXP2_-	0	-0.776316	0.923332
TRHDE	ENSG00000072657.8_3	Exc_L4-5_FOXP2_-	0	-0.622887	0.923027
TSC22D3	ENSG00000157514.16_4	Exc_L4-5_FOXP2_-	0	-0.965433	0.922769
ALCAM	ENSG00000170017.12_4	Exc_L4-5_FOXP2_-	0	-0.63581	0.921842
PTPN3	ENSG00000070159.13_2	Exc_L4-5_FOXP2_-	0	-0.99902	0.921303
LINC01202	ENSG00000280776.1_4	Exc_L4-5_FOXP2_-	0	-0.692222	0.92097
SND1	ENSG00000197157.10_3	Exc_L4-5_FOXP2_-	0	-0.489404	0.920506
IL1RAPL2	ENSG00000189108.12_3	Exc_L4-5_FOXP2_-	0	-0.508487	0.920102
UST	ENSG00000111962.7_2	Exc_L4-5_FOXP2_-	0	-0.694941	0.91972
MAGI3	ENSG00000081026.18_3	Exc_L4-5_FOXP2_-	0	-0.479121	0.918653
SLC38A11	ENSG00000169507.9_3	Exc_L4-5_FOXP2_-	0	-0.837377	0.91774
FGF18	ENSG00000156427.7_2	Exc_L4-5_FOXP2_-	0	-1.13763	0.916671
PREP	ENSG00000085377.13_3	Exc_L4-5_FOXP2_-	0	-0.60232	0.916014
CMSS1	ENSG00000184220.11_3	Exc_L4-5_FOXP2_-	0	-0.46733	0.914968
BVES	ENSG00000112276.13_2	Exc_L4-5_FOXP2_-	0	-0.890676	0.914808
FSTL4	ENSG00000053108.16_3	Exc_L4-5_FOXP2_-	0	-1.65458	0.914385
ESR1	ENSG00000091831.23_4	Exc_L4-5_FOXP2_-	0	-0.340027	0.914194
SCHLAP1	ENSG00000281131.1_2	Exc_L4-5_FOXP2_-	0	-0.463368	0.910274
HRH1	ENSG00000196639.6_3	Exc_L4-5_FOXP2_-	0	-0.607436	0.908912
GAB1	ENSG00000109458.8_4	Exc_L4-5_FOXP2_-	0	-0.970043	0.90838
DPY19L3	ENSG00000178904.18_2	Exc_L4-5_FOXP2_-	0	-0.542151	0.907382
LYPD6B	ENSG00000150556.16_4	Exc_L4-5_FOXP2_-	0	-0.520686	0.906362
FSBP	ENSG00000265817.2_3	Exc_L4-5_FOXP2_-	0	-0.678025	0.90587
PAG1	ENSG00000076641.4_2	Exc_L4-5_FOXP2_-	0	-1.04505	0.905547
SNTG1	ENSG00000147481.15_4	Exc_L4-5_FOXP2_-	0	-0.352726	0.905117
RALY	ENSG00000125970.11_4	Exc_L4-5_FOXP2_-	0	-0.783434	0.904556
KLHL32	ENSG00000186231.16_2	Exc_L4-5_FOXP2_-	0	-0.737018	0.903136
SLC44A5	ENSG00000137968.16_2	Exc_L4-5_FOXP2_-	0	-0.352418	0.902248
TRAM2	ENSG00000065308.4_2	Exc_L4-5_FOXP2_-	0	-0.872087	0.902006
MTHFD1L	ENSG00000120254.15_4	Exc_L4-5_FOXP2_-	0	-0.663298	0.901754
PTGFRN	ENSG00000134247.9_2	Exc_L4-5_FOXP2_-	0	-1.1351	0.901206
UBE3D	ENSG00000118420.16_3	Exc_L4-5_FOXP2_-	0	-0.491938	0.901108
TNFRSF19	ENSG00000127863.15_4	Exc_L4-5_FOXP2_-	0	-0.657786	0.899978
LRRC16A	ENSG00000079691.17_4	Exc_L4-5_FOXP2_-	0	-0.742404	0.89985
MLLT3	ENSG00000171843.15_2	Exc_L4-5_FOXP2_-	0	-0.450644	0.899786
POPDC3	ENSG00000132429.9_2	Exc_L4-5_FOXP2_-	0	-0.839014	0.899674
PLEKHG1	ENSG00000120278.16_4	Exc_L4-5_FOXP2_-	0	-0.731551	0.899501
HS3ST2	ENSG00000122254.6_2	Exc_L4-5_FOXP2_-	0	-1.27079	0.899182
AFF1	ENSG00000172493.20_3	Exc_L4-5_FOXP2_-	0	-0.637339	0.89792
FILIP1L	ENSG00000168386.18_4	Exc_L4-5_FOXP2_-	0	-0.486821	0.897703
ZBTB7C	ENSG00000184828.9_3	Exc_L4-5_FOXP2_-	0	-0.513982	0.897449
KIAA1958	ENSG00000165185.14_5	Exc_L4-5_FOXP2_-	0	-0.610365	0.897023
FUT8	ENSG00000033170.16_3	Exc_L4-5_FOXP2_-	0	-0.338456	0.896313
RP11-384G23.1	ENSG00000273919.1_4	Exc_L4-5_FOXP2_-	0	-0.814525	0.896159
RP11-561B11.2	ENSG00000258790.1_5	Exc_L4-5_FOXP2_-	0	-0.316921	0.895919
KIAA0391	ENSG00000100890.15_4	Exc_L4-5_FOXP2_-	0	-0.365394	0.895607
PDE10A	ENSG00000112541.13_1	Exc_L4-5_FOXP2_-	0	-0.340209	0.895528
DCBLD2	ENSG00000057019.15_4	Exc_L4-5_FOXP2_-	2.22248e-307	-0.594946	0.892826
SMARCC1	ENSG00000173473.10_3	Exc_L4-5_FOXP2_-	7.11752e-306	-0.337895	0.891861
CYP26B1	ENSG00000003137.8_2	Exc_L4-5_FOXP2_-	1.31666e-305	-1.00925	0.891687
CAMK1D	ENSG00000183049.12_3	Exc_L4-5_FOXP2_-	5.19456e-305	-0.681511	0.891303
LPGAT1	ENSG00000123684.12_2	Exc_L4-5_FOXP2_-	7.45124e-304	-0.31253	0.89055
BOC	ENSG00000144857.14_3	Exc_L4-5_FOXP2_-	1.56791e-303	-1.1617	0.890341
RAD54B	ENSG00000197275.13_3	Exc_L4-5_FOXP2_-	1.31886e-302	-0.516688	0.889742
GHR	ENSG00000112964.13_3	Exc_L4-5_FOXP2_-	1.68053e-299	-0.4217	0.887733
PTH1R	ENSG00000160801.13_3	Exc_L4-5_FOXP2_-	2.35686e-299	-0.772549	0.887636
SDCCAG8	ENSG00000054282.15_2	Exc_L4-5_FOXP2_-	3.43694e-299	-0.490906	0.887528
CCDC68	ENSG00000166510.13_3	Exc_L4-5_FOXP2_-	2.43017e-297	-0.84552	0.886323
ATG7	ENSG00000197548.12_2	Exc_L4-5_FOXP2_-	5.9578e-297	-0.458974	0.886066
ASPH	ENSG00000198363.17_3	Exc_L4-5_FOXP2_-	2.46935e-296	-0.444118	0.885663
GSN	ENSG00000148180.19_4	Exc_L4-5_FOXP2_-	5.88942e-296	-0.556204	0.885415
RASSF4	ENSG00000107551.20_3	Exc_L4-5_FOXP2_-	1.40516e-295	-0.411706	0.885167
UNC5D	ENSG00000156687.10_4	Exc_L4-5_FOXP2_-	2.92862e-294	-0.737944	0.884302
ARHGAP15	ENSG00000075884.13_3	Exc_L4-5_TOX_-	5.4442e-96	-0.656442	0.96406
TOX	ENSG00000198846.5_3	Exc_L4-5_TOX_-	5.4442e-96	-1.12638	0.963965
SCARA3	ENSG00000168077.13_2	Exc_L4-5_TOX_-	3.54127e-95	-0.943232	0.961683
BVES	ENSG00000112276.13_2	Exc_L4-5_TOX_-	1.21483e-94	-1.19771	0.960267
MEGF10	ENSG00000145794.16_2	Exc_L4-5_TOX_-	9.43788e-91	-0.993886	0.950632
PDZRN4	ENSG00000165966.14_2	Exc_L4-5_TOX_-	1.43948e-90	-0.917647	0.950083
IL1RAPL2	ENSG00000189108.12_3	Exc_L4-5_TOX_-	1.80061e-88	-0.615159	0.944593
CPNE4	ENSG00000196353.11_4	Exc_L4-5_TOX_-	3.91471e-88	-0.728117	0.943561
TRAM2	ENSG00000065308.4_2	Exc_L4-5_TOX_-	3.42597e-86	-1.02281	0.938602
RP11-475O6.1	ENSG00000233008.5_3	Exc_L4-5_TOX_-	1.34757e-84	-0.524527	0.934383
FOXP2	ENSG00000128573.24_4	Exc_L4-5_TOX_-	4.19234e-83	-0.6709	0.930375
DCC	ENSG00000187323.11_2	Exc_L4-5_TOX_-	9.68136e-80	-0.750604	0.921444
COBLL1	ENSG00000082438.15_4	Exc_L4-5_TOX_-	4.14031e-79	-0.755566	0.919762
GSN	ENSG00000148180.19_4	Exc_L4-5_TOX_-	1.08844e-77	-0.692587	0.915965
SLIT1	ENSG00000187122.16_3	Exc_L4-5_TOX_-	5.27228e-77	-0.983551	0.914036
PELI2	ENSG00000139946.9_2	Exc_L4-5_TOX_-	9.55758e-77	-0.658269	0.913281
RP11-707A18.1	ENSG00000250125.2_4	Exc_L4-5_TOX_-	2.13371e-76	-0.611223	0.912317
NID2	ENSG00000087303.17_3	Exc_L4-5_TOX_-	8.98273e-76	-0.819395	0.9106
PKD2L1	ENSG00000107593.16_3	Exc_L4-5_TOX_-	1.74858e-75	-0.673162	0.909778
BCAR3	ENSG00000137936.16_4	Exc_L4-5_TOX_-	9.47362e-75	-0.709907	0.907758
HS3ST2	ENSG00000122254.6_2	Exc_L4-5_TOX_-	3.14935e-74	-1.35067	0.906305
JAM3	ENSG00000166086.12_3	Exc_L4-5_TOX_-	4.24644e-74	-0.463311	0.905932
DNAJC1	ENSG00000136770.10_3	Exc_L4-5_TOX_-	5.28779e-74	-0.450726	0.905653
ITPK1	ENSG00000100605.16_4	Exc_L4-5_TOX_-	7.50763e-73	-0.72174	0.902417
RP11-122F24.1	ENSG00000250974.1_3	Exc_L4-5_TOX_-	1.39123e-72	-0.496833	0.901665
POPDC3	ENSG00000132429.9_2	Exc_L4-5_TOX_-	1.6956e-71	-0.908021	0.898625
DRAIC	ENSG00000245750.8_3	Exc_L4-5_TOX_-	6.17764e-71	-0.568962	0.897037
GABRA5	ENSG00000186297.11_3	Exc_L4-5_TOX_-	6.66849e-71	-0.583608	0.896928
RP11-630C16.2	ENSG00000257239.1_4	Exc_L4-5_TOX_-	1.05924e-70	-0.660901	0.896319
ARHGEF26	ENSG00000114790.12_2	Exc_L4-5_TOX_-	6.10299e-70	-0.624014	0.894138
P2RY6	ENSG00000171631.14_4	Exc_L4-5_TOX_-	2.23003e-69	-1.04689	0.892443
RP11-422J15.1	ENSG00000249618.5_5	Exc_L4-5_TOX_-	3.48313e-69	-0.513228	0.891886
ACOT11	ENSG00000162390.17_2	Exc_L4-5_TOX_-	3.55407e-69	-0.593848	0.891847
2019-03-03	ENSG00000173926.5_2	Exc_L4-5_TOX_-	5.98124e-67	-0.556818	0.885388
CTNNA2	ENSG00000066032.18_5	Exc_L4-5_TOX_-	3.65347e-66	-0.533693	0.883101
RARB	ENSG00000077092.18_3	Exc_L4-5_TOX_-	6.37709e-66	-0.570268	0.882382
KIAA1958	ENSG00000165185.14_5	Exc_L4-5_TOX_-	2.47203e-65	-0.616088	0.88065
SULF2	ENSG00000196562.14_3	Exc_L4-5_TOX_-	2.9813e-65	-0.72042	0.880404
NTNG2	ENSG00000196358.10_2	Exc_L4-5_TOX_-	3.70658e-65	-0.881037	0.880118
RORB	ENSG00000198963.10_2	Exc_L4-5_TOX_-	6.43773e-65	-1.35272	0.879401
TSHZ1	ENSG00000179981.10_4	Exc_L4-5_TOX_-	8.41122e-65	-0.807955	0.879053
POU6F2	ENSG00000106536.19_2	Exc_L4-5_TOX_-	4.09911e-64	-0.862173	0.877008
IL10RA	ENSG00000110324.10_3	Exc_L4-5_TOX_-	1.87708e-63	-0.735436	0.875022
B4GALNT3	ENSG00000139044.10_3	Exc_L4-5_TOX_-	3.45233e-63	-0.568807	0.874225
ITGA11	ENSG00000137809.16_4	Exc_L4-5_TOX_-	6.73999e-63	-0.542045	0.873349
IGSF9B	ENSG00000080854.14_4	Exc_L4-5_TOX_-	6.74432e-63	-0.492003	0.873338
PTPRK	ENSG00000152894.14_5	Exc_L4-5_TOX_-	7.17779e-63	-0.82485	0.873249
HS3ST3B1	ENSG00000125430.8_3	Exc_L4-5_TOX_-	8.37478e-63	-0.778756	0.873041
ABCG8	ENSG00000143921.7_3	Exc_L4-5_TOX_-	1.35672e-62	-0.703865	0.872393
RP11-307P5.1	ENSG00000227681.5_5	Exc_L4-5_TOX_-	1.79574e-62	-0.360191	0.872024
UNC5B	ENSG00000107731.12_3	Exc_L4-5_TOX_-	2.0758e-62	-0.701917	0.871828
KCNH5	ENSG00000140015.19_2	Exc_L4-5_TOX_-	3.51325e-62	-0.671143	0.871133
CNIH3	ENSG00000143786.7_3	Exc_L4-5_TOX_-	5.90611e-62	-0.70571	0.870407
ADORA1	ENSG00000163485.16_2	Exc_L4-5_TOX_-	7.62727e-62	-0.741099	0.870059
SLC38A11	ENSG00000169507.9_3	Exc_L4-5_TOX_-	8.15345e-62	-0.789394	0.869964
RFX8	ENSG00000196460.13_3	Exc_L4-5_TOX_-	9.05561e-62	-0.714347	0.869809
XKR6	ENSG00000171044.10_3	Exc_L4-5_TOX_-	9.05561e-62	-0.332832	0.869802
CEMIP	ENSG00000103888.16_2	Exc_L4-5_TOX_-	1.05412e-61	-0.856375	0.869579
CCDC3	ENSG00000151468.10_4	Exc_L4-5_TOX_-	1.94821e-61	-0.659326	0.868768
TLE3	ENSG00000140332.15_3	Exc_L4-5_TOX_-	5.31385e-61	-1.1955	0.867441
RP11-384F7.2	ENSG00000239268.2_5	Exc_L4-5_TOX_-	8.1893e-61	-0.662385	0.866871
KCNH1	ENSG00000143473.12_4	Exc_L4-5_TOX_-	3.48191e-60	-0.508581	0.864933
SGPL1	ENSG00000166224.16_3	Exc_L4-5_TOX_-	4.22418e-60	-0.574715	0.864664
PREP	ENSG00000085377.13_3	Exc_L4-5_TOX_-	4.96553e-60	-0.566718	0.864436
CPNE9	ENSG00000144550.12_2	Exc_L4-5_TOX_-	5.20279e-60	-0.577682	0.864367
RP5-1052I5.1	ENSG00000267272.5_4	Exc_L4-5_TOX_-	5.54462e-60	-0.942412	0.864276
AC114765.1	ENSG00000239498.1_5	Exc_L4-5_TOX_-	7.69552e-60	-0.519302	0.863823
RUNX2	ENSG00000124813.21_3	Exc_L4-5_TOX_-	8.45663e-60	-0.341887	0.863691
UNC5D	ENSG00000156687.10_4	Exc_L4-5_TOX_-	9.47936e-60	-0.746673	0.863534
IL12RB2	ENSG00000081985.10_3	Exc_L4-5_TOX_-	3.6052e-59	-0.622965	0.861753
ODZ4	ENSG00000149256.15_4	Exc_L4-5_TOX_-	4.38771e-59	-0.70227	0.861486
LINC01202	ENSG00000280776.1_4	Exc_L4-5_TOX_-	4.83829e-59	-0.627654	0.861335
MVB12B	ENSG00000196814.14_2	Exc_L4-5_TOX_-	2.28164e-58	-0.581495	0.859236
FAM189A1	ENSG00000104059.4_3	Exc_L4-5_TOX_-	2.73495e-58	-0.334529	0.858981
CNTNAP4	ENSG00000152910.18_3	Exc_L4-5_TOX_-	2.80335e-58	-0.548475	0.858941
RASGEF1B	ENSG00000138670.17_4	Exc_L4-5_TOX_-	4.76497e-58	-0.462063	0.8582
AC114765.2	ENSG00000235337.1_5	Exc_L4-5_TOX_-	5.1519e-58	-0.63279	0.858089
ARHGEF6	ENSG00000129675.15_2	Exc_L4-5_TOX_-	1.03762e-57	-0.841957	0.857148
KIF16B	ENSG00000089177.18_3	Exc_L4-5_TOX_-	3.00918e-57	-0.606878	0.855709
MTA3	ENSG00000057935.13_3	Exc_L4-5_TOX_-	4.03015e-57	-0.451814	0.855303
CTD-2135J3.4	ENSG00000258724.1_5	Exc_L4-5_TOX_-	4.84153e-57	-0.418039	0.85505
ADGRL2	ENSG00000117114.19_4	Exc_L4-5_TOX_-	1.16616e-56	-0.598043	0.853839
CTD-2135J3.2	ENSG00000254093.8_4	Exc_L4-5_TOX_-	1.29096e-56	-0.507033	0.853689
TG	ENSG00000042832.11_2	Exc_L4-5_TOX_-	1.29719e-56	-0.577313	0.853676
SLC22A18	ENSG00000110628.13_3	Exc_L4-5_TOX_-	1.34346e-56	-0.595256	0.853622
TNNT2	ENSG00000118194.18_4	Exc_L4-5_TOX_-	7.71763e-56	-1.04776	0.851229
TRIM22	ENSG00000132274.15_3	Exc_L4-5_TOX_-	1.44457e-55	-0.423249	0.850364
ADGRA2	ENSG00000020181.17_2	Exc_L4-5_TOX_-	5.78968e-55	-0.444123	0.848449
OPRM1	ENSG00000112038.17_4	Exc_L4-5_TOX_-	7.44192e-55	-0.464299	0.848099
TCF7L2	ENSG00000148737.16_4	Exc_L4-5_TOX_-	1.76453e-54	-0.447362	0.846851
CRIM1	ENSG00000150938.9_2	Exc_L4-5_TOX_-	1.89911e-54	-0.753363	0.846738
EFHC1	ENSG00000096093.15_3	Exc_L4-5_TOX_-	6.05345e-54	-0.365285	0.845121
RHOJ	ENSG00000126785.12_2	Exc_L4-5_TOX_-	4.09325e-53	-0.607169	0.842445
MAN2A1	ENSG00000112893.9_2	Exc_L4-5_TOX_-	7.34193e-53	-0.57506	0.841613
BEND5	ENSG00000162373.12_3	Exc_L4-5_TOX_-	7.92995e-53	-0.739082	0.841499
LAD1	ENSG00000159166.13_4	Exc_L4-5_TOX_-	9.83609e-53	-0.791515	0.841181
DFNB31	ENSG00000095397.13_4	Exc_L4-6_LRRK1_ADAMTSL1	1.06413e-133	-1.3339	0.983136
CADPS2	ENSG00000081803.15_5	Exc_L4-6_LRRK1_ADAMTSL1	5.98767e-117	-0.922151	0.950962
BARX2	ENSG00000043039.6_2	Exc_L4-6_LRRK1_ADAMTSL1	1.05892e-116	-0.79954	0.950418
ADAMTSL1	ENSG00000178031.16_3	Exc_L4-6_LRRK1_ADAMTSL1	6.23842e-114	-0.45373	0.944862
DNAH6	ENSG00000115423.18_3	Exc_L4-6_LRRK1_ADAMTSL1	7.01904e-114	-0.680051	0.944713
LNX2	ENSG00000139517.7_2	Exc_L4-6_LRRK1_ADAMTSL1	7.4449e-114	-0.836589	0.944615
TRABD2A	ENSG00000186854.10_4	Exc_L4-6_LRRK1_ADAMTSL1	2.39048e-113	-0.976136	0.943577
PHACTR2	ENSG00000112419.14_4	Exc_L4-6_LRRK1_ADAMTSL1	4.81692e-111	-0.525908	0.938943
MID1	ENSG00000101871.14_3	Exc_L4-6_LRRK1_ADAMTSL1	4.5444e-110	-0.756671	0.936995
LRRK1	ENSG00000154237.12_3	Exc_L4-6_LRRK1_ADAMTSL1	5.47612e-110	-0.954255	0.936801
PDE1C	ENSG00000154678.16_4	Exc_L4-6_LRRK1_ADAMTSL1	7.72017e-109	-0.640625	0.934502
SULF2	ENSG00000196562.14_3	Exc_L4-6_LRRK1_ADAMTSL1	1.28795e-108	-0.95551	0.933998
SORCS2	ENSG00000184985.16_2	Exc_L4-6_LRRK1_ADAMTSL1	2.22547e-108	-1.08422	0.933469
CRISPLD2	ENSG00000103196.11_3	Exc_L4-6_LRRK1_ADAMTSL1	2.79157e-108	-0.769179	0.933245
DAPK2	ENSG00000035664.11_4	Exc_L4-6_LRRK1_ADAMTSL1	2.28758e-106	-0.664173	0.929355
PTGIS	ENSG00000124212.5_2	Exc_L4-6_LRRK1_ADAMTSL1	5.22817e-106	-0.602142	0.928611
DEPTOR	ENSG00000155792.9_2	Exc_L4-6_LRRK1_ADAMTSL1	2.47487e-105	-0.875163	0.927207
SUCLA2	ENSG00000136143.15_4	Exc_L4-6_LRRK1_ADAMTSL1	2.58672e-105	-0.486193	0.927146
ARSJ	ENSG00000180801.13_3	Exc_L4-6_LRRK1_ADAMTSL1	5.39666e-105	-0.800079	0.92648
TPK1	ENSG00000196511.14_3	Exc_L4-6_LRRK1_ADAMTSL1	3.64607e-104	-0.586682	0.924762
SLCO3A1	ENSG00000176463.13_3	Exc_L4-6_LRRK1_ADAMTSL1	5.65864e-104	-0.558309	0.924339
RAB27B	ENSG00000041353.9_3	Exc_L4-6_LRRK1_ADAMTSL1	9.43366e-102	-0.869332	0.919679
CDH7	ENSG00000081138.13_3	Exc_L4-6_LRRK1_ADAMTSL1	3.95189e-100	-0.812843	0.916229
PDYN	ENSG00000101327.8_2	Exc_L4-6_LRRK1_ADAMTSL1	8.9667e-100	-1.08649	0.915479
HS3ST2	ENSG00000122254.6_2	Exc_L4-6_LRRK1_ADAMTSL1	2.42801e-99	-1.35263	0.914568
CLSTN2	ENSG00000158258.16_3	Exc_L4-6_LRRK1_ADAMTSL1	2.53916e-99	-1.05021	0.914513
FOXO3	ENSG00000118689.14_2	Exc_L4-6_LRRK1_ADAMTSL1	1.45023e-98	-0.518278	0.912913
DPY19L1	ENSG00000173852.14_4	Exc_L4-6_LRRK1_ADAMTSL1	1.70398e-98	-0.797215	0.912752
HS3ST4	ENSG00000182601.6_2	Exc_L4-6_LRRK1_ADAMTSL1	4.17645e-98	-0.598106	0.911913
ZBBX	ENSG00000169064.12_2	Exc_L4-6_LRRK1_ADAMTSL1	8.27258e-98	-0.567425	0.91128
CHN2	ENSG00000106069.22_4	Exc_L4-6_LRRK1_ADAMTSL1	9.57762e-98	-0.87354	0.911134
LIN7A	ENSG00000111052.7_3	Exc_L4-6_LRRK1_ADAMTSL1	2.7434e-97	-0.733126	0.910165
CNGB3	ENSG00000170289.12_3	Exc_L4-6_LRRK1_ADAMTSL1	4.36613e-97	-0.473164	0.909729
RP11-149P24.1	ENSG00000253248.5_4	Exc_L4-6_LRRK1_ADAMTSL1	1.27836e-96	-0.663331	0.908736
ST8SIA1	ENSG00000111728.10_3	Exc_L4-6_LRRK1_ADAMTSL1	8.7287e-96	-0.405882	0.906905
FUT8	ENSG00000033170.16_3	Exc_L4-6_LRRK1_ADAMTSL1	1.00654e-95	-0.38022	0.906762
PLCL2	ENSG00000154822.17_3	Exc_L4-6_LRRK1_ADAMTSL1	5.0119e-95	-0.47671	0.905264
SLC1A2	ENSG00000110436.12_4	Exc_L4-6_LRRK1_ADAMTSL1	5.37525e-95	-0.575647	0.905177
ELAVL4	ENSG00000162374.16_5	Exc_L4-6_LRRK1_ADAMTSL1	1.07845e-94	-0.506233	0.904513
NPSR1	ENSG00000187258.13_3	Exc_L4-6_LRRK1_ADAMTSL1	3.82553e-94	-0.386613	0.903322
ELOVL5	ENSG00000012660.13_3	Exc_L4-6_LRRK1_ADAMTSL1	4.19796e-94	-0.498024	0.903225
RP5-1189D6.2	ENSG00000285162.1_1	Exc_L4-6_LRRK1_ADAMTSL1	8.59966e-94	-0.821503	0.902551
FHAD1	ENSG00000142621.19_3	Exc_L4-6_LRRK1_ADAMTSL1	1.97944e-93	-0.45099	0.901757
NTNG2	ENSG00000196358.10_2	Exc_L4-6_LRRK1_ADAMTSL1	2.87966e-93	-0.960161	0.901378
EPHB1	ENSG00000154928.16_3	Exc_L4-6_LRRK1_ADAMTSL1	1.03871e-92	-0.646216	0.900164
EXTL3	ENSG00000012232.8_2	Exc_L4-6_LRRK1_ADAMTSL1	1.39626e-92	-0.492702	0.899878
TRIM66	ENSG00000166436.16_3	Exc_L4-6_LRRK1_ADAMTSL1	3.53432e-92	-0.518822	0.899002
TLL1	ENSG00000038295.7_2	Exc_L4-6_LRRK1_ADAMTSL1	4.13419e-92	-0.452238	0.898845
SHB	ENSG00000107338.9_3	Exc_L4-6_LRRK1_ADAMTSL1	6.21708e-92	-0.894098	0.898445
COL11A1	ENSG00000060718.21_4	Exc_L4-6_LRRK1_ADAMTSL1	1.09164e-91	-0.776236	0.897908
CNIH3	ENSG00000143786.7_3	Exc_L4-6_LRRK1_ADAMTSL1	3.15988e-91	-0.738874	0.896901
ZNF488	ENSG00000265763.3_2	Exc_L4-6_LRRK1_ADAMTSL1	1.20993e-90	-1.36767	0.89562
NEK6	ENSG00000119408.16_3	Exc_L4-6_LRRK1_ADAMTSL1	1.71527e-90	-0.870894	0.895264
RP11-444A22.1	ENSG00000271955.1_5	Exc_L4-6_LRRK1_ADAMTSL1	1.74665e-90	-0.364987	0.895238
SUSD1	ENSG00000106868.16_4	Exc_L4-6_LRRK1_ADAMTSL1	3.89776e-90	-0.536887	0.894462
AF064858.6	ENSG00000205622.9_5	Exc_L4-6_LRRK1_ADAMTSL1	7.54574e-90	-0.568231	0.893828
PLEKHG1	ENSG00000120278.16_4	Exc_L4-6_LRRK1_ADAMTSL1	4.32313e-89	-0.798211	0.892155
UST	ENSG00000111962.7_2	Exc_L4-6_LRRK1_ADAMTSL1	6.57582e-89	-0.690354	0.891748
ANKS1B	ENSG00000185046.18_3	Exc_L4-6_LRRK1_ADAMTSL1	9.30108e-88	-0.322618	0.889169
BMPER	ENSG00000164619.8_2	Exc_L4-6_LRRK1_ADAMTSL1	1.24821e-87	-0.757551	0.888879
KCNT2	ENSG00000162687.16_3	Exc_L4-6_LRRK1_ADAMTSL1	1.68144e-86	-0.452849	0.886346
NREP	ENSG00000134986.13_5	Exc_L4-6_LRRK1_ADAMTSL1	2.61473e-86	-0.569718	0.885912
ST6GALNAC3	ENSG00000184005.10_3	Exc_L4-6_LRRK1_ADAMTSL1	3.77498e-86	-0.568455	0.885549
SYTL2	ENSG00000137501.17_4	Exc_L4-6_LRRK1_ADAMTSL1	9.23819e-86	-0.706349	0.884652
PHLDB2	ENSG00000144824.20_4	Exc_L4-6_LRRK1_ADAMTSL1	9.26643e-86	-0.470758	0.884642
FGD6	ENSG00000180263.13_3	Exc_L4-6_LRRK1_ADAMTSL1	1.07322e-85	-0.574625	0.884492
HTR3B	ENSG00000149305.6_2	Exc_L4-6_LRRK1_ADAMTSL1	2.61304e-85	-0.964296	0.883621
RP11-17L5.4	ENSG00000259234.5_3	Exc_L4-6_LRRK1_ADAMTSL1	4.72904e-85	-0.57661	0.883037
CABLES1	ENSG00000134508.12_3	Exc_L4-6_LRRK1_ADAMTSL1	9.18832e-85	-0.612235	0.882375
STAMBPL1	ENSG00000138134.11_3	Exc_L4-6_LRRK1_ADAMTSL1	1.657e-84	-0.705212	0.881793
FBN1	ENSG00000166147.13_3	Exc_L4-6_LRRK1_ADAMTSL1	1.93461e-84	-0.386619	0.881635
RNLS	ENSG00000184719.11_2	Exc_L4-6_LRRK1_ADAMTSL1	6.16737e-84	-0.339438	0.880486
KCNC4	ENSG00000116396.14_4	Exc_L4-6_LRRK1_ADAMTSL1	1.06601e-83	-0.506377	0.879943
LYVE1	ENSG00000133800.8_3	Exc_L4-6_LRRK1_ADAMTSL1	1.11308e-83	-0.760414	0.879893
AGBL4	ENSG00000186094.16_4	Exc_L4-6_LRRK1_ADAMTSL1	1.13244e-83	-0.566205	0.87987
SYNDIG1	ENSG00000101463.5_2	Exc_L4-6_LRRK1_ADAMTSL1	5.38569e-83	-0.867718	0.878322
ANGPTL2	ENSG00000136859.9_2	Exc_L4-6_LRRK1_ADAMTSL1	2.30036e-82	-0.372783	0.876876
MDGA2	ENSG00000139915.19_5	Exc_L4-6_LRRK1_ADAMTSL1	4.55322e-82	-0.418401	0.876193
SPHKAP	ENSG00000153820.12_2	Exc_L4-6_LRRK1_ADAMTSL1	7.57136e-82	-0.642922	0.875675
CAPN14	ENSG00000214711.9_2	Exc_L4-6_LRRK1_ADAMTSL1	2.71846e-81	-0.659873	0.874385
DNAJC1	ENSG00000136770.10_3	Exc_L4-6_LRRK1_ADAMTSL1	3.43509e-81	-0.410421	0.874146
F13A1	ENSG00000124491.15_2	Exc_L4-6_LRRK1_ADAMTSL1	1.2369e-80	-0.379957	0.87286
PPP1R17	ENSG00000106341.10_2	Exc_L4-6_LRRK1_ADAMTSL1	2.99298e-80	-1.22842	0.871963
WBSCR17	ENSG00000185274.11_5	Exc_L4-6_LRRK1_ADAMTSL1	3.4734e-80	-0.564972	0.871808
OLR1	ENSG00000173391.8_3	Exc_L4-6_LRRK1_ADAMTSL1	1.19144e-79	-0.846697	0.870551
GFPT2	ENSG00000131459.12_3	Exc_L4-6_LRRK1_ADAMTSL1	2.26713e-79	-0.4854	0.869891
NYAP2	ENSG00000144460.12_3	Exc_L4-6_LRRK1_ADAMTSL1	2.54991e-79	-0.56684	0.869766
ANKRD33B	ENSG00000164236.11_2	Exc_L4-6_LRRK1_ADAMTSL1	2.58833e-79	-0.788847	0.869745
FARS2	ENSG00000145982.11_3	Exc_L4-6_LRRK1_ADAMTSL1	3.67962e-79	-0.535218	0.869378
IL1RAP	ENSG00000196083.9_4	Exc_L4-6_LRRK1_ADAMTSL1	3.91945e-78	-0.789934	0.866918
MBP	ENSG00000197971.14_5	Exc_L4-6_LRRK1_ADAMTSL1	1.3075e-77	-0.825055	0.865681
DLG5	ENSG00000151208.16_3	Exc_L4-6_LRRK1_ADAMTSL1	1.5468e-77	-0.385404	0.865504
TMEM241	ENSG00000134490.13_4	Exc_L4-6_LRRK1_ADAMTSL1	2.20515e-77	-0.558374	0.865136
RORB	ENSG00000198963.10_2	Exc_L4-6_LRRK1_ADAMTSL1	5.14042e-77	-1.3492	0.86426
CCDC68	ENSG00000166510.13_3	Exc_L4-6_LRRK1_ADAMTSL1	5.17682e-77	-0.838077	0.864248
ABCA4	ENSG00000198691.11_2	Exc_L4-6_LRRK1_ADAMTSL1	7.44081e-77	-0.631826	0.863871
ETV1	ENSG00000006468.13_3	Exc_L4-6_LRRK1_ADAMTSL1	1.4023e-76	-0.695491	0.863215
AP000476.1	ENSG00000237484.5_3	Exc_L4-6_LRRK1_ADAMTSL1	2.74973e-76	-0.382004	0.862513
PRUNE2	ENSG00000106772.17_3	Exc_L4-6_LRRK1_MLLT3	2.8642e-260	-0.985037	0.987273
AGBL4	ENSG00000186094.16_4	Exc_L4-6_LRRK1_MLLT3	3.2936e-259	-0.714654	0.986008
RYR2	ENSG00000198626.15_2	Exc_L4-6_LRRK1_MLLT3	2.1117e-256	-0.739605	0.983225
NRG1	ENSG00000157168.18_2	Exc_L4-6_LRRK1_MLLT3	8.97552e-254	-0.623435	0.980642
CTBP2	ENSG00000175029.16_3	Exc_L4-6_LRRK1_MLLT3	1.07433e-252	-0.910807	0.979535
CLSTN2	ENSG00000158258.16_3	Exc_L4-6_LRRK1_MLLT3	1.86753e-252	-1.21513	0.979234
NKAIN2	ENSG00000188580.14_3	Exc_L4-6_LRRK1_MLLT3	5.48553e-243	-0.702104	0.970152
ST6GALNAC3	ENSG00000184005.10_3	Exc_L4-6_LRRK1_MLLT3	8.88393e-242	-0.695381	0.968932
RAB27B	ENSG00000041353.9_3	Exc_L4-6_LRRK1_MLLT3	3.1888e-241	-0.980519	0.968347
DNAH6	ENSG00000115423.18_3	Exc_L4-6_LRRK1_MLLT3	4.2437e-239	-0.783183	0.966247
PDE1A	ENSG00000115252.18_3	Exc_L4-6_LRRK1_MLLT3	7.77745e-238	-0.714471	0.964981
SMYD2	ENSG00000143499.13_2	Exc_L4-6_LRRK1_MLLT3	6.88649e-236	-1.31045	0.963013
IPCEF1	ENSG00000074706.13_5	Exc_L4-6_LRRK1_MLLT3	9.52131e-236	-0.914817	0.962844
LRRK1	ENSG00000154237.12_3	Exc_L4-6_LRRK1_MLLT3	2.99202e-235	-0.989327	0.962329
RBM20	ENSG00000203867.7_2	Exc_L4-6_LRRK1_MLLT3	4.44167e-235	-0.713825	0.962133
LHFP	ENSG00000183722.7_4	Exc_L4-6_LRRK1_MLLT3	6.31538e-235	-0.862761	0.961958
RP11-149P24.1	ENSG00000253248.5_4	Exc_L4-6_LRRK1_MLLT3	1.81821e-234	-0.864564	0.961484
MIR99AHG	ENSG00000215386.12_4	Exc_L4-6_LRRK1_MLLT3	1.07232e-233	-0.522748	0.960705
TRABD2A	ENSG00000186854.10_4	Exc_L4-6_LRRK1_MLLT3	1.76909e-233	-1.07709	0.96047
KCNH7	ENSG00000184611.11_2	Exc_L4-6_LRRK1_MLLT3	9.57776e-233	-0.743443	0.959728
PCNX2	ENSG00000135749.18_5	Exc_L4-6_LRRK1_MLLT3	3.69193e-232	-0.367378	0.959132
PHACTR1	ENSG00000112137.17_3	Exc_L4-6_LRRK1_MLLT3	1.38754e-225	-0.606354	0.952556
LIPA	ENSG00000107798.17_3	Exc_L4-6_LRRK1_MLLT3	9.96452e-223	-0.49869	0.949676
MID1	ENSG00000101871.14_3	Exc_L4-6_LRRK1_MLLT3	1.42147e-222	-0.780248	0.949489
NLGN1	ENSG00000169760.17_3	Exc_L4-6_LRRK1_MLLT3	1.23202e-221	-0.554512	0.948519
ETV1	ENSG00000006468.13_3	Exc_L4-6_LRRK1_MLLT3	1.23202e-221	-0.929433	0.948514
PRKAG2	ENSG00000106617.13_4	Exc_L4-6_LRRK1_MLLT3	1.96897e-220	-0.715186	0.947285
DMD	ENSG00000198947.15_4	Exc_L4-6_LRRK1_MLLT3	4.81741e-220	-0.454903	0.946878
CAMK2D	ENSG00000145349.16_5	Exc_L4-6_LRRK1_MLLT3	5.24062e-220	-0.947444	0.946828
FAM135B	ENSG00000147724.11_3	Exc_L4-6_LRRK1_MLLT3	2.50894e-219	-0.671021	0.946126
RP11-444A22.1	ENSG00000271955.1_5	Exc_L4-6_LRRK1_MLLT3	4.0668e-218	-0.445486	0.944885
ELAVL4	ENSG00000162374.16_5	Exc_L4-6_LRRK1_MLLT3	6.26121e-217	-0.557466	0.943665
RP11-244M2.1	ENSG00000267374.1_5	Exc_L4-6_LRRK1_MLLT3	6.48806e-217	-0.421271	0.943637
CELF4	ENSG00000101489.19_3	Exc_L4-6_LRRK1_MLLT3	8.74706e-217	-0.328146	0.943493
ADTRP	ENSG00000111863.12_3	Exc_L4-6_LRRK1_MLLT3	1.01946e-216	-0.770994	0.943414
RP11-636O21.2	ENSG00000283503.1_3	Exc_L4-6_LRRK1_MLLT3	2.07429e-216	-0.771999	0.943088
FAM53B	ENSG00000189319.13_3	Exc_L4-6_LRRK1_MLLT3	3.92168e-214	-0.654625	0.940737
NOSTRIN	ENSG00000163072.15_3	Exc_L4-6_LRRK1_MLLT3	1.47187e-213	-0.838511	0.940137
RP11-17L5.4	ENSG00000259234.5_3	Exc_L4-6_LRRK1_MLLT3	2.3333e-213	-0.652548	0.939921
STK39	ENSG00000198648.10_3	Exc_L4-6_LRRK1_MLLT3	2.67755e-213	-0.683491	0.93985
CADPS2	ENSG00000081803.15_5	Exc_L4-6_LRRK1_MLLT3	4.79397e-213	-0.879344	0.93958
CNTN3	ENSG00000113805.8_2	Exc_L4-6_LRRK1_MLLT3	1.26089e-211	-0.994005	0.938098
MACROD2	ENSG00000172264.17_4	Exc_L4-6_LRRK1_MLLT3	1.08216e-210	-0.381408	0.937124
RP11-636O21.1	ENSG00000267413.1_3	Exc_L4-6_LRRK1_MLLT3	7.13254e-210	-0.63043	0.936267
CHN2	ENSG00000106069.22_4	Exc_L4-6_LRRK1_MLLT3	9.17855e-210	-0.903313	0.936145
PLCL2	ENSG00000154822.17_3	Exc_L4-6_LRRK1_MLLT3	1.44253e-209	-0.506583	0.935933
TLN2	ENSG00000171914.16_3	Exc_L4-6_LRRK1_MLLT3	1.99414e-208	-0.765908	0.934731
CRIM1	ENSG00000150938.9_2	Exc_L4-6_LRRK1_MLLT3	2.77384e-208	-0.916374	0.934574
ANKS1B	ENSG00000185046.18_3	Exc_L4-6_LRRK1_MLLT3	3.87081e-207	-0.338957	0.933373
RP5-1189D6.2	ENSG00000285162.1_1	Exc_L4-6_LRRK1_MLLT3	4.262e-206	-0.858612	0.932277
HECW1	ENSG00000002746.14_3	Exc_L4-6_LRRK1_MLLT3	1.03895e-205	-0.826302	0.931864
RP11-108E14.1	ENSG00000253300.1_4	Exc_L4-6_LRRK1_MLLT3	2.53173e-205	-0.955866	0.931444
ANKRD33B	ENSG00000164236.11_2	Exc_L4-6_LRRK1_MLLT3	3.01194e-204	-0.847271	0.930301
FAM19A1	ENSG00000183662.10_3	Exc_L4-6_LRRK1_MLLT3	4.26143e-204	-1.12372	0.930135
GRM3	ENSG00000198822.10_3	Exc_L4-6_LRRK1_MLLT3	1.18939e-203	-0.875443	0.929659
BEND5	ENSG00000162373.12_3	Exc_L4-6_LRRK1_MLLT3	2.11359e-203	-0.84194	0.929389
KIAA0319	ENSG00000137261.13_3	Exc_L4-6_LRRK1_MLLT3	3.59045e-202	-0.641529	0.928085
RALYL	ENSG00000184672.11_3	Exc_L4-6_LRRK1_MLLT3	3.72417e-202	-0.672997	0.928062
LDLRAD3	ENSG00000179241.12_3	Exc_L4-6_LRRK1_MLLT3	6.99429e-202	-0.655768	0.927759
PID1	ENSG00000153823.18_2	Exc_L4-6_LRRK1_MLLT3	7.54353e-202	-0.611979	0.927718
ZNF385B	ENSG00000144331.19_4	Exc_L4-6_LRRK1_MLLT3	1.1306e-201	-0.517109	0.927525
RP11-12J10.3	ENSG00000258539.1_5	Exc_L4-6_LRRK1_MLLT3	1.40551e-201	-0.531852	0.927419
TXLNB	ENSG00000164440.14_3	Exc_L4-6_LRRK1_MLLT3	1.52799e-201	-0.807315	0.927374
XYLT1	ENSG00000103489.11_3	Exc_L4-6_LRRK1_MLLT3	6.71216e-201	-1.1285	0.926688
KCNQ3	ENSG00000184156.16_3	Exc_L4-6_LRRK1_MLLT3	2.46649e-200	-0.309921	0.926082
CHST8	ENSG00000124302.12_2	Exc_L4-6_LRRK1_MLLT3	4.17947e-200	-0.89243	0.925833
USP6NL	ENSG00000148429.14_2	Exc_L4-6_LRRK1_MLLT3	1.62766e-199	-0.659735	0.925188
LARGE	ENSG00000133424.20_5	Exc_L4-6_LRRK1_MLLT3	6.70557e-199	-0.363558	0.924528
ODZ4	ENSG00000149256.15_4	Exc_L4-6_LRRK1_MLLT3	2.85402e-198	-0.798484	0.923852
GALNT9	ENSG00000182870.8	Exc_L4-6_LRRK1_MLLT3	3.17044e-198	-0.598396	0.923797
AC074093.1	ENSG00000226674.9_4	Exc_L4-6_LRRK1_MLLT3	4.48293e-198	-0.343141	0.923631
LNX2	ENSG00000139517.7_2	Exc_L4-6_LRRK1_MLLT3	9.7241e-198	-0.737439	0.923267
WBSCR17	ENSG00000185274.11_5	Exc_L4-6_LRRK1_MLLT3	2.75521e-197	-0.609199	0.922772
SEC24D	ENSG00000150961.14_2	Exc_L4-6_LRRK1_MLLT3	8.3313e-196	-0.907927	0.92117
NAV3	ENSG00000067798.15_4	Exc_L4-6_LRRK1_MLLT3	8.60458e-196	-0.613179	0.92115
VPS13A	ENSG00000197969.12_4	Exc_L4-6_LRRK1_MLLT3	1.3659e-195	-0.513085	0.92093
NRCAM	ENSG00000091129.19_4	Exc_L4-6_LRRK1_MLLT3	3.79842e-195	-0.432805	0.920442
PFKP	ENSG00000067057.16_3	Exc_L4-6_LRRK1_MLLT3	7.43592e-193	-0.456548	0.917961
MDGA2	ENSG00000139915.19_5	Exc_L4-6_LRRK1_MLLT3	9.67027e-193	-0.460879	0.917833
GRM8	ENSG00000179603.17_3	Exc_L4-6_LRRK1_MLLT3	1.25824e-192	-0.452982	0.917704
NCK2	ENSG00000071051.13_3	Exc_L4-6_LRRK1_MLLT3	2.61094e-192	-0.725908	0.917356
SSBP3	ENSG00000157216.15_3	Exc_L4-6_LRRK1_MLLT3	3.83433e-192	-0.650362	0.917171
HS3ST2	ENSG00000122254.6_2	Exc_L4-6_LRRK1_MLLT3	4.15321e-192	-1.34329	0.917128
ARHGAP22	ENSG00000128805.14_4	Exc_L4-6_LRRK1_MLLT3	4.16608e-190	-0.667807	0.91494
HIVEP1	ENSG00000095951.16_3	Exc_L4-6_LRRK1_MLLT3	2.19567e-189	-0.466552	0.914148
FARS2	ENSG00000145982.11_3	Exc_L4-6_LRRK1_MLLT3	2.31926e-189	-0.593525	0.914118
SYNDIG1	ENSG00000101463.5_2	Exc_L4-6_LRRK1_MLLT3	3.00004e-189	-0.880492	0.913991
AKT3	ENSG00000117020.16_3	Exc_L4-6_LRRK1_MLLT3	4.4471e-189	-0.335052	0.9138
NOS1AP	ENSG00000198929.12_5	Exc_L4-6_LRRK1_MLLT3	4.54545e-189	-0.502876	0.913785
RP11-384F7.2	ENSG00000239268.2_5	Exc_L4-6_LRRK1_MLLT3	1.33444e-188	-0.704785	0.913265
ARL15	ENSG00000185305.10_3	Exc_L4-6_LRRK1_MLLT3	1.0256e-187	-0.60137	0.912291
ARSJ	ENSG00000180801.13_3	Exc_L4-6_LRRK1_MLLT3	3.91726e-187	-0.738534	0.911648
LY86	ENSG00000112799.8_2	Exc_L4-6_LRRK1_MLLT3	6.88387e-187	-0.825913	0.911371
NYAP2	ENSG00000144460.12_3	Exc_L4-6_LRRK1_MLLT3	5.04428e-186	-0.604327	0.910411
TNFRSF11A	ENSG00000141655.16_3	Exc_L4-6_LRRK1_MLLT3	2.1015e-185	-0.93012	0.909724
DFNB31	ENSG00000095397.13_4	Exc_L4-6_LRRK1_MLLT3	7.31504e-184	-0.932489	0.908011
GSN	ENSG00000148180.19_4	Exc_L4-6_LRRK1_RXRG	5.08084e-174	-0.941845	0.979461
RCSD1	ENSG00000198771.10_2	Exc_L4-6_LRRK1_RXRG	7.49261e-172	-1.36921	0.975681
NTNG2	ENSG00000196358.10_2	Exc_L4-6_LRRK1_RXRG	6.70384e-171	-1.1859	0.974242
ASAP2	ENSG00000151693.10_3	Exc_L4-6_LRRK1_RXRG	2.74719e-170	-0.806265	0.973291
LHFPL2	ENSG00000145685.13_3	Exc_L4-6_LRRK1_RXRG	6.42663e-170	-0.69968	0.97269
SORCS3	ENSG00000156395.12_2	Exc_L4-6_LRRK1_RXRG	9.92052e-169	-0.917641	0.970898
SORCS1	ENSG00000108018.15_3	Exc_L4-6_LRRK1_RXRG	2.27836e-168	-0.970995	0.970335
SLC39A11	ENSG00000133195.11_3	Exc_L4-6_LRRK1_RXRG	6.49048e-166	-0.912669	0.966811
IPCEF1	ENSG00000074706.13_5	Exc_L4-6_LRRK1_RXRG	1.38849e-162	-0.919349	0.961964
ARHGAP25	ENSG00000163219.11_2	Exc_L4-6_LRRK1_RXRG	2.66338e-162	-0.766898	0.961527
FSTL4	ENSG00000053108.16_3	Exc_L4-6_LRRK1_RXRG	6.57921e-162	-1.76249	0.960937
LNX2	ENSG00000139517.7_2	Exc_L4-6_LRRK1_RXRG	7.87018e-162	-0.871096	0.960794
LGR6	ENSG00000133067.17_4	Exc_L4-6_LRRK1_RXRG	1.38578e-161	-1.03658	0.960415
MKX	ENSG00000150051.13_3	Exc_L4-6_LRRK1_RXRG	6.81891e-160	-1.0011	0.957984
CPNE4	ENSG00000196353.11_4	Exc_L4-6_LRRK1_RXRG	7.09173e-160	-0.747725	0.957931
LRRK1	ENSG00000154237.12_3	Exc_L4-6_LRRK1_RXRG	1.98942e-159	-0.993887	0.957266
PDE1C	ENSG00000154678.16_4	Exc_L4-6_LRRK1_RXRG	2.10633e-159	-0.681459	0.957204
MAMDC2	ENSG00000165072.9_3	Exc_L4-6_LRRK1_RXRG	5.98131e-159	-0.783092	0.956508
HS3ST2	ENSG00000122254.6_2	Exc_L4-6_LRRK1_RXRG	4.53613e-158	-1.43211	0.955205
LY86	ENSG00000112799.8_2	Exc_L4-6_LRRK1_RXRG	2.09918e-157	-0.948592	0.95423
XKR6	ENSG00000171044.10_3	Exc_L4-6_LRRK1_RXRG	1.08515e-156	-0.439765	0.953106
RAPGEF4	ENSG00000091428.17_2	Exc_L4-6_LRRK1_RXRG	2.7923e-156	-0.528917	0.952497
PRICKLE1	ENSG00000139174.11_4	Exc_L4-6_LRRK1_RXRG	2.00292e-154	-0.634475	0.949782
HDAC4	ENSG00000068024.16_3	Exc_L4-6_LRRK1_RXRG	7.37878e-153	-0.479645	0.947443
FGD6	ENSG00000180263.13_3	Exc_L4-6_LRRK1_RXRG	2.96415e-152	-0.687711	0.946547
FOXP1	ENSG00000114861.19_4	Exc_L4-6_LRRK1_RXRG	3.43106e-152	-1.17657	0.94644
PHACTR1	ENSG00000112137.17_3	Exc_L4-6_LRRK1_RXRG	5.75812e-152	-0.612479	0.946097
PADI3	ENSG00000142619.4_2	Exc_L4-6_LRRK1_RXRG	1.54698e-151	-0.908443	0.945455
ARSJ	ENSG00000180801.13_3	Exc_L4-6_LRRK1_RXRG	4.09579e-150	-0.832128	0.943342
CADPS2	ENSG00000081803.15_5	Exc_L4-6_LRRK1_RXRG	3.6889e-149	-0.891153	0.941924
NEK6	ENSG00000119408.16_3	Exc_L4-6_LRRK1_RXRG	8.40151e-149	-0.945346	0.941383
SULF2	ENSG00000196562.14_3	Exc_L4-6_LRRK1_RXRG	1.38268e-148	-0.955775	0.941038
SYNDIG1	ENSG00000101463.5_2	Exc_L4-6_LRRK1_RXRG	1.90302e-148	-0.925769	0.940808
SORCS2	ENSG00000184985.16_2	Exc_L4-6_LRRK1_RXRG	5.30806e-148	-1.09055	0.940137
RXRG	ENSG00000143171.12_2	Exc_L4-6_LRRK1_RXRG	8.06279e-146	-1.22265	0.936862
ITPK1	ENSG00000100605.16_4	Exc_L4-6_LRRK1_RXRG	1.08853e-145	-0.747476	0.936656
ENPP6	ENSG00000164303.10_2	Exc_L4-6_LRRK1_RXRG	3.21429e-145	-0.50288	0.935943
DAB2IP	ENSG00000136848.16_3	Exc_L4-6_LRRK1_RXRG	3.60188e-144	-0.468173	0.93435
ABCC9	ENSG00000069431.11_3	Exc_L4-6_LRRK1_RXRG	3.7466e-144	-0.498375	0.934314
SLIT1	ENSG00000187122.16_3	Exc_L4-6_LRRK1_RXRG	1.95772e-143	-0.997507	0.933214
FMNL2	ENSG00000157827.19_3	Exc_L4-6_LRRK1_RXRG	1.79753e-142	-0.494976	0.931744
NSMCE2	ENSG00000156831.7_4	Exc_L4-6_LRRK1_RXRG	4.41066e-142	-0.703228	0.931126
LDLRAD3	ENSG00000179241.12_3	Exc_L4-6_LRRK1_RXRG	2.25852e-141	-0.661911	0.930016
SLC1A2	ENSG00000110436.12_4	Exc_L4-6_LRRK1_RXRG	1.03055e-140	-0.610171	0.929007
ODZ4	ENSG00000149256.15_4	Exc_L4-6_LRRK1_RXRG	5.49242e-140	-0.812662	0.927885
RP11-481J13.1	ENSG00000272180.1_5	Exc_L4-6_LRRK1_RXRG	6.19049e-140	-0.401519	0.927797
PSME4	ENSG00000068878.14_2	Exc_L4-6_LRRK1_RXRG	1.22406e-139	-0.362445	0.927337
COL11A1	ENSG00000060718.21_4	Exc_L4-6_LRRK1_RXRG	1.47714e-139	-0.822405	0.927204
KLHL32	ENSG00000186231.16_2	Exc_L4-6_LRRK1_RXRG	2.74534e-139	-0.809258	0.926769
CABLES1	ENSG00000134508.12_3	Exc_L4-6_LRRK1_RXRG	3.76528e-139	-0.666206	0.926552
SSBP3	ENSG00000157216.15_3	Exc_L4-6_LRRK1_RXRG	4.57147e-139	-0.663662	0.926415
RBFOX3	ENSG00000167281.18_3	Exc_L4-6_LRRK1_RXRG	6.80096e-139	-0.460582	0.926143
NCALD	ENSG00000104490.17_3	Exc_L4-6_LRRK1_RXRG	2.62421e-138	-0.51868	0.925238
IL12RB2	ENSG00000081985.10_3	Exc_L4-6_LRRK1_RXRG	3.35379e-138	-0.712705	0.925067
PPP1R17	ENSG00000106341.10_2	Exc_L4-6_LRRK1_RXRG	1.20474e-137	-1.38373	0.924208
CRIM1	ENSG00000150938.9_2	Exc_L4-6_LRRK1_RXRG	4.20299e-137	-0.908571	0.923366
ELAVL4	ENSG00000162374.16_5	Exc_L4-6_LRRK1_RXRG	5.39525e-137	-0.522679	0.923192
KIAA1456	ENSG00000250305.8_3	Exc_L4-6_LRRK1_RXRG	8.05928e-137	-0.729548	0.922916
ZBTB16	ENSG00000109906.13_3	Exc_L4-6_LRRK1_RXRG	8.20773e-137	-0.498893	0.922897
PHLDB2	ENSG00000144824.20_4	Exc_L4-6_LRRK1_RXRG	1.01646e-135	-0.521788	0.921188
TNC	ENSG00000041982.15_3	Exc_L4-6_LRRK1_RXRG	1.54845e-135	-0.884134	0.920899
ANXA13	ENSG00000104537.16_3	Exc_L4-6_LRRK1_RXRG	2.25877e-135	-0.812611	0.920638
ST8SIA1	ENSG00000111728.10_3	Exc_L4-6_LRRK1_RXRG	3.81237e-135	-0.419104	0.920279
HAS2	ENSG00000170961.6_2	Exc_L4-6_LRRK1_RXRG	2.29114e-133	-0.931372	0.917486
RP11-298H24.1	ENSG00000229775.6_4	Exc_L4-6_LRRK1_RXRG	3.45357e-133	-0.79726	0.917201
TRABD2A	ENSG00000186854.10_4	Exc_L4-6_LRRK1_RXRG	3.23219e-132	-0.871587	0.915662
TMTC4	ENSG00000125247.15_3	Exc_L4-6_LRRK1_RXRG	8.48287e-132	-0.912954	0.914992
CDH10	ENSG00000040731.10_3	Exc_L4-6_LRRK1_RXRG	1.19365e-131	-0.630855	0.914747
NAB1	ENSG00000138386.16_4	Exc_L4-6_LRRK1_RXRG	1.20766e-130	-0.638649	0.913141
RORB	ENSG00000198963.10_2	Exc_L4-6_LRRK1_RXRG	1.42592e-130	-1.4245	0.913021
TMEM241	ENSG00000134490.13_4	Exc_L4-6_LRRK1_RXRG	1.96338e-130	-0.611371	0.912796
AFF1	ENSG00000172493.20_3	Exc_L4-6_LRRK1_RXRG	3.07472e-129	-0.709221	0.910895
LIN7A	ENSG00000111052.7_3	Exc_L4-6_LRRK1_RXRG	9.06632e-129	-0.71794	0.910138
ETV1	ENSG00000006468.13_3	Exc_L4-6_LRRK1_RXRG	1.00308e-128	-0.82837	0.910063
AGBL4	ENSG00000186094.16_4	Exc_L4-6_LRRK1_RXRG	2.34367e-128	-0.593374	0.909471
EFHD2	ENSG00000142634.12_2	Exc_L4-6_LRRK1_RXRG	2.62324e-128	-0.592431	0.909388
RP11-389K14.3	ENSG00000231107.1_3	Exc_L4-6_LRRK1_RXRG	8.80312e-128	-0.657403	0.908539
SEC24D	ENSG00000150961.14_2	Exc_L4-6_LRRK1_RXRG	9.20485e-128	-0.89426	0.908503
STAMBPL1	ENSG00000138134.11_3	Exc_L4-6_LRRK1_RXRG	5.08985e-127	-0.734477	0.907306
ACTA2	ENSG00000107796.13_3	Exc_L4-6_LRRK1_RXRG	9.33474e-127	-0.871004	0.906879
SUCLA2	ENSG00000136143.15_4	Exc_L4-6_LRRK1_RXRG	1.05613e-126	-0.44875	0.906788
RNF182	ENSG00000180537.12_3	Exc_L4-6_LRRK1_RXRG	1.22685e-126	-0.547657	0.906673
TMTC2	ENSG00000179104.8_2	Exc_L4-6_LRRK1_RXRG	1.32239e-126	-0.623497	0.906616
CLSTN2	ENSG00000158258.16_3	Exc_L4-6_LRRK1_RXRG	3.23002e-126	-1.01941	0.905973
SLC24A2	ENSG00000155886.11_3	Exc_L4-6_LRRK1_RXRG	4.68393e-126	-0.725447	0.905709
ALG9	ENSG00000086848.14_4	Exc_L4-6_LRRK1_RXRG	4.73413e-126	-0.33795	0.905697
PTK7	ENSG00000112655.15_4	Exc_L4-6_LRRK1_RXRG	5.37479e-126	-0.738698	0.905603
PEX5L	ENSG00000114757.18_5	Exc_L4-6_LRRK1_RXRG	9.42659e-126	-0.604352	0.905201
TCF7L2	ENSG00000148737.16_4	Exc_L4-6_LRRK1_RXRG	1.32941e-125	-0.55503	0.904952
KCNQ5	ENSG00000185760.15_5	Exc_L4-6_LRRK1_RXRG	1.47291e-125	-0.542272	0.904875
SMURF1	ENSG00000198742.9_2	Exc_L4-6_LRRK1_RXRG	1.71079e-125	-0.306361	0.904766
GALNT9	ENSG00000182870.8	Exc_L4-6_LRRK1_RXRG	1.262e-124	-0.581455	0.903357
ALPL	ENSG00000162551.13_4	Exc_L4-6_LRRK1_RXRG	1.6811e-124	-0.998357	0.903142
ZNF385B	ENSG00000144331.19_4	Exc_L4-6_LRRK1_RXRG	2.24407e-124	-0.497021	0.902935
CCSER1	ENSG00000184305.14_3	Exc_L4-6_LRRK1_RXRG	2.68884e-124	-0.320538	0.902803
MGLL	ENSG00000074416.13_5	Exc_L4-6_LRRK1_RXRG	1.06348e-123	-0.330814	0.901827
PLCXD2	ENSG00000240891.7_4	Exc_L4-6_LRRK1_RXRG	4.44112e-123	-0.514044	0.900816
CALD1	ENSG00000122786.19_4	Exc_L4-6_LRRK1_RXRG	1.33052e-122	-0.545196	0.900027
CEMIP	ENSG00000103888.16_2	Exc_L4-6_LRRK1_RXRG	4.12108e-122	-0.90613	0.899201
ITGA11	ENSG00000137809.16_4	Exc_L4_PLCH1_ARHGAP15	3.30979e-164	-1.01056	0.98539
MYLK	ENSG00000065534.18_3	Exc_L4_PLCH1_ARHGAP15	1.71606e-162	-0.988967	0.982337
PLCH1	ENSG00000114805.17_4	Exc_L4_PLCH1_ARHGAP15	1.71606e-162	-0.913156	0.982297
TCERG1L	ENSG00000176769.9_2	Exc_L4_PLCH1_ARHGAP15	7.48751e-152	-1.24248	0.965889
RP11-1077A2.1	ENSG00000248550.3_4	Exc_L4_PLCH1_ARHGAP15	8.9268e-145	-0.470835	0.954421
LCORL	ENSG00000178177.15_5	Exc_L4_PLCH1_ARHGAP15	2.67762e-140	-0.585596	0.947146
CDK18	ENSG00000117266.15_5	Exc_L4_PLCH1_ARHGAP15	4.47773e-140	-0.99911	0.946774
OVOL2	ENSG00000125850.10_3	Exc_L4_PLCH1_ARHGAP15	4.50346e-134	-0.663252	0.936883
CPNE4	ENSG00000196353.11_4	Exc_L4_PLCH1_ARHGAP15	1.43174e-132	-0.692747	0.934392
FOXO1	ENSG00000150907.7_3	Exc_L4_PLCH1_ARHGAP15	3.39511e-131	-0.663245	0.932088
RASGEF1C	ENSG00000146090.15_2	Exc_L4_PLCH1_ARHGAP15	7.18919e-128	-0.592687	0.926444
PTGFRN	ENSG00000134247.9_2	Exc_L4_PLCH1_ARHGAP15	2.37121e-127	-1.23109	0.925547
PDZRN4	ENSG00000165966.14_2	Exc_L4_PLCH1_ARHGAP15	1.03902e-126	-0.851151	0.924421
ST6GAL2	ENSG00000144057.15_3	Exc_L4_PLCH1_ARHGAP15	7.60298e-126	-0.969999	0.922916
KLHDC8A	ENSG00000162873.14_3	Exc_L4_PLCH1_ARHGAP15	4.46275e-125	-0.892941	0.921605
FMNL3	ENSG00000161791.13_3	Exc_L4_PLCH1_ARHGAP15	2.64174e-124	-0.596114	0.920285
OTOGL	ENSG00000165899.11_3	Exc_L4_PLCH1_ARHGAP15	5.16381e-124	-0.596297	0.919788
FGFR1	ENSG00000077782.19_4	Exc_L4_PLCH1_ARHGAP15	1.6928e-123	-0.788888	0.918883
CTD-2119F7.2	ENSG00000224578.5_3	Exc_L4_PLCH1_ARHGAP15	6.40314e-123	-0.837345	0.917886
TGM2	ENSG00000198959.11_2	Exc_L4_PLCH1_ARHGAP15	1.08373e-122	-0.942331	0.917492
SYT6	ENSG00000134207.15_4	Exc_L4_PLCH1_ARHGAP15	1.95429e-120	-0.830991	0.913558
TPCN1	ENSG00000186815.12_3	Exc_L4_PLCH1_ARHGAP15	1.96336e-120	-0.552639	0.913549
LOXL2	ENSG00000134013.15_3	Exc_L4_PLCH1_ARHGAP15	1.19753e-118	-0.486815	0.910431
RNF144A	ENSG00000151692.14_2	Exc_L4_PLCH1_ARHGAP15	6.2867e-118	-0.685694	0.909156
SYT17	ENSG00000103528.16_3	Exc_L4_PLCH1_ARHGAP15	1.40555e-117	-0.645341	0.908541
VIPR2	ENSG00000106018.13_2	Exc_L4_PLCH1_ARHGAP15	1.26285e-116	-0.854744	0.90687
COL22A1	ENSG00000169436.16_3	Exc_L4_PLCH1_ARHGAP15	5.9119e-116	-0.598093	0.905692
UBE2E3	ENSG00000170035.15_3	Exc_L4_PLCH1_ARHGAP15	3.80066e-114	-0.663695	0.902481
MME	ENSG00000196549.10_2	Exc_L4_PLCH1_ARHGAP15	1.04867e-112	-0.453665	0.899875
CSPG4	ENSG00000173546.7_2	Exc_L4_PLCH1_ARHGAP15	2.55012e-112	-0.76472	0.899182
GS1-57L11.1	ENSG00000253853.1_4	Exc_L4_PLCH1_ARHGAP15	6.98786e-112	-0.586167	0.898371
ZNF423	ENSG00000102935.11_5	Exc_L4_PLCH1_ARHGAP15	3.14015e-111	-0.625144	0.897182
CEMIP	ENSG00000103888.16_2	Exc_L4_PLCH1_ARHGAP15	2.40073e-110	-0.906829	0.895576
USP43	ENSG00000154914.16_4	Exc_L4_PLCH1_ARHGAP15	7.64176e-110	-0.857763	0.894668
GUCY1A2	ENSG00000152402.10_4	Exc_L4_PLCH1_ARHGAP15	2.22436e-108	-0.636385	0.891991
TIE1	ENSG00000066056.13_2	Exc_L4_PLCH1_ARHGAP15	2.69945e-108	-0.866694	0.891836
GUCA1C	ENSG00000138472.10_2	Exc_L4_PLCH1_ARHGAP15	6.66436e-108	-0.697004	0.891123
CCDC168	ENSG00000175820.3_2	Exc_L4_PLCH1_ARHGAP15	3.66315e-107	-0.699897	0.889745
RP5-856G1.2	ENSG00000176515.1_4	Exc_L4_PLCH1_ARHGAP15	3.09579e-106	-1.0234	0.88803
CD101	ENSG00000134256.12_2	Exc_L4_PLCH1_ARHGAP15	5.38834e-106	-1.09682	0.887571
LRMP	ENSG00000118308.15_5	Exc_L4_PLCH1_ARHGAP15	5.90662e-106	-0.697456	0.887495
GREM2	ENSG00000180875.4_3	Exc_L4_PLCH1_ARHGAP15	1.14053e-105	-0.81197	0.886966
SLA	ENSG00000155926.13_3	Exc_L4_PLCH1_ARHGAP15	7.77142e-105	-1.05367	0.885412
PIK3AP1	ENSG00000155629.14_3	Exc_L4_PLCH1_ARHGAP15	1.08147e-104	-0.543605	0.885142
GRAMD3	ENSG00000155324.9_5	Exc_L4_PLCH1_ARHGAP15	1.36574e-104	-0.442021	0.88495
KIAA1644	ENSG00000138944.7_2	Exc_L4_PLCH1_ARHGAP15	1.34166e-103	-0.792054	0.883102
CCDC3	ENSG00000151468.10_4	Exc_L4_PLCH1_ARHGAP15	1.37939e-103	-0.680066	0.883077
WNT3	ENSG00000108379.9_2	Exc_L4_PLCH1_ARHGAP15	1.39942e-103	-0.69303	0.883062
TRIM54	ENSG00000138100.13_2	Exc_L4_PLCH1_ARHGAP15	1.47671e-103	-0.879075	0.883016
PARM1	ENSG00000169116.11_3	Exc_L4_PLCH1_ARHGAP15	2.2026e-103	-0.561661	0.882686
KIAA1324	ENSG00000116299.16_2	Exc_L4_PLCH1_ARHGAP15	1.1779e-102	-0.33955	0.881328
PDPN	ENSG00000162493.16_4	Exc_L4_PLCH1_ARHGAP15	1.42961e-102	-0.924806	0.881166
KIAA1614	ENSG00000135835.11_3	Exc_L4_PLCH1_ARHGAP15	2.98868e-102	-0.685145	0.880568
DPF3	ENSG00000205683.11_2	Exc_L4_PLCH1_ARHGAP15	3.31284e-102	-0.449411	0.880481
RP11-540N6.1	ENSG00000236303.2_4	Exc_L4_PLCH1_ARHGAP15	3.14688e-101	-0.722184	0.878632
ARHGAP15	ENSG00000075884.13_3	Exc_L4_PLCH1_ARHGAP15	1.77927e-100	-0.427492	0.877197
RORB	ENSG00000198963.10_2	Exc_L4_PLCH1_ARHGAP15	3.94157e-99	-1.33531	0.874631
RP11-403A21.1	ENSG00000265752.2_4	Exc_L4_PLCH1_ARHGAP15	3.69261e-98	-0.793457	0.87278
SMOC2	ENSG00000112562.18_3	Exc_L4_PLCH1_ARHGAP15	2.29977e-97	-0.383844	0.87125
PTPRT	ENSG00000196090.12_3	Exc_L4_PLCH1_ARHGAP15	5.00827e-96	-0.764061	0.868665
TSPAN33	ENSG00000158457.5_2	Exc_L4_PLCH1_ARHGAP15	6.94855e-96	-0.763425	0.868387
SPSB1	ENSG00000171621.13_2	Exc_L4_PLCH1_ARHGAP15	4.24073e-95	-0.504555	0.866854
CTD-2143L24.1	ENSG00000249781.6_4	Exc_L4_PLCH1_ARHGAP15	6.06956e-95	-0.306162	0.866546
ENTPD1	ENSG00000138185.19_5	Exc_L4_PLCH1_ARHGAP15	9.44553e-95	-0.31707	0.866168
CTC-360P9.4	ENSG00000267489.3_4	Exc_L4_PLCH1_ARHGAP15	2.89344e-94	-0.413137	0.865212
NREP	ENSG00000134986.13_5	Exc_L4_PLCH1_ARHGAP15	5.82931e-94	-0.53661	0.864608
RP11-298E9.6	ENSG00000226762.1_4	Exc_L4_PLCH1_ARHGAP15	1.19127e-93	-1.07478	0.863998
TACC1	ENSG00000147526.19_4	Exc_L4_PLCH1_ARHGAP15	1.26164e-93	-0.387292	0.863947
BCAR3	ENSG00000137936.16_4	Exc_L4_PLCH1_ARHGAP15	1.2782e-93	-0.579776	0.863934
TRHDE	ENSG00000072657.8_3	Exc_L4_PLCH1_ARHGAP15	1.95469e-93	-0.558215	0.863568
WSCD2	ENSG00000075035.9_3	Exc_L4_PLCH1_ARHGAP15	1.09007e-92	-0.504807	0.862098
RP3-514A23.2	ENSG00000258871.1_4	Exc_L4_PLCH1_ARHGAP15	1.42516e-92	-0.623574	0.861868
MYO3A	ENSG00000095777.15_3	Exc_L4_PLCH1_ARHGAP15	2.25583e-92	-0.310511	0.861473
RP11-541G9.1	ENSG00000258131.1_5	Exc_L4_PLCH1_ARHGAP15	2.6675e-92	-0.353467	0.861326
TNC	ENSG00000041982.15_3	Exc_L4_PLCH1_ARHGAP15	1.55489e-91	-0.679926	0.859812
RP11-739G5.1	ENSG00000258631.2_4	Exc_L4_PLCH1_ARHGAP15	3.36369e-91	-0.403525	0.859146
GFRA1	ENSG00000151892.14_3	Exc_L4_PLCH1_ARHGAP15	4.33694e-91	-0.421051	0.858919
ECHDC3	ENSG00000134463.14_3	Exc_L4_PLCH1_ARHGAP15	5.42615e-91	-0.77011	0.858723
NOVA1	ENSG00000139910.19_3	Exc_L4_PLCH1_ARHGAP15	2.05581e-90	-0.443029	0.85756
C21orf91	ENSG00000154642.10_4	Exc_L4_PLCH1_ARHGAP15	3.67834e-90	-0.754552	0.857057
MELTF	ENSG00000163975.11_3	Exc_L4_PLCH1_ARHGAP15	3.97691e-90	-0.777258	0.856986
RP11-266O8.1	ENSG00000257060.6_4	Exc_L4_PLCH1_ARHGAP15	8.82568e-90	-0.389298	0.856288
PPFIA2	ENSG00000139220.16_4	Exc_L4_PLCH1_ARHGAP15	1.1525e-89	-0.484489	0.856054
CLMP	ENSG00000166250.11_3	Exc_L4_PLCH1_ARHGAP15	4.6116e-89	-0.565644	0.854851
PRSS3	ENSG00000010438.16_4	Exc_L4_PLCH1_ARHGAP15	3.07204e-88	-0.533549	0.853181
LIFR	ENSG00000113594.9_2	Exc_L4_PLCH1_ARHGAP15	4.6678e-88	-0.450711	0.852811
EBF2	ENSG00000221818.8_2	Exc_L4_PLCH1_ARHGAP15	6.39776e-88	-0.351241	0.85253
NDRG4	ENSG00000103034.14_4	Exc_L4_PLCH1_ARHGAP15	1.53476e-87	-0.416232	0.85176
BMP8A	ENSG00000183682.7_3	Exc_L4_PLCH1_ARHGAP15	1.82205e-87	-0.682921	0.851604
RXFP1	ENSG00000171509.15_3	Exc_L4_PLCH1_ARHGAP15	1.96237e-87	-0.326241	0.851537
NCAM2	ENSG00000154654.14_3	Exc_L4_PLCH1_ARHGAP15	2.94851e-87	-0.509346	0.851179
TLE3	ENSG00000140332.15_3	Exc_L4_PLCH1_ARHGAP15	7.41609e-87	-1.17623	0.850363
RP11-437L7.1	ENSG00000260850.2_4	Exc_L4_PLCH1_ARHGAP15	3.43771e-86	-0.445098	0.849009
MYLK	ENSG00000065534.18_3	Exc_L4_PLCH1_CUX2	5.75674e-105	-0.99249	0.979766
RP11-449D8.5	ENSG00000266573.5_4	Exc_L4_PLCH1_CUX2	3.40315e-94	-0.954018	0.953961
PLCH1	ENSG00000114805.17_4	Exc_L4_PLCH1_CUX2	1.77521e-91	-0.789804	0.947207
TRHDE	ENSG00000072657.8_3	Exc_L4_PLCH1_CUX2	4.40787e-88	-0.700231	0.938573
LCORL	ENSG00000178177.15_5	Exc_L4_PLCH1_CUX2	1.50285e-86	-0.573203	0.934508
BCAR3	ENSG00000137936.16_4	Exc_L4_PLCH1_CUX2	3.679e-82	-0.738351	0.923207
VIPR2	ENSG00000106018.13_2	Exc_L4_PLCH1_CUX2	4.26888e-82	-0.929032	0.92286
BRINP3	ENSG00000162670.10_3	Exc_L4_PLCH1_CUX2	2.25856e-80	-0.793028	0.918244
LINC01202	ENSG00000280776.1_4	Exc_L4_PLCH1_CUX2	1.1692e-78	-0.733401	0.913701
RGS7	ENSG00000182901.16_4	Exc_L4_PLCH1_CUX2	4.44506e-78	-0.441995	0.912137
EFNA5	ENSG00000184349.12_3	Exc_L4_PLCH1_CUX2	5.04771e-78	-0.961721	0.911936
RP11-958F21.1	ENSG00000264345.1_3	Exc_L4_PLCH1_CUX2	1.56985e-77	-0.989258	0.910546
PTPRT	ENSG00000196090.12_3	Exc_L4_PLCH1_CUX2	6.49307e-77	-0.845562	0.908884
SND1	ENSG00000197157.10_3	Exc_L4_PLCH1_CUX2	8.02587e-77	-0.505664	0.908549
TCERG1L	ENSG00000176769.9_2	Exc_L4_PLCH1_CUX2	8.02587e-77	-1.01504	0.908519
TIE1	ENSG00000066056.13_2	Exc_L4_PLCH1_CUX2	3.40913e-76	-0.905945	0.90677
CMSS1	ENSG00000184220.11_3	Exc_L4_PLCH1_CUX2	5.30192e-76	-0.486834	0.906225
CDK15	ENSG00000138395.14_4	Exc_L4_PLCH1_CUX2	4.84445e-75	-0.629294	0.903503
SEMA6D	ENSG00000137872.16_4	Exc_L4_PLCH1_CUX2	5.95622e-75	-0.770553	0.903231
NREP	ENSG00000134986.13_5	Exc_L4_PLCH1_CUX2	7.44003e-75	-0.600574	0.902911
ZBTB7C	ENSG00000184828.9_3	Exc_L4_PLCH1_CUX2	4.27985e-73	-0.572484	0.897955
EPHB2	ENSG00000133216.16_4	Exc_L4_PLCH1_CUX2	4.4512e-73	-0.669108	0.897884
ITGA11	ENSG00000137809.16_4	Exc_L4_PLCH1_CUX2	5.81426e-73	-0.644644	0.897547
NEO1	ENSG00000067141.16_2	Exc_L4_PLCH1_CUX2	6.13784e-73	-0.526499	0.89746
COL5A2	ENSG00000204262.11_2	Exc_L4_PLCH1_CUX2	4.70663e-72	-0.785661	0.895023
CDH8	ENSG00000150394.13_3	Exc_L4_PLCH1_CUX2	1.89253e-70	-0.741668	0.890521
GUCY1A2	ENSG00000152402.10_4	Exc_L4_PLCH1_CUX2	5.44782e-70	-0.639693	0.88918
RNF144A	ENSG00000151692.14_2	Exc_L4_PLCH1_CUX2	2.89858e-69	-0.656828	0.887103
KCNH5	ENSG00000140015.19_2	Exc_L4_PLCH1_CUX2	6.32875e-69	-0.701844	0.886146
ANTXR2	ENSG00000163297.16_2	Exc_L4_PLCH1_CUX2	7.34265e-69	-0.510841	0.885931
RP11-542G1.1	ENSG00000251185.1_5	Exc_L4_PLCH1_CUX2	7.49874e-69	-0.516608	0.885888
FILIP1L	ENSG00000168386.18_4	Exc_L4_PLCH1_CUX2	1.27275e-68	-0.499476	0.885233
OVOL2	ENSG00000125850.10_3	Exc_L4_PLCH1_CUX2	1.66248e-68	-0.587503	0.884894
CACNA1A	ENSG00000141837.19_3	Exc_L4_PLCH1_CUX2	4.5681e-68	-0.306727	0.883655
GRM7	ENSG00000196277.15_3	Exc_L4_PLCH1_CUX2	1.65024e-67	-0.757408	0.88203
ANO3	ENSG00000134343.12_4	Exc_L4_PLCH1_CUX2	2.05867e-67	-0.653322	0.881745
USP43	ENSG00000154914.16_4	Exc_L4_PLCH1_CUX2	2.86809e-67	-0.846979	0.881295
RP11-767I20.1	ENSG00000257259.1_4	Exc_L4_PLCH1_CUX2	8.40036e-67	-0.398682	0.879953
LRIG3	ENSG00000139263.11_4	Exc_L4_PLCH1_CUX2	1.14874e-66	-0.905452	0.879555
FERMT2	ENSG00000073712.14_4	Exc_L4_PLCH1_CUX2	1.15018e-66	-0.594631	0.879539
RP11-362K2.2	ENSG00000258231.5_4	Exc_L4_PLCH1_CUX2	1.16814e-66	-0.387984	0.879506
GS1-57L11.1	ENSG00000253853.1_4	Exc_L4_PLCH1_CUX2	1.58768e-66	-0.544519	0.879115
IL1RAP	ENSG00000196083.9_4	Exc_L4_PLCH1_CUX2	2.29856e-66	-0.814662	0.878648
RP11-567N4.2	ENSG00000248646.1_4	Exc_L4_PLCH1_CUX2	2.53652e-66	-0.526999	0.878513
TRIM54	ENSG00000138100.13_2	Exc_L4_PLCH1_CUX2	7.59658e-66	-0.860698	0.87715
AL355093.2	ENSG00000196553.15_5	Exc_L4_PLCH1_CUX2	1.98457e-65	-0.440565	0.875911
SNTN	ENSG00000188817.7_3	Exc_L4_PLCH1_CUX2	2.68841e-65	-0.839487	0.875522
RP11-433J20.1	ENSG00000236990.1_4	Exc_L4_PLCH1_CUX2	1.2817e-64	-0.821248	0.873499
SLC44A5	ENSG00000137968.16_2	Exc_L4_PLCH1_CUX2	1.2817e-64	-0.34676	0.873496
PDPN	ENSG00000162493.16_4	Exc_L4_PLCH1_CUX2	1.33059e-64	-0.914567	0.873437
CPNE4	ENSG00000196353.11_4	Exc_L4_PLCH1_CUX2	2.25363e-64	-0.572727	0.872757
RHOBTB1	ENSG00000072422.16_2	Exc_L4_PLCH1_CUX2	4.08674e-64	-0.70583	0.872002
CD101	ENSG00000134256.12_2	Exc_L4_PLCH1_CUX2	4.24068e-64	-1.06157	0.871944
LRMP	ENSG00000118308.15_5	Exc_L4_PLCH1_CUX2	4.66027e-64	-0.668029	0.871791
FGF18	ENSG00000156427.7_2	Exc_L4_PLCH1_CUX2	1.15737e-63	-1.09703	0.870642
RP11-322E11.6	ENSG00000267140.1_5	Exc_L4_PLCH1_CUX2	1.4669e-63	-0.536281	0.870322
NOL4	ENSG00000101746.15_3	Exc_L4_PLCH1_CUX2	1.53226e-63	-0.44676	0.870256
ZNF423	ENSG00000102935.11_5	Exc_L4_PLCH1_CUX2	1.84904e-63	-0.559115	0.870009
PLCXD2	ENSG00000240891.7_4	Exc_L4_PLCH1_CUX2	5.42179e-63	-0.464066	0.868645
INO80C	ENSG00000153391.15_4	Exc_L4_PLCH1_CUX2	6.92104e-63	-0.5632	0.868326
PTGIS	ENSG00000124212.5_2	Exc_L4_PLCH1_CUX2	7.2327e-63	-0.497924	0.86826
ASB2	ENSG00000100628.11_2	Exc_L4_PLCH1_CUX2	7.68274e-63	-0.763366	0.868173
OTOGL	ENSG00000165899.11_3	Exc_L4_PLCH1_CUX2	9.15797e-63	-0.529215	0.867941
PTPRD	ENSG00000153707.16_3	Exc_L4_PLCH1_CUX2	2.87491e-62	-0.613949	0.866483
SNTG1	ENSG00000147481.15_4	Exc_L4_PLCH1_CUX2	3.83488e-62	-0.341318	0.866107
TGM2	ENSG00000198959.11_2	Exc_L4_PLCH1_CUX2	3.84901e-62	-0.765355	0.866092
UBE2E2	ENSG00000182247.9_3	Exc_L4_PLCH1_CUX2	6.16187e-62	-0.551572	0.865474
PPFIA2	ENSG00000139220.16_4	Exc_L4_PLCH1_CUX2	6.31305e-62	-0.490752	0.865433
TENM2	ENSG00000145934.16_3	Exc_L4_PLCH1_CUX2	1.1153e-61	-0.679552	0.864669
RP11-197K6.1	ENSG00000223812.6_4	Exc_L4_PLCH1_CUX2	5.10551e-61	-0.45843	0.862677
PTGFRN	ENSG00000134247.9_2	Exc_L4_PLCH1_CUX2	7.48943e-61	-1.10765	0.862158
TACC1	ENSG00000147526.19_4	Exc_L4_PLCH1_CUX2	1.46049e-60	-0.394785	0.861282
CCDC168	ENSG00000175820.3_2	Exc_L4_PLCH1_CUX2	3.10748e-60	-0.646616	0.860282
WSCD2	ENSG00000075035.9_3	Exc_L4_PLCH1_CUX2	6.43875e-60	-0.506772	0.859306
MAMLD1	ENSG00000013619.13_4	Exc_L4_PLCH1_CUX2	1.21536e-59	-0.706106	0.858466
RORB	ENSG00000198963.10_2	Exc_L4_PLCH1_CUX2	2.81178e-59	-1.34058	0.857352
TMEM196	ENSG00000173452.13_3	Exc_L4_PLCH1_CUX2	2.82184e-59	-0.781717	0.857338
GUCA1C	ENSG00000138472.10_2	Exc_L4_PLCH1_CUX2	5.65147e-59	-0.626834	0.856426
RP11-72M17.1	ENSG00000258561.1_4	Exc_L4_PLCH1_CUX2	9.72027e-59	-0.347589	0.855702
DCC	ENSG00000187323.11_2	Exc_L4_PLCH1_CUX2	1.96517e-58	-0.597659	0.854748
C21orf91	ENSG00000154642.10_4	Exc_L4_PLCH1_CUX2	3.0444e-58	-0.734486	0.854158
ACVR2A	ENSG00000121989.14_2	Exc_L4_PLCH1_CUX2	3.11859e-58	-0.555956	0.854111
HCN4	ENSG00000138622.3_2	Exc_L4_PLCH1_CUX2	3.94445e-58	-0.690878	0.853794
MGAT5	ENSG00000152127.8_2	Exc_L4_PLCH1_CUX2	7.22136e-58	-0.611446	0.852984
CCDC3	ENSG00000151468.10_4	Exc_L4_PLCH1_CUX2	7.81097e-58	-0.641323	0.852873
IQCA1	ENSG00000132321.16_3	Exc_L4_PLCH1_CUX2	8.49569e-58	-0.564923	0.852754
DOPEY2	ENSG00000142197.12_3	Exc_L4_PLCH1_CUX2	1.16184e-57	-0.32292	0.852334
NFKB1	ENSG00000109320.11_4	Exc_L4_PLCH1_CUX2	1.57959e-57	-0.33432	0.851921
NTNG1	ENSG00000162631.18_2	Exc_L4_PLCH1_CUX2	1.9285e-57	-0.647743	0.85165
PARM1	ENSG00000169116.11_3	Exc_L4_PLCH1_CUX2	2.15056e-57	-0.516346	0.851498
DNAH7	ENSG00000118997.13_3	Exc_L4_PLCH1_CUX2	3.35646e-57	-0.412766	0.850879
ST6GAL2	ENSG00000144057.15_3	Exc_L4_PLCH1_CUX2	3.95755e-57	-0.886145	0.850654
GFRA2	ENSG00000168546.10_2	Exc_L4_PLCH1_CUX2	4.34136e-57	-0.821159	0.850524
ADGRF5	ENSG00000069122.18_2	Exc_L4_PLCH1_CUX2	5.63047e-57	-0.471517	0.850164
EPHA8	ENSG00000070886.11_3	Exc_L4_PLCH1_CUX2	5.76586e-57	-0.68369	0.850125
PAG1	ENSG00000076641.4_2	Exc_L4_PLCH1_CUX2	9.56491e-57	-0.975141	0.849432
NKAIN1	ENSG00000084628.9_2	Exc_L4_PLCH1_CUX2	9.70441e-57	-1.05808	0.849405
CUX1	ENSG00000257923.10_4	Exc_L4_PLCH1_CUX2	1.49681e-56	-0.810922	0.848814
ZNF827	ENSG00000151612.15_3	Exc_L4_PLCH1_CUX2	1.9079e-56	-0.609864	0.848484
CYYR1	ENSG00000166265.11_2	Exc_L4_PLCH1_CUX2	7.02651e-56	-0.457331	0.846729
MGAT5	ENSG00000152127.8_2	Exc_L5-6_PDZRN4_CUX1	3.1617e-68	-1.14854	0.994488
DYSF	ENSG00000135636.13_3	Exc_L5-6_PDZRN4_CUX1	5.6998e-68	-1.07961	0.992539
MED27	ENSG00000160563.13_2	Exc_L5-6_PDZRN4_CUX1	2.59911e-66	-0.82526	0.986063
RP11-384F7.2	ENSG00000239268.2_5	Exc_L5-6_PDZRN4_CUX1	1.22581e-65	-0.895962	0.982872
ZNF804B	ENSG00000182348.6_3	Exc_L5-6_PDZRN4_CUX1	1.99927e-65	-0.743323	0.98166
NTNG2	ENSG00000196358.10_2	Exc_L5-6_PDZRN4_CUX1	2.59882e-65	-1.26767	0.980971
GBE1	ENSG00000114480.12_3	Exc_L5-6_PDZRN4_CUX1	5.0722e-65	-0.901514	0.97932
UNC5C	ENSG00000182168.14_2	Exc_L5-6_PDZRN4_CUX1	5.0722e-65	-0.920494	0.979302
SEMA6D	ENSG00000137872.16_4	Exc_L5-6_PDZRN4_CUX1	5.0722e-65	-1.03334	0.979294
SMYD1	ENSG00000115593.14_3	Exc_L5-6_PDZRN4_CUX1	5.22758e-65	-1.07214	0.979121
GPD2	ENSG00000115159.15_2	Exc_L5-6_PDZRN4_CUX1	6.77699e-65	-0.799266	0.978491
SPOCK1	ENSG00000152377.13_2	Exc_L5-6_PDZRN4_CUX1	8.74362e-65	-1.0003	0.977895
MAP2K1	ENSG00000169032.9_2	Exc_L5-6_PDZRN4_CUX1	1.27494e-64	-0.595846	0.977048
MAMDC2	ENSG00000165072.9_3	Exc_L5-6_PDZRN4_CUX1	1.67744e-64	-0.99732	0.976466
GALNT14	ENSG00000158089.14_2	Exc_L5-6_PDZRN4_CUX1	2.225e-64	-1.12473	0.975951
LSAMP	ENSG00000185565.11_3	Exc_L5-6_PDZRN4_CUX1	2.29435e-64	-0.632914	0.975836
MIPEP	ENSG00000027001.9_3	Exc_L5-6_PDZRN4_CUX1	5.64678e-64	-0.714423	0.974269
KLHL1	ENSG00000150361.11_3	Exc_L5-6_PDZRN4_CUX1	5.64678e-64	-0.52006	0.974229
ITGB8	ENSG00000105855.9_2	Exc_L5-6_PDZRN4_CUX1	1.48936e-63	-1.17831	0.972635
OLFML2B	ENSG00000162745.10_3	Exc_L5-6_PDZRN4_CUX1	3.83935e-63	-1.01317	0.971075
ATP8B1	ENSG00000081923.12_4	Exc_L5-6_PDZRN4_CUX1	4.97177e-63	-1.03504	0.970609
ATF6	ENSG00000118217.5_3	Exc_L5-6_PDZRN4_CUX1	6.35612e-63	-0.598028	0.970165
ODZ4	ENSG00000149256.15_4	Exc_L5-6_PDZRN4_CUX1	1.14074e-62	-0.912742	0.969181
ESRRG	ENSG00000196482.16_4	Exc_L5-6_PDZRN4_CUX1	2.75775e-62	-0.704523	0.967719
DACH1	ENSG00000276644.4_2	Exc_L5-6_PDZRN4_CUX1	3.68967e-62	-0.688374	0.967204
LTBP1	ENSG00000049323.15_3	Exc_L5-6_PDZRN4_CUX1	8.91819e-62	-0.645328	0.965694
THEMIS	ENSG00000172673.10_4	Exc_L5-6_PDZRN4_CUX1	2.80972e-61	-0.619817	0.963799
RIT2	ENSG00000152214.12_2	Exc_L5-6_PDZRN4_CUX1	2.99461e-61	-0.919156	0.963618
SULF1	ENSG00000137573.13_3	Exc_L5-6_PDZRN4_CUX1	3.01321e-61	-1.09683	0.96356
RBMS1	ENSG00000153250.19_3	Exc_L5-6_PDZRN4_CUX1	3.87729e-61	-0.928519	0.963073
EPB41	ENSG00000159023.20_4	Exc_L5-6_PDZRN4_CUX1	1.5557e-60	-0.79978	0.96078
TESC	ENSG00000088992.17_2	Exc_L5-6_PDZRN4_CUX1	6.55289e-60	-1.37625	0.95836
ERC2	ENSG00000187672.12_2	Exc_L5-6_PDZRN4_CUX1	1.06162e-59	-0.684796	0.957535
NUMB	ENSG00000133961.20_5	Exc_L5-6_PDZRN4_CUX1	1.07929e-59	-0.495879	0.957472
MPP7	ENSG00000150054.18_2	Exc_L5-6_PDZRN4_CUX1	2.10975e-59	-0.745768	0.956304
CUX1	ENSG00000257923.10_4	Exc_L5-6_PDZRN4_CUX1	2.20922e-59	-1.07727	0.956195
PCSK2	ENSG00000125851.9_2	Exc_L5-6_PDZRN4_CUX1	3.76388e-59	-0.682573	0.955287
GNG2	ENSG00000186469.8_2	Exc_L5-6_PDZRN4_CUX1	4.31712e-59	-0.712101	0.955029
ADAM22	ENSG00000008277.14_2	Exc_L5-6_PDZRN4_CUX1	5.92328e-59	-0.378215	0.954445
CADPS2	ENSG00000081803.15_5	Exc_L5-6_PDZRN4_CUX1	7.54011e-59	-0.943747	0.954017
TRPC5	ENSG00000072315.3_2	Exc_L5-6_PDZRN4_CUX1	1.07615e-58	-0.842312	0.95337
CPNE5	ENSG00000124772.11_2	Exc_L5-6_PDZRN4_CUX1	1.27603e-58	-0.926615	0.953059
PDZRN3	ENSG00000121440.14_2	Exc_L5-6_PDZRN4_CUX1	5.0499e-58	-0.866564	0.95075
CDH6	ENSG00000113361.12_3	Exc_L5-6_PDZRN4_CUX1	8.2197e-58	-1.02856	0.949911
MYO10	ENSG00000145555.14_4	Exc_L5-6_PDZRN4_CUX1	1.10854e-57	-0.823163	0.949385
AK5	ENSG00000154027.18_3	Exc_L5-6_PDZRN4_CUX1	1.38981e-57	-0.68943	0.948954
PTGER3	ENSG00000050628.20_3	Exc_L5-6_PDZRN4_CUX1	1.59816e-57	-0.634357	0.948694
FRAS1	ENSG00000138759.18_3	Exc_L5-6_PDZRN4_CUX1	1.62443e-57	-0.754048	0.948641
RP11-21F16.1	ENSG00000267586.6_3	Exc_L5-6_PDZRN4_CUX1	2.18944e-57	-0.437675	0.948091
CADPS	ENSG00000163618.17_5	Exc_L5-6_PDZRN4_CUX1	2.66493e-57	-0.456562	0.947738
TRPC4	ENSG00000133107.14_2	Exc_L5-6_PDZRN4_CUX1	3.34401e-57	-0.661284	0.947333
CSGALNACT1	ENSG00000147408.14_3	Exc_L5-6_PDZRN4_CUX1	4.10703e-57	-0.839303	0.946941
PTPRU	ENSG00000060656.19_3	Exc_L5-6_PDZRN4_CUX1	4.89819e-57	-1.18126	0.946582
TMEM132D	ENSG00000151952.15_3	Exc_L5-6_PDZRN4_CUX1	4.89819e-57	-0.792295	0.946576
TRPM4	ENSG00000130529.15_3	Exc_L5-6_PDZRN4_CUX1	5.32259e-57	-0.528331	0.946414
R3HCC1L	ENSG00000166024.13_3	Exc_L5-6_PDZRN4_CUX1	6.12416e-57	-0.484925	0.946156
DGKH	ENSG00000102780.16_3	Exc_L5-6_PDZRN4_CUX1	8.4414e-57	-0.609373	0.945595
LAMA4	ENSG00000112769.18_3	Exc_L5-6_PDZRN4_CUX1	1.43718e-56	-0.861367	0.944677
LNPEP	ENSG00000113441.15_4	Exc_L5-6_PDZRN4_CUX1	1.89595e-56	-0.529962	0.944188
TEX2	ENSG00000136478.7_4	Exc_L5-6_PDZRN4_CUX1	2.14998e-56	-0.861888	0.943955
KCNIP4	ENSG00000185774.15_4	Exc_L5-6_PDZRN4_CUX1	2.38196e-56	-0.767129	0.943742
PLXDC2	ENSG00000120594.16_2	Exc_L5-6_PDZRN4_CUX1	2.79908e-56	-0.782936	0.943447
PPP1R12B	ENSG00000077157.21_4	Exc_L5-6_PDZRN4_CUX1	3.97555e-56	-0.636613	0.942834
CNTN4	ENSG00000144619.14_3	Exc_L5-6_PDZRN4_CUX1	5.46462e-56	-0.605048	0.942275
BDNF	ENSG00000176697.18_4	Exc_L5-6_PDZRN4_CUX1	5.57741e-56	-0.91416	0.94222
C14orf37	ENSG00000139971.15_5	Exc_L5-6_PDZRN4_CUX1	8.68317e-56	-0.491363	0.94145
CDC14B	ENSG00000081377.16_3	Exc_L5-6_PDZRN4_CUX1	1.53895e-55	-0.608998	0.940439
ME1	ENSG00000065833.8_2	Exc_L5-6_PDZRN4_CUX1	1.67771e-55	-0.534952	0.940273
SPEF2	ENSG00000152582.13_4	Exc_L5-6_PDZRN4_CUX1	1.85742e-55	-0.825301	0.940081
CDH12	ENSG00000154162.14_3	Exc_L5-6_PDZRN4_CUX1	2.12642e-55	-0.69254	0.939813
GFRA1	ENSG00000151892.14_3	Exc_L5-6_PDZRN4_CUX1	2.39664e-55	-0.916209	0.939591
PTBP3	ENSG00000119314.15_4	Exc_L5-6_PDZRN4_CUX1	9.29974e-55	-0.702664	0.93722
DGKI	ENSG00000157680.15_5	Exc_L5-6_PDZRN4_CUX1	1.10101e-54	-0.585724	0.936913
MAML3	ENSG00000196782.12_3	Exc_L5-6_PDZRN4_CUX1	1.52941e-54	-0.651087	0.936297
AP1S3	ENSG00000152056.16_4	Exc_L5-6_PDZRN4_CUX1	2.05839e-54	-0.662422	0.93577
TRPS1	ENSG00000104447.12_3	Exc_L5-6_PDZRN4_CUX1	2.27807e-54	-0.482581	0.935579
ELK3	ENSG00000111145.7_3	Exc_L5-6_PDZRN4_CUX1	2.33165e-54	-0.987869	0.935522
MREG	ENSG00000118242.15_3	Exc_L5-6_PDZRN4_CUX1	5.45753e-54	-0.525226	0.934007
CREB3L2	ENSG00000182158.14_2	Exc_L5-6_PDZRN4_CUX1	5.82024e-54	-0.692085	0.93388
SCD5	ENSG00000145284.11_2	Exc_L5-6_PDZRN4_CUX1	8.66902e-54	-0.38747	0.93316
ERN1	ENSG00000178607.15_2	Exc_L5-6_PDZRN4_CUX1	1.3073e-53	-0.692023	0.932433
MYOM2	ENSG00000036448.9_2	Exc_L5-6_PDZRN4_CUX1	1.72351e-53	-0.824099	0.931938
GPATCH2	ENSG00000092978.10_2	Exc_L5-6_PDZRN4_CUX1	2.06309e-53	-0.56677	0.931611
GTDC1	ENSG00000121964.14_3	Exc_L5-6_PDZRN4_CUX1	4.68167e-53	-0.516356	0.930171
PLEKHA7	ENSG00000166689.15_4	Exc_L5-6_PDZRN4_CUX1	6.4398e-53	-0.582279	0.929571
RASSF3	ENSG00000153179.12_3	Exc_L5-6_PDZRN4_CUX1	8.2551e-53	-0.718482	0.929107
RASGEF1C	ENSG00000146090.15_2	Exc_L5-6_PDZRN4_CUX1	1.05697e-52	-0.598499	0.92866
CLSTN2	ENSG00000158258.16_3	Exc_L5-6_PDZRN4_CUX1	1.18284e-52	-1.11138	0.928435
MAGI3	ENSG00000081026.18_3	Exc_L5-6_PDZRN4_CUX1	1.23929e-52	-0.553699	0.928339
SLC30A4	ENSG00000104154.6_2	Exc_L5-6_PDZRN4_CUX1	1.2818e-52	-0.639579	0.928266
ALDH1A1	ENSG00000165092.12_3	Exc_L5-6_PDZRN4_CUX1	1.4559e-52	-0.49074	0.928029
SETBP1	ENSG00000152217.17_4	Exc_L5-6_PDZRN4_CUX1	1.6961e-52	-0.314249	0.927747
UNC13B	ENSG00000198722.14_5	Exc_L5-6_PDZRN4_CUX1	3.28416e-52	-0.552091	0.926547
B3GAT2	ENSG00000112309.10_2	Exc_L5-6_PDZRN4_CUX1	3.50704e-52	-0.44898	0.926418
EPB41L4A	ENSG00000129595.12_3	Exc_L5-6_PDZRN4_CUX1	1.00339e-51	-0.398875	0.924554
NAV3	ENSG00000067798.15_4	Exc_L5-6_PDZRN4_CUX1	1.27828e-51	-0.636467	0.9241
TMEM163	ENSG00000152128.13_2	Exc_L5-6_PDZRN4_CUX1	1.96006e-51	-0.828765	0.923318
AKAP13	ENSG00000170776.21_5	Exc_L5-6_PDZRN4_CUX1	4.34558e-51	-0.484121	0.92184
PCDH9	ENSG00000184226.14_4	Exc_L5-6_PDZRN4_CUX1	4.34558e-51	-0.740527	0.921829
SWAP70	ENSG00000133789.14_2	Exc_L5-6_PDZRN4_CUX1	4.44165e-51	-0.674345	0.921778
LRP1B	ENSG00000168702.17_3	Exc_L5-6_PDZRN4_RGS6	5.83682e-213	-0.759032	0.982888
SLC35F3	ENSG00000183780.12_3	Exc_L5-6_PDZRN4_RGS6	4.77814e-207	-0.565905	0.975868
PDGFC	ENSG00000145431.10_3	Exc_L5-6_PDZRN4_RGS6	3.0179e-197	-0.740077	0.964376
FUT10	ENSG00000172728.15_4	Exc_L5-6_PDZRN4_RGS6	1.18062e-192	-0.740681	0.958635
CSGALNACT1	ENSG00000147408.14_3	Exc_L5-6_PDZRN4_RGS6	4.60725e-191	-0.848479	0.956604
FRMD6	ENSG00000139926.15_5	Exc_L5-6_PDZRN4_RGS6	1.49924e-188	-0.819879	0.953554
SOX5	ENSG00000134532.16_3	Exc_L5-6_PDZRN4_RGS6	1.52114e-188	-0.548146	0.953491
HS3ST5	ENSG00000249853.7_3	Exc_L5-6_PDZRN4_RGS6	3.06763e-186	-0.815968	0.950682
PDZRN4	ENSG00000165966.14_2	Exc_L5-6_PDZRN4_RGS6	6.45722e-186	-0.900587	0.950248
AC114765.1	ENSG00000239498.1_5	Exc_L5-6_PDZRN4_RGS6	9.82072e-186	-0.730506	0.949987
ATP8B1	ENSG00000081923.12_4	Exc_L5-6_PDZRN4_RGS6	1.60656e-185	-0.949213	0.949691
TMEM2	ENSG00000135048.13_5	Exc_L5-6_PDZRN4_RGS6	2.45091e-183	-0.906452	0.947018
MYO1D	ENSG00000176658.16_3	Exc_L5-6_PDZRN4_RGS6	7.73051e-183	-0.715108	0.946379
MED27	ENSG00000160563.13_2	Exc_L5-6_PDZRN4_RGS6	2.17485e-182	-0.66012	0.945802
SLC39A11	ENSG00000133195.11_3	Exc_L5-6_PDZRN4_RGS6	2.40714e-182	-0.828928	0.945718
ARHGAP15	ENSG00000075884.13_3	Exc_L5-6_PDZRN4_RGS6	7.00891e-181	-0.535813	0.943854
CTNNA2	ENSG00000066032.18_5	Exc_L5-6_PDZRN4_RGS6	2.59956e-180	-0.616876	0.943135
RIT2	ENSG00000152214.12_2	Exc_L5-6_PDZRN4_RGS6	3.72275e-177	-0.806934	0.939215
SHB	ENSG00000107338.9_3	Exc_L5-6_PDZRN4_RGS6	1.31521e-176	-1.03613	0.938517
FMNL2	ENSG00000157827.19_3	Exc_L5-6_PDZRN4_RGS6	3.05976e-176	-0.502037	0.938043
ESRRG	ENSG00000196482.16_4	Exc_L5-6_PDZRN4_RGS6	8.38962e-175	-0.600449	0.936242
GBE1	ENSG00000114480.12_3	Exc_L5-6_PDZRN4_RGS6	4.77298e-174	-0.620607	0.935284
ITGB8	ENSG00000105855.9_2	Exc_L5-6_PDZRN4_RGS6	5.84166e-174	-0.996238	0.935156
RP11-255G12.5	ENSG00000258537.5_3	Exc_L5-6_PDZRN4_RGS6	2.23559e-173	-0.802402	0.934394
GPM6A	ENSG00000150625.16_3	Exc_L5-6_PDZRN4_RGS6	3.86196e-173	-0.32898	0.934081
PTPRK	ENSG00000152894.14_5	Exc_L5-6_PDZRN4_RGS6	6.3154e-172	-0.901841	0.932548
GPATCH2	ENSG00000092978.10_2	Exc_L5-6_PDZRN4_RGS6	1.26184e-171	-0.548862	0.932155
AK5	ENSG00000154027.18_3	Exc_L5-6_PDZRN4_RGS6	9.11691e-171	-0.647702	0.931047
NT5DC1	ENSG00000178425.13_2	Exc_L5-6_PDZRN4_RGS6	9.69565e-171	-0.535681	0.930998
THEMIS	ENSG00000172673.10_4	Exc_L5-6_PDZRN4_RGS6	1.33446e-169	-0.48671	0.929536
PPP1R14C	ENSG00000198729.4_2	Exc_L5-6_PDZRN4_RGS6	1.07966e-168	-1.04648	0.928377
NCAM2	ENSG00000154654.14_3	Exc_L5-6_PDZRN4_RGS6	1.2271e-168	-0.60116	0.928293
PCDH9	ENSG00000184226.14_4	Exc_L5-6_PDZRN4_RGS6	4.10818e-168	-0.734661	0.927616
NFIA	ENSG00000162599.15_4	Exc_L5-6_PDZRN4_RGS6	5.11966e-167	-0.642389	0.926197
PARK2	ENSG00000185345.19_5	Exc_L5-6_PDZRN4_RGS6	5.11966e-167	-0.304828	0.926189
CDH12	ENSG00000154162.14_3	Exc_L5-6_PDZRN4_RGS6	5.11966e-167	-0.627139	0.926188
NELL1	ENSG00000165973.18_5	Exc_L5-6_PDZRN4_RGS6	2.9081e-166	-0.627587	0.925217
DPP10	ENSG00000175497.16_4	Exc_L5-6_PDZRN4_RGS6	3.10266e-166	-0.514153	0.925169
TG	ENSG00000042832.11_2	Exc_L5-6_PDZRN4_RGS6	4.58453e-166	-0.741328	0.924941
UNC5C	ENSG00000182168.14_2	Exc_L5-6_PDZRN4_RGS6	1.40854e-165	-0.753575	0.924297
AC114765.2	ENSG00000235337.1_5	Exc_L5-6_PDZRN4_RGS6	1.33728e-163	-0.780382	0.921745
MAN2A1	ENSG00000112893.9_2	Exc_L5-6_PDZRN4_RGS6	1.32643e-162	-0.653892	0.920443
NECAB1	ENSG00000123119.11_2	Exc_L5-6_PDZRN4_RGS6	6.42123e-162	-0.880825	0.919549
ZNF804B	ENSG00000182348.6_3	Exc_L5-6_PDZRN4_RGS6	1.20754e-161	-0.443975	0.919185
FRK	ENSG00000111816.7_2	Exc_L5-6_PDZRN4_RGS6	3.335e-161	-0.489523	0.918603
RSU1	ENSG00000148484.17_3	Exc_L5-6_PDZRN4_RGS6	3.335e-161	-0.703432	0.918595
OPRK1	ENSG00000082556.10_2	Exc_L5-6_PDZRN4_RGS6	5.55386e-161	-1.07569	0.918299
DMD	ENSG00000198947.15_4	Exc_L5-6_PDZRN4_RGS6	1.66058e-159	-0.421995	0.916376
GRHL2	ENSG00000083307.11_4	Exc_L5-6_PDZRN4_RGS6	2.79477e-159	-0.666421	0.916072
NAV3	ENSG00000067798.15_4	Exc_L5-6_PDZRN4_RGS6	7.69601e-159	-0.611204	0.91549
SYN3	ENSG00000185666.14_3	Exc_L5-6_PDZRN4_RGS6	1.85758e-158	-0.602741	0.914982
DDAH1	ENSG00000153904.19_4	Exc_L5-6_PDZRN4_RGS6	3.19454e-158	-0.575369	0.914666
RP11-215N21.1	ENSG00000229981.7_4	Exc_L5-6_PDZRN4_RGS6	3.34503e-158	-0.353355	0.914631
IQGAP1	ENSG00000140575.12_3	Exc_L5-6_PDZRN4_RGS6	8.24298e-158	-0.438496	0.914111
STIM1	ENSG00000167323.11_4	Exc_L5-6_PDZRN4_RGS6	3.25117e-157	-0.421042	0.913314
PRKD1	ENSG00000184304.14_4	Exc_L5-6_PDZRN4_RGS6	1.80568e-156	-0.38738	0.912329
SYNPO2	ENSG00000172403.10_5	Exc_L5-6_PDZRN4_RGS6	4.99273e-156	-0.620795	0.911741
SH3D19	ENSG00000109686.17_5	Exc_L5-6_PDZRN4_RGS6	1.61669e-155	-0.456628	0.911061
PEX5L	ENSG00000114757.18_5	Exc_L5-6_PDZRN4_RGS6	3.34116e-153	-0.606592	0.907969
SEC24D	ENSG00000150961.14_2	Exc_L5-6_PDZRN4_RGS6	9.71668e-153	-0.885326	0.907331
BACE2	ENSG00000182240.15_3	Exc_L5-6_PDZRN4_RGS6	7.56439e-152	-0.870299	0.906137
IGF1R	ENSG00000140443.13_3	Exc_L5-6_PDZRN4_RGS6	1.87447e-151	-0.455951	0.905604
NRG1	ENSG00000157168.18_2	Exc_L5-6_PDZRN4_RGS6	3.34757e-151	-0.464811	0.905261
CDH6	ENSG00000113361.12_3	Exc_L5-6_PDZRN4_RGS6	5.01135e-151	-0.874665	0.90502
C14orf37	ENSG00000139971.15_5	Exc_L5-6_PDZRN4_RGS6	8.67601e-151	-0.424703	0.904694
ATRNL1	ENSG00000107518.16_3	Exc_L5-6_PDZRN4_RGS6	9.22593e-151	-0.421573	0.904651
IMMP2L	ENSG00000184903.9_3	Exc_L5-6_PDZRN4_RGS6	1.37393e-149	-0.321665	0.903059
POU6F2	ENSG00000106536.19_2	Exc_L5-6_PDZRN4_RGS6	3.81803e-149	-0.881993	0.902456
CRIM1	ENSG00000150938.9_2	Exc_L5-6_PDZRN4_RGS6	8.61264e-149	-0.859565	0.901973
PPP1R12B	ENSG00000077157.21_4	Exc_L5-6_PDZRN4_RGS6	1.73472e-148	-0.531741	0.901557
EFNA5	ENSG00000184349.12_3	Exc_L5-6_PDZRN4_RGS6	4.70779e-148	-0.937438	0.900966
RP11-114G22.1	ENSG00000256995.6_5	Exc_L5-6_PDZRN4_RGS6	7.70317e-148	-0.374247	0.900671
ACTN2	ENSG00000077522.12_2	Exc_L5-6_PDZRN4_RGS6	1.60633e-147	-0.820874	0.900227
IGSF21	ENSG00000117154.11_3	Exc_L5-6_PDZRN4_RGS6	2.04294e-147	-0.891244	0.900079
CDC14B	ENSG00000081377.16_3	Exc_L5-6_PDZRN4_RGS6	1.08743e-144	-0.511108	0.896367
SLC35F1	ENSG00000196376.10_3	Exc_L5-6_PDZRN4_RGS6	2.40459e-144	-0.380148	0.895884
ARHGEF28	ENSG00000214944.9_4	Exc_L5-6_PDZRN4_RGS6	2.41552e-144	-0.546136	0.895876
TMEM132D	ENSG00000151952.15_3	Exc_L5-6_PDZRN4_RGS6	1.90027e-143	-0.68651	0.894631
ADAMTS3	ENSG00000156140.9_3	Exc_L5-6_PDZRN4_RGS6	2.63219e-143	-0.541175	0.894431
ATP2B4	ENSG00000058668.14_4	Exc_L5-6_PDZRN4_RGS6	9.33231e-143	-0.992326	0.89367
FAP	ENSG00000078098.13_2	Exc_L5-6_PDZRN4_RGS6	1.73183e-142	-0.761849	0.893295
MAPKAP1	ENSG00000119487.16_4	Exc_L5-6_PDZRN4_RGS6	4.5255e-142	-0.469489	0.892715
CDH2	ENSG00000170558.8_3	Exc_L5-6_PDZRN4_RGS6	6.35109e-142	-0.515723	0.892506
FAM134B	ENSG00000154153.13_5	Exc_L5-6_PDZRN4_RGS6	6.71085e-142	-0.519035	0.892468
RASSF5	ENSG00000266094.7_3	Exc_L5-6_PDZRN4_RGS6	6.68326e-141	-0.539876	0.891083
TESC	ENSG00000088992.17_2	Exc_L5-6_PDZRN4_RGS6	2.43784e-140	-1.14432	0.890294
MFSD6	ENSG00000151690.14_3	Exc_L5-6_PDZRN4_RGS6	9.95709e-140	-0.328045	0.889435
NR4A3	ENSG00000119508.17_2	Exc_L5-6_PDZRN4_RGS6	3.78427e-138	-0.959427	0.887227
TIAM2	ENSG00000146426.18_4	Exc_L5-6_PDZRN4_RGS6	2.19802e-137	-0.514006	0.886147
LRFN2	ENSG00000156564.8_3	Exc_L5-6_PDZRN4_RGS6	2.25565e-136	-0.914451	0.884712
GLDC	ENSG00000178445.9_3	Exc_L5-6_PDZRN4_RGS6	4.02692e-136	-0.475254	0.884342
RP11-467L24.1	ENSG00000259846.1_4	Exc_L5-6_PDZRN4_RGS6	2.69679e-134	-0.499716	0.881747
SLC24A2	ENSG00000155886.11_3	Exc_L5-6_PDZRN4_RGS6	3.38426e-134	-0.695356	0.881603
MGAT5	ENSG00000152127.8_2	Exc_L5-6_PDZRN4_RGS6	1.01145e-133	-0.652	0.880923
TRIM2	ENSG00000109654.14_4	Exc_L5-6_PDZRN4_RGS6	1.38351e-133	-0.501701	0.880725
NTNG2	ENSG00000196358.10_2	Exc_L5-6_PDZRN4_RGS6	1.43254e-133	-0.856801	0.880698
TSPAN5	ENSG00000168785.7_2	Exc_L5-6_PDZRN4_RGS6	1.5579e-133	-0.403415	0.880642
TG	ENSG00000042832.11_2	Exc_L5-6_PDZRN4_WWC2	4.24281e-81	-1.0384	0.986651
TIAM2	ENSG00000146426.18_4	Exc_L5-6_PDZRN4_WWC2	3.67949e-75	-0.720208	0.966501
AC114765.1	ENSG00000239498.1_5	Exc_L5-6_PDZRN4_WWC2	2.56634e-73	-0.765811	0.960154
BACE2	ENSG00000182240.15_3	Exc_L5-6_PDZRN4_WWC2	2.84786e-72	-1.04749	0.956627
RAD51B	ENSG00000182185.18_4	Exc_L5-6_PDZRN4_WWC2	7.27615e-72	-0.384292	0.955276
NFIA	ENSG00000162599.15_4	Exc_L5-6_PDZRN4_WWC2	1.13883e-71	-0.832909	0.954511
CSGALNACT1	ENSG00000147408.14_3	Exc_L5-6_PDZRN4_WWC2	3.90073e-71	-0.849309	0.952634
FRMD6	ENSG00000139926.15_5	Exc_L5-6_PDZRN4_WWC2	2.17728e-70	-0.826823	0.950111
KIAA0825	ENSG00000185261.14_5	Exc_L5-6_PDZRN4_WWC2	5.72962e-70	-0.435684	0.948732
PTPRK	ENSG00000152894.14_5	Exc_L5-6_PDZRN4_WWC2	1.46466e-69	-0.950623	0.94739
SLA	ENSG00000155926.13_3	Exc_L5-6_PDZRN4_WWC2	2.4054e-69	-1.20991	0.946558
RP11-114G22.1	ENSG00000256995.6_5	Exc_L5-6_PDZRN4_WWC2	4.67988e-68	-0.451659	0.942362
PXDN	ENSG00000130508.10_3	Exc_L5-6_PDZRN4_WWC2	3.003e-67	-0.81398	0.939684
CACNA1E	ENSG00000198216.11_4	Exc_L5-6_PDZRN4_WWC2	3.11315e-67	-0.600547	0.939592
TMEM2	ENSG00000135048.13_5	Exc_L5-6_PDZRN4_WWC2	5.47423e-66	-0.895192	0.935235
AC114765.2	ENSG00000235337.1_5	Exc_L5-6_PDZRN4_WWC2	4.55315e-65	-0.8241	0.932169
RP11-255G12.5	ENSG00000258537.5_3	Exc_L5-6_PDZRN4_WWC2	7.33748e-65	-0.803727	0.931428
SNX7	ENSG00000162627.16_3	Exc_L5-6_PDZRN4_WWC2	2.24718e-64	-0.553894	0.929714
TENM3	ENSG00000218336.8_4	Exc_L5-6_PDZRN4_WWC2	3.66746e-63	-0.579617	0.925568
ARHGAP15	ENSG00000075884.13_3	Exc_L5-6_PDZRN4_WWC2	9.17292e-63	-0.513692	0.924166
RPS6KA5	ENSG00000100784.10_4	Exc_L5-6_PDZRN4_WWC2	2.33055e-62	-0.754376	0.922765
RAI14	ENSG00000039560.13_3	Exc_L5-6_PDZRN4_WWC2	2.87821e-62	-0.589865	0.922435
CDH13	ENSG00000140945.16_4	Exc_L5-6_PDZRN4_WWC2	3.53922e-62	-0.865876	0.922111
ATP2B4	ENSG00000058668.14_4	Exc_L5-6_PDZRN4_WWC2	2.639e-61	-1.04417	0.919131
HS3ST5	ENSG00000249853.7_3	Exc_L5-6_PDZRN4_WWC2	3.43842e-61	-0.728423	0.91872
GBE1	ENSG00000114480.12_3	Exc_L5-6_PDZRN4_WWC2	1.46259e-59	-0.657186	0.912991
RASSF3	ENSG00000153179.12_3	Exc_L5-6_PDZRN4_WWC2	1.51212e-59	-0.674888	0.912922
RSPO3	ENSG00000146374.13_3	Exc_L5-6_PDZRN4_WWC2	2.30605e-59	-0.801063	0.912274
IQGAP1	ENSG00000140575.12_3	Exc_L5-6_PDZRN4_WWC2	2.34119e-59	-0.461239	0.912232
PCDH17	ENSG00000118946.11_2	Exc_L5-6_PDZRN4_WWC2	3.33898e-59	-0.748146	0.911665
CDK6	ENSG00000105810.9_2	Exc_L5-6_PDZRN4_WWC2	1.31912e-58	-0.6224	0.909555
LRP1B	ENSG00000168702.17_3	Exc_L5-6_PDZRN4_WWC2	2.46931e-58	-0.60509	0.908578
GRHL2	ENSG00000083307.11_4	Exc_L5-6_PDZRN4_WWC2	3.69124e-58	-0.667244	0.907955
WWC1	ENSG00000113645.14_4	Exc_L5-6_PDZRN4_WWC2	7.18773e-58	-0.7246	0.906916
SDK2	ENSG00000069188.16_2	Exc_L5-6_PDZRN4_WWC2	1.01749e-57	-0.85488	0.906357
SLIT3	ENSG00000184347.14_4	Exc_L5-6_PDZRN4_WWC2	1.08546e-57	-1.12225	0.906227
UNC5C	ENSG00000182168.14_2	Exc_L5-6_PDZRN4_WWC2	1.08546e-57	-0.732938	0.906226
PDZRN4	ENSG00000165966.14_2	Exc_L5-6_PDZRN4_WWC2	1.53601e-57	-0.829617	0.905668
CACHD1	ENSG00000158966.13_2	Exc_L5-6_PDZRN4_WWC2	1.91552e-57	-0.733003	0.905318
MPP5	ENSG00000072415.8_4	Exc_L5-6_PDZRN4_WWC2	4.82852e-57	-0.518378	0.903852
POU2F2	ENSG00000028277.21_4	Exc_L5-6_PDZRN4_WWC2	1.75408e-56	-0.585059	0.90184
PPP1R14C	ENSG00000198729.4_2	Exc_L5-6_PDZRN4_WWC2	5.69473e-56	-1.00139	0.899962
RP11-255G12.2	ENSG00000258942.1_4	Exc_L5-6_PDZRN4_WWC2	6.82035e-56	-0.860431	0.899657
C4orf32	ENSG00000174749.5_3	Exc_L5-6_PDZRN4_WWC2	3.42789e-55	-0.673697	0.897126
ACTN2	ENSG00000077522.12_2	Exc_L5-6_PDZRN4_WWC2	3.7485e-55	-0.832241	0.896974
ZNF827	ENSG00000151612.15_3	Exc_L5-6_PDZRN4_WWC2	7.80557e-55	-0.702229	0.895811
SLC35F3	ENSG00000183780.12_3	Exc_L5-6_PDZRN4_WWC2	9.07451e-55	-0.404687	0.89555
GREM1	ENSG00000166923.10_2	Exc_L5-6_PDZRN4_WWC2	3.99158e-54	-0.766747	0.893204
NDRG1	ENSG00000104419.14_4	Exc_L5-6_PDZRN4_WWC2	5.7596e-54	-1.06355	0.892618
RP11-398A8.3	ENSG00000241163.7_4	Exc_L5-6_PDZRN4_WWC2	1.03372e-53	-0.410291	0.891677
TMEM108	ENSG00000144868.13_4	Exc_L5-6_PDZRN4_WWC2	1.63078e-53	-0.469102	0.890949
C14orf37	ENSG00000139971.15_5	Exc_L5-6_PDZRN4_WWC2	3.29187e-53	-0.419017	0.889819
ARHGEF28	ENSG00000214944.9_4	Exc_L5-6_PDZRN4_WWC2	4.77528e-53	-0.565704	0.889195
WISP1	ENSG00000104415.14_4	Exc_L5-6_PDZRN4_WWC2	4.86564e-53	-0.821689	0.889153
NAV3	ENSG00000067798.15_4	Exc_L5-6_PDZRN4_WWC2	5.73905e-53	-0.593687	0.888881
AC067956.1	ENSG00000236451.2_3	Exc_L5-6_PDZRN4_WWC2	5.92671e-53	-0.729115	0.888818
PPM1E	ENSG00000175175.5_3	Exc_L5-6_PDZRN4_WWC2	8.42114e-53	-0.317022	0.888239
NR4A3	ENSG00000119508.17_2	Exc_L5-6_PDZRN4_WWC2	1.47749e-52	-0.975859	0.887337
SLC10A7	ENSG00000120519.14_2	Exc_L5-6_PDZRN4_WWC2	1.6059e-52	-0.337078	0.887193
ZHX2	ENSG00000178764.7_3	Exc_L5-6_PDZRN4_WWC2	3.89417e-52	-0.651084	0.88574
CPVL	ENSG00000106066.14_3	Exc_L5-6_PDZRN4_WWC2	5.36673e-52	-0.595102	0.885195
GALNT16	ENSG00000100626.16_3	Exc_L5-6_PDZRN4_WWC2	8.37981e-52	-0.556898	0.884462
AC004540.5	ENSG00000214870.8_4	Exc_L5-6_PDZRN4_WWC2	8.72619e-52	-0.66024	0.884387
CDH12	ENSG00000154162.14_3	Exc_L5-6_PDZRN4_WWC2	1.1427e-51	-0.580065	0.883945
DPP10	ENSG00000175497.16_4	Exc_L5-6_PDZRN4_WWC2	1.61008e-51	-0.46195	0.883364
RYR3	ENSG00000198838.13_3	Exc_L5-6_PDZRN4_WWC2	1.776e-51	-0.741577	0.883196
FRK	ENSG00000111816.7_2	Exc_L5-6_PDZRN4_WWC2	4.01897e-51	-0.438744	0.881843
KLHL1	ENSG00000150361.11_3	Exc_L5-6_PDZRN4_WWC2	1.34342e-50	-0.325031	0.879837
NECAB1	ENSG00000123119.11_2	Exc_L5-6_PDZRN4_WWC2	1.56099e-50	-0.840466	0.879584
PDGFC	ENSG00000145431.10_3	Exc_L5-6_PDZRN4_WWC2	1.15859e-49	-0.563874	0.876269
IGSF21	ENSG00000117154.11_3	Exc_L5-6_PDZRN4_WWC2	2.38888e-49	-0.871946	0.875077
C1orf87	ENSG00000162598.13_3	Exc_L5-6_PDZRN4_WWC2	3.12945e-49	-0.578373	0.874625
CDH2	ENSG00000170558.8_3	Exc_L5-6_PDZRN4_WWC2	4.54071e-49	-0.517798	0.873996
DOK5	ENSG00000101134.11_2	Exc_L5-6_PDZRN4_WWC2	9.14008e-49	-0.851087	0.872808
RAP1GAP2	ENSG00000132359.14_4	Exc_L5-6_PDZRN4_WWC2	1.07527e-48	-0.513621	0.872531
CRIM1	ENSG00000150938.9_2	Exc_L5-6_PDZRN4_WWC2	3.74696e-48	-0.808967	0.870378
FUT10	ENSG00000172728.15_4	Exc_L5-6_PDZRN4_WWC2	5.80423e-48	-0.542068	0.869625
DMD	ENSG00000198947.15_4	Exc_L5-6_PDZRN4_WWC2	6.75656e-48	-0.377163	0.869347
CALN1	ENSG00000183166.10_2	Exc_L5-6_PDZRN4_WWC2	7.77173e-48	-0.372559	0.869106
GLDC	ENSG00000178445.9_3	Exc_L5-6_PDZRN4_WWC2	1.09826e-47	-0.48047	0.868505
MYOM2	ENSG00000036448.9_2	Exc_L5-6_PDZRN4_WWC2	3.26021e-47	-0.605559	0.866605
TNR	ENSG00000116147.16_3	Exc_L5-6_PDZRN4_WWC2	3.80528e-47	-0.878698	0.866338
RP11-455P21.3	ENSG00000278610.1_5	Exc_L5-6_PDZRN4_WWC2	4.70738e-47	-0.478001	0.865966
PELI1	ENSG00000197329.11_2	Exc_L5-6_PDZRN4_WWC2	5.40705e-47	-0.609181	0.865702
TRIM2	ENSG00000109654.14_4	Exc_L5-6_PDZRN4_WWC2	5.40705e-47	-0.499971	0.865702
NT5DC1	ENSG00000178425.13_2	Exc_L5-6_PDZRN4_WWC2	5.73155e-47	-0.460172	0.865596
OPRK1	ENSG00000082556.10_2	Exc_L5-6_PDZRN4_WWC2	6.22095e-47	-0.942302	0.865443
ITGB8	ENSG00000105855.9_2	Exc_L5-6_PDZRN4_WWC2	1.0262e-46	-0.835519	0.864586
CFLAR	ENSG00000003402.19_3	Exc_L5-6_PDZRN4_WWC2	1.29355e-46	-0.461305	0.864188
AC005235.1	ENSG00000236653.2_4	Exc_L5-6_PDZRN4_WWC2	1.59491e-46	-0.901	0.86382
C8orf34	ENSG00000165084.15_3	Exc_L5-6_PDZRN4_WWC2	3.45382e-46	-0.326318	0.862455
CHST8	ENSG00000124302.12_2	Exc_L5-6_PDZRN4_WWC2	4.28498e-46	-0.733202	0.862082
ZBTB46	ENSG00000130584.10_2	Exc_L5-6_PDZRN4_WWC2	5.75922e-46	-0.486729	0.861566
KCNK10	ENSG00000100433.15_4	Exc_L5-6_PDZRN4_WWC2	6.94598e-46	-0.633469	0.861233
SYNPO2	ENSG00000172403.10_5	Exc_L5-6_PDZRN4_WWC2	1.01132e-45	-0.56076	0.86058
MDFIC	ENSG00000135272.10_4	Exc_L6_TLE4_CPNE4	1.31354e-61	-1.08474	0.992215
ZFHX3	ENSG00000140836.16_5	Exc_L6_TLE4_CPNE4	1.31354e-61	-0.612857	0.991953
2019-03-01	ENSG00000145416.13_3	Exc_L6_TLE4_CPNE4	1.42205e-61	-0.916712	0.991142
ARHGAP22	ENSG00000128805.14_4	Exc_L6_TLE4_CPNE4	1.51716e-61	-0.996433	0.990552
GSE1	ENSG00000131149.18_3	Exc_L6_TLE4_CPNE4	1.72196e-61	-0.910459	0.989708
DLC1	ENSG00000164741.14_5	Exc_L6_TLE4_CPNE4	1.72196e-61	-0.810217	0.989571
ST14	ENSG00000149418.10_2	Exc_L6_TLE4_CPNE4	1.72196e-61	-1.0282	0.9894
OLFML2B	ENSG00000162745.10_3	Exc_L6_TLE4_CPNE4	2.17917e-61	-1.19525	0.988404
NFIA	ENSG00000162599.15_4	Exc_L6_TLE4_CPNE4	2.21282e-61	-1.16658	0.988217
ZBTB7C	ENSG00000184828.9_3	Exc_L6_TLE4_CPNE4	2.91885e-61	-1.08322	0.987604
RP11-739N10.1	ENSG00000264151.5_5	Exc_L6_TLE4_CPNE4	3.14129e-61	-0.695566	0.987345
EPHA5	ENSG00000145242.13_4	Exc_L6_TLE4_CPNE4	6.63612e-61	-1.06297	0.985839
GPD2	ENSG00000115159.15_2	Exc_L6_TLE4_CPNE4	6.69123e-61	-0.852895	0.985716
CELSR1	ENSG00000075275.16_3	Exc_L6_TLE4_CPNE4	7.48432e-61	-0.80278	0.985424
DGKH	ENSG00000102780.16_3	Exc_L6_TLE4_CPNE4	7.6708e-61	-0.838773	0.985285
ITPR2	ENSG00000123104.11_3	Exc_L6_TLE4_CPNE4	1.00764e-60	-0.788614	0.984731
FAM160A1	ENSG00000164142.15_3	Exc_L6_TLE4_CPNE4	1.05224e-60	-0.794986	0.98457
HS3ST4	ENSG00000182601.6_2	Exc_L6_TLE4_CPNE4	1.46284e-60	-1.00491	0.983849
MDGA2	ENSG00000139915.19_5	Exc_L6_TLE4_CPNE4	5.40929e-60	-0.672931	0.981473
SLC35F1	ENSG00000196376.10_3	Exc_L6_TLE4_CPNE4	9.32251e-60	-0.568924	0.980472
FAM188B	ENSG00000106125.14_4	Exc_L6_TLE4_CPNE4	1.88574e-59	-0.85076	0.979017
GLIS1	ENSG00000174332.5_2	Exc_L6_TLE4_CPNE4	1.88574e-59	-1.247	0.979011
AGAP1	ENSG00000157985.18_4	Exc_L6_TLE4_CPNE4	2.21974e-59	-0.819219	0.978672
DACH1	ENSG00000276644.4_2	Exc_L6_TLE4_CPNE4	2.78032e-59	-0.810003	0.978229
CFTR	ENSG00000001626.14_3	Exc_L6_TLE4_CPNE4	3.98079e-59	-0.550777	0.977557
MGST1	ENSG00000008394.12_3	Exc_L6_TLE4_CPNE4	4.16388e-59	-0.838498	0.977426
RGMA	ENSG00000182175.13_3	Exc_L6_TLE4_CPNE4	6.01397e-59	-1.47449	0.976741
GFRA1	ENSG00000151892.14_3	Exc_L6_TLE4_CPNE4	8.02814e-59	-1.06102	0.976144
GRAMD3	ENSG00000155324.9_5	Exc_L6_TLE4_CPNE4	8.16014e-59	-0.732541	0.976069
GCOM1	ENSG00000137878.16_4	Exc_L6_TLE4_CPNE4	9.15136e-59	-0.820067	0.975825
KIAA1671	ENSG00000197077.13_4	Exc_L6_TLE4_CPNE4	9.48892e-59	-0.79551	0.975717
CTIF	ENSG00000134030.13_4	Exc_L6_TLE4_CPNE4	9.50046e-59	-0.340881	0.975671
MYZAP	ENSG00000263155.5_5	Exc_L6_TLE4_CPNE4	9.58128e-59	-0.954948	0.975614
TNIK	ENSG00000154310.16_4	Exc_L6_TLE4_CPNE4	9.96961e-59	-0.566763	0.975504
EHD4	ENSG00000103966.10_3	Exc_L6_TLE4_CPNE4	9.98567e-59	-1.23172	0.97546
TLE4	ENSG00000106829.18_3	Exc_L6_TLE4_CPNE4	1.10532e-58	-1.44628	0.975245
DOCK4	ENSG00000128512.15	Exc_L6_TLE4_CPNE4	1.87292e-58	-0.809838	0.974257
ARHGAP26	ENSG00000145819.16_4	Exc_L6_TLE4_CPNE4	1.87292e-58	-0.658288	0.974217
INMT-FAM188B	ENSG00000254959.6_4	Exc_L6_TLE4_CPNE4	2.23623e-58	-0.74891	0.973837
SGMS1	ENSG00000198964.13_4	Exc_L6_TLE4_CPNE4	2.45265e-58	-0.729793	0.973642
FAT2	ENSG00000086570.12_2	Exc_L6_TLE4_CPNE4	2.71776e-58	-0.736367	0.973429
DCHS2	ENSG00000197410.13_2	Exc_L6_TLE4_CPNE4	2.80675e-58	-0.728559	0.97333
DGKI	ENSG00000157680.15_5	Exc_L6_TLE4_CPNE4	2.80675e-58	-0.644964	0.973307
GMDS	ENSG00000112699.10_4	Exc_L6_TLE4_CPNE4	3.83067e-58	-0.431233	0.97267
ASTN2	ENSG00000148219.16_4	Exc_L6_TLE4_CPNE4	5.55636e-58	-0.789027	0.971962
RPTOR	ENSG00000141564.13_2	Exc_L6_TLE4_CPNE4	7.1122e-58	-0.433028	0.971502
PCSK5	ENSG00000099139.13_3	Exc_L6_TLE4_CPNE4	8.87564e-58	-0.777628	0.971029
ASAP2	ENSG00000151693.10_3	Exc_L6_TLE4_CPNE4	1.4266e-57	-0.821022	0.970172
NEGR1	ENSG00000172260.14_3	Exc_L6_TLE4_CPNE4	2.02575e-57	-0.666944	0.969531
ASAP1	ENSG00000153317.14_3	Exc_L6_TLE4_CPNE4	2.57739e-57	-0.695289	0.969081
PCDH9	ENSG00000184226.14_4	Exc_L6_TLE4_CPNE4	3.45971e-57	-0.809523	0.968512
DPP4	ENSG00000197635.9_3	Exc_L6_TLE4_CPNE4	3.97223e-57	-0.839755	0.968244
RP1-179P9.3	ENSG00000282218.1_5	Exc_L6_TLE4_CPNE4	4.50345e-57	-0.578319	0.967972
CTC-304I17.6	ENSG00000279668.2_5	Exc_L6_TLE4_CPNE4	4.67869e-57	-0.81181	0.967878
RP11-281A20.3	ENSG00000285082.1_1	Exc_L6_TLE4_CPNE4	4.67869e-57	-0.718895	0.967856
DENND2A	ENSG00000146966.12_2	Exc_L6_TLE4_CPNE4	5.15861e-57	-0.951611	0.96766
SWAP70	ENSG00000133789.14_2	Exc_L6_TLE4_CPNE4	9.14808e-57	-0.784801	0.966604
SUSD6	ENSG00000100647.7_2	Exc_L6_TLE4_CPNE4	9.65033e-57	-1.0966	0.966486
PEAK1	ENSG00000173517.10_3	Exc_L6_TLE4_CPNE4	1.13966e-56	-0.713735	0.96617
KIAA1217	ENSG00000120549.17_5	Exc_L6_TLE4_CPNE4	1.29028e-56	-0.864988	0.965928
NAV3	ENSG00000067798.15_4	Exc_L6_TLE4_CPNE4	1.45504e-56	-0.700792	0.965694
GAS7	ENSG00000007237.18_4	Exc_L6_TLE4_CPNE4	1.77585e-56	-0.496957	0.965298
SEMA3E	ENSG00000170381.13_3	Exc_L6_TLE4_CPNE4	2.27505e-56	-0.585216	0.964838
BARD1	ENSG00000138376.10_3	Exc_L6_TLE4_CPNE4	2.33048e-56	-0.940864	0.964774
DYSF	ENSG00000135636.13_3	Exc_L6_TLE4_CPNE4	4.99023e-56	-0.797661	0.963363
NFIB	ENSG00000147862.16_2	Exc_L6_TLE4_CPNE4	6.27313e-56	-0.866262	0.962936
DMD	ENSG00000198947.15_4	Exc_L6_TLE4_CPNE4	6.82508e-56	-0.500779	0.962766
TRPM3	ENSG00000083067.22_4	Exc_L6_TLE4_CPNE4	1.43139e-55	-0.643013	0.961428
CADPS	ENSG00000163618.17_5	Exc_L6_TLE4_CPNE4	1.43567e-55	-0.487779	0.961395
MCTP1	ENSG00000175471.19_4	Exc_L6_TLE4_CPNE4	2.12819e-55	-0.642432	0.960662
FAM155A	ENSG00000204442.3_3	Exc_L6_TLE4_CPNE4	5.56245e-55	-0.642114	0.958906
SEMA3A	ENSG00000075213.10_4	Exc_L6_TLE4_CPNE4	6.6062e-55	-0.483431	0.95856
AC004158.3	ENSG00000260664.2_4	Exc_L6_TLE4_CPNE4	8.14079e-55	-0.533429	0.958167
GALNT16	ENSG00000100626.16_3	Exc_L6_TLE4_CPNE4	8.44206e-55	-0.732567	0.958083
CAMK2D	ENSG00000145349.16_5	Exc_L6_TLE4_CPNE4	9.97209e-55	-1.02251	0.957766
AC007092.1	ENSG00000233723.7_4	Exc_L6_TLE4_CPNE4	1.16285e-54	-0.833259	0.957454
LRCH1	ENSG00000136141.14_3	Exc_L6_TLE4_CPNE4	2.06583e-54	-0.629011	0.956403
ERN1	ENSG00000178607.15_2	Exc_L6_TLE4_CPNE4	3.2763e-54	-0.759333	0.955554
SEMA3D	ENSG00000153993.13_2	Exc_L6_TLE4_CPNE4	5.60239e-54	-0.567136	0.954533
FOXP2	ENSG00000128573.24_4	Exc_L6_TLE4_CPNE4	6.06833e-54	-0.752689	0.954371
ATF6	ENSG00000118217.5_3	Exc_L6_TLE4_CPNE4	6.62914e-54	-0.511327	0.954195
RP11-707A18.1	ENSG00000250125.2_4	Exc_L6_TLE4_CPNE4	7.23449e-54	-0.720644	0.95402
CTD-2643K12.3	ENSG00000259724.1_4	Exc_L6_TLE4_CPNE4	1.65488e-53	-0.57965	0.95247
PMFBP1	ENSG00000118557.15_5	Exc_L6_TLE4_CPNE4	3.08331e-53	-0.649492	0.951251
ARSJ	ENSG00000180801.13_3	Exc_L6_TLE4_CPNE4	3.08331e-53	-0.904106	0.951243
PCDH11X	ENSG00000102290.22_3	Exc_L6_TLE4_CPNE4	3.16676e-53	-0.567432	0.951179
XKR4	ENSG00000206579.8_3	Exc_L6_TLE4_CPNE4	3.58682e-53	-0.436184	0.950937
CACNB2	ENSG00000165995.19_3	Exc_L6_TLE4_CPNE4	5.46838e-53	-0.709892	0.950152
RNF130	ENSG00000113269.13_4	Exc_L6_TLE4_CPNE4	6.10589e-53	-0.35618	0.949936
ASIC2	ENSG00000108684.14_4	Exc_L6_TLE4_CPNE4	7.19685e-53	-0.677878	0.949621
LRP1B	ENSG00000168702.17_3	Exc_L6_TLE4_CPNE4	7.22892e-53	-0.696261	0.949598
RP11-613M10.9	ENSG00000255872.3_5	Exc_L6_TLE4_CPNE4	7.97674e-53	-0.508114	0.949389
ABLIM3	ENSG00000173210.19_2	Exc_L6_TLE4_CPNE4	8.97551e-53	-0.685819	0.949158
SH3D19	ENSG00000109686.17_5	Exc_L6_TLE4_CPNE4	1.06126e-52	-0.586724	0.948837
PKP4	ENSG00000144283.21_4	Exc_L6_TLE4_CPNE4	1.0803e-52	-0.515045	0.94879
SMURF1	ENSG00000198742.9_2	Exc_L6_TLE4_CPNE4	1.17404e-52	-0.378605	0.94861
DCBLD1	ENSG00000164465.18_2	Exc_L6_TLE4_CPNE4	1.44469e-52	-0.701652	0.948202
OSBPL3	ENSG00000070882.12_4	Exc_L6_TLE4_CPNE4	1.72245e-52	-0.49991	0.947866
SMAD2	ENSG00000175387.15_5	Exc_L6_TLE4_CPNE4	1.76946e-52	-0.497634	0.947803
NFIA	ENSG00000162599.15_4	Exc_L6_TLE4_LMO1	1.41188e-50	-1.27267	0.995342
FAM160A1	ENSG00000164142.15_3	Exc_L6_TLE4_LMO1	1.41188e-50	-0.94347	0.994726
ZBTB7C	ENSG00000184828.9_3	Exc_L6_TLE4_LMO1	1.41188e-50	-1.20778	0.994721
AGAP1	ENSG00000157985.18_4	Exc_L6_TLE4_LMO1	1.41188e-50	-0.874289	0.993914
ITPR2	ENSG00000123104.11_3	Exc_L6_TLE4_LMO1	1.41188e-50	-0.906807	0.993479
MCTP1	ENSG00000175471.19_4	Exc_L6_TLE4_LMO1	1.41188e-50	-0.760174	0.993379
GFRA1	ENSG00000151892.14_3	Exc_L6_TLE4_LMO1	3.41422e-50	-1.3043	0.991256
OLFML2B	ENSG00000162745.10_3	Exc_L6_TLE4_LMO1	3.96292e-50	-1.23128	0.990676
DOCK4	ENSG00000128512.15	Exc_L6_TLE4_LMO1	3.98897e-50	-0.905271	0.99042
GLIS1	ENSG00000174332.5_2	Exc_L6_TLE4_LMO1	4.14467e-50	-1.30641	0.990125
GSE1	ENSG00000131149.18_3	Exc_L6_TLE4_LMO1	5.53033e-50	-0.943669	0.989016
MDGA2	ENSG00000139915.19_5	Exc_L6_TLE4_LMO1	5.53033e-50	-0.70933	0.988792
GAS7	ENSG00000007237.18_4	Exc_L6_TLE4_LMO1	5.53033e-50	-0.551008	0.988688
TNIK	ENSG00000154310.16_4	Exc_L6_TLE4_LMO1	5.53033e-50	-0.603349	0.988677
ARHGAP22	ENSG00000128805.14_4	Exc_L6_TLE4_LMO1	5.53033e-50	-0.985246	0.988626
DLC1	ENSG00000164741.14_5	Exc_L6_TLE4_LMO1	5.53033e-50	-0.805767	0.988562
CELSR1	ENSG00000075275.16_3	Exc_L6_TLE4_LMO1	5.66896e-50	-0.909207	0.988306
ZFHX3	ENSG00000140836.16_5	Exc_L6_TLE4_LMO1	5.66896e-50	-0.579272	0.988268
HS3ST4	ENSG00000182601.6_2	Exc_L6_TLE4_LMO1	5.90794e-50	-1.02968	0.988071
RP11-739N10.1	ENSG00000264151.5_5	Exc_L6_TLE4_LMO1	1.21591e-49	-0.684192	0.986309
RP1-179P9.3	ENSG00000282218.1_5	Exc_L6_TLE4_LMO1	1.21591e-49	-0.640212	0.986307
GPD2	ENSG00000115159.15_2	Exc_L6_TLE4_LMO1	1.59893e-49	-0.858029	0.985481
SLC35F1	ENSG00000196376.10_3	Exc_L6_TLE4_LMO1	1.59893e-49	-0.591763	0.985441
GAB2	ENSG00000033327.12_3	Exc_L6_TLE4_LMO1	1.77137e-49	-0.49509	0.985147
NAV3	ENSG00000067798.15_4	Exc_L6_TLE4_LMO1	1.94584e-49	-0.734849	0.984798
EMP2	ENSG00000213853.9_3	Exc_L6_TLE4_LMO1	1.96097e-49	-1.07871	0.984709
KIAA1671	ENSG00000197077.13_4	Exc_L6_TLE4_LMO1	2.39756e-49	-0.839558	0.98422
MGST1	ENSG00000008394.12_3	Exc_L6_TLE4_LMO1	2.96544e-49	-0.898731	0.983709
DACH1	ENSG00000276644.4_2	Exc_L6_TLE4_LMO1	3.07208e-49	-0.821257	0.983532
AC007092.1	ENSG00000233723.7_4	Exc_L6_TLE4_LMO1	3.07208e-49	-0.91091	0.983505
SHB	ENSG00000107338.9_3	Exc_L6_TLE4_LMO1	3.18801e-49	-1.3366	0.983366
DCHS2	ENSG00000197410.13_2	Exc_L6_TLE4_LMO1	3.25211e-49	-0.803929	0.983264
NOS1AP	ENSG00000198929.12_5	Exc_L6_TLE4_LMO1	8.16181e-49	-0.635135	0.981282
KIAA1217	ENSG00000120549.17_5	Exc_L6_TLE4_LMO1	8.16656e-49	-0.905085	0.981223
TLE4	ENSG00000106829.18_3	Exc_L6_TLE4_LMO1	9.37835e-49	-1.49406	0.980878
CADPS	ENSG00000163618.17_5	Exc_L6_TLE4_LMO1	1.08044e-48	-0.516832	0.98049
EML4	ENSG00000143924.18_2	Exc_L6_TLE4_LMO1	1.08044e-48	-0.693456	0.980473
PRKCE	ENSG00000171132.13_2	Exc_L6_TLE4_LMO1	2.00544e-48	-0.504953	0.979072
PCSK5	ENSG00000099139.13_3	Exc_L6_TLE4_LMO1	2.04351e-48	-0.800673	0.978982
FKBP5	ENSG00000096060.14_2	Exc_L6_TLE4_LMO1	2.48776e-48	-0.849859	0.978473
PEAK1	ENSG00000173517.10_3	Exc_L6_TLE4_LMO1	3.86313e-48	-0.769106	0.977465
CTIF	ENSG00000134030.13_4	Exc_L6_TLE4_LMO1	3.86313e-48	-0.357906	0.977453
SUSD6	ENSG00000100647.7_2	Exc_L6_TLE4_LMO1	4.87999e-48	-1.13899	0.976915
PCDH11X	ENSG00000102290.22_3	Exc_L6_TLE4_LMO1	5.0586e-48	-0.644962	0.976796
ARHGAP26	ENSG00000145819.16_4	Exc_L6_TLE4_LMO1	5.42026e-48	-0.663224	0.976607
BICD1	ENSG00000151746.13_3	Exc_L6_TLE4_LMO1	5.83247e-48	-0.426199	0.97641
RNF130	ENSG00000113269.13_4	Exc_L6_TLE4_LMO1	6.65776e-48	-0.397499	0.976089
HPCAL1	ENSG00000115756.12_3	Exc_L6_TLE4_LMO1	6.86585e-48	-1.34522	0.975983
OSBPL10	ENSG00000144645.13_3	Exc_L6_TLE4_LMO1	9.65957e-48	-0.728866	0.97522
ST14	ENSG00000149418.10_2	Exc_L6_TLE4_LMO1	1.02129e-47	-0.917709	0.975063
RGMA	ENSG00000182175.13_3	Exc_L6_TLE4_LMO1	1.1433e-47	-1.46442	0.974753
MYZAP	ENSG00000263155.5_5	Exc_L6_TLE4_LMO1	1.15312e-47	-0.940613	0.974693
LRCH1	ENSG00000136141.14_3	Exc_L6_TLE4_LMO1	1.28559e-47	-0.719915	0.974426
PRKAG2	ENSG00000106617.13_4	Exc_L6_TLE4_LMO1	1.68488e-47	-0.794118	0.973815
GARNL3	ENSG00000136895.18_5	Exc_L6_TLE4_LMO1	2.23668e-47	-0.466695	0.973142
GALNT16	ENSG00000100626.16_3	Exc_L6_TLE4_LMO1	3.17722e-47	-0.774978	0.97236
GCOM1	ENSG00000137878.16_4	Exc_L6_TLE4_LMO1	3.40832e-47	-0.789913	0.972177
CSMD2	ENSG00000121904.17_3	Exc_L6_TLE4_LMO1	3.50467e-47	-0.732411	0.972084
SH3D19	ENSG00000109686.17_5	Exc_L6_TLE4_LMO1	4.18254e-47	-0.652191	0.971674
FUT9	ENSG00000172461.10_2	Exc_L6_TLE4_LMO1	4.19078e-47	-0.605946	0.971638
TRPM3	ENSG00000083067.22_4	Exc_L6_TLE4_LMO1	5.26141e-47	-0.703679	0.971119
ARSJ	ENSG00000180801.13_3	Exc_L6_TLE4_LMO1	5.7288e-47	-0.989033	0.970906
FAM188B	ENSG00000106125.14_4	Exc_L6_TLE4_LMO1	6.59517e-47	-0.833125	0.970574
DGKG	ENSG00000058866.14_3	Exc_L6_TLE4_LMO1	8.72935e-47	-0.85435	0.969943
LMO1	ENSG00000166407.13_2	Exc_L6_TLE4_LMO1	8.99706e-47	-1.42505	0.969823
2019-03-01	ENSG00000145416.13_3	Exc_L6_TLE4_LMO1	8.99706e-47	-0.862462	0.969807
ZFPM2	ENSG00000169946.13_3	Exc_L6_TLE4_LMO1	8.99706e-47	-0.41664	0.969789
INMT-FAM188B	ENSG00000254959.6_4	Exc_L6_TLE4_LMO1	1.06566e-46	-0.731127	0.969397
GSG1L	ENSG00000169181.12_5	Exc_L6_TLE4_LMO1	1.36021e-46	-0.974103	0.968817
XKR4	ENSG00000206579.8_3	Exc_L6_TLE4_LMO1	1.54723e-46	-0.466308	0.968512
RAP1GAP2	ENSG00000132359.14_4	Exc_L6_TLE4_LMO1	1.64693e-46	-0.626283	0.96835
GABRG3	ENSG00000182256.12_3	Exc_L6_TLE4_LMO1	1.72771e-46	-0.493624	0.96822
SLC15A5	ENSG00000188991.3_2	Exc_L6_TLE4_LMO1	1.88517e-46	-0.681273	0.968005
RP11-467L24.1	ENSG00000259846.1_4	Exc_L6_TLE4_LMO1	1.9995e-46	-0.728602	0.967828
RTTN	ENSG00000176225.13_3	Exc_L6_TLE4_LMO1	1.9995e-46	-0.680499	0.967826
MRAP2	ENSG00000135324.5_2	Exc_L6_TLE4_LMO1	2.03018e-46	-0.841971	0.967768
KANSL1L	ENSG00000144445.16_3	Exc_L6_TLE4_LMO1	2.12308e-46	-0.399199	0.967646
LINC00595	ENSG00000230417.11_2	Exc_L6_TLE4_LMO1	2.39744e-46	-0.762523	0.967359
CAMK2D	ENSG00000145349.16_5	Exc_L6_TLE4_LMO1	3.24396e-46	-1.05699	0.966657
DGKH	ENSG00000102780.16_3	Exc_L6_TLE4_LMO1	4.33189e-46	-0.727314	0.965959
ASAP2	ENSG00000151693.10_3	Exc_L6_TLE4_LMO1	4.58264e-46	-0.796183	0.965814
AMOTL1	ENSG00000166025.17_3	Exc_L6_TLE4_LMO1	4.58399e-46	-0.733304	0.96579
ATF6	ENSG00000118217.5_3	Exc_L6_TLE4_LMO1	4.7297e-46	-0.533048	0.965699
AC018359.1	ENSG00000226320.5_4	Exc_L6_TLE4_LMO1	5.04584e-46	-0.692841	0.965536
KCNMA1	ENSG00000156113.22_5	Exc_L6_TLE4_LMO1	5.23696e-46	-0.561277	0.965433
PKP4	ENSG00000144283.21_4	Exc_L6_TLE4_LMO1	5.44468e-46	-0.555718	0.965326
LNPEP	ENSG00000113441.15_4	Exc_L6_TLE4_LMO1	6.51265e-46	-0.576946	0.964916
PCDH17	ENSG00000118946.11_2	Exc_L6_TLE4_LMO1	8.66898e-46	-0.890978	0.964274
GRAMD3	ENSG00000155324.9_5	Exc_L6_TLE4_LMO1	1.2269e-45	-0.719285	0.963455
DPP4	ENSG00000197635.9_3	Exc_L6_TLE4_LMO1	1.45694e-45	-0.8213	0.96306
WWTR1	ENSG00000018408.14_3	Exc_L6_TLE4_LMO1	1.74591e-45	-0.633548	0.962645
PTK7	ENSG00000112655.15_4	Exc_L6_TLE4_LMO1	2.21279e-45	-0.904693	0.962098
SBF2	ENSG00000133812.15_3	Exc_L6_TLE4_LMO1	2.21279e-45	-0.308864	0.962087
RP11-90J7.3	ENSG00000282863.1_5	Exc_L6_TLE4_LMO1	2.40698e-45	-0.654026	0.961883
NEGR1	ENSG00000172260.14_3	Exc_L6_TLE4_LMO1	2.43127e-45	-0.643228	0.961841
SMURF1	ENSG00000198742.9_2	Exc_L6_TLE4_LMO1	3.02164e-45	-0.389651	0.961346
PLXDC2	ENSG00000120594.16_2	Exc_L6_TLE4_LMO1	3.50384e-45	-0.848467	0.961003
ASAP1	ENSG00000153317.14_3	Exc_L6_TLE4_LMO1	3.55137e-45	-0.690438	0.960954
ASXL2	ENSG00000143970.16_3	Exc_L6_TLE4_LMO1	4.43661e-45	-0.381721	0.960447
DGKI	ENSG00000157680.15_5	Exc_L6_TLE4_LMO1	4.51004e-45	-0.618717	0.960379
SCUBE1	ENSG00000159307.18_2	Exc_L6_TLE4_SCUBE1	1.63227e-45	-1.41663	0.997179
HS3ST4	ENSG00000182601.6_2	Exc_L6_TLE4_SCUBE1	4.88106e-44	-1.03094	0.986997
TLE4	ENSG00000106829.18_3	Exc_L6_TLE4_SCUBE1	1.24369e-43	-1.51782	0.984191
DPP4	ENSG00000197635.9_3	Exc_L6_TLE4_SCUBE1	1.30361e-43	-1.01308	0.983569
SLC15A5	ENSG00000188991.3_2	Exc_L6_TLE4_SCUBE1	1.35841e-43	-0.792861	0.983054
GAS7	ENSG00000007237.18_4	Exc_L6_TLE4_SCUBE1	1.64312e-42	-0.533504	0.976304
CAMK2D	ENSG00000145349.16_5	Exc_L6_TLE4_SCUBE1	1.64312e-42	-1.09095	0.976111
MAP3K4	ENSG00000085511.19_3	Exc_L6_TLE4_SCUBE1	1.64312e-42	-0.476638	0.976077
TNIK	ENSG00000154310.16_4	Exc_L6_TLE4_SCUBE1	3.77845e-42	-0.56536	0.973696
RP1-35C21.2	ENSG00000227579.5_4	Exc_L6_TLE4_SCUBE1	6.67304e-42	-0.72127	0.972168
MGST1	ENSG00000008394.12_3	Exc_L6_TLE4_SCUBE1	9.11176e-42	-0.832934	0.971258
KIAA1671	ENSG00000197077.13_4	Exc_L6_TLE4_SCUBE1	3.32066e-41	-0.785827	0.968027
MDGA2	ENSG00000139915.19_5	Exc_L6_TLE4_SCUBE1	3.36339e-41	-0.607643	0.967843
LRCH1	ENSG00000136141.14_3	Exc_L6_TLE4_SCUBE1	3.58378e-41	-0.776795	0.967548
FRMD3	ENSG00000172159.15_2	Exc_L6_TLE4_SCUBE1	1.26551e-40	-0.906369	0.96432
ADD3	ENSG00000148700.14_3	Exc_L6_TLE4_SCUBE1	1.77997e-40	-0.669538	0.963324
CTNND2	ENSG00000169862.18_3	Exc_L6_TLE4_SCUBE1	1.95656e-40	-0.394767	0.96298
DCHS2	ENSG00000197410.13_2	Exc_L6_TLE4_SCUBE1	2.90689e-40	-0.831167	0.961914
KCNK2	ENSG00000082482.13_4	Exc_L6_TLE4_SCUBE1	2.96545e-40	-0.666718	0.96166
AC018359.1	ENSG00000226320.5_4	Exc_L6_TLE4_SCUBE1	2.96545e-40	-0.693007	0.961656
RGMA	ENSG00000182175.13_3	Exc_L6_TLE4_SCUBE1	3.3734e-40	-1.40083	0.961247
SULF1	ENSG00000137573.13_3	Exc_L6_TLE4_SCUBE1	9.53086e-40	-1.08977	0.958372
KIAA1217	ENSG00000120549.17_5	Exc_L6_TLE4_SCUBE1	1.00608e-39	-0.860008	0.958158
INPP5D	ENSG00000168918.13_3	Exc_L6_TLE4_SCUBE1	1.42274e-39	-0.82374	0.957236
SH3D19	ENSG00000109686.17_5	Exc_L6_TLE4_SCUBE1	1.82608e-39	-0.631655	0.95655
TRIM2	ENSG00000109654.14_4	Exc_L6_TLE4_SCUBE1	1.91968e-39	-0.651776	0.956353
DSCAM	ENSG00000171587.14_3	Exc_L6_TLE4_SCUBE1	2.20126e-39	-0.49077	0.955946
PRKAG2	ENSG00000106617.13_4	Exc_L6_TLE4_SCUBE1	2.38407e-39	-0.768796	0.95568
DIP2A	ENSG00000160305.17_3	Exc_L6_TLE4_SCUBE1	3.52824e-39	-0.365167	0.954653
DOPEY2	ENSG00000142197.12_3	Exc_L6_TLE4_SCUBE1	3.89034e-39	-0.491998	0.954217
HDAC4	ENSG00000068024.16_3	Exc_L6_TLE4_SCUBE1	5.00562e-39	-0.501105	0.953537
FAM160A1	ENSG00000164142.15_3	Exc_L6_TLE4_SCUBE1	5.72523e-39	-0.762154	0.953122
WBSCR17	ENSG00000185274.11_5	Exc_L6_TLE4_SCUBE1	5.72523e-39	-0.714714	0.953087
ARSJ	ENSG00000180801.13_3	Exc_L6_TLE4_SCUBE1	7.28846e-39	-0.904321	0.952324
SUSD6	ENSG00000100647.7_2	Exc_L6_TLE4_SCUBE1	1.18245e-38	-1.08501	0.951077
TANGO6	ENSG00000103047.7_3	Exc_L6_TLE4_SCUBE1	3.15438e-38	-0.550017	0.948543
RP11-555F9.2	ENSG00000229613.1_3	Exc_L6_TLE4_SCUBE1	3.30789e-38	-0.684973	0.948374
ZFPM2	ENSG00000169946.13_3	Exc_L6_TLE4_SCUBE1	3.85591e-38	-0.412605	0.947894
SDK2	ENSG00000069188.16_2	Exc_L6_TLE4_SCUBE1	4.19296e-38	-1.09634	0.947637
TVP23C-CDRT4	ENSG00000259024.6_3	Exc_L6_TLE4_SCUBE1	4.37246e-38	-0.608059	0.947486
DIP2B	ENSG00000066084.12_2	Exc_L6_TLE4_SCUBE1	5.10673e-38	-0.351198	0.947053
ELOVL5	ENSG00000012660.13_3	Exc_L6_TLE4_SCUBE1	7.9213e-38	-0.612392	0.945868
MGAT4C	ENSG00000182050.13_3	Exc_L6_TLE4_SCUBE1	9.14285e-38	-0.517776	0.945465
RP11-430H10.4	ENSG00000255041.1_5	Exc_L6_TLE4_SCUBE1	1.85493e-37	-0.794861	0.943524
ZFHX3	ENSG00000140836.16_5	Exc_L6_TLE4_SCUBE1	1.87952e-37	-0.430393	0.94345
AGAP1	ENSG00000157985.18_4	Exc_L6_TLE4_SCUBE1	2.21359e-37	-0.736222	0.942999
DSCAML1	ENSG00000177103.13_3	Exc_L6_TLE4_SCUBE1	5.99611e-37	-0.549526	0.940371
SPOP	ENSG00000121067.17_4	Exc_L6_TLE4_SCUBE1	7.45765e-37	-0.3391	0.939781
PTK7	ENSG00000112655.15_4	Exc_L6_TLE4_SCUBE1	7.78361e-37	-0.842041	0.939598
NFIA	ENSG00000162599.15_4	Exc_L6_TLE4_SCUBE1	9.09884e-37	-0.824625	0.939155
CDH11	ENSG00000140937.13_3	Exc_L6_TLE4_SCUBE1	9.09884e-37	-0.840892	0.93913
RP11-149P24.1	ENSG00000253248.5_4	Exc_L6_TLE4_SCUBE1	1.3161e-36	-0.764965	0.938055
PDE1A	ENSG00000115252.18_3	Exc_L6_TLE4_SCUBE1	1.50911e-36	-0.693559	0.93764
NRXN1	ENSG00000179915.22_4	Exc_L6_TLE4_SCUBE1	2.05107e-36	-0.523037	0.936794
CACNA1E	ENSG00000198216.11_4	Exc_L6_TLE4_SCUBE1	2.14689e-36	-0.646338	0.936645
SPHKAP	ENSG00000153820.12_2	Exc_L6_TLE4_SCUBE1	2.22588e-36	-0.788813	0.936522
PACS1	ENSG00000175115.11_3	Exc_L6_TLE4_SCUBE1	2.28359e-36	-0.312366	0.936425
ANO6	ENSG00000177119.15_4	Exc_L6_TLE4_SCUBE1	2.74548e-36	-0.722058	0.935924
CDRT4	ENSG00000239704.10_4	Exc_L6_TLE4_SCUBE1	3.44852e-36	-0.656669	0.935311
ROBO2	ENSG00000185008.17_4	Exc_L6_TLE4_SCUBE1	4.56022e-36	-0.420506	0.934566
UNC13B	ENSG00000198722.14_5	Exc_L6_TLE4_SCUBE1	5.14639e-36	-0.585598	0.934196
SLC1A2	ENSG00000110436.12_4	Exc_L6_TLE4_SCUBE1	5.40069e-36	-0.653309	0.934044
OSBPL3	ENSG00000070882.12_4	Exc_L6_TLE4_SCUBE1	7.12874e-36	-0.485426	0.933302
CLDN1	ENSG00000163347.5_2	Exc_L6_TLE4_SCUBE1	7.38078e-36	-0.906495	0.933184
PCSK5	ENSG00000099139.13_3	Exc_L6_TLE4_SCUBE1	9.05467e-36	-0.630116	0.932602
CCBE1	ENSG00000183287.13_4	Exc_L6_TLE4_SCUBE1	1.34232e-35	-1.02656	0.931426
SEMA3A	ENSG00000075213.10_4	Exc_L6_TLE4_SCUBE1	1.39863e-35	-0.471049	0.931293
GPA33	ENSG00000143167.11_2	Exc_L6_TLE4_SCUBE1	1.52035e-35	-0.607115	0.931026
TSKU	ENSG00000182704.7_3	Exc_L6_TLE4_SCUBE1	1.6774e-35	-1.02293	0.930747
GRIK3	ENSG00000163873.9_3	Exc_L6_TLE4_SCUBE1	2.17451e-35	-1.26782	0.930026
MAP3K8	ENSG00000107968.9_2	Exc_L6_TLE4_SCUBE1	3.03135e-35	-0.934191	0.929116
SMAD2	ENSG00000175387.15_5	Exc_L6_TLE4_SCUBE1	3.33193e-35	-0.461721	0.928847
GLCE	ENSG00000138604.9_3	Exc_L6_TLE4_SCUBE1	3.4408e-35	-0.721966	0.928739
PCDH11X	ENSG00000102290.22_3	Exc_L6_TLE4_SCUBE1	3.49369e-35	-0.515314	0.928675
TBC1D8	ENSG00000204634.12_4	Exc_L6_TLE4_SCUBE1	4.62101e-35	-0.327321	0.927878
ABLIM3	ENSG00000173210.19_2	Exc_L6_TLE4_SCUBE1	5.80632e-35	-0.635843	0.927238
COL19A1	ENSG00000082293.12_3	Exc_L6_TLE4_SCUBE1	5.92439e-35	-0.748211	0.927163
FMNL2	ENSG00000157827.19_3	Exc_L6_TLE4_SCUBE1	6.04828e-35	-0.504942	0.927087
NOS1AP	ENSG00000198929.12_5	Exc_L6_TLE4_SCUBE1	7.57454e-35	-0.555366	0.926433
SH3GL2	ENSG00000107295.9_2	Exc_L6_TLE4_SCUBE1	8.02548e-35	-0.739959	0.926239
FOCAD	ENSG00000188352.12_4	Exc_L6_TLE4_SCUBE1	8.95333e-35	-0.479029	0.925932
HIPK2	ENSG00000064393.15_3	Exc_L6_TLE4_SCUBE1	1.3978e-34	-0.586265	0.924745
FAM188B	ENSG00000106125.14_4	Exc_L6_TLE4_SCUBE1	1.91215e-34	-0.687962	0.923882
FAM117A	ENSG00000121104.7_4	Exc_L6_TLE4_SCUBE1	1.93672e-34	-0.402864	0.923827
RYR3	ENSG00000198838.13_3	Exc_L6_TLE4_SCUBE1	2.71715e-34	-0.885297	0.922917
RP11-202H2.1	ENSG00000258185.2_5	Exc_L6_TLE4_SCUBE1	2.7489e-34	-0.482208	0.922865
MYOF	ENSG00000138119.16_3	Exc_L6_TLE4_SCUBE1	3.65567e-34	-0.573366	0.922094
INMT-FAM188B	ENSG00000254959.6_4	Exc_L6_TLE4_SCUBE1	4.29874e-34	-0.602605	0.921626
XKR4	ENSG00000206579.8_3	Exc_L6_TLE4_SCUBE1	4.34228e-34	-0.405486	0.92158
RP11-467L24.1	ENSG00000259846.1_4	Exc_L6_TLE4_SCUBE1	6.68487e-34	-0.648582	0.92042
PDZRN4	ENSG00000165966.14_2	Exc_L6_TLE4_SCUBE1	1.77318e-33	-0.866483	0.917811
DUSP27	ENSG00000198842.9_2	Exc_L6_TLE4_SCUBE1	2.5111e-33	-0.802589	0.916844
PKP4	ENSG00000144283.21_4	Exc_L6_TLE4_SCUBE1	3.01963e-33	-0.479732	0.916332
RP11-286B14.1	ENSG00000228971.2_5	Exc_L6_TLE4_SCUBE1	3.16068e-33	-0.46993	0.916179
LINC00469	ENSG00000177338.13_2	Exc_L6_TLE4_SCUBE1	3.25748e-33	-0.705786	0.916072
LAMA4	ENSG00000112769.18_3	Exc_L6_TLE4_SCUBE1	3.46652e-33	-0.749493	0.915886
EPN2	ENSG00000072134.15_4	Exc_L6_TLE4_SCUBE1	3.8611e-33	-0.434948	0.915542
CALN1	ENSG00000183166.10_2	Exc_L6_TLE4_SCUBE1	4.66129e-33	-0.474349	0.915019
SEMA3E	ENSG00000170381.13_3	Exc_L6_TLE4_ZNF385B	1.26156e-97	-0.87343	0.992626
TRPM3	ENSG00000083067.22_4	Exc_L6_TLE4_ZNF385B	3.69442e-96	-0.788667	0.988004
B4GALNT3	ENSG00000139044.10_3	Exc_L6_TLE4_ZNF385B	4.99334e-96	-1.06162	0.987383
ASIC2	ENSG00000108684.14_4	Exc_L6_TLE4_ZNF385B	8.07513e-92	-0.88547	0.976014
DLC1	ENSG00000164741.14_5	Exc_L6_TLE4_ZNF385B	1.24888e-91	-0.691964	0.975448
RYR3	ENSG00000198838.13_3	Exc_L6_TLE4_ZNF385B	4.09535e-91	-1.03399	0.973979
SYT6	ENSG00000134207.15_4	Exc_L6_TLE4_ZNF385B	1.36932e-88	-1.48322	0.967113
HS3ST4	ENSG00000182601.6_2	Exc_L6_TLE4_ZNF385B	2.39233e-88	-0.881991	0.966335
TLE4	ENSG00000106829.18_3	Exc_L6_TLE4_ZNF385B	1.94019e-87	-1.36108	0.963823
SULF1	ENSG00000137573.13_3	Exc_L6_TLE4_ZNF385B	1.18332e-85	-1.07607	0.958969
GRIK4	ENSG00000149403.12_3	Exc_L6_TLE4_ZNF385B	7.80472e-84	-1.21838	0.954023
MAP3K8	ENSG00000107968.9_2	Exc_L6_TLE4_ZNF385B	2.27002e-82	-1.02944	0.949932
GRM4	ENSG00000124493.13_3	Exc_L6_TLE4_ZNF385B	3.0136e-82	-1.08824	0.949571
ZFPM2	ENSG00000169946.13_3	Exc_L6_TLE4_ZNF385B	4.52147e-82	-0.380836	0.949066
RP11-238K6.1	ENSG00000253288.1_4	Exc_L6_TLE4_ZNF385B	4.65238e-82	-0.52082	0.948979
CTC-304I17.6	ENSG00000279668.2_5	Exc_L6_TLE4_ZNF385B	5.63774e-82	-0.808325	0.948702
MDGA2	ENSG00000139915.19_5	Exc_L6_TLE4_ZNF385B	2.24577e-81	-0.549432	0.946997
KIAA1644	ENSG00000138944.7_2	Exc_L6_TLE4_ZNF385B	1.44236e-80	-0.972224	0.94468
RGMA	ENSG00000182175.13_3	Exc_L6_TLE4_ZNF385B	2.40428e-80	-1.24386	0.944031
RP4-543J13.1	ENSG00000232895.2_4	Exc_L6_TLE4_ZNF385B	1.9423e-79	-0.852256	0.941439
IL4R	ENSG00000077238.13_3	Exc_L6_TLE4_ZNF385B	1.6067e-77	-0.802542	0.935896
MCC	ENSG00000171444.17_3	Exc_L6_TLE4_ZNF385B	2.00676e-77	-0.587663	0.93561
AGAP1	ENSG00000157985.18_4	Exc_L6_TLE4_ZNF385B	3.29038e-77	-0.613395	0.934963
AFF3	ENSG00000144218.18_3	Exc_L6_TLE4_ZNF385B	4.65005e-77	-0.53002	0.934498
LRP1B	ENSG00000168702.17_3	Exc_L6_TLE4_ZNF385B	5.93757e-77	-0.657294	0.934186
RGS9	ENSG00000108370.16_4	Exc_L6_TLE4_ZNF385B	7.16899e-77	-0.546266	0.933942
DYSF	ENSG00000135636.13_3	Exc_L6_TLE4_ZNF385B	1.18577e-76	-0.744334	0.933273
NRP1	ENSG00000099250.17_4	Exc_L6_TLE4_ZNF385B	1.28339e-76	-0.941285	0.933162
SLC35F1	ENSG00000196376.10_3	Exc_L6_TLE4_ZNF385B	1.31279e-76	-0.464494	0.933121
RP11-351J23.1	ENSG00000203688.5_4	Exc_L6_TLE4_ZNF385B	3.18604e-76	-1.21226	0.932026
FARP2	ENSG00000006607.13_3	Exc_L6_TLE4_ZNF385B	3.37602e-76	-0.390195	0.931942
2019-03-10	ENSG00000173838.11_4	Exc_L6_TLE4_ZNF385B	3.66567e-76	-0.68599	0.931815
ANKRD18A	ENSG00000180071.19_3	Exc_L6_TLE4_ZNF385B	1.22376e-75	-0.964674	0.930313
PRKAG2	ENSG00000106617.13_4	Exc_L6_TLE4_ZNF385B	2.65422e-75	-0.711991	0.929338
STIM1	ENSG00000167323.11_4	Exc_L6_TLE4_ZNF385B	8.35488e-75	-0.468088	0.927901
ARAP1	ENSG00000186635.14_4	Exc_L6_TLE4_ZNF385B	8.48782e-75	-0.500516	0.927869
SEL1L3	ENSG00000091490.10_4	Exc_L6_TLE4_ZNF385B	3.37243e-74	-0.784453	0.926128
TECTA	ENSG00000109927.10_4	Exc_L6_TLE4_ZNF385B	3.38995e-74	-0.81058	0.92611
EXOC6B	ENSG00000144036.15_3	Exc_L6_TLE4_ZNF385B	5.42689e-74	-0.318988	0.925515
STXBP4	ENSG00000166263.13_4	Exc_L6_TLE4_ZNF385B	1.07397e-73	-0.480268	0.924656
ARHGAP6	ENSG00000047648.21_4	Exc_L6_TLE4_ZNF385B	2.67126e-73	-0.563421	0.923488
NCAPG2	ENSG00000146918.19_3	Exc_L6_TLE4_ZNF385B	1.64521e-72	-0.591179	0.921184
GAS7	ENSG00000007237.18_4	Exc_L6_TLE4_ZNF385B	2.74466e-72	-0.40702	0.920508
PPP1R9A	ENSG00000158528.11_3	Exc_L6_TLE4_ZNF385B	5.09245e-72	-0.406788	0.919701
MLLT4	ENSG00000130396.20_4	Exc_L6_TLE4_ZNF385B	7.14328e-72	-0.391991	0.919265
RP11-392E22.9	ENSG00000283486.2_4	Exc_L6_TLE4_ZNF385B	1.03062e-71	-0.801953	0.918793
ATP2C2	ENSG00000064270.12_3	Exc_L6_TLE4_ZNF385B	2.18136e-71	-0.546387	0.917803
SRGAP1	ENSG00000196935.8_3	Exc_L6_TLE4_ZNF385B	7.01928e-71	-0.668389	0.916287
FOXP2	ENSG00000128573.24_4	Exc_L6_TLE4_ZNF385B	1.0376e-70	-0.648033	0.915782
ABCB1	ENSG00000085563.14_3	Exc_L6_TLE4_ZNF385B	1.06604e-70	-0.388345	0.915738
C8orf34	ENSG00000165084.15_3	Exc_L6_TLE4_ZNF385B	1.75238e-70	-0.419314	0.915078
TNIK	ENSG00000154310.16_4	Exc_L6_TLE4_ZNF385B	2.03234e-70	-0.437974	0.914871
DCHS2	ENSG00000197410.13_2	Exc_L6_TLE4_ZNF385B	2.69824e-70	-0.504506	0.914491
RAMP3	ENSG00000122679.8_2	Exc_L6_TLE4_ZNF385B	2.73932e-70	-0.846855	0.914463
CNTNAP3	ENSG00000106714.17_3	Exc_L6_TLE4_ZNF385B	1.60519e-69	-0.599164	0.912169
FUT10	ENSG00000172728.15_4	Exc_L6_TLE4_ZNF385B	1.89737e-69	-0.633866	0.911938
IRAK2	ENSG00000134070.4_3	Exc_L6_TLE4_ZNF385B	3.55583e-69	-0.538357	0.911116
DYNC1I1	ENSG00000158560.14_3	Exc_L6_TLE4_ZNF385B	1.00585e-68	-0.702989	0.909745
KLHL3	ENSG00000146021.14_3	Exc_L6_TLE4_ZNF385B	1.14165e-68	-0.426833	0.909565
KL	ENSG00000133116.7_3	Exc_L6_TLE4_ZNF385B	1.84329e-68	-0.678184	0.908922
KIAA1671	ENSG00000197077.13_4	Exc_L6_TLE4_ZNF385B	2.13506e-68	-0.63164	0.908724
RP11-351A20.1	ENSG00000261818.1_4	Exc_L6_TLE4_ZNF385B	3.11498e-68	-0.633562	0.90822
PCSK5	ENSG00000099139.13_3	Exc_L6_TLE4_ZNF385B	4.02865e-68	-0.548767	0.907879
PTPRG	ENSG00000144724.19_3	Exc_L6_TLE4_ZNF385B	2.59721e-67	-0.48102	0.905422
FRAS1	ENSG00000138759.18_3	Exc_L6_TLE4_ZNF385B	3.99323e-67	-0.624662	0.904855
NAB1	ENSG00000138386.16_4	Exc_L6_TLE4_ZNF385B	4.29139e-67	-0.644798	0.904753
TMEM2	ENSG00000135048.13_5	Exc_L6_TLE4_ZNF385B	1.58393e-66	-0.825936	0.903032
KIF26A	ENSG00000066735.14_3	Exc_L6_TLE4_ZNF385B	1.59982e-66	-0.592942	0.903011
UNC13B	ENSG00000198722.14_5	Exc_L6_TLE4_ZNF385B	1.8827e-66	-0.524582	0.902791
SEMA5A	ENSG00000112902.11_3	Exc_L6_TLE4_ZNF385B	3.54919e-66	-0.452782	0.901944
NFIB	ENSG00000147862.16_2	Exc_L6_TLE4_ZNF385B	5.07398e-66	-0.708292	0.901453
RALYL	ENSG00000184672.11_3	Exc_L6_TLE4_ZNF385B	6.61442e-66	-0.672821	0.901096
SYNJ2	ENSG00000078269.14_4	Exc_L6_TLE4_ZNF385B	9.97959e-66	-0.683157	0.900548
SEMA5B	ENSG00000082684.14_4	Exc_L6_TLE4_ZNF385B	1.81554e-65	-1.07072	0.89973
ARMC9	ENSG00000135931.17_4	Exc_L6_TLE4_ZNF385B	4.59237e-65	-0.440946	0.898447
PEAK1	ENSG00000173517.10_3	Exc_L6_TLE4_ZNF385B	2.53455e-64	-0.552339	0.896118
EPN2	ENSG00000072134.15_4	Exc_L6_TLE4_ZNF385B	3.59178e-64	-0.402825	0.895647
EPHB2	ENSG00000133216.16_4	Exc_L6_TLE4_ZNF385B	8.17719e-64	-0.676801	0.894529
RGS17	ENSG00000091844.7_2	Exc_L6_TLE4_ZNF385B	1.13722e-63	-0.4962	0.894074
KCNN1	ENSG00000105642.15_3	Exc_L6_TLE4_ZNF385B	2.13423e-63	-0.542125	0.893199
TSPAN18	ENSG00000157570.11_3	Exc_L6_TLE4_ZNF385B	3.56503e-63	-0.646255	0.892497
TEX2	ENSG00000136478.7_4	Exc_L6_TLE4_ZNF385B	5.77055e-63	-0.736356	0.891831
LRRC16A	ENSG00000079691.17_4	Exc_L6_TLE4_ZNF385B	1.03691e-62	-0.786486	0.89101
SGCG	ENSG00000102683.7_3	Exc_L6_TLE4_ZNF385B	7.72239e-62	-0.406658	0.888204
THEMIS2	ENSG00000130775.15_2	Exc_L6_TLE4_ZNF385B	1.17745e-61	-0.612413	0.887607
TG	ENSG00000042832.11_2	Exc_L6_TLE4_ZNF385B	1.54145e-61	-0.716	0.887229
CADPS	ENSG00000163618.17_5	Exc_L6_TLE4_ZNF385B	1.61547e-61	-0.356773	0.88716
RP11-118G23.3	ENSG00000283417.1_4	Exc_L6_TLE4_ZNF385B	4.91039e-61	-1.1579	0.885615
PAPPA	ENSG00000182752.9_3	Exc_L6_TLE4_ZNF385B	5.66321e-61	-0.391831	0.885409
CCDC77	ENSG00000120647.9_5	Exc_L6_TLE4_ZNF385B	9.69216e-61	-0.548374	0.884667
RP11-251B9.1	ENSG00000284705.1_2	Exc_L6_TLE4_ZNF385B	1.60757e-60	-1.17645	0.883962
PTK7	ENSG00000112655.15_4	Exc_L6_TLE4_ZNF385B	1.65605e-60	-0.703904	0.883916
CCDC129	ENSG00000180347.13_4	Exc_L6_TLE4_ZNF385B	1.787e-60	-0.525226	0.883806
SORCS2	ENSG00000184985.16_2	Exc_L6_TSHZ2_CALN1	2.14346e-52	-1.57403	0.994687
GRM4	ENSG00000124493.13_3	Exc_L6_TSHZ2_CALN1	2.14346e-52	-1.47106	0.993233
PDLIM1	ENSG00000107438.8_2	Exc_L6_TSHZ2_CALN1	2.14346e-52	-1.22666	0.992829
ERG	ENSG00000157554.18_3	Exc_L6_TSHZ2_CALN1	2.14346e-52	-0.77724	0.992741
KCTD8	ENSG00000183783.6_3	Exc_L6_TSHZ2_CALN1	2.42854e-52	-0.753389	0.992056
CCDC80	ENSG00000091986.15_3	Exc_L6_TSHZ2_CALN1	2.61141e-52	-1.06679	0.991515
SPOCK1	ENSG00000152377.13_2	Exc_L6_TSHZ2_CALN1	4.63099e-52	-1.08237	0.989943
CALCRL	ENSG00000064989.12_2	Exc_L6_TSHZ2_CALN1	5.11136e-52	-0.947524	0.989338
ATP2C2	ENSG00000064270.12_3	Exc_L6_TSHZ2_CALN1	5.11136e-52	-0.940968	0.989205
TSHZ2	ENSG00000182463.15_4	Exc_L6_TSHZ2_CALN1	5.43405e-52	-1.18183	0.988974
ABLIM1	ENSG00000099204.18_4	Exc_L6_TSHZ2_CALN1	5.43405e-52	-0.561089	0.988873
GPRIN3	ENSG00000185477.4_2	Exc_L6_TSHZ2_CALN1	5.49661e-52	-1.16006	0.988753
ABLIM3	ENSG00000173210.19_2	Exc_L6_TSHZ2_CALN1	5.50011e-52	-0.88501	0.988659
RP11-389K14.3	ENSG00000231107.1_3	Exc_L6_TSHZ2_CALN1	6.988e-52	-1.00831	0.988009
ITGA8	ENSG00000077943.7_2	Exc_L6_TSHZ2_CALN1	7.40437e-52	-0.884671	0.987812
MLLT4	ENSG00000130396.20_4	Exc_L6_TSHZ2_CALN1	8.227e-52	-0.52783	0.987524
KCNT2	ENSG00000162687.16_3	Exc_L6_TSHZ2_CALN1	8.4558e-52	-0.664332	0.987393
DSCAM	ENSG00000171587.14_3	Exc_L6_TSHZ2_CALN1	8.6634e-52	-0.556723	0.987272
GALNT6	ENSG00000139629.15_2	Exc_L6_TSHZ2_CALN1	9.1581e-52	-1.2958	0.987091
TVP23C-CDRT4	ENSG00000259024.6_3	Exc_L6_TSHZ2_CALN1	1.10743e-51	-0.779369	0.986578
CTC-304I17.6	ENSG00000279668.2_5	Exc_L6_TSHZ2_CALN1	1.47823e-51	-1.00321	0.985875
FGFR1	ENSG00000077782.19_4	Exc_L6_TSHZ2_CALN1	1.73059e-51	-1.28081	0.985499
ETV1	ENSG00000006468.13_3	Exc_L6_TSHZ2_CALN1	1.79395e-51	-1.13383	0.985348
ADAMTSL1	ENSG00000178031.16_3	Exc_L6_TSHZ2_CALN1	1.79395e-51	-0.675124	0.985313
DOCK4	ENSG00000128512.15	Exc_L6_TSHZ2_CALN1	2.6685e-51	-0.864925	0.984461
ABCC4	ENSG00000125257.14_3	Exc_L6_TSHZ2_CALN1	3.35461e-51	-0.705292	0.983895
ARHGEF10L	ENSG00000074964.16_3	Exc_L6_TSHZ2_CALN1	4.16322e-51	-0.921368	0.98336
VASH2	ENSG00000143494.15_5	Exc_L6_TSHZ2_CALN1	5.81538e-51	-1.17403	0.98259
NPSR1	ENSG00000187258.13_3	Exc_L6_TSHZ2_CALN1	6.308e-51	-0.651918	0.982335
RP3-468B3.3	ENSG00000249346.6_3	Exc_L6_TSHZ2_CALN1	9.24552e-51	-1.4291	0.98135
OLFM3	ENSG00000118733.16_2	Exc_L6_TSHZ2_CALN1	9.32928e-51	-1.04193	0.981291
SHC4	ENSG00000185634.11_2	Exc_L6_TSHZ2_CALN1	1.08218e-50	-0.72748	0.980952
DIP2A	ENSG00000160305.17_3	Exc_L6_TSHZ2_CALN1	1.13639e-50	-0.408341	0.980736
TLE4	ENSG00000106829.18_3	Exc_L6_TSHZ2_CALN1	1.13639e-50	-1.49414	0.980703
CD36	ENSG00000135218.17_3	Exc_L6_TSHZ2_CALN1	1.20211e-50	-0.531762	0.980484
RP11-351J23.1	ENSG00000203688.5_4	Exc_L6_TSHZ2_CALN1	1.22032e-50	-1.48448	0.980419
GALNT12	ENSG00000119514.6_3	Exc_L6_TSHZ2_CALN1	1.31913e-50	-1.03709	0.980228
GALNT10	ENSG00000164574.15_3	Exc_L6_TSHZ2_CALN1	1.448e-50	-1.09898	0.979979
CDRT4	ENSG00000239704.10_4	Exc_L6_TSHZ2_CALN1	1.448e-50	-0.829459	0.979967
KIAA1456	ENSG00000250305.8_3	Exc_L6_TSHZ2_CALN1	1.48086e-50	-0.922921	0.979865
ERN1	ENSG00000178607.15_2	Exc_L6_TSHZ2_CALN1	1.95599e-50	-0.889099	0.979208
CDH6	ENSG00000113361.12_3	Exc_L6_TSHZ2_CALN1	2.19438e-50	-1.14356	0.978934
PDE9A	ENSG00000160191.17_3	Exc_L6_TSHZ2_CALN1	2.19438e-50	-1.04471	0.978916
DESI2	ENSG00000121644.18_2	Exc_L6_TSHZ2_CALN1	2.42853e-50	-0.612437	0.978625
L3MBTL3	ENSG00000198945.7_2	Exc_L6_TSHZ2_CALN1	2.45783e-50	-0.932303	0.978573
SEMA3E	ENSG00000170381.13_3	Exc_L6_TSHZ2_CALN1	2.64788e-50	-0.718262	0.978394
PCP4	ENSG00000183036.10_2	Exc_L6_TSHZ2_CALN1	2.78794e-50	-1.35562	0.978235
BMP2K	ENSG00000138756.17_4	Exc_L6_TSHZ2_CALN1	3.16972e-50	-0.59902	0.977922
ERC1	ENSG00000082805.19_4	Exc_L6_TSHZ2_CALN1	3.36643e-50	-0.475128	0.977774
RP3-468B3.2	ENSG00000233183.2_4	Exc_L6_TSHZ2_CALN1	5.01891e-50	-1.26988	0.976909
CLIC5	ENSG00000112782.16_3	Exc_L6_TSHZ2_CALN1	8.59607e-50	-0.653727	0.975761
CHD1L	ENSG00000131778.18_3	Exc_L6_TSHZ2_CALN1	1.59684e-49	-0.677917	0.974351
WFS1	ENSG00000109501.13_3	Exc_L6_TSHZ2_CALN1	2.70468e-49	-0.824084	0.973202
FGF1	ENSG00000113578.17_2	Exc_L6_TSHZ2_CALN1	3.30701e-49	-0.887294	0.972766
BCL11B	ENSG00000127152.17_2	Exc_L6_TSHZ2_CALN1	6.25355e-49	-1.01863	0.971365
SAMD3	ENSG00000164483.16_4	Exc_L6_TSHZ2_CALN1	6.25355e-49	-0.569011	0.971346
KIAA1671	ENSG00000197077.13_4	Exc_L6_TSHZ2_CALN1	8.57079e-49	-0.802097	0.970639
DIAPH3	ENSG00000139734.17_3	Exc_L6_TSHZ2_CALN1	8.80456e-49	-0.395689	0.970557
AC009262.2	ENSG00000236212.1_4	Exc_L6_TSHZ2_CALN1	9.42438e-49	-0.927164	0.970397
LGR5	ENSG00000139292.12_3	Exc_L6_TSHZ2_CALN1	9.80297e-49	-0.739155	0.970295
USP6NL	ENSG00000148429.14_2	Exc_L6_TSHZ2_CALN1	1.29825e-48	-0.857251	0.969675
PRR16	ENSG00000184838.14_3	Exc_L6_TSHZ2_CALN1	1.36224e-48	-0.633267	0.969537
CHRM2	ENSG00000181072.11_2	Exc_L6_TSHZ2_CALN1	1.51052e-48	-0.971955	0.969304
NCK2	ENSG00000071051.13_3	Exc_L6_TSHZ2_CALN1	1.78298e-48	-0.836534	0.968922
PLXNB1	ENSG00000164050.12_2	Exc_L6_TSHZ2_CALN1	2.16494e-48	-0.891709	0.968447
LEMD1	ENSG00000186007.9_4	Exc_L6_TSHZ2_CALN1	2.88396e-48	-0.868212	0.967833
PAPPA	ENSG00000182752.9_3	Exc_L6_TSHZ2_CALN1	5.09632e-48	-0.682165	0.966612
DLG5	ENSG00000151208.16_3	Exc_L6_TSHZ2_CALN1	5.39386e-48	-0.519326	0.966476
MFAP3	ENSG00000037749.11_3	Exc_L6_TSHZ2_CALN1	5.67203e-48	-0.748069	0.966354
SEL1L3	ENSG00000091490.10_4	Exc_L6_TSHZ2_CALN1	6.25296e-48	-0.89892	0.966133
LYPD1	ENSG00000150551.10_2	Exc_L6_TSHZ2_CALN1	7.0029e-48	-1.33785	0.965863
QRFPR	ENSG00000186867.10_3	Exc_L6_TSHZ2_CALN1	8.08747e-48	-0.90755	0.965512
PHLPP1	ENSG00000081913.13_3	Exc_L6_TSHZ2_CALN1	8.16286e-48	-0.832927	0.96546
STAT4	ENSG00000138378.18_3	Exc_L6_TSHZ2_CALN1	1.06009e-47	-0.682943	0.964882
PCDH17	ENSG00000118946.11_2	Exc_L6_TSHZ2_CALN1	1.43034e-47	-0.898219	0.964238
C10orf90	ENSG00000154493.18_5	Exc_L6_TSHZ2_CALN1	1.49699e-47	-0.675582	0.964096
CEP164	ENSG00000110274.15_4	Exc_L6_TSHZ2_CALN1	1.55155e-47	-0.515705	0.964005
ZNF704	ENSG00000164684.13_3	Exc_L6_TSHZ2_CALN1	1.99375e-47	-0.725965	0.963449
TCF7L2	ENSG00000148737.16_4	Exc_L6_TSHZ2_CALN1	2.14803e-47	-0.751648	0.963262
RALGPS2	ENSG00000116191.17_4	Exc_L6_TSHZ2_CALN1	2.16055e-47	-0.461946	0.963235
MCU	ENSG00000156026.14_4	Exc_L6_TSHZ2_CALN1	2.18499e-47	-0.493004	0.963196
NIPAL3	ENSG00000001461.16_2	Exc_L6_TSHZ2_CALN1	2.19677e-47	-1.31116	0.96317
HTR2C	ENSG00000147246.9_3	Exc_L6_TSHZ2_CALN1	2.44536e-47	-0.783004	0.96293
INPP5F	ENSG00000198825.12_3	Exc_L6_TSHZ2_CALN1	3.14254e-47	-0.47085	0.962388
RP11-90D4.2	ENSG00000226091.7_5	Exc_L6_TSHZ2_CALN1	3.30053e-47	-0.671564	0.962271
DLC1	ENSG00000164741.14_5	Exc_L6_TSHZ2_CALN1	4.41315e-47	-0.577812	0.96163
WDR66	ENSG00000158023.9_3	Exc_L6_TSHZ2_CALN1	7.0239e-47	-0.99714	0.960622
ASIC2	ENSG00000108684.14_4	Exc_L6_TSHZ2_CALN1	7.2227e-47	-0.773622	0.960549
MYRIP	ENSG00000170011.13_2	Exc_L6_TSHZ2_CALN1	7.36995e-47	-0.479163	0.960492
RP4-723E3.1	ENSG00000234948.1_4	Exc_L6_TSHZ2_CALN1	7.44835e-47	-0.422408	0.960456
ADCY2	ENSG00000078295.16_3	Exc_L6_TSHZ2_CALN1	7.78202e-47	-0.402978	0.960349
ABHD3	ENSG00000158201.9_3	Exc_L6_TSHZ2_CALN1	7.98851e-47	-0.717371	0.96028
SIDT1	ENSG00000072858.10_3	Exc_L6_TSHZ2_CALN1	1.06266e-46	-0.683034	0.959623
KIAA0226L	ENSG00000102445.18_5	Exc_L6_TSHZ2_CALN1	1.08927e-46	-0.621394	0.959557
SLC26A11	ENSG00000181045.14_3	Exc_L6_TSHZ2_CALN1	1.23195e-46	-0.567456	0.959284
PKP4	ENSG00000144283.21_4	Exc_L6_TSHZ2_CALN1	1.23882e-46	-0.529565	0.959259
JADE1	ENSG00000077684.15_3	Exc_L6_TSHZ2_CALN1	1.41234e-46	-0.556443	0.958968
RP11-118G23.3	ENSG00000283417.1_4	Exc_L6_TSHZ2_CALN1	1.45562e-46	-1.40662	0.958891
LRGUK	ENSG00000155530.3_3	Exc_L6_TSHZ2_CALN1	1.57408e-46	-0.619759	0.958712
SWAP70	ENSG00000133789.14_2	Exc_L6_TSHZ2_CALN1	1.683e-46	-0.749494	0.958545
CDCP1	ENSG00000163814.7_3	Exc_L6_TSHZ2_TCF12	2.29434e-45	-1.16265	0.996523
TSHZ2	ENSG00000182463.15_4	Exc_L6_TSHZ2_TCF12	2.29434e-45	-1.26283	0.996083
ITGA8	ENSG00000077943.7_2	Exc_L6_TSHZ2_TCF12	2.37168e-45	-1.00059	0.995235
ATP2C2	ENSG00000064270.12_3	Exc_L6_TSHZ2_TCF12	2.37168e-45	-1.00322	0.994937
PLPP3	ENSG00000162407.8_3	Exc_L6_TSHZ2_TCF12	4.08128e-45	-1.11716	0.992968
LRGUK	ENSG00000155530.3_3	Exc_L6_TSHZ2_TCF12	4.93195e-45	-0.862042	0.992151
NPSR1	ENSG00000187258.13_3	Exc_L6_TSHZ2_TCF12	6.03042e-45	-0.762669	0.991519
CTC-304I17.6	ENSG00000279668.2_5	Exc_L6_TSHZ2_TCF12	1.11656e-44	-1.04642	0.989943
SORCS2	ENSG00000184985.16_2	Exc_L6_TSHZ2_TCF12	1.15231e-44	-1.52873	0.989582
DOCK4	ENSG00000128512.15	Exc_L6_TSHZ2_TCF12	2.88708e-44	-0.889209	0.98697
ARHGEF10L	ENSG00000074964.16_3	Exc_L6_TSHZ2_TCF12	3.01213e-44	-0.948867	0.986764
LRRC1	ENSG00000137269.14_2	Exc_L6_TSHZ2_TCF12	4.40077e-44	-1.20625	0.985323
PELI2	ENSG00000139946.9_2	Exc_L6_TSHZ2_TCF12	5.98037e-44	-1.07458	0.984448
TVP23C-CDRT4	ENSG00000259024.6_3	Exc_L6_TSHZ2_TCF12	7.61401e-44	-0.791113	0.983808
RP11-513H8.1	ENSG00000253627.1_4	Exc_L6_TSHZ2_TCF12	8.16373e-44	-0.811943	0.9835
MMD2	ENSG00000136297.14_3	Exc_L6_TSHZ2_TCF12	8.76772e-44	-0.936065	0.983263
USP6NL	ENSG00000148429.14_2	Exc_L6_TSHZ2_TCF12	1.05599e-43	-1.02618	0.982749
GALNT6	ENSG00000139629.15_2	Exc_L6_TSHZ2_TCF12	1.05599e-43	-1.30714	0.982629
SPON1	ENSG00000262655.3_2	Exc_L6_TSHZ2_TCF12	1.05599e-43	-1.02768	0.982622
RP11-281A20.2	ENSG00000284977.1_1	Exc_L6_TSHZ2_TCF12	1.14599e-43	-0.886356	0.982316
FGFR1	ENSG00000077782.19_4	Exc_L6_TSHZ2_TCF12	1.71648e-43	-1.34161	0.981196
RP11-389K14.3	ENSG00000231107.1_3	Exc_L6_TSHZ2_TCF12	1.86364e-43	-0.986491	0.980948
RANBP17	ENSG00000204764.13_3	Exc_L6_TSHZ2_TCF12	2.30409e-43	-0.506975	0.980291
DIAPH3	ENSG00000139734.17_3	Exc_L6_TSHZ2_TCF12	3.10756e-43	-0.450592	0.979487
GALNT13	ENSG00000144278.14_3	Exc_L6_TSHZ2_TCF12	4.03176e-43	-0.591439	0.978825
ADAMTS12	ENSG00000151388.10_4	Exc_L6_TSHZ2_TCF12	4.31942e-43	-0.746039	0.978615
RP11-351J23.1	ENSG00000203688.5_4	Exc_L6_TSHZ2_TCF12	4.51223e-43	-1.47749	0.978466
GALNT12	ENSG00000119514.6_3	Exc_L6_TSHZ2_TCF12	5.77368e-43	-1.04519	0.977838
NRP2	ENSG00000118257.16_4	Exc_L6_TSHZ2_TCF12	6.83529e-43	-1.38544	0.977394
SAMD3	ENSG00000164483.16_4	Exc_L6_TSHZ2_TCF12	7.85898e-43	-0.654848	0.97702
RP11-385D13.1	ENSG00000251537.4_5	Exc_L6_TSHZ2_TCF12	8.51488e-43	-0.794551	0.976744
COL12A1	ENSG00000111799.20_3	Exc_L6_TSHZ2_TCF12	9.91586e-43	-0.785124	0.9763
RP11-351A20.1	ENSG00000261818.1_4	Exc_L6_TSHZ2_TCF12	1.01502e-42	-0.957072	0.976204
ARAP1	ENSG00000186635.14_4	Exc_L6_TSHZ2_TCF12	1.14635e-42	-0.646132	0.975876
SPAG16	ENSG00000144451.18_2	Exc_L6_TSHZ2_TCF12	1.88745e-42	-0.356635	0.974613
GRM4	ENSG00000124493.13_3	Exc_L6_TSHZ2_TCF12	2.28804e-42	-1.31112	0.974007
ETV1	ENSG00000006468.13_3	Exc_L6_TSHZ2_TCF12	2.31563e-42	-1.09375	0.973942
COL9A1	ENSG00000112280.16_3	Exc_L6_TSHZ2_TCF12	2.67916e-42	-0.974924	0.97349
PCP4	ENSG00000183036.10_2	Exc_L6_TSHZ2_TCF12	3.4235e-42	-1.34641	0.972872
CDRT1	ENSG00000241322.4	Exc_L6_TSHZ2_TCF12	3.70268e-42	-1.0028	0.972618
CAPN13	ENSG00000162949.16_3	Exc_L6_TSHZ2_TCF12	3.96142e-42	-0.98573	0.972392
GFRA1	ENSG00000151892.14_3	Exc_L6_TSHZ2_TCF12	5.01721e-42	-1.11288	0.971778
ABLIM3	ENSG00000173210.19_2	Exc_L6_TSHZ2_TCF12	5.14409e-42	-0.806798	0.971674
RP4-723E3.1	ENSG00000234948.1_4	Exc_L6_TSHZ2_TCF12	5.49681e-42	-0.449833	0.97141
PSD3	ENSG00000156011.16_3	Exc_L6_TSHZ2_TCF12	6.57638e-42	-0.632894	0.970908
SEMA5B	ENSG00000082684.14_4	Exc_L6_TSHZ2_TCF12	6.8238e-42	-1.32592	0.970791
RP3-468B3.2	ENSG00000233183.2_4	Exc_L6_TSHZ2_TCF12	8.20514e-42	-1.26328	0.970321
KIAA1671	ENSG00000197077.13_4	Exc_L6_TSHZ2_TCF12	1.11226e-41	-0.779605	0.969508
RAPGEF3	ENSG00000079337.15_4	Exc_L6_TSHZ2_TCF12	1.48748e-41	-0.968681	0.968703
TVP23C	ENSG00000175106.16_4	Exc_L6_TSHZ2_TCF12	1.52925e-41	-0.70094	0.968574
TLE4	ENSG00000106829.18_3	Exc_L6_TSHZ2_TCF12	1.62731e-41	-1.43436	0.968385
EML6	ENSG00000214595.11_2	Exc_L6_TSHZ2_TCF12	1.74826e-41	-0.757067	0.968163
SGPP2	ENSG00000163082.9_2	Exc_L6_TSHZ2_TCF12	2.17152e-41	-0.880122	0.967568
KIAA1456	ENSG00000250305.8_3	Exc_L6_TSHZ2_TCF12	2.34091e-41	-0.888721	0.967363
GALNT10	ENSG00000164574.15_3	Exc_L6_TSHZ2_TCF12	2.63297e-41	-1.07654	0.967056
ERC1	ENSG00000082805.19_4	Exc_L6_TSHZ2_TCF12	3.06218e-41	-0.441353	0.966645
PDE9A	ENSG00000160191.17_3	Exc_L6_TSHZ2_TCF12	3.31608e-41	-0.945771	0.96643
ASIC2	ENSG00000108684.14_4	Exc_L6_TSHZ2_TCF12	3.65212e-41	-0.792065	0.966174
GRM8	ENSG00000179603.17_3	Exc_L6_TSHZ2_TCF12	4.03359e-41	-0.637056	0.965889
CDRT4	ENSG00000239704.10_4	Exc_L6_TSHZ2_TCF12	4.06941e-41	-0.813821	0.965845
ABLIM1	ENSG00000099204.18_4	Exc_L6_TSHZ2_TCF12	4.10666e-41	-0.494182	0.96578
CDH6	ENSG00000113361.12_3	Exc_L6_TSHZ2_TCF12	4.80775e-41	-1.10711	0.965334
HIP1	ENSG00000127946.16_3	Exc_L6_TSHZ2_TCF12	5.01286e-41	-0.532197	0.965212
HS3ST4	ENSG00000182601.6_2	Exc_L6_TSHZ2_TCF12	5.80688e-41	-0.88315	0.964814
RP11-561B11.2	ENSG00000258790.1_5	Exc_L6_TSHZ2_TCF12	6.13687e-41	-0.473013	0.964639
GPRIN3	ENSG00000185477.4_2	Exc_L6_TSHZ2_TCF12	7.23312e-41	-1.02735	0.964142
AC009262.2	ENSG00000236212.1_4	Exc_L6_TSHZ2_TCF12	7.53152e-41	-0.929259	0.964005
RP11-118G23.3	ENSG00000283417.1_4	Exc_L6_TSHZ2_TCF12	7.88221e-41	-1.45172	0.96387
RP11-554F20.1	ENSG00000237461.1_4	Exc_L6_TSHZ2_TCF12	8.30504e-41	-0.462683	0.963711
FAM135B	ENSG00000147724.11_3	Exc_L6_TSHZ2_TCF12	1.01124e-40	-0.730358	0.963176
ARNTL2	ENSG00000029153.14_4	Exc_L6_TSHZ2_TCF12	1.49209e-40	-0.71335	0.962156
PHKB	ENSG00000102893.15_4	Exc_L6_TSHZ2_TCF12	1.80416e-40	-0.391763	0.961657
PLXNB1	ENSG00000164050.12_2	Exc_L6_TSHZ2_TCF12	1.88669e-40	-0.886399	0.96153
TRIOBP	ENSG00000100106.20_5	Exc_L6_TSHZ2_TCF12	1.95618e-40	-0.616572	0.961424
RP3-468B3.3	ENSG00000249346.6_3	Exc_L6_TSHZ2_TCF12	2.22096e-40	-1.29564	0.96108
HTR2C	ENSG00000147246.9_3	Exc_L6_TSHZ2_TCF12	2.36944e-40	-0.705116	0.960904
RSPO4	ENSG00000101282.8_3	Exc_L6_TSHZ2_TCF12	2.50966e-40	-0.904532	0.960747
SEL1L3	ENSG00000091490.10_4	Exc_L6_TSHZ2_TCF12	3.18398e-40	-0.881068	0.960097
KIAA0391	ENSG00000100890.15_4	Exc_L6_TSHZ2_TCF12	3.29516e-40	-0.548989	0.959997
MLLT4	ENSG00000130396.20_4	Exc_L6_TSHZ2_TCF12	3.34717e-40	-0.461091	0.95991
CD36	ENSG00000135218.17_3	Exc_L6_TSHZ2_TCF12	3.53104e-40	-0.556965	0.959763
ADAM12	ENSG00000148848.14_3	Exc_L6_TSHZ2_TCF12	5.77932e-40	-0.703956	0.958459
ABCA12	ENSG00000144452.14_3	Exc_L6_TSHZ2_TCF12	6.17262e-40	-0.522642	0.958281
DLC1	ENSG00000164741.14_5	Exc_L6_TSHZ2_TCF12	7.94507e-40	-0.56543	0.957541
TMEM159	ENSG00000011638.10_3	Exc_L6_TSHZ2_TCF12	9.82049e-40	-1.0121	0.956975
RNF213	ENSG00000173821.19_3	Exc_L6_TSHZ2_TCF12	1.22263e-39	-0.483893	0.956419
CHRM2	ENSG00000181072.11_2	Exc_L6_TSHZ2_TCF12	1.2378e-39	-0.930101	0.956374
RP1-158P9.3	ENSG00000284686.1_2	Exc_L6_TSHZ2_TCF12	1.7818e-39	-0.514574	0.955417
CALCRL	ENSG00000064989.12_2	Exc_L6_TSHZ2_TCF12	2.06056e-39	-0.794951	0.955002
RP11-98J9.2	ENSG00000254927.1_5	Exc_L6_TSHZ2_TCF12	2.27109e-39	-0.916098	0.954747
BCL11B	ENSG00000127152.17_2	Exc_L6_TSHZ2_TCF12	2.36527e-39	-0.977846	0.954633
KDR	ENSG00000128052.9_3	Exc_L6_TSHZ2_TCF12	2.38767e-39	-0.829462	0.954596
RP11-90D4.2	ENSG00000226091.7_5	Exc_L6_TSHZ2_TCF12	3.24252e-39	-0.647026	0.953809
ERN1	ENSG00000178607.15_2	Exc_L6_TSHZ2_TCF12	3.25618e-39	-0.802039	0.953786
JADE1	ENSG00000077684.15_3	Exc_L6_TSHZ2_TCF12	4.72699e-39	-0.558061	0.952806
GREM2	ENSG00000180875.4_3	Exc_L6_TSHZ2_TCF12	5.47289e-39	-1.00832	0.952412
PRR16	ENSG00000184838.14_3	Exc_L6_TSHZ2_TCF12	5.98163e-39	-0.60161	0.952143
PCDH17	ENSG00000118946.11_2	Exc_L6_TSHZ2_TCF12	7.05623e-39	-0.86096	0.951656
SH3RF3	ENSG00000172985.10_2	Exc_L6_TSHZ2_TCF12	7.18066e-39	-0.617585	0.9516
CHST9	ENSG00000154080.13_3	Inh_CGE-MGE_CHST9_-	6.96725e-85	-1.03898	0.989798
ATP8A2	ENSG00000132932.16_2	Inh_CGE-MGE_CHST9_-	6.96725e-85	-0.655138	0.989703
RP11-65D24.2	ENSG00000204398.5_5	Inh_CGE-MGE_CHST9_-	2.05451e-84	-1.21102	0.987788
C1QTNF7	ENSG00000163145.12_3	Inh_CGE-MGE_CHST9_-	8.53261e-84	-1.36441	0.985836
COL4A2	ENSG00000134871.17_3	Inh_CGE-MGE_CHST9_-	1.24161e-83	-1.08863	0.985291
ANO1	ENSG00000131620.17_4	Inh_CGE-MGE_CHST9_-	2.53208e-83	-1.0273	0.984331
PDZD2	ENSG00000133401.15_3	Inh_CGE-MGE_CHST9_-	5.67624e-83	-1.0242	0.983005
RP11-65D24.1	ENSG00000215881.3_5	Inh_CGE-MGE_CHST9_-	6.7336e-83	-1.22126	0.982684
UNC5D	ENSG00000156687.10_4	Inh_CGE-MGE_CHST9_-	1.28078e-82	-0.982979	0.981734
KIRREL	ENSG00000183853.17_5	Inh_CGE-MGE_CHST9_-	1.66093e-82	-1.49932	0.981364
GS1-122H1.2	ENSG00000228918.3_4	Inh_CGE-MGE_CHST9_-	1.98624e-82	-0.849845	0.981097
SFRP1	ENSG00000104332.11_3	Inh_CGE-MGE_CHST9_-	2.02496e-82	-1.36313	0.980989
PDGFD	ENSG00000170962.12_2	Inh_CGE-MGE_CHST9_-	2.04785e-82	-1.12158	0.980935
ANO6	ENSG00000177119.15_4	Inh_CGE-MGE_CHST9_-	2.06897e-82	-0.910236	0.980884
TCF12	ENSG00000140262.17_2	Inh_CGE-MGE_CHST9_-	2.94706e-82	-0.65829	0.980375
COL4A1	ENSG00000187498.14_3	Inh_CGE-MGE_CHST9_-	2.94706e-82	-1.04196	0.980367
CA8	ENSG00000178538.9_2	Inh_CGE-MGE_CHST9_-	9.2249e-82	-1.23875	0.9789
SV2C	ENSG00000122012.13_3	Inh_CGE-MGE_CHST9_-	1.00925e-81	-1.01106	0.978752
RP11-317N12.1	ENSG00000253642.5_4	Inh_CGE-MGE_CHST9_-	2.42091e-81	-0.473819	0.977585
CDHR3	ENSG00000128536.15_3	Inh_CGE-MGE_CHST9_-	3.1072e-81	-0.828368	0.977238
TTC27	ENSG00000018699.11_2	Inh_CGE-MGE_CHST9_-	6.92e-81	-0.692335	0.976166
FREM2	ENSG00000150893.10_2	Inh_CGE-MGE_CHST9_-	1.28227e-80	-0.701362	0.975327
PRELID2	ENSG00000186314.11_4	Inh_CGE-MGE_CHST9_-	1.54546e-80	-0.663073	0.975034
RP11-108K3.1	ENSG00000259240.1_4	Inh_CGE-MGE_CHST9_-	1.65482e-80	-0.780442	0.97492
FGF13	ENSG00000129682.15_4	Inh_CGE-MGE_CHST9_-	1.65557e-80	-0.99438	0.974893
PKP2	ENSG00000057294.14_3	Inh_CGE-MGE_CHST9_-	2.06799e-80	-0.942047	0.974585
TACR1	ENSG00000115353.10_2	Inh_CGE-MGE_CHST9_-	2.81865e-80	-1.15627	0.974166
RP11-756H20.1	ENSG00000260192.2_4	Inh_CGE-MGE_CHST9_-	4.16572e-80	-0.486341	0.973645
RP11-418I22.3	ENSG00000283003.1_4	Inh_CGE-MGE_CHST9_-	7.0787e-80	-1.18109	0.972898
RP1-230L10.1	ENSG00000235538.1_4	Inh_CGE-MGE_CHST9_-	3.17267e-79	-1.02966	0.97085
AL121656.4	ENSG00000230876.6_3	Inh_CGE-MGE_CHST9_-	3.21151e-79	-0.830023	0.970814
KIT	ENSG00000157404.15_2	Inh_CGE-MGE_CHST9_-	5.55101e-79	-1.27423	0.970082
KIAA1211	ENSG00000109265.14_5	Inh_CGE-MGE_CHST9_-	5.55101e-79	-0.83622	0.970072
EEPD1	ENSG00000122547.10_2	Inh_CGE-MGE_CHST9_-	7.18966e-79	-0.970506	0.969721
FBXL7	ENSG00000183580.9_2	Inh_CGE-MGE_CHST9_-	1.03333e-78	-0.881373	0.969123
RIPOR2	ENSG00000111913.18_5	Inh_CGE-MGE_CHST9_-	2.08128e-78	-0.70834	0.968136
MAP3K1	ENSG00000095015.5_2	Inh_CGE-MGE_CHST9_-	2.79267e-78	-0.859691	0.967725
GREB1	ENSG00000196208.13_2	Inh_CGE-MGE_CHST9_-	2.9334e-78	-0.791531	0.967645
RP11-557H15.4	ENSG00000232310.6_5	Inh_CGE-MGE_CHST9_-	3.02203e-78	-0.807469	0.967591
MGAT4C	ENSG00000182050.13_3	Inh_CGE-MGE_CHST9_-	4.66853e-78	-0.506679	0.967015
SMYD3	ENSG00000185420.18_3	Inh_CGE-MGE_CHST9_-	7.20339e-78	-0.496211	0.966408
SLCO5A1	ENSG00000137571.10_3	Inh_CGE-MGE_CHST9_-	7.99331e-78	-0.838033	0.966229
LRIG1	ENSG00000144749.13_3	Inh_CGE-MGE_CHST9_-	1.11128e-77	-1.11976	0.965774
FOXO1	ENSG00000150907.7_3	Inh_CGE-MGE_CHST9_-	1.2611e-77	-0.882215	0.965582
GLDN	ENSG00000186417.13_4	Inh_CGE-MGE_CHST9_-	1.43016e-77	-1.13104	0.965405
PDGFRA	ENSG00000134853.11_3	Inh_CGE-MGE_CHST9_-	1.60979e-77	-0.757231	0.965238
UNC5B	ENSG00000107731.12_3	Inh_CGE-MGE_CHST9_-	1.62218e-77	-1.266	0.965214
GLT8D2	ENSG00000120820.12_2	Inh_CGE-MGE_CHST9_-	2.28232e-77	-0.62765	0.964759
SGK1	ENSG00000118515.11_4	Inh_CGE-MGE_CHST9_-	2.29169e-77	-0.823382	0.96474
JADE3	ENSG00000102221.13_3	Inh_CGE-MGE_CHST9_-	2.81045e-77	-0.760493	0.964449
2019-03-03	ENSG00000173926.5_2	Inh_CGE-MGE_CHST9_-	7.51918e-77	-0.798778	0.963146
GNG4	ENSG00000168243.10_2	Inh_CGE-MGE_CHST9_-	1.59562e-76	-0.848764	0.962141
BEST3	ENSG00000127325.18_4	Inh_CGE-MGE_CHST9_-	1.88514e-76	-0.894681	0.961912
RP11-2E17.1	ENSG00000259417.2_5	Inh_CGE-MGE_CHST9_-	2.55758e-76	-1.04011	0.961452
GRID1	ENSG00000182771.18_3	Inh_CGE-MGE_CHST9_-	3.58829e-76	-0.553418	0.960998
HCRTR2	ENSG00000137252.9_2	Inh_CGE-MGE_CHST9_-	5.22925e-76	-0.589529	0.960495
TTLL5	ENSG00000119685.19_3	Inh_CGE-MGE_CHST9_-	5.40636e-76	-0.532078	0.960427
DPP6	ENSG00000130226.16_4	Inh_CGE-MGE_CHST9_-	1.0112e-75	-0.621684	0.959562
SLC30A8	ENSG00000164756.12_4	Inh_CGE-MGE_CHST9_-	1.17281e-75	-0.561818	0.959357
ALK	ENSG00000171094.17_5	Inh_CGE-MGE_CHST9_-	1.51261e-75	-0.917229	0.959001
DHRS3	ENSG00000162496.8_2	Inh_CGE-MGE_CHST9_-	1.525e-75	-0.877886	0.95898
CA13	ENSG00000185015.7_2	Inh_CGE-MGE_CHST9_-	1.54087e-75	-0.858066	0.958955
SLC2A9	ENSG00000109667.11_2	Inh_CGE-MGE_CHST9_-	1.70917e-75	-0.655187	0.958809
PAG1	ENSG00000076641.4_2	Inh_CGE-MGE_CHST9_-	1.78613e-75	-1.2737	0.95874
ATP11C	ENSG00000101974.14_2	Inh_CGE-MGE_CHST9_-	1.79357e-75	-1.0295	0.958724
CRTAC1	ENSG00000095713.13_4	Inh_CGE-MGE_CHST9_-	1.87559e-75	-0.829164	0.958649
AC007464.1	ENSG00000235665.5_4	Inh_CGE-MGE_CHST9_-	2.36329e-75	-0.94866	0.958331
MPDZ	ENSG00000107186.16_3	Inh_CGE-MGE_CHST9_-	3.58809e-75	-0.6172	0.957751
FGF14	ENSG00000102466.15_3	Inh_CGE-MGE_CHST9_-	3.69764e-75	-0.374199	0.957702
PTPRT	ENSG00000196090.12_3	Inh_CGE-MGE_CHST9_-	5.78123e-75	-0.962556	0.957094
GRIP1	ENSG00000155974.12_4	Inh_CGE-MGE_CHST9_-	1.01049e-74	-0.624959	0.956329
KIAA1324L	ENSG00000164659.14_4	Inh_CGE-MGE_CHST9_-	1.01073e-74	-0.626027	0.956309
BCKDHB	ENSG00000083123.14_2	Inh_CGE-MGE_CHST9_-	1.08788e-74	-0.565225	0.956193
C5orf67	ENSG00000225940.5_4	Inh_CGE-MGE_CHST9_-	1.91011e-74	-0.808632	0.955441
NOS1	ENSG00000089250.18_4	Inh_CGE-MGE_CHST9_-	1.5185e-73	-0.83466	0.952629
LSAMP	ENSG00000185565.11_3	Inh_CGE-MGE_CHST9_-	1.79014e-73	-0.556967	0.952401
LYPD6	ENSG00000187123.14_3	Inh_CGE-MGE_CHST9_-	1.8144e-73	-0.795737	0.952371
RP11-6D1.6	ENSG00000249816.6_4	Inh_CGE-MGE_CHST9_-	2.66941e-73	-0.653523	0.951843
RP11-768F21.1	ENSG00000248636.6_4	Inh_CGE-MGE_CHST9_-	3.92485e-73	-0.505559	0.951312
C14orf179	ENSG00000119650.12_4	Inh_CGE-MGE_CHST9_-	4.72314e-73	-0.479268	0.951048
MYRFL	ENSG00000166268.10_3	Inh_CGE-MGE_CHST9_-	6.19338e-73	-0.609007	0.950661
CEP164	ENSG00000110274.15_4	Inh_CGE-MGE_CHST9_-	1.11882e-72	-0.434028	0.949862
NGF	ENSG00000134259.3_2	Inh_CGE-MGE_CHST9_-	1.59528e-72	-1.06389	0.949345
ATP10B	ENSG00000118322.13_3	Inh_CGE-MGE_CHST9_-	2.04114e-72	-0.46799	0.949
FCRL4	ENSG00000163518.10_2	Inh_CGE-MGE_CHST9_-	3.9776e-72	-1.09782	0.948081
CA3	ENSG00000164879.6_3	Inh_CGE-MGE_CHST9_-	3.98429e-72	-0.810036	0.948071
AC091969.1	ENSG00000249484.8_3	Inh_CGE-MGE_CHST9_-	6.87956e-72	-0.369129	0.947316
TOX	ENSG00000198846.5_3	Inh_CGE-MGE_CHST9_-	9.89747e-72	-1.09803	0.946801
TNFAIP8L3	ENSG00000183578.6_3	Inh_CGE-MGE_CHST9_-	1.32492e-71	-1.04186	0.946393
CYP19A1	ENSG00000137869.14_3	Inh_CGE-MGE_CHST9_-	1.32509e-71	-0.667847	0.946386
ZNF536	ENSG00000198597.8_3	Inh_CGE-MGE_CHST9_-	1.48105e-71	-0.757366	0.946221
TRIM71	ENSG00000206557.5_2	Inh_CGE-MGE_CHST9_-	1.67579e-71	-0.782852	0.946047
C20orf100	ENSG00000124191.17_3	Inh_CGE-MGE_CHST9_-	2.6802e-71	-1.2648	0.945384
PACRG	ENSG00000112530.11_3	Inh_CGE-MGE_CHST9_-	3.34529e-71	-0.377842	0.945077
MTUS2	ENSG00000132938.19_4	Inh_CGE-MGE_CHST9_-	3.43595e-71	-0.446549	0.945034
CHRDL1	ENSG00000101938.14_3	Inh_CGE-MGE_CHST9_-	3.93061e-71	-0.911896	0.944845
SEMA3F	ENSG00000001617.11_2	Inh_CGE-MGE_CHST9_-	4.74412e-71	-0.9629	0.944576
RP11-153I24.5	ENSG00000283384.1_4	Inh_CGE-MGE_CHST9_-	4.91094e-71	-0.586854	0.944522
ANKRD44	ENSG00000065413.19_4	Inh_CGE-MGE_CHST9_-	6.30114e-71	-0.605946	0.944171
LINC00299	ENSG00000236790.5_3	Inh_CGE-MGE_CHST9_-	9.2283e-71	-0.826948	0.943647
FBXL7	ENSG00000183580.9_2	Inh_CGE_LAMP5_CLSTN2	5.12047e-109	-1.08409	0.99005
SOX13	ENSG00000143842.14_3	Inh_CGE_LAMP5_CLSTN2	1.24428e-108	-1.36545	0.98821
AC007464.1	ENSG00000235665.5_4	Inh_CGE_LAMP5_CLSTN2	1.24428e-108	-1.17741	0.98815
LRIG1	ENSG00000144749.13_3	Inh_CGE_LAMP5_CLSTN2	2.66298e-107	-1.22796	0.984538
FREM1	ENSG00000164946.19_2	Inh_CGE_LAMP5_CLSTN2	5.43001e-107	-0.966394	0.983698
EYA4	ENSG00000112319.18_4	Inh_CGE_LAMP5_CLSTN2	5.43001e-107	-0.771295	0.983571
KIT	ENSG00000157404.15_2	Inh_CGE_LAMP5_CLSTN2	6.96134e-107	-1.33308	0.983217
ADAMTS2	ENSG00000087116.14_3	Inh_CGE_LAMP5_CLSTN2	9.66626e-107	-0.803686	0.982705
FGF13	ENSG00000129682.15_4	Inh_CGE_LAMP5_CLSTN2	1.66111e-106	-0.96609	0.982018
MYH11	ENSG00000133392.17_4	Inh_CGE_LAMP5_CLSTN2	6.47967e-106	-0.976699	0.980613
LINC00299	ENSG00000236790.5_3	Inh_CGE_LAMP5_CLSTN2	4.20478e-105	-0.937967	0.97861
PRELID2	ENSG00000186314.11_4	Inh_CGE_LAMP5_CLSTN2	5.97021e-105	-0.697815	0.978207
SV2C	ENSG00000122012.13_3	Inh_CGE_LAMP5_CLSTN2	5.97021e-105	-1.03213	0.978159
TACR1	ENSG00000115353.10_2	Inh_CGE_LAMP5_CLSTN2	2.12684e-104	-1.1622	0.976782
BCL2L11	ENSG00000153094.22_4	Inh_CGE_LAMP5_CLSTN2	3.18194e-104	-1.29098	0.976332
TMTC2	ENSG00000179104.8_2	Inh_CGE_LAMP5_CLSTN2	5.01318e-104	-0.826826	0.975844
RP11-418I22.3	ENSG00000283003.1_4	Inh_CGE_LAMP5_CLSTN2	3.62208e-103	-1.15394	0.973856
ATP11C	ENSG00000101974.14_2	Inh_CGE_LAMP5_CLSTN2	3.78389e-103	-1.09067	0.973748
ABCC1	ENSG00000103222.18_3	Inh_CGE_LAMP5_CLSTN2	3.78389e-103	-0.605703	0.973737
BMP6	ENSG00000153162.8_2	Inh_CGE_LAMP5_CLSTN2	5.43834e-103	-0.883894	0.973274
CDK14	ENSG00000058091.16_4	Inh_CGE_LAMP5_CLSTN2	7.85679e-103	-0.542784	0.972878
KCNAB1	ENSG00000169282.17_3	Inh_CGE_LAMP5_CLSTN2	1.58011e-102	-0.698227	0.972095
TPD52L1	ENSG00000111907.20_5	Inh_CGE_LAMP5_CLSTN2	2.32896e-102	-0.820698	0.971627
MSI2	ENSG00000153944.10_5	Inh_CGE_LAMP5_CLSTN2	4.63893e-102	-0.929335	0.970857
RP11-108K3.1	ENSG00000259240.1_4	Inh_CGE_LAMP5_CLSTN2	4.63893e-102	-0.73141	0.970841
SNCAIP	ENSG00000064692.18_4	Inh_CGE_LAMP5_CLSTN2	7.08623e-102	-1.1308	0.970396
ADAMTSL3	ENSG00000156218.12_3	Inh_CGE_LAMP5_CLSTN2	1.86196e-101	-0.659811	0.969411
ALK	ENSG00000171094.17_5	Inh_CGE_LAMP5_CLSTN2	2.61169e-101	-0.975337	0.969029
C1QTNF7	ENSG00000163145.12_3	Inh_CGE_LAMP5_CLSTN2	4.73506e-101	-1.22489	0.968392
RP11-2E17.1	ENSG00000259417.2_5	Inh_CGE_LAMP5_CLSTN2	1.2454e-100	-1.08215	0.967404
DOCK10	ENSG00000135905.19_3	Inh_CGE_LAMP5_CLSTN2	2.07706e-100	-0.954642	0.966851
KIRREL	ENSG00000183853.17_5	Inh_CGE_LAMP5_CLSTN2	5.17107e-100	-1.4	0.965897
EEPD1	ENSG00000122547.10_2	Inh_CGE_LAMP5_CLSTN2	6.0985e-100	-0.947191	0.965676
RP11-4B14.3	ENSG00000239381.6_5	Inh_CGE_LAMP5_CLSTN2	6.22048e-100	-0.825155	0.965638
TRPC3	ENSG00000138741.10_3	Inh_CGE_LAMP5_CLSTN2	1.48494e-99	-0.924268	0.964728
HDDC2	ENSG00000111906.17_2	Inh_CGE_LAMP5_CLSTN2	7.97935e-99	-0.690349	0.962977
RP1-230L10.1	ENSG00000235538.1_4	Inh_CGE_LAMP5_CLSTN2	7.97935e-99	-0.986189	0.962965
CHST11	ENSG00000171310.10_3	Inh_CGE_LAMP5_CLSTN2	1.12049e-98	-1.01916	0.962606
DNER	ENSG00000187957.7_2	Inh_CGE_LAMP5_CLSTN2	2.63316e-98	-0.889122	0.96171
FGF14	ENSG00000102466.15_3	Inh_CGE_LAMP5_CLSTN2	3.0152e-98	-0.410397	0.961542
TSNAX-DISC1	ENSG00000270106.6_4	Inh_CGE_LAMP5_CLSTN2	1.04686e-97	-0.558766	0.960264
[truncated: 3,073 more rows]

## Sheet: Non-Neuron Marker One_vs_Rest
Table S8 Marker genes of brain cell types identified using gene body mCH
* All non-neuron marker calculated using gene body normalized mCG methylation level. All calculation done by comparing the "Cluster" and rest of the non-neuronal clusters
Gene Name	Gene ID	Cluster	adjusted P-value	Normalized methylation rate (mCG) Delta Change	AUROC
MSI2	ENSG00000153944.10_5	NonN_Astro_FGF3R_CABLES1	0	-0.363369	0.991176
SLC1A2	ENSG00000110436.12_4	NonN_Astro_FGF3R_CABLES1	0	-0.710344	0.987806
SLC1A3	ENSG00000079215.13_3	NonN_Astro_FGF3R_CABLES1	0	-0.556229	0.983869
CDC42EP4	ENSG00000179604.9_2	NonN_Astro_FGF3R_CABLES1	0	-0.604022	0.979693
RGMA	ENSG00000182175.13_3	NonN_Astro_FGF3R_CABLES1	0	-0.522877	0.976653
SFXN5	ENSG00000144040.12_3	NonN_Astro_FGF3R_CABLES1	0	-0.39783	0.973396
LRIG1	ENSG00000144749.13_3	NonN_Astro_FGF3R_CABLES1	0	-0.506988	0.972878
ZNRF3	ENSG00000183579.15_3	NonN_Astro_FGF3R_CABLES1	0	-0.338752	0.971709
ACSBG1	ENSG00000103740.9_2	NonN_Astro_FGF3R_CABLES1	0	-0.361411	0.971026
NACC2	ENSG00000148411.7_2	NonN_Astro_FGF3R_CABLES1	0	-0.351526	0.969293
NCS1	ENSG00000107130.9_2	NonN_Astro_FGF3R_CABLES1	0	-0.335014	0.9681
AGT	ENSG00000135744.7_3	NonN_Astro_FGF3R_CABLES1	1.571e-302	-0.641107	0.962457
EZR	ENSG00000092820.17_2	NonN_Astro_FGF3R_CABLES1	4.14864e-302	-0.497927	0.9621
CAMK2G	ENSG00000148660.20_3	NonN_Astro_FGF3R_CABLES1	6.37012e-294	-0.384445	0.955756
ITPKB	ENSG00000143772.9_3	NonN_Astro_FGF3R_CABLES1	6.71618e-294	-0.312826	0.955724
SLC25A18	ENSG00000182902.13_2	NonN_Astro_FGF3R_CABLES1	2.13551e-287	-0.455715	0.950631
NAT8L	ENSG00000185818.7_3	NonN_Astro_FGF3R_CABLES1	9.16571e-284	-0.598213	0.947759
PDGFRB	ENSG00000113721.13_2	NonN_Astro_FGF3R_CABLES1	3.03801e-282	-0.350435	0.946539
SLC9A3R1	ENSG00000109062.11_3	NonN_Astro_FGF3R_CABLES1	5.13285e-282	-0.497843	0.946348
FAM167A	ENSG00000154319.14_3	NonN_Astro_FGF3R_CABLES1	4.12235e-281	-0.390796	0.945624
ACSS1	ENSG00000154930.14_2	NonN_Astro_FGF3R_CABLES1	3.1736e-277	-0.43628	0.942502
PLEKHO2	ENSG00000241839.9_3	NonN_Astro_FGF3R_CABLES1	4.01661e-274	-0.502204	0.939991
NEAT1	ENSG00000245532.8_4	NonN_Astro_FGF3R_CABLES1	1.10677e-267	-0.455151	0.934757
TBC1D10A	ENSG00000099992.15_4	NonN_Astro_FGF3R_CABLES1	4.95978e-267	-0.460433	0.934222
PFKP	ENSG00000067057.16_3	NonN_Astro_FGF3R_CABLES1	1.58754e-266	-0.344921	0.933804
SPARCL1	ENSG00000152583.12_4	NonN_Astro_FGF3R_CABLES1	3.93834e-266	-0.313972	0.933477
SDC4	ENSG00000124145.6_3	NonN_Astro_FGF3R_CABLES1	8.9221e-266	-0.48578	0.933181
ATP1A2	ENSG00000018625.14_2	NonN_Astro_FGF3R_CABLES1	5.57177e-265	-0.42923	0.932521
CABLES1	ENSG00000134508.12_3	NonN_Astro_FGF3R_CABLES1	7.96376e-258	-0.362047	0.926628
TIMP3	ENSG00000100234.11_2	NonN_Astro_FGF3R_CABLES1	2.49512e-256	-0.329212	0.925379
FGFR3	ENSG00000068078.18_4	NonN_Astro_FGF3R_CABLES1	7.62044e-253	-0.499907	0.922465
ZFYVE21	ENSG00000100711.13_2	NonN_Astro_FGF3R_CABLES1	1.8556e-250	-0.456438	0.920449
SIRPA	ENSG00000198053.11_3	NonN_Astro_FGF3R_CABLES1	8.38686e-250	-0.376556	0.919889
OLFM2	ENSG00000105088.8_2	NonN_Astro_FGF3R_CABLES1	2.51602e-242	-0.357708	0.913543
SLC25A33	ENSG00000171612.6_3	NonN_Astro_FGF3R_CABLES1	4.68821e-240	-0.371546	0.91159
TMEM184B	ENSG00000198792.12_3	NonN_Astro_FGF3R_CABLES1	2.18219e-239	-0.343905	0.911013
APC	ENSG00000134982.16_3	NonN_Astro_FGF3R_CABLES1	2.41755e-237	-0.313684	0.909243
KLHL26	ENSG00000167487.11_3	NonN_Astro_FGF3R_CABLES1	8.4073e-237	-0.327721	0.908772
C1orf61	ENSG00000125462.16_4	NonN_Astro_FGF3R_CABLES1	9.13657e-232	-0.354613	0.904392
TTYH3	ENSG00000136295.14_2	NonN_Astro_FGF3R_CABLES1	3.0254e-230	-0.322271	0.903044
HEPACAM	ENSG00000165478.6_2	NonN_Astro_FGF3R_CABLES1	4.14588e-214	-0.484361	0.888623
SERPINE2	ENSG00000135919.12_3	NonN_Astro_FGF3R_CABLES1	4.78304e-209	-0.356165	0.883976
SCARA3	ENSG00000168077.13_2	NonN_Astro_FGF3R_CABLES1	5.939e-208	-0.314208	0.882965
F3	ENSG00000117525.13_2	NonN_Astro_FGF3R_CABLES1	5.69851e-206	-0.46729	0.881118
GPT2	ENSG00000166123.13_3	NonN_Astro_FGF3R_CABLES1	2.04001e-205	-0.312176	0.880596
MTSS1L	ENSG00000132613.14_2	NonN_Astro_FGF3R_CABLES1	1.18631e-204	-0.478083	0.879885
OAF	ENSG00000184232.8_4	NonN_Astro_FGF3R_CABLES1	2.30402e-203	-0.409929	0.878679
SLC7A10	ENSG00000130876.11_2	NonN_Astro_FGF3R_CABLES1	3.29957e-203	-0.398333	0.878531
GLUD1	ENSG00000148672.8_2	NonN_Astro_FGF3R_CABLES1	6.8413e-203	-0.377436	0.878233
CLU	ENSG00000120885.21_4	NonN_Astro_FGF3R_CABLES1	1.91947e-202	-0.398379	0.877813
RP5-968J1.1	ENSG00000230839.1_4	NonN_Astro_FGF3R_CABLES1	5.57365e-198	-0.428601	0.873612
APOE	ENSG00000130203.9_3	NonN_Astro_FGF3R_CABLES1	1.16198e-196	-0.587873	0.872358
NR1D1	ENSG00000126368.5_2	NonN_Astro_FGF3R_CABLES1	1.76282e-195	-0.359722	0.871228
SNTA1	ENSG00000101400.5_2	NonN_Astro_FGF3R_CABLES1	6.66222e-192	-0.339482	0.867805
ACKR3	ENSG00000144476.5_3	NonN_Astro_FGF3R_CABLES1	1.13402e-191	-0.437037	0.867581
ENO1	ENSG00000074800.14_4	NonN_Astro_FGF3R_CABLES1	1.53258e-190	-0.39185	0.86649
PLCG1	ENSG00000124181.14_3	NonN_Astro_FGF3R_CABLES1	3.37119e-190	-0.334398	0.866156
COPE	ENSG00000105669.13_3	NonN_Astro_FGF3R_CABLES1	3.20896e-186	-0.342051	0.862283
MFGE8	ENSG00000140545.14_3	NonN_Astro_FGF3R_CABLES1	3.94999e-177	-0.394858	0.853312
GLUL	ENSG00000135821.18_4	NonN_Astro_FGF3R_CABLES1	2.11412e-173	-0.360329	0.849548
BAG3	ENSG00000151929.9_2	NonN_Astro_FGF3R_CABLES1	5.27563e-172	-0.306595	0.848131
PPP1R3C	ENSG00000119938.8_2	NonN_Astro_FGF3R_CABLES1	2.99749e-169	-0.492898	0.845313
PBXIP1	ENSG00000163346.16_3	NonN_Astro_FGF3R_CABLES1	2.79756e-168	-0.338004	0.844312
TTYH1	ENSG00000167614.13_3	NonN_Astro_FGF3R_CABLES1	6.98132e-167	-0.345604	0.84287
TP53BP2	ENSG00000143514.16_2	NonN_Astro_FGF3R_CABLES1	1.14e-166	-0.322724	0.842647
GJA1	ENSG00000152661.7_2	NonN_Astro_FGF3R_CABLES1	3.78408e-165	-0.411306	0.841076
CSRP1	ENSG00000159176.13_2	NonN_Astro_FGF3R_CABLES1	7.83195e-165	-0.426988	0.840744
SNN	ENSG00000184602.5_2	NonN_Astro_FGF3R_CABLES1	9.0079e-159	-0.376599	0.834388
TLE3	ENSG00000140332.15_3	NonN_Astro_FGF3R_CABLES1	2.06634e-157	-0.306848	0.832947
GJB6	ENSG00000121742.17_4	NonN_Astro_FGF3R_CABLES1	8.43482e-156	-0.404046	0.831231
RP11-359N11.2	ENSG00000226673.2_3	NonN_Astro_FGF3R_CABLES1	3.35453e-155	-0.339441	0.83059
SF3A1	ENSG00000099995.18_3	NonN_Astro_FGF3R_CABLES1	6.77032e-150	-0.324498	0.824863
NSMF	ENSG00000165802.22_5	NonN_Astro_FGF3R_CABLES1	1.89729e-146	-0.361401	0.821081
CHST1	ENSG00000175264.7_2	NonN_Astro_FGF3R_CABLES1	3.2934e-144	-0.320848	0.818589
RP11-229P13.28	ENSG00000284341.1_3	NonN_Astro_FGF3R_CABLES1	3.37832e-144	-0.371433	0.818575
TOB2	ENSG00000183864.4_3	NonN_Astro_FGF3R_CABLES1	3.63868e-141	-0.35235	0.815187
VASN	ENSG00000168140.4_2	NonN_Astro_FGF3R_CABLES1	1.70223e-140	-0.359235	0.814431
FAM217B	ENSG00000196227.10_3	NonN_Astro_FGF3R_CABLES1	1.18638e-133	-0.342152	0.806636
GFAP	ENSG00000131095.12_4	NonN_Astro_FGF3R_GFAP	3.38285e-51	-0.71132	0.969126
AGT	ENSG00000135744.7_3	NonN_Astro_FGF3R_GFAP	2.83669e-40	-0.723612	0.915909
LRIG1	ENSG00000144749.13_3	NonN_Astro_FGF3R_GFAP	2.66989e-37	-0.509351	0.900553
ITPKB	ENSG00000143772.9_3	NonN_Astro_FGF3R_GFAP	1.29376e-33	-0.302239	0.880221
EZR	ENSG00000092820.17_2	NonN_Astro_FGF3R_GFAP	3.61938e-31	-0.44957	0.865881
RP1-111D6.3	ENSG00000228408.6_5	NonN_Astro_FGF3R_GFAP	1.89185e-30	-0.344896	0.861479
FAM167A	ENSG00000154319.14_3	NonN_Astro_FGF3R_GFAP	9.96069e-29	-0.348918	0.85074
RGMA	ENSG00000182175.13_3	NonN_Astro_FGF3R_GFAP	1.46623e-26	-0.411349	0.83668
MN1	ENSG00000169184.5_2	NonN_Astro_FGF3R_GFAP	1.0286e-25	-0.310057	0.831135
SLC25A18	ENSG00000182902.13_2	NonN_Astro_FGF3R_GFAP	2.10388e-23	-0.331841	0.815944
CDC42EP4	ENSG00000179604.9_2	NonN_Astro_FGF3R_GFAP	8.77937e-23	-0.430397	0.811692
KANK2	ENSG00000197256.10_3	NonN_Micro-Endo_TYROBP_AHDC1	1.10238e-57	-0.423203	0.93057
COL1A2	ENSG00000164692.17_2	NonN_Micro-Endo_TYROBP_AHDC1	9.54742e-57	-0.480159	0.92695
ISLR	ENSG00000129009.12_3	NonN_Micro-Endo_TYROBP_AHDC1	1.84267e-53	-0.661841	0.914117
ZIC4	ENSG00000174963.17_4	NonN_Micro-Endo_TYROBP_AHDC1	8.61566e-52	-0.398834	0.907651
SERPIND1	ENSG00000099937.10_2	NonN_Micro-Endo_TYROBP_AHDC1	1.09491e-48	-0.381557	0.894957
SPARC	ENSG00000113140.10_3	NonN_Micro-Endo_TYROBP_AHDC1	2.57649e-45	-0.329945	0.880445
SLC13A4	ENSG00000164707.15_3	NonN_Micro-Endo_TYROBP_AHDC1	3.90021e-45	-0.360367	0.879563
ATP1A2	ENSG00000018625.14_2	NonN_Micro-Endo_TYROBP_AHDC1	9.50408e-41	-0.435288	0.860729
WDR86	ENSG00000187260.15_2	NonN_Micro-Endo_TYROBP_AHDC1	5.50058e-40	-0.310663	0.857181
RP11-330M19.1	ENSG00000225028.1_4	NonN_Micro-Endo_TYROBP_AHDC1	3.05996e-35	-0.35271	0.835165
COL1A1	ENSG00000108821.13_3	NonN_Micro-Endo_TYROBP_AHDC1	6.20937e-35	-0.376629	0.833652
CD248	ENSG00000174807.3_2	NonN_Micro-Endo_TYROBP_AHDC1	1.0454e-34	-0.43997	0.832541
HIC1	ENSG00000177374.12_5	NonN_Micro-Endo_TYROBP_AHDC1	1.39963e-34	-0.300368	0.831869
SLC41A1	ENSG00000133065.10_2	NonN_Micro-Endo_TYROBP_AHDC1	3.04731e-34	-0.401756	0.83023
RP11-639B1.1	ENSG00000241131.1_3	NonN_Micro-Endo_TYROBP_AHDC1	7.41691e-34	-0.363921	0.828331
TPM2	ENSG00000198467.14_4	NonN_Micro-Endo_TYROBP_AHDC1	2.27741e-33	-0.362278	0.825942
PSPN	ENSG00000125650.4_2	NonN_Micro-Endo_TYROBP_AHDC1	5.56515e-31	-0.318426	0.813881
IGFBP4	ENSG00000141753.6_2	NonN_Micro-Endo_TYROBP_AHDC1	1.66831e-30	-0.376913	0.811451
RHOH	ENSG00000168421.12_3	NonN_Micro-Endo_TYROBP_C10orf11	7.51296e-18	-0.656721	0.987491
CD2	ENSG00000116824.4_2	NonN_Micro-Endo_TYROBP_C10orf11	3.99002e-17	-0.792382	0.969481
GRAP2	ENSG00000100351.16_3	NonN_Micro-Endo_TYROBP_C10orf11	4.10243e-17	-0.362833	0.968359
IL32	ENSG00000008517.16_5	NonN_Micro-Endo_TYROBP_C10orf11	9.37467e-17	-0.486721	0.96159
LCP2	ENSG00000043462.11_3	NonN_Micro-Endo_TYROBP_C10orf11	5.04546e-16	-0.405277	0.94875
CLEC2D	ENSG00000069493.14_4	NonN_Micro-Endo_TYROBP_C10orf11	1.57203e-15	-0.512236	0.939422
S1PR4	ENSG00000125910.5_2	NonN_Micro-Endo_TYROBP_C10orf11	3.71311e-15	-0.602557	0.933214
BCL11B	ENSG00000127152.17_2	NonN_Micro-Endo_TYROBP_C10orf11	4.05573e-15	-0.341274	0.932602
ARHGDIB	ENSG00000111348.8_3	NonN_Micro-Endo_TYROBP_C10orf11	6.34935e-15	-0.582158	0.929247
SLA	ENSG00000155926.13_3	NonN_Micro-Endo_TYROBP_C10orf11	9.08295e-15	-0.360488	0.926667
GPR174	ENSG00000147138.2_3	NonN_Micro-Endo_TYROBP_C10orf11	3.81103e-14	-0.458085	0.916322
LAT	ENSG00000213658.11_4	NonN_Micro-Endo_TYROBP_C10orf11	6.33838e-14	-0.48141	0.912585
TBC1D10C	ENSG00000175463.11_2	NonN_Micro-Endo_TYROBP_C10orf11	1.04646e-13	-0.640007	0.909005
CD3D	ENSG00000167286.9_2	NonN_Micro-Endo_TYROBP_C10orf11	1.42916e-13	-0.555929	0.906692
KLRC4-KLRK1	ENSG00000255819.7_3	NonN_Micro-Endo_TYROBP_C10orf11	1.46037e-13	-0.465297	0.906539
FASLG	ENSG00000117560.7_2	NonN_Micro-Endo_TYROBP_C10orf11	1.8936e-13	-0.476016	0.904728
GIMAP7	ENSG00000179144.4_2	NonN_Micro-Endo_TYROBP_C10orf11	1.23638e-12	-0.467719	0.890689
CSF1R	ENSG00000182578.13_3	NonN_Micro-Endo_TYROBP_CSF1R	0	-0.598395	0.995473
LAPTM5	ENSG00000162511.7_2	NonN_Micro-Endo_TYROBP_CSF1R	0	-0.67462	0.991606
P2RY12	ENSG00000169313.9_2	NonN_Micro-Endo_TYROBP_CSF1R	0	-0.69739	0.988692
CYTH4	ENSG00000100055.20_3	NonN_Micro-Endo_TYROBP_CSF1R	0	-0.510118	0.986471
CX3CR1	ENSG00000168329.13_4	NonN_Micro-Endo_TYROBP_CSF1R	0	-0.84546	0.986396
SLCO2B1	ENSG00000137491.14_4	NonN_Micro-Endo_TYROBP_CSF1R	0	-0.35296	0.985969
VSIR	ENSG00000107738.19_4	NonN_Micro-Endo_TYROBP_CSF1R	0	-0.651155	0.984177
LPAR5	ENSG00000184574.9_2	NonN_Micro-Endo_TYROBP_CSF1R	0	-0.777107	0.983592
RGS10	ENSG00000148908.14_3	NonN_Micro-Endo_TYROBP_CSF1R	4.78571e-306	-0.525901	0.9781
OLR1	ENSG00000173391.8_3	NonN_Micro-Endo_TYROBP_CSF1R	2.23209e-302	-0.766752	0.975165
SELPLG	ENSG00000110876.9_2	NonN_Micro-Endo_TYROBP_CSF1R	2.23209e-302	-0.64998	0.975155
ST6GAL1	ENSG00000073849.14_3	NonN_Micro-Endo_TYROBP_CSF1R	2.39272e-302	-0.352644	0.975108
FAM78A	ENSG00000126882.12_2	NonN_Micro-Endo_TYROBP_CSF1R	3.01338e-299	-0.549879	0.972632
RHBDF2	ENSG00000129667.12_4	NonN_Micro-Endo_TYROBP_CSF1R	1.51135e-292	-0.528634	0.96724
RAC1	ENSG00000136238.17_3	NonN_Micro-Endo_TYROBP_CSF1R	4.97929e-279	-0.54038	0.95614
TAGAP	ENSG00000164691.17_3	NonN_Micro-Endo_TYROBP_CSF1R	1.93553e-278	-0.628862	0.955634
PMEPA1	ENSG00000124225.15_4	NonN_Micro-Endo_TYROBP_CSF1R	1.79614e-273	-0.342619	0.951499
PTPN6	ENSG00000111679.16_3	NonN_Micro-Endo_TYROBP_CSF1R	7.85034e-273	-0.408296	0.950964
GPR183	ENSG00000169508.6_2	NonN_Micro-Endo_TYROBP_CSF1R	2.09163e-270	-0.56747	0.94892
MPEG1	ENSG00000197629.5_2	NonN_Micro-Endo_TYROBP_CSF1R	6.19426e-269	-0.657437	0.947675
PILRA	ENSG00000085514.15_5	NonN_Micro-Endo_TYROBP_CSF1R	8.4614e-255	-0.336533	0.935604
LAIR1	ENSG00000167613.15_3	NonN_Micro-Endo_TYROBP_CSF1R	3.86142e-254	-0.408581	0.935033
RP11-542M13.2	ENSG00000269667.2_4	NonN_Micro-Endo_TYROBP_CSF1R	2.1221e-252	-0.590454	0.933525
IGSF6	ENSG00000140749.8_3	NonN_Micro-Endo_TYROBP_CSF1R	1.51724e-250	-0.500469	0.931928
TMEM119	ENSG00000183160.8_5	NonN_Micro-Endo_TYROBP_CSF1R	3.74143e-249	-0.53768	0.930704
RP11-543G18.1	ENSG00000259503.1_4	NonN_Micro-Endo_TYROBP_CSF1R	2.24073e-248	-0.557314	0.930019
ARHGDIB	ENSG00000111348.8_3	NonN_Micro-Endo_TYROBP_CSF1R	2.70647e-246	-0.389446	0.928186
SLC29A3	ENSG00000198246.8_3	NonN_Micro-Endo_TYROBP_CSF1R	9.14225e-246	-0.308258	0.927721
C1QB	ENSG00000173369.15_3	NonN_Micro-Endo_TYROBP_CSF1R	2.31128e-244	-0.524055	0.926494
IRF8	ENSG00000140968.10_3	NonN_Micro-Endo_TYROBP_CSF1R	3.45685e-244	-0.478861	0.926338
SH2B3	ENSG00000111252.10_2	NonN_Micro-Endo_TYROBP_CSF1R	6.30249e-244	-0.366419	0.926105
AC109826.1	ENSG00000226791.6_2	NonN_Micro-Endo_TYROBP_CSF1R	1.054e-239	-0.465262	0.922373
ZIC4	ENSG00000174963.17_4	NonN_Micro-Endo_TYROBP_CSF1R	5.11655e-237	-0.365896	0.919985
DHRS9	ENSG00000073737.16_3	NonN_Micro-Endo_TYROBP_CSF1R	9.79001e-237	-0.352674	0.919733
NINJ1	ENSG00000131669.9_2	NonN_Micro-Endo_TYROBP_CSF1R	1.27556e-236	-0.514624	0.919629
RP1-111D6.4	ENSG00000225924.2_5	NonN_Micro-Endo_TYROBP_CSF1R	5.40663e-233	-0.426852	0.916372
TNFAIP8L2	ENSG00000163154.5_3	NonN_Micro-Endo_TYROBP_CSF1R	6.85492e-233	-0.519986	0.916278
C1QC	ENSG00000159189.11_2	NonN_Micro-Endo_TYROBP_CSF1R	2.08893e-231	-0.523521	0.914929
ABI3	ENSG00000108798.8_4	NonN_Micro-Endo_TYROBP_CSF1R	1.87863e-230	-0.478599	0.914063
CYBB	ENSG00000165168.7_3	NonN_Micro-Endo_TYROBP_CSF1R	5.07053e-229	-0.440489	0.912756
TREM2	ENSG00000095970.16_2	NonN_Micro-Endo_TYROBP_CSF1R	4.12658e-228	-0.498233	0.911929
EVI2B	ENSG00000185862.6_3	NonN_Micro-Endo_TYROBP_CSF1R	1.71809e-218	-0.457218	0.903077
AP000439.1	ENSG00000255980.1_4	NonN_Micro-Endo_TYROBP_CSF1R	5.23041e-217	-0.540828	0.901694
RP1-111D6.5	ENSG00000283608.1_4	NonN_Micro-Endo_TYROBP_CSF1R	4.20062e-215	-0.474124	0.899907
HAMP	ENSG00000105697.8_3	NonN_Micro-Endo_TYROBP_CSF1R	6.01393e-211	-0.51482	0.89598
LINC01272	ENSG00000224397.5_4	NonN_Micro-Endo_TYROBP_CSF1R	7.78032e-209	-0.38493	0.89397
AC006129.2	ENSG00000268027.5_5	NonN_Micro-Endo_TYROBP_CSF1R	6.21075e-207	-0.414279	0.892163
ACY3	ENSG00000132744.7_2	NonN_Micro-Endo_TYROBP_CSF1R	1.69434e-206	-0.459082	0.891748
CTD-2370N5.3	ENSG00000265118.5_5	NonN_Micro-Endo_TYROBP_CSF1R	1.00712e-205	-0.487129	0.89101
CTSB	ENSG00000164733.20_3	NonN_Micro-Endo_TYROBP_CSF1R	1.39279e-204	-0.385968	0.889918
RP11-552D4.1	ENSG00000228058.1_3	NonN_Micro-Endo_TYROBP_CSF1R	1.34395e-198	-0.481772	0.884132
RP11-32K4.2	ENSG00000254377.5_3	NonN_Micro-Endo_TYROBP_CSF1R	9.22111e-193	-0.308576	0.878388
UBA7	ENSG00000182179.12_3	NonN_Micro-Endo_TYROBP_CSF1R	3.95195e-192	-0.373632	0.87776
RP11-211G23.1	ENSG00000259854.1_4	NonN_Micro-Endo_TYROBP_CSF1R	6.68184e-192	-0.43861	0.877533
IL10RA	ENSG00000110324.10_3	NonN_Micro-Endo_TYROBP_CSF1R	6.68593e-191	-0.365838	0.876536
ADORA3	ENSG00000282608.1_1	NonN_Micro-Endo_TYROBP_CSF1R	1.65913e-187	-0.456822	0.87315
RP3-369A17.4	ENSG00000224164.1_4	NonN_Micro-Endo_TYROBP_CSF1R	6.48553e-187	-0.396414	0.872555
GPR34	ENSG00000171659.13_3	NonN_Micro-Endo_TYROBP_CSF1R	9.61484e-186	-0.431949	0.871374
PRKCD	ENSG00000163932.13_4	NonN_Micro-Endo_TYROBP_CSF1R	1.37302e-185	-0.359049	0.871216
RP11-443B7.2	ENSG00000237520.1_4	NonN_Micro-Endo_TYROBP_CSF1R	3.25904e-185	-0.379118	0.870839
PLEKHO1	ENSG00000023902.13_2	NonN_Micro-Endo_TYROBP_CSF1R	8.96623e-185	-0.400855	0.870394
C9orf73	ENSG00000235641.4_4	NonN_Micro-Endo_TYROBP_CSF1R	1.81453e-183	-0.410955	0.869075
TMEM173	ENSG00000184584.12_3	NonN_Micro-Endo_TYROBP_CSF1R	2.77917e-183	-0.338761	0.868887
C1QA	ENSG00000173372.16_3	NonN_Micro-Endo_TYROBP_CSF1R	1.55225e-180	-0.461408	0.866089
CCR1	ENSG00000163823.3_2	NonN_Micro-Endo_TYROBP_CSF1R	1.7197e-179	-0.428247	0.865014
RP11-127L20.3	ENSG00000228261.1_4	NonN_Micro-Endo_TYROBP_CSF1R	6.18933e-178	-0.38674	0.863411
RP11-472N13.3	ENSG00000237797.1_4	NonN_Micro-Endo_TYROBP_CSF1R	2.43695e-177	-0.415998	0.862797
SOCS6	ENSG00000170677.5_3	NonN_Micro-Endo_TYROBP_CSF1R	3.62864e-177	-0.426037	0.862614
RNF166	ENSG00000158717.10_2	NonN_Micro-Endo_TYROBP_CSF1R	5.49712e-177	-0.375397	0.862427
RP11-443B7.1	ENSG00000238005.2_4	NonN_Micro-Endo_TYROBP_CSF1R	1.82824e-176	-0.319388	0.861887
RP11-489O18.1	ENSG00000253988.1_4	NonN_Micro-Endo_TYROBP_CSF1R	6.9925e-176	-0.386175	0.861283
TYROBP	ENSG00000011600.11_2	NonN_Micro-Endo_TYROBP_CSF1R	3.18782e-174	-0.452548	0.859564
GP1BB	ENSG00000203618.5_3	NonN_Micro-Endo_TYROBP_CSF1R	5.64215e-174	-0.478144	0.859303
FCGR3A	ENSG00000203747.10_4	NonN_Micro-Endo_TYROBP_CSF1R	1.11865e-173	-0.317209	0.858992
ADAMTSL2	ENSG00000197859.9_3	NonN_Micro-Endo_TYROBP_CSF1R	3.44808e-172	-0.328327	0.85744
RP6-99M1.2	ENSG00000270069.1_4	NonN_Micro-Endo_TYROBP_CSF1R	4.04943e-172	-0.358509	0.857365
SPNS2	ENSG00000183018.8_3	NonN_Micro-Endo_TYROBP_CSF1R	1.2391e-171	-0.322038	0.856855
CD93	ENSG00000125810.9_2	NonN_Micro-Endo_TYROBP_CSF1R	3.96596e-169	-0.329972	0.854222
FOLR2	ENSG00000165457.13_3	NonN_Micro-Endo_TYROBP_CSF1R	1.49857e-167	-0.406782	0.852553
APOC4-APOC2	ENSG00000224916.9_3	NonN_Micro-Endo_TYROBP_CSF1R	3.47137e-165	-0.39103	0.850028
IL10	ENSG00000136634.5_3	NonN_Micro-Endo_TYROBP_CSF1R	3.13022e-163	-0.362422	0.847927
TLR7	ENSG00000196664.4_2	NonN_Micro-Endo_TYROBP_CSF1R	4.1683e-162	-0.30851	0.846715
SEPT5-GP1BB	ENSG00000284874.1_1	NonN_Micro-Endo_TYROBP_CSF1R	3.4095e-158	-0.381851	0.842468
GAL3ST4	ENSG00000197093.10_2	NonN_Micro-Endo_TYROBP_CSF1R	7.46036e-157	-0.402929	0.841002
SASH3	ENSG00000122122.9_3	NonN_Micro-Endo_TYROBP_CSF1R	6.78416e-155	-0.302158	0.838847
SIGLEC9	ENSG00000129450.8_2	NonN_Micro-Endo_TYROBP_CSF1R	1.30953e-154	-0.308684	0.838531
PRR33	ENSG00000283787.1_3	NonN_Micro-Endo_TYROBP_MSI2	4.69592e-40	-0.38844	0.883074
S1PR4	ENSG00000125910.5_2	NonN_Micro-Endo_TYROBP_MSI2	4.06604e-38	-0.438884	0.873137
FUT7	ENSG00000180549.7_3	NonN_Micro-Endo_TYROBP_MSI2	1.73399e-37	-0.479776	0.869804
SPN	ENSG00000197471.11_4	NonN_Micro-Endo_TYROBP_MSI2	1.59729e-35	-0.482994	0.859605
PTPN6	ENSG00000111679.16_3	NonN_Micro-Endo_TYROBP_MSI2	1.21736e-34	-0.368039	0.855044
EVI2B	ENSG00000185862.6_3	NonN_Micro-Endo_TYROBP_MSI2	1.22331e-32	-0.459472	0.844362
DOK2	ENSG00000147443.12_3	NonN_Micro-Endo_TYROBP_MSI2	1.66256e-31	-0.368829	0.83827
FAM78A	ENSG00000126882.12_2	NonN_Micro-Endo_TYROBP_MSI2	1.52073e-29	-0.32895	0.827346
CD69	ENSG00000110848.8_2	NonN_Micro-Endo_TYROBP_MSI2	9.30193e-29	-0.357165	0.822908
CD52	ENSG00000169442.8_2	NonN_Micro-Endo_TYROBP_MSI2	1.07048e-28	-0.3295	0.822539
RP11-32K4.2	ENSG00000254377.5_3	NonN_Micro-Endo_TYROBP_MSI2	1.58231e-27	-0.306645	0.815763
AL122127.25	ENSG00000244620.1_4	NonN_Micro-Endo_TYROBP_MSI2	5.15587e-27	-0.370543	0.812681
C9orf172	ENSG00000232434.2_2	NonN_Micro-Endo_TYROBP_MSI2	7.30932e-26	-0.307092	0.805759
CD93	ENSG00000125810.9_2	NonN_Micro-Endo_TYROBP_MSI2	4.42064e-25	-0.306022	0.80083
KIRREL	ENSG00000183853.17_5	NonN_Micro-Endo_TYROBP_PDGFRB	2.03964e-38	-0.411435	0.992081
CALD1	ENSG00000122786.19_4	NonN_Micro-Endo_TYROBP_PDGFRB	2.27407e-38	-0.362707	0.989992
TMEM204	ENSG00000131634.13_3	NonN_Micro-Endo_TYROBP_PDGFRB	1.94168e-36	-0.576447	0.977158
MIR143HG	ENSG00000249669.9_4	NonN_Micro-Endo_TYROBP_PDGFRB	1.95251e-36	-0.81518	0.976372
CYTH3	ENSG00000008256.15_3	NonN_Micro-Endo_TYROBP_PDGFRB	7.22305e-36	-0.630717	0.972244
NOTCH3	ENSG00000074181.8_2	NonN_Micro-Endo_TYROBP_PDGFRB	8.2147e-36	-0.497398	0.971401
SPARC	ENSG00000113140.10_3	NonN_Micro-Endo_TYROBP_PDGFRB	5.2223e-35	-0.575004	0.965935
RNF152	ENSG00000176641.10_4	NonN_Micro-Endo_TYROBP_PDGFRB	6.26258e-35	-0.607499	0.96507
MYO1B	ENSG00000128641.18_3	NonN_Micro-Endo_TYROBP_PDGFRB	2.43576e-34	-0.460621	0.960442
ARHGEF17	ENSG00000110237.4_4	NonN_Micro-Endo_TYROBP_PDGFRB	2.43576e-34	-0.509291	0.960438
PALD1	ENSG00000107719.8_2	NonN_Micro-Endo_TYROBP_PDGFRB	2.9523e-34	-0.435789	0.959439
PDGFRB	ENSG00000113721.13_2	NonN_Micro-Endo_TYROBP_PDGFRB	5.48808e-34	-0.651689	0.957504
GJC1	ENSG00000182963.9_3	NonN_Micro-Endo_TYROBP_PDGFRB	9.15469e-34	-0.595048	0.955698
SLC9A1	ENSG00000090020.10_2	NonN_Micro-Endo_TYROBP_PDGFRB	3.3109e-33	-0.353896	0.951907
RP11-598F7.6	ENSG00000256540.1_4	NonN_Micro-Endo_TYROBP_PDGFRB	3.91594e-33	-0.564705	0.95127
TNS1	ENSG00000079308.17_4	NonN_Micro-Endo_TYROBP_PDGFRB	7.55168e-33	-0.30211	0.948836
P2RY14	ENSG00000174944.8_3	NonN_Micro-Endo_TYROBP_PDGFRB	1.20208e-32	-0.355684	0.947384
HIGD1B	ENSG00000131097.6_2	NonN_Micro-Endo_TYROBP_PDGFRB	1.4916e-32	-0.653476	0.946416
JAG1	ENSG00000101384.12_3	NonN_Micro-Endo_TYROBP_PDGFRB	2.33426e-32	-0.452042	0.945024
ETS1	ENSG00000134954.14_3	NonN_Micro-Endo_TYROBP_PDGFRB	3.9517e-32	-0.344417	0.943405
PCDH18	ENSG00000189184.11_2	NonN_Micro-Endo_TYROBP_PDGFRB	1.00743e-31	-0.651576	0.940314
LRRC32	ENSG00000137507.11_3	NonN_Micro-Endo_TYROBP_PDGFRB	2.73052e-31	-0.496243	0.937234
PTEN	ENSG00000171862.10_3	NonN_Micro-Endo_TYROBP_PDGFRB	4.11357e-31	-0.452911	0.93595
B3GNT2	ENSG00000170340.10_2	NonN_Micro-Endo_TYROBP_PDGFRB	5.92536e-31	-0.506769	0.934717
ACTN4	ENSG00000130402.11_3	NonN_Micro-Endo_TYROBP_PDGFRB	1.08759e-30	-0.316141	0.932773
GGT5	ENSG00000099998.17_4	NonN_Micro-Endo_TYROBP_PDGFRB	1.5663e-30	-0.33322	0.931621
MGLL	ENSG00000074416.13_5	NonN_Micro-Endo_TYROBP_PDGFRB	1.60744e-30	-0.313817	0.931471
LZTS1	ENSG00000061337.15_3	NonN_Micro-Endo_TYROBP_PDGFRB	2.65298e-30	-0.572444	0.929844
FN1	ENSG00000115414.18_4	NonN_Micro-Endo_TYROBP_PDGFRB	6.73546e-30	-0.436186	0.926931
ATP1A2	ENSG00000018625.14_2	NonN_Micro-Endo_TYROBP_PDGFRB	3.00309e-29	-0.609927	0.922103
SNRK	ENSG00000163788.13_2	NonN_Micro-Endo_TYROBP_PDGFRB	6.14002e-29	-0.310623	0.919715
SLC12A7	ENSG00000113504.20_4	NonN_Micro-Endo_TYROBP_PDGFRB	7.87817e-29	-0.588515	0.918845
ADORA2A	ENSG00000128271.21_3	NonN_Micro-Endo_TYROBP_PDGFRB	2.79927e-27	-0.418321	0.907401
EPHA2	ENSG00000142627.12_2	NonN_Micro-Endo_TYROBP_PDGFRB	6.11776e-27	-0.361089	0.904896
SLC38A11	ENSG00000169507.9_3	NonN_Micro-Endo_TYROBP_PDGFRB	3.96893e-26	-0.356916	0.898633
EPAS1	ENSG00000116016.13_2	NonN_Micro-Endo_TYROBP_PDGFRB	2.75844e-25	-0.314511	0.892162
PGF	ENSG00000119630.13_3	NonN_Micro-Endo_TYROBP_PDGFRB	2.84232e-25	-0.506264	0.892023
ZIC4	ENSG00000174963.17_4	NonN_Micro-Endo_TYROBP_PDGFRB	3.56386e-25	-0.390628	0.891245
GPER1	ENSG00000164850.14_4	NonN_Micro-Endo_TYROBP_PDGFRB	4.8165e-25	-0.553273	0.89014
RASL12	ENSG00000103710.10_2	NonN_Micro-Endo_TYROBP_PDGFRB	1.10614e-24	-0.401303	0.887256
MUSTN1	ENSG00000272573.5_3	NonN_Micro-Endo_TYROBP_PDGFRB	4.924e-24	-0.432075	0.881907
PTGDR2	ENSG00000183134.4_3	NonN_Micro-Endo_TYROBP_PDGFRB	1.24007e-23	-0.652511	0.878642
UACA	ENSG00000137831.14_4	NonN_Micro-Endo_TYROBP_PDGFRB	1.87772e-23	-0.302076	0.877177
PAG1	ENSG00000076641.4_2	NonN_Micro-Endo_TYROBP_PDGFRB	2.78019e-23	-0.357948	0.875721
C20orf202	ENSG00000215595.1_3	NonN_Micro-Endo_TYROBP_PDGFRB	2.91635e-23	-0.437449	0.875527
HEYL	ENSG00000163909.7_2	NonN_Micro-Endo_TYROBP_PDGFRB	3.14532e-23	-0.493243	0.875209
GPRC5C	ENSG00000170412.16_4	NonN_Micro-Endo_TYROBP_PDGFRB	1.35747e-22	-0.339836	0.869999
NDUFA4L2	ENSG00000185633.10_2	NonN_Micro-Endo_TYROBP_PDGFRB	8.21279e-22	-0.337013	0.863464
RP11-563N12.1	ENSG00000253733.3_3	NonN_Micro-Endo_TYROBP_PDGFRB	9.04632e-22	-0.429742	0.863097
MYL9	ENSG00000101335.9_2	NonN_Micro-Endo_TYROBP_PDGFRB	1.00709e-21	-0.355282	0.862694
C21orf93	ENSG00000184274.3_3	NonN_Micro-Endo_TYROBP_PDGFRB	2.05461e-21	-0.348473	0.860074
RP11-639B1.1	ENSG00000241131.1_3	NonN_Micro-Endo_TYROBP_PDGFRB	2.7325e-21	-0.4401	0.859038
RP11-672A2.4	ENSG00000254810.1_4	NonN_Micro-Endo_TYROBP_PDGFRB	3.47628e-21	-0.384167	0.858054
MYL3	ENSG00000160808.9_2	NonN_Micro-Endo_TYROBP_PDGFRB	4.40904e-21	-0.323314	0.857107
TNFAIP8L1	ENSG00000185361.8_2	NonN_Micro-Endo_TYROBP_PDGFRB	4.64167e-21	-0.342415	0.856899
EDNRA	ENSG00000151617.15_3	NonN_Micro-Endo_TYROBP_PDGFRB	7.11613e-21	-0.356828	0.855226
HIC1	ENSG00000177374.12_5	NonN_Micro-Endo_TYROBP_PDGFRB	9.34961e-21	-0.319116	0.854153
FOXS1	ENSG00000179772.7_2	NonN_Micro-Endo_TYROBP_PDGFRB	2.07325e-20	-0.50686	0.851096
CD248	ENSG00000174807.3_2	NonN_Micro-Endo_TYROBP_PDGFRB	1.94343e-19	-0.517711	0.842646
KLF6	ENSG00000067082.14_2	NonN_Micro-Endo_TYROBP_PDGFRB	4.00011e-19	-0.300442	0.839871
TPM2	ENSG00000198467.14_4	NonN_Micro-Endo_TYROBP_PDGFRB	6.38139e-19	-0.418682	0.837973
CSPG4	ENSG00000173546.7_2	NonN_Micro-Endo_TYROBP_PDGFRB	8.20314e-19	-0.305725	0.836966
BGN	ENSG00000182492.15_2	NonN_Micro-Endo_TYROBP_PDGFRB	1.36264e-18	-0.40028	0.834985
SLC6A12	ENSG00000111181.12_2	NonN_Micro-Endo_TYROBP_PDGFRB	3.05693e-18	-0.4561	0.831615
MEF2D	ENSG00000116604.17_4	NonN_Micro-Endo_TYROBP_PDGFRB	8.34457e-18	-0.311232	0.827505
RP11-54O7.17	ENSG00000272512.1_4	NonN_Micro-Endo_TYROBP_PDGFRB	9.03577e-18	-0.398913	0.827179
RP11-394O4.6	ENSG00000275871.1_4	NonN_Micro-Endo_TYROBP_PDGFRB	1.70769e-17	-0.353226	0.824557
PHLDB3	ENSG00000176531.10_2	NonN_Micro-Endo_TYROBP_PDGFRB	1.71566e-17	-0.317112	0.824522
S1PR3	ENSG00000213694.3_3	NonN_Micro-Endo_TYROBP_PDGFRB	1.71624e-17	-0.42833	0.824499
COX7A1	ENSG00000161281.10_2	NonN_Micro-Endo_TYROBP_PDGFRB	1.97418e-17	-0.464538	0.823904
PRELP	ENSG00000188783.5_2	NonN_Micro-Endo_TYROBP_PDGFRB	4.47187e-17	-0.310847	0.820354
SHMT2	ENSG00000182199.10_4	NonN_Micro-Endo_TYROBP_PDGFRB	1.61099e-16	-0.450423	0.81494
RP1-186E20.2	ENSG00000225383.7_4	NonN_Micro-Endo_TYROBP_PDGFRB	1.77309e-15	-0.310957	0.80463
RP11-394I13.1	ENSG00000260868.1_3	NonN_Micro-Endo_TYROBP_PDGFRB	2.29479e-15	-0.374984	0.803446
HEY2	ENSG00000135547.8_2	NonN_Micro-Endo_TYROBP_PDGFRB	2.33931e-15	-0.319999	0.803353
ATP10A	ENSG00000206190.11_3	NonN_Micro-Endo_TYROBP_SLC7A5	5.7635e-49	-0.406771	0.99253
SLC7A1	ENSG00000139514.12_3	NonN_Micro-Endo_TYROBP_SLC7A5	5.7635e-49	-0.550415	0.991635
SLC7A5	ENSG00000103257.8_2	NonN_Micro-Endo_TYROBP_SLC7A5	2.05117e-48	-0.846806	0.988138
TMEM204	ENSG00000131634.13_3	NonN_Micro-Endo_TYROBP_SLC7A5	2.56665e-48	-0.65894	0.987064
ADGRF5	ENSG00000069122.18_2	NonN_Micro-Endo_TYROBP_SLC7A5	6.16354e-48	-0.382396	0.98475
SLC9A3R2	ENSG00000065054.13_3	NonN_Micro-Endo_TYROBP_SLC7A5	1.12119e-45	-0.632375	0.973251
GPCPD1	ENSG00000125772.12_3	NonN_Micro-Endo_TYROBP_SLC7A5	1.53334e-45	-0.578768	0.97224
PODXL	ENSG00000128567.16_2	NonN_Micro-Endo_TYROBP_SLC7A5	1.63838e-45	-0.483248	0.971799
PPARD	ENSG00000112033.13_3	NonN_Micro-Endo_TYROBP_SLC7A5	3.00892e-45	-0.364725	0.970003
EGFL7	ENSG00000172889.15_2	NonN_Micro-Endo_TYROBP_SLC7A5	5.40063e-45	-0.687159	0.96833
SLC2A1	ENSG00000117394.21_3	NonN_Micro-Endo_TYROBP_SLC7A5	4.39574e-44	-0.63955	0.96339
ENG	ENSG00000106991.13_2	NonN_Micro-Endo_TYROBP_SLC7A5	2.72386e-43	-0.420961	0.959194
MFSD2A	ENSG00000168389.17_3	NonN_Micro-Endo_TYROBP_SLC7A5	1.05147e-41	-0.635611	0.950225
EPAS1	ENSG00000116016.13_2	NonN_Micro-Endo_TYROBP_SLC7A5	2.61794e-41	-0.386117	0.947844
SPAAR	ENSG00000235387.2_4	NonN_Micro-Endo_TYROBP_SLC7A5	2.93268e-41	-0.478588	0.947492
ESYT2	ENSG00000117868.15_3	NonN_Micro-Endo_TYROBP_SLC7A5	3.43746e-39	-0.383935	0.935826
PDGFB	ENSG00000100311.16_3	NonN_Micro-Endo_TYROBP_SLC7A5	1.13932e-38	-0.42003	0.932738
HEG1	ENSG00000173706.12_3	NonN_Micro-Endo_TYROBP_SLC7A5	2.90286e-38	-0.334502	0.930399
ABCG2	ENSG00000118777.11_4	NonN_Micro-Endo_TYROBP_SLC7A5	1.11385e-37	-0.308228	0.9268
MIER2	ENSG00000105556.11_3	NonN_Micro-Endo_TYROBP_SLC7A5	4.42189e-37	-0.367621	0.923286
ETS2	ENSG00000157557.11_3	NonN_Micro-Endo_TYROBP_SLC7A5	1.00129e-35	-0.521504	0.915201
HLF	ENSG00000108924.13_3	NonN_Micro-Endo_TYROBP_SLC7A5	2.70207e-33	-0.338446	0.900444
SLC38A5	ENSG00000017483.14_4	NonN_Micro-Endo_TYROBP_SLC7A5	4.5289e-33	-0.595138	0.898967
SEMA3G	ENSG00000010319.6_3	NonN_Micro-Endo_TYROBP_SLC7A5	1.38677e-32	-0.541051	0.895901
ICAM2	ENSG00000108622.10_2	NonN_Micro-Endo_TYROBP_SLC7A5	6.16852e-30	-0.360424	0.878732
C1orf64	ENSG00000183888.4_2	NonN_Micro-Endo_TYROBP_SLC7A5	3.28755e-29	-0.534318	0.873792
GIMAP7	ENSG00000179144.4_2	NonN_Micro-Endo_TYROBP_SLC7A5	4.8823e-29	-0.457797	0.872566
PDXK	ENSG00000160209.18_2	NonN_Micro-Endo_TYROBP_SLC7A5	5.49906e-29	-0.300396	0.872194
MAP4K2	ENSG00000168067.11_5	NonN_Micro-Endo_TYROBP_SLC7A5	2.1985e-28	-0.353115	0.868168
SLC5A6	ENSG00000138074.14_4	NonN_Micro-Endo_TYROBP_SLC7A5	7.90111e-28	-0.484274	0.864411
BSG	ENSG00000172270.19_3	NonN_Micro-Endo_TYROBP_SLC7A5	2.88996e-27	-0.450874	0.860503
C9orf172	ENSG00000232434.2_2	NonN_Micro-Endo_TYROBP_SLC7A5	8.97961e-27	-0.390903	0.857124
LINC00313	ENSG00000185186.8_2	NonN_Micro-Endo_TYROBP_SLC7A5	9.80873e-27	-0.306391	0.856848
ACVRL1	ENSG00000139567.12_2	NonN_Micro-Endo_TYROBP_SLC7A5	3.6126e-26	-0.420495	0.852842
SDPR	ENSG00000168497.4_4	NonN_Micro-Endo_TYROBP_SLC7A5	6.61206e-26	-0.38998	0.851027
IFI27	ENSG00000165949.12_4	NonN_Micro-Endo_TYROBP_SLC7A5	7.4357e-26	-0.361678	0.850664
CD34	ENSG00000174059.16_5	NonN_Micro-Endo_TYROBP_SLC7A5	5.69844e-25	-0.375326	0.844487
NDUFA7	ENSG00000267855.5_3	NonN_Micro-Endo_TYROBP_SLC7A5	5.97029e-25	-0.374602	0.844339
IFITM2	ENSG00000185201.16_4	NonN_Micro-Endo_TYROBP_SLC7A5	6.79673e-25	-0.342503	0.843915
TAF1C	ENSG00000103168.16_5	NonN_Micro-Endo_TYROBP_SLC7A5	1.49661e-24	-0.41455	0.841445
NTHL1	ENSG00000065057.7_3	NonN_Micro-Endo_TYROBP_SLC7A5	7.10826e-24	-0.417862	0.836583
NET1	ENSG00000173848.18_3	NonN_Micro-Endo_TYROBP_SLC7A5	8.02761e-24	-0.325893	0.836206
LIMS2	ENSG00000072163.19_4	NonN_Micro-Endo_TYROBP_SLC7A5	4.26686e-23	-0.322458	0.830941
CH507-9B2.4	ENSG00000276612.3_5	NonN_Micro-Endo_TYROBP_SLC7A5	4.52984e-23	-0.316769	0.830744
CA4	ENSG00000167434.9_3	NonN_Micro-Endo_TYROBP_SLC7A5	7.63943e-23	-0.329365	0.829061
CH507-42P11.7	ENSG00000280095.1_4	NonN_Micro-Endo_TYROBP_SLC7A5	2.50622e-22	-0.36478	0.825163
TM4SF1	ENSG00000169908.11_3	NonN_Micro-Endo_TYROBP_SLC7A5	3.96388e-22	-0.397378	0.823652
CTD-2550O8.5	ENSG00000167774.2_5	NonN_Micro-Endo_TYROBP_SLC7A5	2.33318e-20	-0.350793	0.809822
THSD1	ENSG00000136114.15_2	NonN_Micro-Endo_TYROBP_SLC7A5	2.63328e-20	-0.356161	0.809411
GPR146	ENSG00000164849.9_3	NonN_Micro-Endo_TYROBP_SLC7A5	3.98188e-20	-0.382006	0.808004
C10orf136	ENSG00000204187.5_3	NonN_Micro-Endo_TYROBP_SLC7A5	3.61859e-19	-0.321448	0.800264
EPN2	ENSG00000072134.15_4	NonN_Oligo_MBP_AGAP1	3.63827e-198	-0.415146	0.860974
SCD5	ENSG00000145284.11_2	NonN_Oligo_MBP_AGAP1	1.90152e-195	-0.339624	0.858179
SOX10	ENSG00000100146.16_2	NonN_Oligo_MBP_AGAP1	2.18608e-181	-0.778783	0.845012
APOD	ENSG00000189058.8_4	NonN_Oligo_MBP_AGAP1	3.37594e-178	-0.401936	0.841949
MBP	ENSG00000197971.14_5	NonN_Oligo_MBP_AGAP1	5.73707e-177	-0.316032	0.840706
GPR17	ENSG00000144230.16_2	NonN_Oligo_MBP_AGAP1	8.43224e-174	-0.577177	0.837605
POLR2F	ENSG00000100142.14_3	NonN_Oligo_MBP_AGAP1	1.71338e-162	-0.497105	0.826462
PLLP	ENSG00000102934.9_2	NonN_Oligo_MBP_AGAP1	2.87962e-148	-0.431702	0.81177
CNP	ENSG00000173786.16_4	NonN_Oligo_MBP_AGAP1	3.16942e-146	-0.586467	0.80957
ZNF488	ENSG00000265763.3_2	NonN_Oligo_MBP_AGAP1	1.16585e-138	-0.334676	0.801492
RYBP	ENSG00000163602.10_3	NonN_Oligo_MBP_MOBP	2.17287e-300	-0.494554	0.912271
MOBP	ENSG00000168314.17_5	NonN_Oligo_MBP_MOBP	2.53853e-284	-0.480451	0.900967
MYRF	ENSG00000124920.13_3	NonN_Oligo_MBP_MOBP	2.35932e-255	-0.357616	0.880012
PLP1	ENSG00000123560.13_4	NonN_Oligo_MBP_MOBP	4.34872e-249	-0.657127	0.87526
ERMN	ENSG00000136541.14_2	NonN_Oligo_MBP_MOBP	7.40411e-233	-0.604389	0.862839
MAG	ENSG00000105695.14_4	NonN_Oligo_MBP_MOBP	4.75422e-225	-0.348149	0.856586
POLR2F	ENSG00000100142.14_3	NonN_Oligo_MBP_MOBP	5.84761e-195	-0.489191	0.831801
OPALIN	ENSG00000197430.10_2	NonN_Oligo_MBP_MOBP	2.52183e-188	-0.385642	0.826096
GPR37	ENSG00000170775.2_2	NonN_Oligo_MBP_MOBP	1.94409e-181	-0.457588	0.820037
CNP	ENSG00000173786.16_4	NonN_Oligo_MBP_MOBP	8.75921e-172	-0.569711	0.811334
2019-09-07	ENSG00000122545.19_4	NonN_Oligo_MBP_MOBP	5.23615e-166	-0.325299	0.806021
DNAJB2	ENSG00000135924.15_3	NonN_Oligo_MBP_MOBP	2.46189e-165	-0.452389	0.805393
BIN1	ENSG00000136717.14_4	NonN_Oligo_MBP_MOBP	1.42117e-163	-0.36904	0.803759
TNK2	ENSG00000061938.17_5	NonN_Oligo_MBP_VAC14	7.0066e-146	-0.598538	0.974785
XYLT1	ENSG00000103489.11_3	NonN_Oligo_MBP_VAC14	7.0066e-146	-0.355709	0.974415
LRP1	ENSG00000123384.13_3	NonN_Oligo_MBP_VAC14	3.43429e-138	-0.397838	0.961429
AFAP1	ENSG00000196526.10_3	NonN_Oligo_MBP_VAC14	1.63902e-130	-0.30579	0.948299
CSPG4	ENSG00000173546.7_2	NonN_Oligo_MBP_VAC14	1.20871e-123	-0.395161	0.93628
MYT1	ENSG00000196132.12_3	NonN_Oligo_MBP_VAC14	3.97482e-123	-0.315413	0.935289
ABHD2	ENSG00000140526.17_3	NonN_Oligo_MBP_VAC14	1.283e-115	-0.366474	0.92189
PCDHGC3	ENSG00000240184.6_4	NonN_Oligo_MBP_VAC14	5.14177e-112	-0.412889	0.915203
CACNG4	ENSG00000075461.5_2	NonN_Oligo_MBP_VAC14	1.04294e-107	-0.333012	0.907117
SDC3	ENSG00000162512.15_4	NonN_Oligo_MBP_VAC14	5.03591e-107	-0.407565	0.905783
EPN2	ENSG00000072134.15_4	NonN_Oligo_MBP_VAC14	7.04213e-107	-0.529401	0.905457
PTPRZ1	ENSG00000106278.11_2	NonN_Oligo_MBP_VAC14	2.19537e-106	-0.301019	0.904481
PCDHGC4	ENSG00000242419.5_4	NonN_Oligo_MBP_VAC14	4.32132e-105	-0.46922	0.901996
TRIB2	ENSG00000071575.11_2	NonN_Oligo_MBP_VAC14	1.66128e-104	-0.409412	0.900844
ELFN2	ENSG00000166897.14_3	NonN_Oligo_MBP_VAC14	3.12742e-104	-0.33234	0.90028
PCDHGC5	ENSG00000240764.3_3	NonN_Oligo_MBP_VAC14	7.61229e-92	-0.457697	0.875949
ZCCHC24	ENSG00000165424.6_2	NonN_Oligo_MBP_VAC14	5.93658e-91	-0.44007	0.874066
BCAN	ENSG00000132692.18_5	NonN_Oligo_MBP_VAC14	3.17166e-89	-0.357134	0.870504
MTSS1L	ENSG00000132613.14_2	NonN_Oligo_MBP_VAC14	7.50758e-85	-0.509423	0.861288
SPRY4	ENSG00000187678.9_4	NonN_Oligo_MBP_VAC14	1.33881e-82	-0.409123	0.856377
CCND2	ENSG00000118971.7_3	NonN_Oligo_MBP_VAC14	2.04338e-81	-0.340668	0.853766
NEU4	ENSG00000204099.11_3	NonN_Oligo_MBP_VAC14	6.66609e-81	-0.568326	0.852637
GPR17	ENSG00000144230.16_2	NonN_Oligo_MBP_VAC14	1.94288e-75	-0.632774	0.840524
CASKIN2	ENSG00000177303.9_4	NonN_Oligo_MBP_VAC14	1.39009e-74	-0.461588	0.838569
HIP1R	ENSG00000130787.13_2	NonN_Oligo_MBP_VAC14	8.34084e-66	-0.456803	0.818111
C1orf61	ENSG00000125462.16_4	NonN_Oligo_MBP_VAC14	7.05056e-64	-0.325726	0.813423
APOD	ENSG00000189058.8_4	NonN_Oligo_MBP_VAC14	1.28264e-60	-0.42792	0.805337
