# Supplementary material for: Single nucleus multi-omics identifies human cortical cell regulatory genome diversity
Source: Cell Genom. 2022 Mar 9;2(3):100107. doi: 10.1016/j.xgen.2022.100107 (PMC9004682; doi:10.1016/j.xgen.2022.100107)
Supplement: Table S10. ATAC-seq peaks of major brain cell types, related to Figure 6 [file mmc11.xlsx]

## Sheet: sheet0
CGE_VIP_qvalue_0-05_peaks
chr1	569915	570032	CGE_VIP_pvalue_1e-2_peak_5	708	.	31.2709	70.8055	61.3151	59
chr1	713818	714570	CGE_VIP_pvalue_1e-2_peak_7	92	.	5.51673	9.23489	5.1396	261
chr1	825036	825191	CGE_VIP_pvalue_1e-2_peak_25	62	.	3.76284	6.20402	2.72876	66
chr1	839765	839892	CGE_VIP_pvalue_1e-2_peak_27	44	.	2.82213	4.40009	1.374	62
chr1	850233	850539	CGE_VIP_pvalue_1e-2_peak_30	44	.	2.82213	4.40009	1.374	41
chr1	894592	894736	CGE_VIP_pvalue_1e-2_peak_51	62	.	3.76284	6.20402	2.72876	69
chr1	954684	955082	CGE_VIP_pvalue_1e-2_peak_77	40	.	2.77701	4.09011	1.33994	339
chr1	956098	956330	CGE_VIP_pvalue_1e-2_peak_79	40	.	2.77701	4.09011	1.33994	41
chr1	994788	994883	CGE_VIP_pvalue_1e-2_peak_97	44	.	2.82213	4.40009	1.374	46
chr1	1004001	1004597	CGE_VIP_pvalue_1e-2_peak_105	52	.	3.60523	5.26053	2.03502	535
chr1	1022927	1023010	CGE_VIP_pvalue_1e-2_peak_108	44	.	2.82213	4.40009	1.374	40
chr1	1051321	1052195	CGE_VIP_pvalue_1e-2_peak_118	66	.	4.448	6.65517	3.08244	239
chr1	1146813	1146896	CGE_VIP_pvalue_1e-2_peak_135	44	.	2.82213	4.40009	1.374	40
chr1	1150204	1150319	CGE_VIP_pvalue_1e-2_peak_136	44	.	2.82213	4.40009	1.374	56
chr1	1166970	1167435	CGE_VIP_pvalue_1e-2_peak_142	50	.	3.5584	5.04815	1.87737	237
chr1	1234182	1234438	CGE_VIP_pvalue_1e-2_peak_166	40	.	2.77701	4.09011	1.33994	48
chr1	1260075	1260158	CGE_VIP_pvalue_1e-2_peak_181	44	.	2.82213	4.40009	1.374	40
chr1	1263949	1264042	CGE_VIP_pvalue_1e-2_peak_185	43	.	2.81505	4.34682	1.374	45
chr1	1284977	1285264	CGE_VIP_pvalue_1e-2_peak_194	50	.	3.5584	5.04815	1.87737	50
chr1	1334740	1334934	CGE_VIP_pvalue_1e-2_peak_218	61	.	3.7534	6.13275	2.69438	61
chr1	1405235	1405377	CGE_VIP_pvalue_1e-2_peak_234	44	.	2.82213	4.40009	1.374	70
chr1	1447520	1447750	CGE_VIP_pvalue_1e-2_peak_242	44	.	2.82213	4.40009	1.374	160
chr1	1489888	1490565	CGE_VIP_pvalue_1e-2_peak_258	43	.	2.81505	4.34682	1.374	50
chr1	1509723	1510234	CGE_VIP_pvalue_1e-2_peak_263	62	.	3.76284	6.20402	2.72876	135
chr1	1524564	1524649	CGE_VIP_pvalue_1e-2_peak_269	44	.	2.82213	4.40009	1.374	41
chr1	1550560	1550890	CGE_VIP_pvalue_1e-2_peak_282	42	.	2.7959	4.21192	1.374	50
chr1	1551249	1551387	CGE_VIP_pvalue_1e-2_peak_283	42	.	2.7959	4.21192	1.374	68
chr1	1559956	1560038	CGE_VIP_pvalue_1e-2_peak_287	44	.	2.82213	4.40009	1.374	40
chr1	1624222	1624385	CGE_VIP_pvalue_1e-2_peak_299	44	.	2.82213	4.40009	1.374	39
chr1	1677546	1678008	CGE_VIP_pvalue_1e-2_peak_307	44	.	2.82213	4.40009	1.374	404
chr1	1728450	1728587	CGE_VIP_pvalue_1e-2_peak_322	44	.	2.82213	4.40009	1.374	67
chr1	1771816	1772059	CGE_VIP_pvalue_1e-2_peak_334	44	.	2.82213	4.40009	1.374	195
chr1	1783930	1784048	CGE_VIP_pvalue_1e-2_peak_343	44	.	2.82213	4.40009	1.374	58
chr1	1788439	1788582	CGE_VIP_pvalue_1e-2_peak_345	44	.	2.82213	4.40009	1.374	70
chr1	1822546	1822771	CGE_VIP_pvalue_1e-2_peak_359	75	.	4.62834	7.58464	3.81915	62
chr1	1837773	1837897	CGE_VIP_pvalue_1e-2_peak_365	44	.	2.82213	4.40009	1.374	61
chr1	1840156	1840656	CGE_VIP_pvalue_1e-2_peak_366	42	.	2.7959	4.21192	1.374	447
chr1	1953567	1953684	CGE_VIP_pvalue_1e-2_peak_397	44	.	2.82213	4.40009	1.374	57
chr1	2005166	2005355	CGE_VIP_pvalue_1e-2_peak_409	44	.	2.82213	4.40009	1.374	135
chr1	2022955	2023040	CGE_VIP_pvalue_1e-2_peak_418	44	.	2.82213	4.40009	1.374	41
chr1	2064796	2064876	CGE_VIP_pvalue_1e-2_peak_435	44	.	2.82213	4.40009	1.374	39
chr1	2071264	2071383	CGE_VIP_pvalue_1e-2_peak_439	44	.	2.82213	4.40009	1.374	58
chr1	2098247	2098488	CGE_VIP_pvalue_1e-2_peak_449	44	.	2.82213	4.40009	1.374	28
chr1	2126245	2126318	CGE_VIP_pvalue_1e-2_peak_467	44	.	3.40368	4.46677	1.42842	37
chr1	2144098	2144611	CGE_VIP_pvalue_1e-2_peak_483	40	.	2.77701	4.09011	1.33994	135
chr1	2159077	2159251	CGE_VIP_pvalue_1e-2_peak_491	46	.	3.44649	4.61288	1.54212	137
chr1	2163529	2163602	CGE_VIP_pvalue_1e-2_peak_493	44	.	3.40368	4.46677	1.42842	38
chr1	2236443	2236661	CGE_VIP_pvalue_1e-2_peak_537	44	.	2.82213	4.40009	1.374	175
chr1	2237009	2237109	CGE_VIP_pvalue_1e-2_peak_538	43	.	2.81505	4.34682	1.374	49
chr1	2261091	2261874	CGE_VIP_pvalue_1e-2_peak_557	40	.	2.77701	4.09011	1.33994	67
chr1	2302673	2302814	CGE_VIP_pvalue_1e-2_peak_570	44	.	2.82213	4.40009	1.374	69
chr1	2313312	2313598	CGE_VIP_pvalue_1e-2_peak_574	61	.	3.7534	6.13275	2.69438	62
chr1	2315959	2316098	CGE_VIP_pvalue_1e-2_peak_575	43	.	2.81505	4.34682	1.374	68
chr1	2343362	2344284	CGE_VIP_pvalue_1e-2_peak_587	43	.	2.81505	4.34682	1.374	839
chr1	2370927	2371147	CGE_VIP_pvalue_1e-2_peak_598	40	.	2.77701	4.09011	1.33994	154
chr1	2375247	2375505	CGE_VIP_pvalue_1e-2_peak_599	43	.	2.81505	4.34682	1.374	46
chr1	2400591	2400714	CGE_VIP_pvalue_1e-2_peak_613	43	.	2.81505	4.34682	1.374	60
chr1	2425366	2425580	CGE_VIP_pvalue_1e-2_peak_627	40	.	2.77701	4.09011	1.33994	64
chr1	2427828	2428021	CGE_VIP_pvalue_1e-2_peak_628	57	.	3.70268	5.78921	2.43427	121
chr1	2439343	2439761	CGE_VIP_pvalue_1e-2_peak_636	44	.	2.82213	4.40009	1.374	151
chr1	2457500	2457842	CGE_VIP_pvalue_1e-2_peak_642	55	.	3.6533	5.50407	2.22166	203
chr1	2475523	2475661	CGE_VIP_pvalue_1e-2_peak_654	44	.	2.82213	4.40009	1.374	68
chr1	2517998	2518254	CGE_VIP_pvalue_1e-2_peak_661	72	.	5.04286	7.25809	3.56257	36
chr1	2518643	2518716	CGE_VIP_pvalue_1e-2_peak_662	43	.	3.36191	4.33276	1.374	39
chr1	2537608	2537719	CGE_VIP_pvalue_1e-2_peak_666	44	.	2.82213	4.40009	1.374	54
chr1	2586354	2586439	CGE_VIP_pvalue_1e-2_peak_677	44	.	2.82213	4.40009	1.374	41
chr1	2822793	2823042	CGE_VIP_pvalue_1e-2_peak_708	44	.	2.82213	4.40009	1.374	188
chr1	2831413	2831560	CGE_VIP_pvalue_1e-2_peak_711	43	.	2.81505	4.34682	1.374	81
chr1	2895173	2895283	CGE_VIP_pvalue_1e-2_peak_728	44	.	2.82213	4.40009	1.374	54
chr1	3029969	3030366	CGE_VIP_pvalue_1e-2_peak_763	44	.	2.82213	4.40009	1.374	70
chr1	3103148	3103269	CGE_VIP_pvalue_1e-2_peak_790	44	.	2.82213	4.40009	1.374	59
chr1	3267161	3267252	CGE_VIP_pvalue_1e-2_peak_822	43	.	2.81505	4.34682	1.374	44
chr1	3325571	3325690	CGE_VIP_pvalue_1e-2_peak_839	43	.	2.81505	4.34682	1.374	58
chr1	3326666	3326997	CGE_VIP_pvalue_1e-2_peak_841	61	.	3.7534	6.13275	2.69438	273
chr1	3342068	3342195	CGE_VIP_pvalue_1e-2_peak_845	44	.	2.82213	4.40009	1.374	62
chr1	3371539	3371672	CGE_VIP_pvalue_1e-2_peak_848	40	.	2.77701	4.09011	1.33994	65
chr1	3388265	3388348	CGE_VIP_pvalue_1e-2_peak_861	44	.	2.82213	4.40009	1.374	40
chr1	3388791	3388925	CGE_VIP_pvalue_1e-2_peak_862	44	.	2.82213	4.40009	1.374	66
chr1	3407344	3407463	CGE_VIP_pvalue_1e-2_peak_866	44	.	2.82213	4.40009	1.374	58
chr1	3418400	3418669	CGE_VIP_pvalue_1e-2_peak_873	40	.	2.77701	4.09011	1.33994	54
chr1	3421360	3421468	CGE_VIP_pvalue_1e-2_peak_875	40	.	2.77701	4.09011	1.33994	53
chr1	3456455	3456748	CGE_VIP_pvalue_1e-2_peak_891	44	.	2.82213	4.40009	1.374	47
chr1	3478034	3478112	CGE_VIP_pvalue_1e-2_peak_898	44	.	2.82213	4.40009	1.374	38
chr1	3494003	3494139	CGE_VIP_pvalue_1e-2_peak_904	44	.	2.82213	4.40009	1.374	67
chr1	3541461	3541957	CGE_VIP_pvalue_1e-2_peak_920	67	.	4.47708	6.78418	3.18663	59
chr1	3620837	3621125	CGE_VIP_pvalue_1e-2_peak_938	44	.	2.82213	4.40009	1.374	223
chr1	3712751	3713238	CGE_VIP_pvalue_1e-2_peak_968	43	.	2.81505	4.34682	1.374	64
chr1	3727790	3728005	CGE_VIP_pvalue_1e-2_peak_973	44	.	2.82213	4.40009	1.374	58
chr1	3737761	3738009	CGE_VIP_pvalue_1e-2_peak_977	42	.	2.7959	4.21192	1.374	148
chr1	3773432	3774222	CGE_VIP_pvalue_1e-2_peak_985	56	.	3.67782	5.64059	2.32305	493
chr1	3816692	3817350	CGE_VIP_pvalue_1e-2_peak_1000	79	.	5.2356	7.92549	4.09134	603
chr1	3999748	4000771	CGE_VIP_pvalue_1e-2_peak_1008	44	.	2.82213	4.40009	1.374	956
chr1	4013827	4014018	CGE_VIP_pvalue_1e-2_peak_1009	44	.	2.82213	4.40009	1.374	58
chr1	4054291	4054399	CGE_VIP_pvalue_1e-2_peak_1020	44	.	2.82213	4.40009	1.374	53
chr1	4083348	4083485	CGE_VIP_pvalue_1e-2_peak_1027	44	.	2.82213	4.40009	1.374	67
chr1	4229633	4229748	CGE_VIP_pvalue_1e-2_peak_1059	44	.	2.82213	4.40009	1.374	56
chr1	4314203	4314364	CGE_VIP_pvalue_1e-2_peak_1067	44	.	2.82213	4.40009	1.374	48
chr1	4414044	4414182	CGE_VIP_pvalue_1e-2_peak_1088	44	.	2.82213	4.40009	1.374	68
chr1	4467986	4468119	CGE_VIP_pvalue_1e-2_peak_1105	44	.	2.82213	4.40009	1.374	65
chr1	4583921	4584041	CGE_VIP_pvalue_1e-2_peak_1128	44	.	2.82213	4.40009	1.374	59
chr1	4712870	4712987	CGE_VIP_pvalue_1e-2_peak_1152	57	.	3.70268	5.78921	2.43427	53
chr1	4741285	4741637	CGE_VIP_pvalue_1e-2_peak_1166	44	.	2.82213	4.40009	1.374	52
chr1	4856018	4856117	CGE_VIP_pvalue_1e-2_peak_1199	44	.	2.82213	4.40009	1.374	48
chr1	4996017	4996113	CGE_VIP_pvalue_1e-2_peak_1226	44	.	2.82213	4.40009	1.374	47
chr1	5072533	5072655	CGE_VIP_pvalue_1e-2_peak_1243	62	.	3.76284	6.20402	2.72876	52
chr1	5299099	5299350	CGE_VIP_pvalue_1e-2_peak_1289	44	.	2.82213	4.40009	1.374	66
chr1	5357507	5357637	CGE_VIP_pvalue_1e-2_peak_1301	44	.	2.82213	4.40009	1.374	64
chr1	5410546	5410674	CGE_VIP_pvalue_1e-2_peak_1314	44	.	2.82213	4.40009	1.374	63
chr1	5426603	5426688	CGE_VIP_pvalue_1e-2_peak_1317	44	.	2.82213	4.40009	1.374	41
chr1	5468638	5468757	CGE_VIP_pvalue_1e-2_peak_1334	44	.	2.82213	4.40009	1.374	58
chr1	5562893	5563329	CGE_VIP_pvalue_1e-2_peak_1356	44	.	2.82213	4.40009	1.374	289
chr1	5727220	5727704	CGE_VIP_pvalue_1e-2_peak_1387	50	.	3.5584	5.04815	1.87737	411
chr1	5815955	5816320	CGE_VIP_pvalue_1e-2_peak_1413	44	.	2.82213	4.40009	1.374	60
chr1	5917507	5917637	CGE_VIP_pvalue_1e-2_peak_1435	44	.	2.82213	4.40009	1.374	64
chr1	6033790	6034199	CGE_VIP_pvalue_1e-2_peak_1466	44	.	2.82213	4.40009	1.374	200
chr1	6045374	6045633	CGE_VIP_pvalue_1e-2_peak_1471	44	.	2.82213	4.40009	1.374	141
chr1	6052576	6052835	CGE_VIP_pvalue_1e-2_peak_1472	60	.	4.28119	6.01457	2.60681	87
chr1	6066850	6066973	CGE_VIP_pvalue_1e-2_peak_1479	44	.	2.82213	4.40009	1.374	60
chr1	6074486	6074774	CGE_VIP_pvalue_1e-2_peak_1483	42	.	2.7959	4.21192	1.374	239
chr1	6085460	6085560	CGE_VIP_pvalue_1e-2_peak_1487	44	.	2.82213	4.40009	1.374	49
chr1	6088183	6088491	CGE_VIP_pvalue_1e-2_peak_1490	43	.	2.81505	4.34682	1.374	60
chr1	6115594	6115887	CGE_VIP_pvalue_1e-2_peak_1506	61	.	3.7534	6.13275	2.69438	254
chr1	6125356	6125434	CGE_VIP_pvalue_1e-2_peak_1509	44	.	2.82213	4.40009	1.374	38
chr1	6134315	6134455	CGE_VIP_pvalue_1e-2_peak_1511	44	.	2.82213	4.40009	1.374	69
chr1	6221537	6221650	CGE_VIP_pvalue_1e-2_peak_1551	44	.	2.82213	4.40009	1.374	55
chr1	6259665	6259957	CGE_VIP_pvalue_1e-2_peak_1573	44	.	2.82213	4.40009	1.374	248
chr1	6269005	6269083	CGE_VIP_pvalue_1e-2_peak_1581	40	.	2.77701	4.09011	1.33994	38
chr1	6293213	6293295	CGE_VIP_pvalue_1e-2_peak_1591	40	.	2.77701	4.09011	1.33994	40
chr1	6305266	6305840	CGE_VIP_pvalue_1e-2_peak_1598	42	.	2.7959	4.21192	1.374	48
chr1	6328090	6328172	CGE_VIP_pvalue_1e-2_peak_1606	44	.	2.82213	4.40009	1.374	40
chr1	6427467	6427583	CGE_VIP_pvalue_1e-2_peak_1643	62	.	3.76284	6.20402	2.72876	52
chr1	6445137	6445353	CGE_VIP_pvalue_1e-2_peak_1647	44	.	2.82213	4.40009	1.374	43
chr1	6453308	6454194	CGE_VIP_pvalue_1e-2_peak_1651	64	.	4.39097	6.41891	2.89842	339
chr1	6543030	6543354	CGE_VIP_pvalue_1e-2_peak_1678	44	.	2.82213	4.40009	1.374	283
chr1	6580138	6580388	CGE_VIP_pvalue_1e-2_peak_1704	44	.	2.82213	4.40009	1.374	62
chr1	6614401	6614833	CGE_VIP_pvalue_1e-2_peak_1713	42	.	2.7959	4.21192	1.374	207
chr1	6645275	6645476	CGE_VIP_pvalue_1e-2_peak_1719	42	.	2.7959	4.21192	1.374	142
chr1	6662457	6663460	CGE_VIP_pvalue_1e-2_peak_1727	52	.	3.60523	5.26053	2.03502	242
chr1	6684751	6685371	CGE_VIP_pvalue_1e-2_peak_1735	44	.	2.82213	4.40009	1.374	564
chr1	6762127	6762472	CGE_VIP_pvalue_1e-2_peak_1771	62	.	3.76284	6.20402	2.72876	53
chr1	6800234	6800345	CGE_VIP_pvalue_1e-2_peak_1777	44	.	2.82213	4.40009	1.374	54
chr1	6844775	6844892	CGE_VIP_pvalue_1e-2_peak_1780	59	.	4.25459	5.92478	2.54661	49
chr1	6845191	6845575	CGE_VIP_pvalue_1e-2_peak_1781	141	.	8.50919	14.1936	9.17326	262
chr1	6887966	6888042	CGE_VIP_pvalue_1e-2_peak_1789	44	.	2.82213	4.40009	1.374	37
chr1	7013928	7014288	CGE_VIP_pvalue_1e-2_peak_1810	42	.	2.7959	4.21192	1.374	61
chr1	7018537	7018989	CGE_VIP_pvalue_1e-2_peak_1813	40	.	2.77701	4.09011	1.33994	391
chr1	7048778	7048869	CGE_VIP_pvalue_1e-2_peak_1820	44	.	2.82213	4.40009	1.374	44
chr1	7107957	7108066	CGE_VIP_pvalue_1e-2_peak_1836	44	.	2.82213	4.40009	1.374	53
chr1	7209006	7209334	CGE_VIP_pvalue_1e-2_peak_1860	44	.	2.82213	4.40009	1.374	57
chr1	7395658	7395777	CGE_VIP_pvalue_1e-2_peak_1905	44	.	2.82213	4.40009	1.374	58
chr1	7426101	7426186	CGE_VIP_pvalue_1e-2_peak_1915	44	.	2.82213	4.40009	1.374	41
chr1	7449425	7449548	CGE_VIP_pvalue_1e-2_peak_1931	44	.	2.82213	4.40009	1.374	60
chr1	7572386	7572529	CGE_VIP_pvalue_1e-2_peak_1966	44	.	2.82213	4.40009	1.374	70
chr1	7588013	7588113	CGE_VIP_pvalue_1e-2_peak_1970	62	.	3.76284	6.20402	2.72876	44
chr1	7622163	7622265	CGE_VIP_pvalue_1e-2_peak_1989	44	.	2.82213	4.40009	1.374	50
chr1	7637528	7637708	CGE_VIP_pvalue_1e-2_peak_2000	42	.	2.7959	4.21192	1.374	55
chr1	7694140	7694252	CGE_VIP_pvalue_1e-2_peak_2014	44	.	2.82213	4.40009	1.374	55
chr1	7701060	7701557	CGE_VIP_pvalue_1e-2_peak_2016	43	.	2.81505	4.34682	1.374	43
chr1	7728387	7728957	CGE_VIP_pvalue_1e-2_peak_2030	66	.	4.448	6.65517	3.08244	306
chr1	7739876	7740003	CGE_VIP_pvalue_1e-2_peak_2035	42	.	2.7959	4.21192	1.374	62
chr1	7740388	7740656	CGE_VIP_pvalue_1e-2_peak_2036	42	.	2.7959	4.21192	1.374	52
chr1	7741002	7741314	CGE_VIP_pvalue_1e-2_peak_2037	42	.	2.7959	4.21192	1.374	251
chr1	7755660	7755800	CGE_VIP_pvalue_1e-2_peak_2043	44	.	2.82213	4.40009	1.374	69
chr1	7763570	7763706	CGE_VIP_pvalue_1e-2_peak_2045	48	.	3.51278	4.85998	1.73113	71
chr1	7764645	7765149	CGE_VIP_pvalue_1e-2_peak_2047	64	.	4.39097	6.41891	2.89842	77
chr1	7787923	7788407	CGE_VIP_pvalue_1e-2_peak_2056	44	.	2.82213	4.40009	1.374	238
chr1	7843729	7844488	CGE_VIP_pvalue_1e-2_peak_2074	72	.	4.56663	7.22716	3.53889	251
chr1	7869562	7869700	CGE_VIP_pvalue_1e-2_peak_2078	44	.	2.82213	4.40009	1.374	68
chr1	7894595	7894725	CGE_VIP_pvalue_1e-2_peak_2087	44	.	2.82213	4.40009	1.374	64
chr1	7936436	7936539	CGE_VIP_pvalue_1e-2_peak_2094	44	.	2.82213	4.40009	1.374	50
chr1	8013574	8013657	CGE_VIP_pvalue_1e-2_peak_2109	44	.	2.82213	4.40009	1.374	40
chr1	8021248	8022117	CGE_VIP_pvalue_1e-2_peak_2114	53	.	3.62911	5.37785	2.12795	606
chr1	8064281	8064385	CGE_VIP_pvalue_1e-2_peak_2123	44	.	2.82213	4.40009	1.374	51
chr1	8086241	8086625	CGE_VIP_pvalue_1e-2_peak_2128	67	.	4.47708	6.78418	3.18663	56
chr1	8242144	8242237	CGE_VIP_pvalue_1e-2_peak_2144	44	.	2.82213	4.40009	1.374	45
chr1	8374315	8374681	CGE_VIP_pvalue_1e-2_peak_2163	44	.	2.82213	4.40009	1.374	300
chr1	8389584	8389721	CGE_VIP_pvalue_1e-2_peak_2166	44	.	2.82213	4.40009	1.374	56
chr1	8490536	8490677	CGE_VIP_pvalue_1e-2_peak_2209	44	.	2.82213	4.40009	1.374	69
chr1	8522761	8522970	CGE_VIP_pvalue_1e-2_peak_2215	44	.	2.82213	4.40009	1.374	42
chr1	8585821	8586349	CGE_VIP_pvalue_1e-2_peak_2228	44	.	2.82213	4.40009	1.374	211
chr1	8658275	8658777	CGE_VIP_pvalue_1e-2_peak_2241	57	.	3.70268	5.78921	2.43427	55
chr1	8669430	8669515	CGE_VIP_pvalue_1e-2_peak_2246	44	.	2.82213	4.40009	1.374	41
chr1	8697361	8697436	CGE_VIP_pvalue_1e-2_peak_2251	43	.	2.81505	4.34682	1.374	36
chr1	8743400	8743517	CGE_VIP_pvalue_1e-2_peak_2272	44	.	2.82213	4.40009	1.374	57
chr1	8760272	8760370	CGE_VIP_pvalue_1e-2_peak_2275	40	.	2.77701	4.09011	1.33994	48
chr1	8877000	8877926	CGE_VIP_pvalue_1e-2_peak_2303	123	.	7.21045	12.3324	7.66683	755
chr1	8908927	8909127	CGE_VIP_pvalue_1e-2_peak_2314	42	.	2.7959	4.21192	1.374	60
chr1	8938574	8939392	CGE_VIP_pvalue_1e-2_peak_2323	61	.	4.30812	6.10846	2.68407	268
chr1	8977922	8978019	CGE_VIP_pvalue_1e-2_peak_2328	44	.	2.82213	4.40009	1.374	47
chr1	9205469	9205575	CGE_VIP_pvalue_1e-2_peak_2377	44	.	2.82213	4.40009	1.374	52
chr1	9253847	9253927	CGE_VIP_pvalue_1e-2_peak_2381	44	.	2.82213	4.40009	1.374	39
chr1	9308104	9308362	CGE_VIP_pvalue_1e-2_peak_2397	62	.	3.76284	6.20402	2.72876	60
chr1	9366091	9366260	CGE_VIP_pvalue_1e-2_peak_2416	44	.	2.82213	4.40009	1.374	126
chr1	9489032	9489459	CGE_VIP_pvalue_1e-2_peak_2451	43	.	2.81505	4.34682	1.374	3
chr1	9498835	9498977	CGE_VIP_pvalue_1e-2_peak_2461	42	.	2.7959	4.21192	1.374	70
chr1	9509108	9509691	CGE_VIP_pvalue_1e-2_peak_2465	44	.	2.82213	4.40009	1.374	189
chr1	9599301	9599626	CGE_VIP_pvalue_1e-2_peak_2480	91	.	5.99366	9.1908	5.10296	65
chr1	9648184	9648771	CGE_VIP_pvalue_1e-2_peak_2488	55	.	3.6533	5.50407	2.22166	454
chr1	9687203	9687437	CGE_VIP_pvalue_1e-2_peak_2501	44	.	2.82213	4.40009	1.374	53
chr1	9749406	9749535	CGE_VIP_pvalue_1e-2_peak_2513	43	.	2.81505	4.34682	1.374	63
chr1	9749921	9750257	CGE_VIP_pvalue_1e-2_peak_2514	43	.	2.81505	4.34682	1.374	66
chr1	9785207	9785493	CGE_VIP_pvalue_1e-2_peak_2520	44	.	2.82213	4.40009	1.374	71
chr1	9815633	9815771	CGE_VIP_pvalue_1e-2_peak_2529	42	.	2.7959	4.21192	1.374	68
chr1	9818986	9819101	CGE_VIP_pvalue_1e-2_peak_2531	44	.	2.82213	4.40009	1.374	56
chr1	9884011	9884818	CGE_VIP_pvalue_1e-2_peak_2550	56	.	3.67782	5.64059	2.32305	45
chr1	9912291	9912389	CGE_VIP_pvalue_1e-2_peak_2566	40	.	2.77701	4.09011	1.33994	48
chr1	9912635	9912808	CGE_VIP_pvalue_1e-2_peak_2567	40	.	2.77701	4.09011	1.33994	37
chr1	9970454	9970794	CGE_VIP_pvalue_1e-2_peak_2590	118	.	7.4726	11.8453	7.26344	88
chr1	10037947	10038072	CGE_VIP_pvalue_1e-2_peak_2600	44	.	2.82213	4.40009	1.374	61
chr1	10221096	10221289	CGE_VIP_pvalue_1e-2_peak_2634	44	.	2.82213	4.40009	1.374	43
chr1	10270410	10270976	CGE_VIP_pvalue_1e-2_peak_2641	74	.	5.10551	7.46124	3.72322	91
chr1	10271194	10271267	CGE_VIP_pvalue_1e-2_peak_2642	44	.	3.40368	4.46677	1.42842	43
chr1	10346496	10346671	CGE_VIP_pvalue_1e-2_peak_2662	57	.	3.70268	5.78921	2.43427	41
chr1	10390797	10390933	CGE_VIP_pvalue_1e-2_peak_2675	44	.	2.82213	4.40009	1.374	48
chr1	10458575	10459144	CGE_VIP_pvalue_1e-2_peak_2691	52	.	3.60523	5.26053	2.03502	421
chr1	10490398	10490497	CGE_VIP_pvalue_1e-2_peak_2696	62	.	3.76284	6.20402	2.72876	51
chr1	10532535	10532644	CGE_VIP_pvalue_1e-2_peak_2703	40	.	2.77701	4.09011	1.33994	53
chr1	10534749	10535058	CGE_VIP_pvalue_1e-2_peak_2706	40	.	2.77701	4.09011	1.33994	51
chr1	10543116	10543196	CGE_VIP_pvalue_1e-2_peak_2710	44	.	2.82213	4.40009	1.374	39
chr1	10554937	10555444	CGE_VIP_pvalue_1e-2_peak_2715	44	.	2.82213	4.40009	1.374	53
chr1	10567443	10567808	CGE_VIP_pvalue_1e-2_peak_2719	62	.	3.76284	6.20402	2.72876	295
chr1	10569644	10569779	CGE_VIP_pvalue_1e-2_peak_2720	44	.	2.82213	4.40009	1.374	66
chr1	10723672	10724025	CGE_VIP_pvalue_1e-2_peak_2748	44	.	2.82213	4.40009	1.374	199
chr1	10770884	10771009	CGE_VIP_pvalue_1e-2_peak_2762	44	.	2.82213	4.40009	1.374	61
chr1	10927066	10927531	CGE_VIP_pvalue_1e-2_peak_2796	88	.	5.44366	8.83864	4.8151	244
chr1	10961619	10961895	CGE_VIP_pvalue_1e-2_peak_2803	44	.	2.82213	4.40009	1.374	214
chr1	11015642	11015727	CGE_VIP_pvalue_1e-2_peak_2813	44	.	2.82213	4.40009	1.374	41
chr1	11072348	11072455	CGE_VIP_pvalue_1e-2_peak_2823	44	.	2.82213	4.40009	1.374	52
chr1	11073058	11073424	CGE_VIP_pvalue_1e-2_peak_2824	44	.	2.82213	4.40009	1.374	208
chr1	11097635	11098175	CGE_VIP_pvalue_1e-2_peak_2829	59	.	3.72787	5.95225	2.55783	323
chr1	11120016	11120613	CGE_VIP_pvalue_1e-2_peak_2838	49	.	3.53544	4.95138	1.80299	67
chr1	11190263	11190364	CGE_VIP_pvalue_1e-2_peak_2862	44	.	2.82213	4.40009	1.374	49
chr1	11218772	11219033	CGE_VIP_pvalue_1e-2_peak_2870	61	.	3.7534	6.13275	2.69438	125
chr1	11231637	11232226	CGE_VIP_pvalue_1e-2_peak_2875	43	.	2.81505	4.34682	1.374	519
chr1	11253562	11253665	CGE_VIP_pvalue_1e-2_peak_2884	44	.	2.82213	4.40009	1.374	50
chr1	11322198	11322960	CGE_VIP_pvalue_1e-2_peak_2906a	51	.	3.58166	5.15094	1.95449	480
chr1	11322198	11322960	CGE_VIP_pvalue_1e-2_peak_2906b	84	.	5.37249	8.49611	4.54496	648
chr1	11332828	11333466	CGE_VIP_pvalue_1e-2_peak_2910	67	.	4.47708	6.78418	3.18663	336
chr1	11504366	11504451	CGE_VIP_pvalue_1e-2_peak_2948	44	.	2.82213	4.40009	1.374	41
chr1	11523965	11524084	CGE_VIP_pvalue_1e-2_peak_2953	44	.	2.82213	4.40009	1.374	58
chr1	11538600	11539373	CGE_VIP_pvalue_1e-2_peak_2955	47	.	3.4904	4.7734	1.6655	316
chr1	11560082	11560407	CGE_VIP_pvalue_1e-2_peak_2965	44	.	2.82213	4.40009	1.374	259
chr1	11681394	11681534	CGE_VIP_pvalue_1e-2_peak_2980	44	.	2.82213	4.40009	1.374	69
chr1	11694526	11694640	CGE_VIP_pvalue_1e-2_peak_2984	44	.	2.82213	4.40009	1.374	56
chr1	11761718	11761834	CGE_VIP_pvalue_1e-2_peak_3012	44	.	2.82213	4.40009	1.374	57
chr1	11838428	11838557	CGE_VIP_pvalue_1e-2_peak_3030	44	.	2.82213	4.40009	1.374	63
chr1	11845682	11845803	CGE_VIP_pvalue_1e-2_peak_3033	44	.	2.82213	4.40009	1.374	59
chr1	11865874	11866089	CGE_VIP_pvalue_1e-2_peak_3042	43	.	2.81505	4.34682	1.374	47
chr1	11885043	11885438	CGE_VIP_pvalue_1e-2_peak_3049	44	.	2.82213	4.40009	1.374	57
chr1	11898602	11898956	CGE_VIP_pvalue_1e-2_peak_3051	44	.	2.82213	4.40009	1.374	302
chr1	11950862	11950985	CGE_VIP_pvalue_1e-2_peak_3062	44	.	2.82213	4.40009	1.374	60
chr1	11968291	11968981	CGE_VIP_pvalue_1e-2_peak_3072	52	.	3.60523	5.26053	2.03502	43
chr1	11978720	11979215	CGE_VIP_pvalue_1e-2_peak_3078	43	.	2.81505	4.34682	1.374	426
chr1	11994423	11995002	CGE_VIP_pvalue_1e-2_peak_3086	65	.	4.4193	6.53368	2.98677	316
chr1	12000915	12001004	CGE_VIP_pvalue_1e-2_peak_3088	40	.	2.77701	4.09011	1.33994	43
chr1	12040033	12040573	CGE_VIP_pvalue_1e-2_peak_3099	44	.	2.82213	4.40009	1.374	42
chr1	12069421	12069534	CGE_VIP_pvalue_1e-2_peak_3107	44	.	2.82213	4.40009	1.374	55
chr1	12079292	12080214	CGE_VIP_pvalue_1e-2_peak_3110	121	.	7.16332	12.111	7.48499	88
chr1	12091653	12091787	CGE_VIP_pvalue_1e-2_peak_3113	44	.	2.82213	4.40009	1.374	66
chr1	12246525	12246625	CGE_VIP_pvalue_1e-2_peak_3146	44	.	2.82213	4.40009	1.374	49
chr1	12289997	12290276	CGE_VIP_pvalue_1e-2_peak_3152	77	.	4.65983	7.78896	3.98414	85
chr1	12309807	12309935	CGE_VIP_pvalue_1e-2_peak_3156	44	.	2.82213	4.40009	1.374	63
chr1	12351168	12351249	CGE_VIP_pvalue_1e-2_peak_3163	44	.	2.82213	4.40009	1.374	39
chr1	12609485	12609944	CGE_VIP_pvalue_1e-2_peak_3218	44	.	2.82213	4.40009	1.374	49
chr1	12616590	12616725	CGE_VIP_pvalue_1e-2_peak_3221	44	.	2.82213	4.40009	1.374	66
chr1	12656493	12656619	CGE_VIP_pvalue_1e-2_peak_3236	44	.	2.82213	4.40009	1.374	62
chr1	12679837	12680077	CGE_VIP_pvalue_1e-2_peak_3243	44	.	2.82213	4.40009	1.374	152
chr1	12833794	12833928	CGE_VIP_pvalue_1e-2_peak_3267	44	.	2.82213	4.40009	1.374	66
chr1	13808417	13808674	CGE_VIP_pvalue_1e-2_peak_3299	44	.	2.82213	4.40009	1.374	58
chr1	13870205	13870951	CGE_VIP_pvalue_1e-2_peak_3311	44	.	2.82213	4.40009	1.374	447
chr1	13969087	13969334	CGE_VIP_pvalue_1e-2_peak_3329	44	.	2.82213	4.40009	1.374	50
chr1	14004451	14004629	CGE_VIP_pvalue_1e-2_peak_3339	44	.	2.82213	4.40009	1.374	133
chr1	14052400	14052600	CGE_VIP_pvalue_1e-2_peak_3352	44	.	2.82213	4.40009	1.374	37
chr1	14075710	14076074	CGE_VIP_pvalue_1e-2_peak_3357	91	.	5.99366	9.1908	5.10296	124
chr1	14081343	14081441	CGE_VIP_pvalue_1e-2_peak_3358	44	.	2.82213	4.40009	1.374	48
chr1	14093721	14093817	CGE_VIP_pvalue_1e-2_peak_3364	57	.	3.70268	5.78921	2.43427	44
chr1	14141858	14141986	CGE_VIP_pvalue_1e-2_peak_3385	44	.	2.82213	4.40009	1.374	63
chr1	14147280	14147400	CGE_VIP_pvalue_1e-2_peak_3388	44	.	2.82213	4.40009	1.374	59
chr1	14365118	14365241	CGE_VIP_pvalue_1e-2_peak_3454	44	.	2.82213	4.40009	1.374	60
chr1	14565130	14565316	CGE_VIP_pvalue_1e-2_peak_3505	59	.	3.72787	5.95225	2.55783	131
chr1	14595445	14595706	CGE_VIP_pvalue_1e-2_peak_3518	44	.	2.82213	4.40009	1.374	196
chr1	14620901	14620983	CGE_VIP_pvalue_1e-2_peak_3526	43	.	2.81505	4.34682	1.374	40
chr1	14689334	14689427	CGE_VIP_pvalue_1e-2_peak_3550	40	.	2.77701	4.09011	1.33994	45
chr1	14722770	14723097	CGE_VIP_pvalue_1e-2_peak_3564	44	.	2.82213	4.40009	1.374	263
chr1	14888001	14888122	CGE_VIP_pvalue_1e-2_peak_3613	44	.	2.82213	4.40009	1.374	59
chr1	14904631	14904926	CGE_VIP_pvalue_1e-2_peak_3615	44	.	2.82213	4.40009	1.374	241
chr1	14924686	14925218	CGE_VIP_pvalue_1e-2_peak_3620	40	.	2.77701	4.09011	1.33994	232
chr1	14934155	14934462	CGE_VIP_pvalue_1e-2_peak_3627	42	.	2.7959	4.21192	1.374	49
chr1	14941083	14941184	CGE_VIP_pvalue_1e-2_peak_3632	43	.	2.81505	4.34682	1.374	49
chr1	14954495	14954613	CGE_VIP_pvalue_1e-2_peak_3636	44	.	2.82213	4.40009	1.374	58
chr1	14980744	14980857	CGE_VIP_pvalue_1e-2_peak_3644	43	.	2.81505	4.34682	1.374	55
chr1	14998399	14998729	CGE_VIP_pvalue_1e-2_peak_3657	42	.	2.7959	4.21192	1.374	232
chr1	15050464	15050958	CGE_VIP_pvalue_1e-2_peak_3678	44	.	2.82213	4.40009	1.374	441
chr1	15118053	15118197	CGE_VIP_pvalue_1e-2_peak_3705	44	.	2.82213	4.40009	1.374	71
chr1	15128585	15128695	CGE_VIP_pvalue_1e-2_peak_3710	44	.	2.82213	4.40009	1.374	54
chr1	15221570	15221983	CGE_VIP_pvalue_1e-2_peak_3761	62	.	3.76284	6.20402	2.72876	242
chr1	15307556	15307682	CGE_VIP_pvalue_1e-2_peak_3815	59	.	3.72787	5.95225	2.55783	65
chr1	15383520	15383706	CGE_VIP_pvalue_1e-2_peak_3850	59	.	3.72787	5.95225	2.55783	50
chr1	15505443	15505623	CGE_VIP_pvalue_1e-2_peak_3905	44	.	2.82213	4.40009	1.374	64
chr1	15572076	15572449	CGE_VIP_pvalue_1e-2_peak_3922	42	.	2.7959	4.21192	1.374	177
chr1	15573656	15573788	CGE_VIP_pvalue_1e-2_peak_3924	43	.	2.81505	4.34682	1.374	65
chr1	15581204	15581357	CGE_VIP_pvalue_1e-2_peak_3926	44	.	2.82213	4.40009	1.374	82
chr1	15614812	15614940	CGE_VIP_pvalue_1e-2_peak_3941	44	.	2.82213	4.40009	1.374	63
chr1	15710393	15711450	CGE_VIP_pvalue_1e-2_peak_3969	65	.	4.4193	6.53368	2.98677	557
chr1	15736293	15736664	CGE_VIP_pvalue_1e-2_peak_3976	79	.	5.2356	7.92549	4.09134	127
chr1	15840924	15841043	CGE_VIP_pvalue_1e-2_peak_4000	44	.	2.82213	4.40009	1.374	58
chr1	15850676	15851155	CGE_VIP_pvalue_1e-2_peak_4002	73	.	5.074	7.35758	3.64197	418
chr1	15851401	15851645	CGE_VIP_pvalue_1e-2_peak_4003	43	.	3.38266	4.39837	1.374	201
chr1	15925968	15926250	CGE_VIP_pvalue_1e-2_peak_4020	44	.	2.82213	4.40009	1.374	57
chr1	15994269	15994372	CGE_VIP_pvalue_1e-2_peak_4037	44	.	2.82213	4.40009	1.374	50
chr1	16021689	16021816	CGE_VIP_pvalue_1e-2_peak_4044	44	.	2.82213	4.40009	1.374	62
chr1	16044544	16044814	CGE_VIP_pvalue_1e-2_peak_4054	44	.	2.82213	4.40009	1.374	229
chr1	16070821	16071326	CGE_VIP_pvalue_1e-2_peak_4061	44	.	2.82213	4.40009	1.374	131
chr1	16161240	16161735	CGE_VIP_pvalue_1e-2_peak_4084	52	.	3.60523	5.26053	2.03502	218
chr1	16174034	16174231	CGE_VIP_pvalue_1e-2_peak_4091	46	.	3.46831	4.69117	1.60331	60
chr1	16200945	16201022	CGE_VIP_pvalue_1e-2_peak_4105	44	.	2.82213	4.40009	1.374	37
chr1	16257751	16257836	CGE_VIP_pvalue_1e-2_peak_4117	44	.	2.82213	4.40009	1.374	41
chr1	16273595	16273708	CGE_VIP_pvalue_1e-2_peak_4124	44	.	2.82213	4.40009	1.374	55
chr1	16284154	16284255	CGE_VIP_pvalue_1e-2_peak_4131	44	.	2.82213	4.40009	1.374	49
chr1	16301676	16302594	CGE_VIP_pvalue_1e-2_peak_4134	44	.	2.82213	4.40009	1.374	269
chr1	16342264	16342401	CGE_VIP_pvalue_1e-2_peak_4139	44	.	2.82213	4.40009	1.374	67
chr1	16344596	16344845	CGE_VIP_pvalue_1e-2_peak_4141	62	.	3.76284	6.20402	2.72876	187
chr1	16359360	16359648	CGE_VIP_pvalue_1e-2_peak_4143	44	.	2.82213	4.40009	1.374	248
chr1	16366344	16366534	CGE_VIP_pvalue_1e-2_peak_4146	44	.	2.82213	4.40009	1.374	143
chr1	16389144	16389552	CGE_VIP_pvalue_1e-2_peak_4154	40	.	2.77701	4.09011	1.33994	145
chr1	16467261	16467780	CGE_VIP_pvalue_1e-2_peak_4180	44	.	2.82213	4.40009	1.374	461
chr1	16479219	16479325	CGE_VIP_pvalue_1e-2_peak_4184	44	.	2.82213	4.40009	1.374	52
chr1	16522602	16522740	CGE_VIP_pvalue_1e-2_peak_4202	43	.	2.81505	4.34682	1.374	68
chr1	16523370	16523463	CGE_VIP_pvalue_1e-2_peak_4203	43	.	2.81505	4.34682	1.374	45
chr1	16568787	16569149	CGE_VIP_pvalue_1e-2_peak_4219	40	.	2.77701	4.09011	1.33994	52
chr1	16569683	16569854	CGE_VIP_pvalue_1e-2_peak_4220	40	.	2.77701	4.09011	1.33994	55
chr1	16677660	16677771	CGE_VIP_pvalue_1e-2_peak_4238	42	.	2.7959	4.21192	1.374	54
chr1	16678413	16679124	CGE_VIP_pvalue_1e-2_peak_4239	57	.	3.70268	5.78921	2.43427	642
chr1	16767172	16767318	CGE_VIP_pvalue_1e-2_peak_4260	44	.	2.82213	4.40009	1.374	100
chr1	16825017	16826180	CGE_VIP_pvalue_1e-2_peak_4268	52	.	3.60523	5.26053	2.03502	871
chr1	16840215	16841408	CGE_VIP_pvalue_1e-2_peak_4271	69	.	4.50653	6.92169	3.29372	399
chr1	16939526	16940517	CGE_VIP_pvalue_1e-2_peak_4288	47	.	3.4904	4.7734	1.6655	346
chr1	16951446	16951523	CGE_VIP_pvalue_1e-2_peak_4294	43	.	2.81505	4.34682	1.374	37
chr1	16952692	16952926	CGE_VIP_pvalue_1e-2_peak_4296	42	.	2.7959	4.21192	1.374	169
chr1	16961151	16961267	CGE_VIP_pvalue_1e-2_peak_4300	44	.	2.82213	4.40009	1.374	57
chr1	16970907	16971546	CGE_VIP_pvalue_1e-2_peak_4305	69	.	4.50653	6.92169	3.29372	321
chr1	17029832	17029945	CGE_VIP_pvalue_1e-2_peak_4314	40	.	2.77701	4.09011	1.33994	55
chr1	17033609	17033747	CGE_VIP_pvalue_1e-2_peak_4316	40	.	2.77701	4.09011	1.33994	68
chr1	17230957	17231622	CGE_VIP_pvalue_1e-2_peak_4338	125	.	7.96495	12.5866	7.87225	577
chr1	17338395	17338507	CGE_VIP_pvalue_1e-2_peak_4373	44	.	2.82213	4.40009	1.374	55
chr1	17386137	17386764	CGE_VIP_pvalue_1e-2_peak_4384	43	.	2.81505	4.34682	1.374	259
chr1	17390202	17390282	CGE_VIP_pvalue_1e-2_peak_4385	44	.	2.82213	4.40009	1.374	39
chr1	17445993	17446345	CGE_VIP_pvalue_1e-2_peak_4397	81	.	4.70356	8.10439	4.23184	69
chr1	17598658	17598792	CGE_VIP_pvalue_1e-2_peak_4418	44	.	2.82213	4.40009	1.374	66
chr1	17690053	17690170	CGE_VIP_pvalue_1e-2_peak_4427	44	.	2.82213	4.40009	1.374	57
chr1	17764206	17764331	CGE_VIP_pvalue_1e-2_peak_4443	44	.	2.82213	4.40009	1.374	61
chr1	17764701	17764791	CGE_VIP_pvalue_1e-2_peak_4444	44	.	2.82213	4.40009	1.374	44
chr1	17780159	17780287	CGE_VIP_pvalue_1e-2_peak_4449	44	.	2.82213	4.40009	1.374	63
chr1	17807815	17807953	CGE_VIP_pvalue_1e-2_peak_4455	44	.	2.82213	4.40009	1.374	68
chr1	17810222	17810366	CGE_VIP_pvalue_1e-2_peak_4456	44	.	2.82213	4.40009	1.374	71
chr1	17862332	17862533	CGE_VIP_pvalue_1e-2_peak_4467	53	.	3.62911	5.37785	2.12795	49
chr1	17866729	17867030	CGE_VIP_pvalue_1e-2_peak_4470	59	.	3.72787	5.95225	2.55783	234
chr1	17895722	17895836	CGE_VIP_pvalue_1e-2_peak_4476	44	.	2.82213	4.40009	1.374	56
chr1	17980520	17980652	CGE_VIP_pvalue_1e-2_peak_4503	44	.	2.82213	4.40009	1.374	65
chr1	17988016	17988174	CGE_VIP_pvalue_1e-2_peak_4505	44	.	2.82213	4.40009	1.374	120
chr1	18012910	18013011	CGE_VIP_pvalue_1e-2_peak_4511	42	.	2.7959	4.21192	1.374	49
chr1	18014823	18015296	CGE_VIP_pvalue_1e-2_peak_4513	43	.	2.81505	4.34682	1.374	54
chr1	18037814	18037913	CGE_VIP_pvalue_1e-2_peak_4518	44	.	2.82213	4.40009	1.374	48
chr1	18178058	18178319	CGE_VIP_pvalue_1e-2_peak_4544	44	.	2.82213	4.40009	1.374	57
chr1	18249396	18249648	CGE_VIP_pvalue_1e-2_peak_4559	44	.	2.82213	4.40009	1.374	54
chr1	18275142	18275496	CGE_VIP_pvalue_1e-2_peak_4565	44	.	2.82213	4.40009	1.374	52
chr1	18294388	18294675	CGE_VIP_pvalue_1e-2_peak_4574	44	.	2.82213	4.40009	1.374	229
chr1	18311624	18311753	CGE_VIP_pvalue_1e-2_peak_4577	44	.	2.82213	4.40009	1.374	63
chr1	18330983	18331085	CGE_VIP_pvalue_1e-2_peak_4582	44	.	2.82213	4.40009	1.374	50
chr1	18385391	18385830	CGE_VIP_pvalue_1e-2_peak_4592	44	.	2.82213	4.40009	1.374	324
chr1	18434507	18434580	CGE_VIP_pvalue_1e-2_peak_4605	45	.	3.42495	4.53818	1.48232	40
chr1	18447142	18447439	CGE_VIP_pvalue_1e-2_peak_4612	40	.	2.77701	4.09011	1.33994	62
chr1	18469063	18469474	CGE_VIP_pvalue_1e-2_peak_4619	44	.	2.82213	4.40009	1.374	206
chr1	18545705	18545822	CGE_VIP_pvalue_1e-2_peak_4645	44	.	2.82213	4.40009	1.374	57
chr1	18568199	18568286	CGE_VIP_pvalue_1e-2_peak_4656	44	.	2.82213	4.40009	1.374	42
chr1	18594403	18594491	CGE_VIP_pvalue_1e-2_peak_4664	44	.	2.82213	4.40009	1.374	43
chr1	18617836	18617931	CGE_VIP_pvalue_1e-2_peak_4672	42	.	2.7959	4.21192	1.374	46
chr1	18635891	18636023	CGE_VIP_pvalue_1e-2_peak_4682	44	.	2.82213	4.40009	1.374	65
chr1	18673458	18673546	CGE_VIP_pvalue_1e-2_peak_4694	44	.	2.82213	4.40009	1.374	43
chr1	18875838	18876015	CGE_VIP_pvalue_1e-2_peak_4739	44	.	2.82213	4.40009	1.374	66
chr1	18883037	18883118	CGE_VIP_pvalue_1e-2_peak_4743	40	.	2.77701	4.09011	1.33994	39
chr1	18898802	18899446	CGE_VIP_pvalue_1e-2_peak_4749	57	.	3.70268	5.78921	2.43427	321
chr1	18909593	18909710	CGE_VIP_pvalue_1e-2_peak_4755	44	.	2.82213	4.40009	1.374	57
chr1	18978717	18978815	CGE_VIP_pvalue_1e-2_peak_4777	44	.	2.82213	4.40009	1.374	48
chr1	19078055	19078160	CGE_VIP_pvalue_1e-2_peak_4801	44	.	2.82213	4.40009	1.374	51
chr1	19147426	19147592	CGE_VIP_pvalue_1e-2_peak_4822	44	.	2.82213	4.40009	1.374	47
chr1	19248934	19249271	CGE_VIP_pvalue_1e-2_peak_4843	44	.	2.82213	4.40009	1.374	50
chr1	19268285	19268399	CGE_VIP_pvalue_1e-2_peak_4851	44	.	2.82213	4.40009	1.374	56
chr1	19283058	19283505	CGE_VIP_pvalue_1e-2_peak_4856	93	.	6.03136	9.32317	5.21275	247
chr1	19384832	19385088	CGE_VIP_pvalue_1e-2_peak_4869	44	.	2.82213	4.40009	1.374	37
chr1	19433518	19433654	CGE_VIP_pvalue_1e-2_peak_4883	44	.	2.82213	4.40009	1.374	67
chr1	19494582	19494721	CGE_VIP_pvalue_1e-2_peak_4897	44	.	2.82213	4.40009	1.374	62
chr1	19536702	19536908	CGE_VIP_pvalue_1e-2_peak_4905	44	.	2.82213	4.40009	1.374	91
chr1	19577843	19578214	CGE_VIP_pvalue_1e-2_peak_4912	44	.	2.82213	4.40009	1.374	331
chr1	19638523	19638966	CGE_VIP_pvalue_1e-2_peak_4923	44	.	2.82213	4.40009	1.374	70
chr1	19670806	19671168	CGE_VIP_pvalue_1e-2_peak_4935	53	.	3.62911	5.37785	2.12795	292
chr1	19681234	19681561	CGE_VIP_pvalue_1e-2_peak_4943	40	.	2.77701	4.09011	1.33994	56
chr1	19692538	19692812	CGE_VIP_pvalue_1e-2_peak_4949	44	.	2.82213	4.40009	1.374	41
chr1	19732052	19732429	CGE_VIP_pvalue_1e-2_peak_4963	44	.	2.82213	4.40009	1.374	59
chr1	19791869	19792006	CGE_VIP_pvalue_1e-2_peak_4985	43	.	2.81505	4.34682	1.374	67
chr1	19812017	19812347	CGE_VIP_pvalue_1e-2_peak_4992	74	.	5.10551	7.46124	3.72322	224
chr1	19830502	19830732	CGE_VIP_pvalue_1e-2_peak_4994	44	.	2.82213	4.40009	1.374	72
chr1	19879069	19879188	CGE_VIP_pvalue_1e-2_peak_4999	44	.	2.82213	4.40009	1.374	58
chr1	19923270	19924135	CGE_VIP_pvalue_1e-2_peak_5008	53	.	3.62911	5.37785	2.12795	264
chr1	19945958	19946087	CGE_VIP_pvalue_1e-2_peak_5013	44	.	2.82213	4.40009	1.374	63
chr1	19970777	19970850	CGE_VIP_pvalue_1e-2_peak_5023	45	.	3.42495	4.53818	1.48232	37
chr1	19985995	19986625	CGE_VIP_pvalue_1e-2_peak_5031	52	.	3.60523	5.26053	2.03502	446
chr1	20208748	20209033	CGE_VIP_pvalue_1e-2_peak_5074	44	.	2.82213	4.40009	1.374	180
chr1	20238659	20238766	CGE_VIP_pvalue_1e-2_peak_5085	44	.	2.82213	4.40009	1.374	52
chr1	20382701	20382868	CGE_VIP_pvalue_1e-2_peak_5109	44	.	2.82213	4.40009	1.374	50
chr1	20427485	20427588	CGE_VIP_pvalue_1e-2_peak_5115	44	.	2.82213	4.40009	1.374	50
chr1	20465712	20465830	CGE_VIP_pvalue_1e-2_peak_5126	44	.	2.82213	4.40009	1.374	58
chr1	20478917	20479139	CGE_VIP_pvalue_1e-2_peak_5130	44	.	2.82213	4.40009	1.374	155
chr1	20495196	20495659	CGE_VIP_pvalue_1e-2_peak_5135	44	.	2.82213	4.40009	1.374	41
chr1	20527592	20527685	CGE_VIP_pvalue_1e-2_peak_5156	44	.	2.82213	4.40009	1.374	45
chr1	20569659	20569768	CGE_VIP_pvalue_1e-2_peak_5174	44	.	2.82213	4.40009	1.374	53
chr1	20582093	20582502	CGE_VIP_pvalue_1e-2_peak_5179	42	.	2.7959	4.21192	1.374	261
chr1	20640831	20640959	CGE_VIP_pvalue_1e-2_peak_5200	44	.	2.82213	4.40009	1.374	63
chr1	20651969	20652545	CGE_VIP_pvalue_1e-2_peak_5208	53	.	3.62911	5.37785	2.12795	521
chr1	20670055	20670501	CGE_VIP_pvalue_1e-2_peak_5215	80	.	4.69175	8.01511	4.16484	62
chr1	20712084	20712431	CGE_VIP_pvalue_1e-2_peak_5233	44	.	2.82213	4.40009	1.374	290
chr1	20766840	20766962	CGE_VIP_pvalue_1e-2_peak_5252	43	.	2.81505	4.34682	1.374	60
chr1	20812636	20812842	CGE_VIP_pvalue_1e-2_peak_5272	56	.	4.15144	5.60057	2.29914	130
chr1	20828638	20828726	CGE_VIP_pvalue_1e-2_peak_5278	44	.	2.82213	4.40009	1.374	43
chr1	20878565	20879180	CGE_VIP_pvalue_1e-2_peak_5296	46	.	3.46831	4.69117	1.60331	30
chr1	20953305	20953408	CGE_VIP_pvalue_1e-2_peak_5315	44	.	2.82213	4.40009	1.374	50
chr1	20960222	20960724	CGE_VIP_pvalue_1e-2_peak_5318	57	.	3.70268	5.78921	2.43427	446
chr1	20987871	20988249	CGE_VIP_pvalue_1e-2_peak_5332	70	.	4.53638	7.06887	3.41222	63
chr1	21012402	21012518	CGE_VIP_pvalue_1e-2_peak_5335	44	.	2.82213	4.40009	1.374	57
chr1	21022924	21023584	CGE_VIP_pvalue_1e-2_peak_5340	53	.	3.62911	5.37785	2.12795	455
chr1	21037938	21038198	CGE_VIP_pvalue_1e-2_peak_5344	44	.	2.82213	4.40009	1.374	66
chr1	21063535	21063618	CGE_VIP_pvalue_1e-2_peak_5357	44	.	2.82213	4.40009	1.374	40
chr1	21112940	21113297	CGE_VIP_pvalue_1e-2_peak_5366	43	.	2.81505	4.34682	1.374	46
chr1	21113913	21114217	CGE_VIP_pvalue_1e-2_peak_5367	61	.	3.7534	6.13275	2.69438	61
chr1	21398781	21398905	CGE_VIP_pvalue_1e-2_peak_5435	44	.	2.82213	4.40009	1.374	61
chr1	21417738	21417831	CGE_VIP_pvalue_1e-2_peak_5436	44	.	2.82213	4.40009	1.374	45
chr1	21502955	21503530	CGE_VIP_pvalue_1e-2_peak_5460	50	.	3.5584	5.04815	1.87737	268
chr1	21514703	21515102	CGE_VIP_pvalue_1e-2_peak_5463	44	.	2.82213	4.40009	1.374	52
chr1	21522499	21522612	CGE_VIP_pvalue_1e-2_peak_5468	44	.	2.82213	4.40009	1.374	55
chr1	21573926	21574371	CGE_VIP_pvalue_1e-2_peak_5492	44	.	2.82213	4.40009	1.374	54
chr1	21580766	21581275	CGE_VIP_pvalue_1e-2_peak_5493	44	.	2.82213	4.40009	1.374	70
chr1	21581877	21582008	CGE_VIP_pvalue_1e-2_peak_5494	44	.	2.82213	4.40009	1.374	64
chr1	21603699	21604030	CGE_VIP_pvalue_1e-2_peak_5501	44	.	2.82213	4.40009	1.374	280
chr1	21671987	21672175	CGE_VIP_pvalue_1e-2_peak_5521	72	.	5.04286	7.25809	3.56257	55
chr1	21766600	21767080	CGE_VIP_pvalue_1e-2_peak_5544	43	.	2.81505	4.34682	1.374	68
chr1	21837898	21837986	CGE_VIP_pvalue_1e-2_peak_5551	44	.	2.82213	4.40009	1.374	43
chr1	21863891	21864222	CGE_VIP_pvalue_1e-2_peak_5556	44	.	2.82213	4.40009	1.374	261
chr1	21925135	21925237	CGE_VIP_pvalue_1e-2_peak_5576	44	.	2.82213	4.40009	1.374	50
chr1	21948504	21948590	CGE_VIP_pvalue_1e-2_peak_5585	44	.	2.82213	4.40009	1.374	42
chr1	21958074	21958202	CGE_VIP_pvalue_1e-2_peak_5590	44	.	2.82213	4.40009	1.374	63
chr1	21961298	21961398	CGE_VIP_pvalue_1e-2_peak_5592	44	.	2.82213	4.40009	1.374	49
chr1	21970675	21970794	CGE_VIP_pvalue_1e-2_peak_5596	43	.	2.81505	4.34682	1.374	58
chr1	21971004	21971122	CGE_VIP_pvalue_1e-2_peak_5597	43	.	2.81505	4.34682	1.374	58
chr1	21985711	21986171	CGE_VIP_pvalue_1e-2_peak_5610	40	.	2.77701	4.09011	1.33994	160
chr1	22109114	22109396	CGE_VIP_pvalue_1e-2_peak_5642	40	.	2.77701	4.09011	1.33994	61
chr1	22110092	22110509	CGE_VIP_pvalue_1e-2_peak_5644	57	.	3.70268	5.78921	2.43427	59
chr1	22240389	22240518	CGE_VIP_pvalue_1e-2_peak_5670	44	.	2.82213	4.40009	1.374	63
chr1	22263828	22263969	CGE_VIP_pvalue_1e-2_peak_5673	44	.	2.82213	4.40009	1.374	69
chr1	22351105	22351203	CGE_VIP_pvalue_1e-2_peak_5688	44	.	2.82213	4.40009	1.374	48
chr1	22352009	22352484	CGE_VIP_pvalue_1e-2_peak_5690	44	.	2.82213	4.40009	1.374	59
chr1	22379103	22379314	CGE_VIP_pvalue_1e-2_peak_5695	62	.	3.76284	6.20402	2.72876	68
chr1	22432140	22432453	CGE_VIP_pvalue_1e-2_peak_5709	44	.	2.82213	4.40009	1.374	65
chr1	22441317	22441416	CGE_VIP_pvalue_1e-2_peak_5714	44	.	2.82213	4.40009	1.374	48
chr1	22456253	22456528	CGE_VIP_pvalue_1e-2_peak_5723	44	.	2.82213	4.40009	1.374	67
chr1	22481158	22481629	CGE_VIP_pvalue_1e-2_peak_5731	44	.	2.82213	4.40009	1.374	62
chr1	22482820	22482910	CGE_VIP_pvalue_1e-2_peak_5732	44	.	2.82213	4.40009	1.374	44
chr1	22533985	22534751	CGE_VIP_pvalue_1e-2_peak_5744	75	.	4.62834	7.58464	3.81915	602
chr1	22584021	22584312	CGE_VIP_pvalue_1e-2_peak_5757	44	.	2.82213	4.40009	1.374	64
chr1	22647313	22647708	CGE_VIP_pvalue_1e-2_peak_5767	40	.	2.77701	4.09011	1.33994	132
chr1	22654205	22654329	CGE_VIP_pvalue_1e-2_peak_5771	44	.	2.82213	4.40009	1.374	61
chr1	22667463	22667565	CGE_VIP_pvalue_1e-2_peak_5774	44	.	2.82213	4.40009	1.374	50
chr1	22735065	22735194	CGE_VIP_pvalue_1e-2_peak_5787	44	.	2.82213	4.40009	1.374	75
chr1	22743154	22743496	CGE_VIP_pvalue_1e-2_peak_5788	44	.	2.82213	4.40009	1.374	58
chr1	22774292	22774365	CGE_VIP_pvalue_1e-2_peak_5796	46	.	3.44649	4.61288	1.54212	48
chr1	22778132	22778538	CGE_VIP_pvalue_1e-2_peak_5797	58	.	4.22833	5.83877	2.47297	357
chr1	22852272	22852362	CGE_VIP_pvalue_1e-2_peak_5809	44	.	2.82213	4.40009	1.374	44
chr1	22899380	22900001	CGE_VIP_pvalue_1e-2_peak_5821	44	.	2.82213	4.40009	1.374	87
chr1	22943104	22943212	CGE_VIP_pvalue_1e-2_peak_5829	44	.	2.82213	4.40009	1.374	53
chr1	22978661	22978840	CGE_VIP_pvalue_1e-2_peak_5839	44	.	2.82213	4.40009	1.374	123
chr1	23031111	23031496	CGE_VIP_pvalue_1e-2_peak_5851	44	.	2.82213	4.40009	1.374	119
chr1	23036805	23037128	CGE_VIP_pvalue_1e-2_peak_5854	44	.	2.82213	4.40009	1.374	263
chr1	23082729	23082806	CGE_VIP_pvalue_1e-2_peak_5868	44	.	2.82213	4.40009	1.374	37
chr1	23088296	23088734	CGE_VIP_pvalue_1e-2_peak_5872	44	.	2.82213	4.40009	1.374	197
chr1	23107393	23107587	CGE_VIP_pvalue_1e-2_peak_5876	44	.	2.82213	4.40009	1.374	154
chr1	23135111	23135771	CGE_VIP_pvalue_1e-2_peak_5885	43	.	2.81505	4.34682	1.374	412
chr1	23153442	23153580	CGE_VIP_pvalue_1e-2_peak_5894	44	.	2.82213	4.40009	1.374	68
chr1	23345659	23346507	CGE_VIP_pvalue_1e-2_peak_5935	44	.	2.82213	4.40009	1.374	195
chr1	23440594	23440696	CGE_VIP_pvalue_1e-2_peak_5955	44	.	2.82213	4.40009	1.374	50
chr1	23504019	23504539	CGE_VIP_pvalue_1e-2_peak_5980	64	.	4.39097	6.41891	2.89842	308
chr1	23670667	23671660	CGE_VIP_pvalue_1e-2_peak_6013	72	.	4.56663	7.22716	3.53889	294
chr1	23682779	23682864	CGE_VIP_pvalue_1e-2_peak_6018	44	.	2.82213	4.40009	1.374	41
chr1	23694616	23695059	CGE_VIP_pvalue_1e-2_peak_6020	56	.	3.67782	5.64059	2.32305	257
chr1	23810479	23811109	CGE_VIP_pvalue_1e-2_peak_6048	42	.	2.7959	4.21192	1.374	241
chr1	23815152	23815245	CGE_VIP_pvalue_1e-2_peak_6050	42	.	2.7959	4.21192	1.374	45
chr1	23963918	23964134	CGE_VIP_pvalue_1e-2_peak_6078	44	.	2.82213	4.40009	1.374	42
chr1	24018189	24018407	CGE_VIP_pvalue_1e-2_peak_6088	44	.	2.82213	4.40009	1.374	40
chr1	24059294	24059405	CGE_VIP_pvalue_1e-2_peak_6105	44	.	2.82213	4.40009	1.374	54
chr1	24069667	24070456	CGE_VIP_pvalue_1e-2_peak_6111	43	.	2.81505	4.34682	1.374	748
chr1	24117531	24117715	CGE_VIP_pvalue_1e-2_peak_6130	59	.	3.72787	5.95225	2.55783	72
chr1	24127260	24127397	CGE_VIP_pvalue_1e-2_peak_6139	40	.	2.77701	4.09011	1.33994	67
chr1	24151917	24152156	CGE_VIP_pvalue_1e-2_peak_6150	44	.	2.82213	4.40009	1.374	61
chr1	24194446	24195390	CGE_VIP_pvalue_1e-2_peak_6158	94	.	5.55401	9.45891	5.32232	451
chr1	24306557	24307002	CGE_VIP_pvalue_1e-2_peak_6179	84	.	5.37249	8.49611	4.54496	330
chr1	24401429	24401563	CGE_VIP_pvalue_1e-2_peak_6191	44	.	2.82213	4.40009	1.374	66
chr1	24575934	24576073	CGE_VIP_pvalue_1e-2_peak_6234	44	.	2.82213	4.40009	1.374	68
chr1	24670114	24670346	CGE_VIP_pvalue_1e-2_peak_6248	44	.	2.82213	4.40009	1.374	178
chr1	24741737	24742277	CGE_VIP_pvalue_1e-2_peak_6260	72	.	4.56663	7.22716	3.53889	431
chr1	24778284	24778373	CGE_VIP_pvalue_1e-2_peak_6268	44	.	2.82213	4.40009	1.374	43
chr1	24790243	24790361	CGE_VIP_pvalue_1e-2_peak_6273	57	.	3.70268	5.78921	2.43427	63
chr1	24892980	24893236	CGE_VIP_pvalue_1e-2_peak_6304	44	.	2.82213	4.40009	1.374	191
chr1	24969134	24970117	CGE_VIP_pvalue_1e-2_peak_6323	49	.	3.53544	4.95138	1.80299	448
chr1	25044166	25044303	CGE_VIP_pvalue_1e-2_peak_6338	44	.	2.82213	4.40009	1.374	67
chr1	25287375	25287451	CGE_VIP_pvalue_1e-2_peak_6381	44	.	2.82213	4.40009	1.374	37
chr1	25552837	25552975	CGE_VIP_pvalue_1e-2_peak_6429	44	.	2.82213	4.40009	1.374	68
chr1	25566329	25566704	CGE_VIP_pvalue_1e-2_peak_6436	44	.	2.82213	4.40009	1.374	66
chr1	25573634	25574590	CGE_VIP_pvalue_1e-2_peak_6438	64	.	4.39097	6.41891	2.89842	419
chr1	25582998	25583081	CGE_VIP_pvalue_1e-2_peak_6441	44	.	2.82213	4.40009	1.374	40
chr1	25664504	25665172	CGE_VIP_pvalue_1e-2_peak_6453	43	.	2.81505	4.34682	1.374	406
chr1	25699378	25699513	CGE_VIP_pvalue_1e-2_peak_6457	44	.	2.82213	4.40009	1.374	66
chr1	25756482	25756966	CGE_VIP_pvalue_1e-2_peak_6465	55	.	4.12643	5.527	2.23614	68
chr1	25757220	25757535	CGE_VIP_pvalue_1e-2_peak_6466	69	.	4.95172	6.98166	3.34343	53
chr1	25903016	25903096	CGE_VIP_pvalue_1e-2_peak_6515	44	.	2.82213	4.40009	1.374	39
chr1	25993197	25993280	CGE_VIP_pvalue_1e-2_peak_6539	44	.	2.82213	4.40009	1.374	40
chr1	26003467	26003552	CGE_VIP_pvalue_1e-2_peak_6541	44	.	2.82213	4.40009	1.374	41
chr1	26026684	26026817	CGE_VIP_pvalue_1e-2_peak_6552	44	.	2.82213	4.40009	1.374	81
chr1	26051012	26051146	CGE_VIP_pvalue_1e-2_peak_6563	40	.	2.77701	4.09011	1.33994	66
chr1	26074977	26075603	CGE_VIP_pvalue_1e-2_peak_6579	40	.	2.77701	4.09011	1.33994	556
chr1	26085955	26086040	CGE_VIP_pvalue_1e-2_peak_6585	44	.	2.82213	4.40009	1.374	41
chr1	26093499	26093578	CGE_VIP_pvalue_1e-2_peak_6587	44	.	2.82213	4.40009	1.374	38
chr1	26114162	26114416	CGE_VIP_pvalue_1e-2_peak_6600	40	.	2.77701	4.09011	1.33994	53
chr1	26132359	26132676	CGE_VIP_pvalue_1e-2_peak_6615	40	.	2.77701	4.09011	1.33994	257
chr1	26185899	26186066	CGE_VIP_pvalue_1e-2_peak_6630	44	.	2.82213	4.40009	1.374	46
chr1	26202079	26202503	CGE_VIP_pvalue_1e-2_peak_6637	44	.	2.82213	4.40009	1.374	337
chr1	26221994	26222161	CGE_VIP_pvalue_1e-2_peak_6644	59	.	3.72787	5.95225	2.55783	99
chr1	26231991	26232106	CGE_VIP_pvalue_1e-2_peak_6648	53	.	3.62911	5.37785	2.12795	58
chr1	26232853	26233655	CGE_VIP_pvalue_1e-2_peak_6650	53	.	3.62911	5.37785	2.12795	99
chr1	26253333	26254291	CGE_VIP_pvalue_1e-2_peak_6657	51	.	3.58166	5.15094	1.95449	893
chr1	26260032	26260263	CGE_VIP_pvalue_1e-2_peak_6660	44	.	2.82213	4.40009	1.374	37
chr1	26279428	26279502	CGE_VIP_pvalue_1e-2_peak_6664	44	.	2.82213	4.40009	1.374	36
chr1	26324630	26324960	CGE_VIP_pvalue_1e-2_peak_6669	61	.	3.7534	6.13275	2.69438	153
chr1	26330744	26330873	CGE_VIP_pvalue_1e-2_peak_6671	44	.	2.82213	4.40009	1.374	63
chr1	26348041	26348336	CGE_VIP_pvalue_1e-2_peak_6675	40	.	2.77701	4.09011	1.33994	233
chr1	26361739	26362539	CGE_VIP_pvalue_1e-2_peak_6683	55	.	3.6533	5.50407	2.22166	267
chr1	26437424	26438242	CGE_VIP_pvalue_1e-2_peak_6696	58	.	4.22833	5.83877	2.47297	756
chr1	26488176	26488306	CGE_VIP_pvalue_1e-2_peak_6704	44	.	2.82213	4.40009	1.374	64
chr1	26496108	26496513	CGE_VIP_pvalue_1e-2_peak_6708	59	.	3.72787	5.95225	2.55783	191
chr1	26551941	26552019	CGE_VIP_pvalue_1e-2_peak_6716	44	.	2.82213	4.40009	1.374	38
chr1	26560330	26560810	CGE_VIP_pvalue_1e-2_peak_6720	44	.	2.82213	4.40009	1.374	296
chr1	26605997	26606935	CGE_VIP_pvalue_1e-2_peak_6727	53	.	3.62911	5.37785	2.12795	577
chr1	26613517	26613621	CGE_VIP_pvalue_1e-2_peak_6732	44	.	2.82213	4.40009	1.374	51
chr1	26633066	26633287	CGE_VIP_pvalue_1e-2_peak_6736	62	.	3.76284	6.20402	2.72876	54
chr1	26648153	26648287	CGE_VIP_pvalue_1e-2_peak_6737	44	.	2.82213	4.40009	1.374	66
chr1	26776300	26776788	CGE_VIP_pvalue_1e-2_peak_6763	44	.	2.82213	4.40009	1.374	248
chr1	26787452	26787578	CGE_VIP_pvalue_1e-2_peak_6767	44	.	2.82213	4.40009	1.374	62
chr1	26798537	26799037	CGE_VIP_pvalue_1e-2_peak_6770	42	.	2.7959	4.21192	1.374	139
chr1	26827334	26827584	CGE_VIP_pvalue_1e-2_peak_6784	44	.	2.82213	4.40009	1.374	192
chr1	26856209	26856576	CGE_VIP_pvalue_1e-2_peak_6786	81	.	4.70356	8.10439	4.23184	67
chr1	27022077	27022227	CGE_VIP_pvalue_1e-2_peak_6821	46	.	3.44649	4.61288	1.54212	84
chr1	27022586	27022742	CGE_VIP_pvalue_1e-2_peak_6822	46	.	3.44649	4.61288	1.54212	99
chr1	27102646	27102731	CGE_VIP_pvalue_1e-2_peak_6851	44	.	2.82213	4.40009	1.374	41
chr1	27114317	27114498	CGE_VIP_pvalue_1e-2_peak_6855	46	.	3.46831	4.69117	1.60331	60
chr1	27126170	27126503	CGE_VIP_pvalue_1e-2_peak_6862	42	.	2.7959	4.21192	1.374	47
chr1	27153756	27153835	CGE_VIP_pvalue_1e-2_peak_6872	44	.	2.82213	4.40009	1.374	38
chr1	27160301	27160434	CGE_VIP_pvalue_1e-2_peak_6876	44	.	2.82213	4.40009	1.374	65
chr1	27179740	27179841	CGE_VIP_pvalue_1e-2_peak_6884	44	.	2.82213	4.40009	1.374	49
chr1	27191194	27191997	CGE_VIP_pvalue_1e-2_peak_6887	53	.	3.62911	5.37785	2.12795	752
chr1	27206203	27206283	CGE_VIP_pvalue_1e-2_peak_6893	44	.	2.82213	4.40009	1.374	39
chr1	27213596	27213684	CGE_VIP_pvalue_1e-2_peak_6896	42	.	2.7959	4.21192	1.374	43
chr1	27216560	27216905	CGE_VIP_pvalue_1e-2_peak_6897	80	.	4.69175	8.01511	4.16484	296
chr1	27247945	27248383	CGE_VIP_pvalue_1e-2_peak_6905	59	.	3.72787	5.95225	2.55783	299
chr1	27320041	27320315	CGE_VIP_pvalue_1e-2_peak_6925	76	.	5.16974	7.68256	3.89948	70
chr1	27339647	27339735	CGE_VIP_pvalue_1e-2_peak_6937	40	.	2.77701	4.09011	1.33994	43
chr1	27397829	27398050	CGE_VIP_pvalue_1e-2_peak_6961	44	.	2.82213	4.40009	1.374	54
chr1	27429627	27429723	CGE_VIP_pvalue_1e-2_peak_6969	44	.	2.82213	4.40009	1.374	47
chr1	27479307	27479427	CGE_VIP_pvalue_1e-2_peak_6995	64	.	4.39097	6.41891	2.89842	63
chr1	27481610	27481784	CGE_VIP_pvalue_1e-2_peak_6999	69	.	4.50653	6.92169	3.29372	62
chr1	27560634	27561281	CGE_VIP_pvalue_1e-2_peak_7012	65	.	4.4193	6.53368	2.98677	337
chr1	27625974	27626359	CGE_VIP_pvalue_1e-2_peak_7035	53	.	3.62911	5.37785	2.12795	56
chr1	27648452	27648796	CGE_VIP_pvalue_1e-2_peak_7044	61	.	3.7534	6.13275	2.69438	50
chr1	27711945	27712035	CGE_VIP_pvalue_1e-2_peak_7060	44	.	2.82213	4.40009	1.374	44
chr1	27717924	27718317	CGE_VIP_pvalue_1e-2_peak_7063	49	.	3.53544	4.95138	1.80299	176
chr1	27718729	27719223	CGE_VIP_pvalue_1e-2_peak_7064	80	.	5.26917	8.05644	4.19069	291
chr1	27816751	27817176	CGE_VIP_pvalue_1e-2_peak_7096	43	.	2.81505	4.34682	1.374	133
chr1	27845807	27846007	CGE_VIP_pvalue_1e-2_peak_7109	40	.	2.77701	4.09011	1.33994	150
chr1	27893183	27893265	CGE_VIP_pvalue_1e-2_peak_7131	44	.	2.82213	4.40009	1.374	40
chr1	27912223	27912350	CGE_VIP_pvalue_1e-2_peak_7145	43	.	2.81505	4.34682	1.374	62
chr1	27977181	27977381	CGE_VIP_pvalue_1e-2_peak_7174	44	.	2.82213	4.40009	1.374	147
chr1	27998502	27999061	CGE_VIP_pvalue_1e-2_peak_7181	57	.	3.70268	5.78921	2.43427	345
chr1	28052148	28052547	CGE_VIP_pvalue_1e-2_peak_7188	86	.	5.81202	8.60663	4.6308	135
chr1	28099534	28100003	CGE_VIP_pvalue_1e-2_peak_7195	77	.	4.65983	7.78896	3.98414	235
chr1	28157009	28157680	CGE_VIP_pvalue_1e-2_peak_7208	56	.	3.67782	5.64059	2.32305	239
chr1	28241151	28241681	CGE_VIP_pvalue_1e-2_peak_7229	72	.	4.56663	7.22716	3.53889	380
chr1	28256669	28256802	CGE_VIP_pvalue_1e-2_peak_7234	44	.	2.82213	4.40009	1.374	65
chr1	28272212	28272389	CGE_VIP_pvalue_1e-2_peak_7240	44	.	2.82213	4.40009	1.374	64
chr1	28299994	28300155	CGE_VIP_pvalue_1e-2_peak_7256	40	.	2.77701	4.09011	1.33994	39
chr1	28307824	28308069	CGE_VIP_pvalue_1e-2_peak_7263	42	.	2.7959	4.21192	1.374	61
chr1	28414999	28415328	CGE_VIP_pvalue_1e-2_peak_7285	43	.	2.81505	4.34682	1.374	187
chr1	28431730	28431862	CGE_VIP_pvalue_1e-2_peak_7291	44	.	2.82213	4.40009	1.374	65
chr1	28432325	28432442	CGE_VIP_pvalue_1e-2_peak_7292	44	.	2.82213	4.40009	1.374	57
chr1	28490033	28490586	CGE_VIP_pvalue_1e-2_peak_7302	42	.	2.7959	4.21192	1.374	438
chr1	28491326	28491407	CGE_VIP_pvalue_1e-2_peak_7303	42	.	2.7959	4.21192	1.374	39
chr1	28573549	28573970	CGE_VIP_pvalue_1e-2_peak_7326	93	.	6.03136	9.32317	5.21275	254
chr1	28585874	28586174	CGE_VIP_pvalue_1e-2_peak_7331	57	.	3.70268	5.78921	2.43427	160
chr1	28610622	28610749	CGE_VIP_pvalue_1e-2_peak_7340	44	.	2.82213	4.40009	1.374	62
chr1	28655376	28655737	CGE_VIP_pvalue_1e-2_peak_7350	62	.	3.76284	6.20402	2.72876	52
chr1	28682735	28683066	CGE_VIP_pvalue_1e-2_peak_7355	44	.	2.82213	4.40009	1.374	281
chr1	28879136	28879704	CGE_VIP_pvalue_1e-2_peak_7393	57	.	3.70268	5.78921	2.43427	523
chr1	28907727	28908644	CGE_VIP_pvalue_1e-2_peak_7406	56	.	3.67782	5.64059	2.32305	578
chr1	28969223	28969831	CGE_VIP_pvalue_1e-2_peak_7414	46	.	3.44649	4.61288	1.54212	420
chr1	28974659	28975163	CGE_VIP_pvalue_1e-2_peak_7415	45	.	3.42495	4.53818	1.48232	22
chr1	28995522	28996004	CGE_VIP_pvalue_1e-2_peak_7419	44	.	2.82213	4.40009	1.374	174
chr1	29063027	29063794	CGE_VIP_pvalue_1e-2_peak_7428	84	.	5.37249	8.49611	4.54496	413
chr1	29161942	29162684	CGE_VIP_pvalue_1e-2_peak_7441	44	.	2.82213	4.40009	1.374	57
chr1	29507711	29508771	CGE_VIP_pvalue_1e-2_peak_7493	64	.	4.39097	6.41891	2.89842	532
chr1	29529433	29529711	CGE_VIP_pvalue_1e-2_peak_7499	43	.	2.81505	4.34682	1.374	90
chr1	29557402	29557610	CGE_VIP_pvalue_1e-2_peak_7511	62	.	3.76284	6.20402	2.72876	136
chr1	29562688	29563144	CGE_VIP_pvalue_1e-2_peak_7513	61	.	3.7534	6.13275	2.69438	397
chr1	29611555	29611632	CGE_VIP_pvalue_1e-2_peak_7531	44	.	2.82213	4.40009	1.374	37
chr1	30052582	30052668	CGE_VIP_pvalue_1e-2_peak_7594	44	.	2.82213	4.40009	1.374	42
chr1	30148442	30148712	CGE_VIP_pvalue_1e-2_peak_7617	44	.	2.82213	4.40009	1.374	39
chr1	30155610	30155743	CGE_VIP_pvalue_1e-2_peak_7621	44	.	2.82213	4.40009	1.374	65
chr1	30171329	30171592	CGE_VIP_pvalue_1e-2_peak_7627	44	.	2.82213	4.40009	1.374	50
chr1	30306344	30306720	CGE_VIP_pvalue_1e-2_peak_7656	42	.	2.7959	4.21192	1.374	271
chr1	30340632	30340774	CGE_VIP_pvalue_1e-2_peak_7664	44	.	2.82213	4.40009	1.374	70
chr1	30352984	30353198	CGE_VIP_pvalue_1e-2_peak_7667	44	.	2.82213	4.40009	1.374	155
chr1	30370115	30370830	CGE_VIP_pvalue_1e-2_peak_7672	59	.	3.72787	5.95225	2.55783	315
chr1	30405782	30406105	CGE_VIP_pvalue_1e-2_peak_7683	44	.	2.82213	4.40009	1.374	59
chr1	30435256	30435391	CGE_VIP_pvalue_1e-2_peak_7694	44	.	2.82213	4.40009	1.374	66
chr1	30792465	30792550	CGE_VIP_pvalue_1e-2_peak_7777	44	.	2.82213	4.40009	1.374	41
chr1	30793545	30793649	CGE_VIP_pvalue_1e-2_peak_7778	44	.	2.82213	4.40009	1.374	51
chr1	31137199	31137325	CGE_VIP_pvalue_1e-2_peak_7849	44	.	2.82213	4.40009	1.374	62
chr1	31190852	31191671	CGE_VIP_pvalue_1e-2_peak_7864a	59	.	4.54133	5.9359	2.55443	254
chr1	31190852	31191671	CGE_VIP_pvalue_1e-2_peak_7864b	59	.	4.54133	5.9359	2.55443	635
chr1	31201208	31201342	CGE_VIP_pvalue_1e-2_peak_7866	44	.	2.82213	4.40009	1.374	66
chr1	31236216	31236811	CGE_VIP_pvalue_1e-2_peak_7878	55	.	3.6533	5.50407	2.22166	271
chr1	31256535	31256675	CGE_VIP_pvalue_1e-2_peak_7885	44	.	2.82213	4.40009	1.374	69
chr1	31274952	31275069	CGE_VIP_pvalue_1e-2_peak_7892	44	.	2.82213	4.40009	1.374	57
chr1	31288619	31289616	CGE_VIP_pvalue_1e-2_peak_7898	43	.	2.81505	4.34682	1.374	701
chr1	31296964	31297544	CGE_VIP_pvalue_1e-2_peak_7902	99	.	6.18703	9.92215	5.69873	404
chr1	31329134	31329226	CGE_VIP_pvalue_1e-2_peak_7918	42	.	2.7959	4.21192	1.374	45
chr1	31329548	31329733	CGE_VIP_pvalue_1e-2_peak_7919	57	.	3.70268	5.78921	2.43427	131
chr1	31381582	31381660	CGE_VIP_pvalue_1e-2_peak_7942	40	.	2.77701	4.09011	1.33994	38
chr1	31381999	31382106	CGE_VIP_pvalue_1e-2_peak_7943	42	.	2.7959	4.21192	1.374	52
chr1	31438648	31438844	CGE_VIP_pvalue_1e-2_peak_7961	44	.	2.82213	4.40009	1.374	64
chr1	31440894	31441019	CGE_VIP_pvalue_1e-2_peak_7962	44	.	2.82213	4.40009	1.374	61
chr1	31511919	31511997	CGE_VIP_pvalue_1e-2_peak_7981	44	.	2.82213	4.40009	1.374	38
chr1	31538329	31538924	CGE_VIP_pvalue_1e-2_peak_7992	55	.	3.6533	5.50407	2.22166	525
chr1	31575392	31575485	CGE_VIP_pvalue_1e-2_peak_7999	44	.	2.82213	4.40009	1.374	45
chr1	31644994	31645135	CGE_VIP_pvalue_1e-2_peak_8017	44	.	2.82213	4.40009	1.374	69
chr1	31691661	31691818	CGE_VIP_pvalue_1e-2_peak_8030	44	.	2.82213	4.40009	1.374	109
chr1	31712469	31712594	CGE_VIP_pvalue_1e-2_peak_8039	44	.	2.82213	4.40009	1.374	61
chr1	31769615	31769850	CGE_VIP_pvalue_1e-2_peak_8043	78	.	5.20246	7.80107	3.98871	142
chr1	31779254	31779370	CGE_VIP_pvalue_1e-2_peak_8046	44	.	2.82213	4.40009	1.374	57
chr1	31845963	31846634	CGE_VIP_pvalue_1e-2_peak_8062	43	.	3.36191	4.33276	1.374	279
chr1	31855178	31855395	CGE_VIP_pvalue_1e-2_peak_8064	44	.	2.82213	4.40009	1.374	145
chr1	31892305	31892442	CGE_VIP_pvalue_1e-2_peak_8066	44	.	2.82213	4.40009	1.374	67
chr1	32110054	32110813	CGE_VIP_pvalue_1e-2_peak_8098	50	.	3.5584	5.04815	1.87737	537
chr1	32132713	32132829	CGE_VIP_pvalue_1e-2_peak_8109	44	.	2.82213	4.40009	1.374	57
chr1	32212153	32212506	CGE_VIP_pvalue_1e-2_peak_8139	44	.	2.82213	4.40009	1.374	64
chr1	32219707	32219963	CGE_VIP_pvalue_1e-2_peak_8144	55	.	3.6533	5.50407	2.22166	179
chr1	32253815	32255191	CGE_VIP_pvalue_1e-2_peak_8160	49	.	3.53544	4.95138	1.80299	816
chr1	32277444	32277555	CGE_VIP_pvalue_1e-2_peak_8163	44	.	2.82213	4.40009	1.374	54
chr1	32308591	32308988	CGE_VIP_pvalue_1e-2_peak_8173	59	.	3.72787	5.95225	2.55783	326
chr1	32309286	32309413	CGE_VIP_pvalue_1e-2_peak_8174	42	.	2.7959	4.21192	1.374	62
chr1	32404081	32404361	CGE_VIP_pvalue_1e-2_peak_8186	44	.	2.82213	4.40009	1.374	39
chr1	32478978	32479627	CGE_VIP_pvalue_1e-2_peak_8197	43	.	2.81505	4.34682	1.374	446
chr1	32523397	32523547	CGE_VIP_pvalue_1e-2_peak_8205	44	.	2.82213	4.40009	1.374	73
chr1	32529218	32529299	CGE_VIP_pvalue_1e-2_peak_8206	44	.	2.82213	4.40009	1.374	39
chr1	32538131	32539199	CGE_VIP_pvalue_1e-2_peak_8209	64	.	4.39097	6.41891	2.89842	570
chr1	32560473	32560723	CGE_VIP_pvalue_1e-2_peak_8215	44	.	2.82213	4.40009	1.374	182
chr1	32573741	32573835	CGE_VIP_pvalue_1e-2_peak_8222	44	.	2.82213	4.40009	1.374	46
chr1	32594255	32594334	CGE_VIP_pvalue_1e-2_peak_8227	43	.	2.81505	4.34682	1.374	38
chr1	32613395	32613648	CGE_VIP_pvalue_1e-2_peak_8236	44	.	2.82213	4.40009	1.374	46
chr1	32629971	32630162	CGE_VIP_pvalue_1e-2_peak_8238	43	.	2.81505	4.34682	1.374	151
chr1	32630373	32630493	CGE_VIP_pvalue_1e-2_peak_8239	43	.	2.81505	4.34682	1.374	59
chr1	32666191	32666497	CGE_VIP_pvalue_1e-2_peak_8254	46	.	3.44649	4.61288	1.54212	268
chr1	32705547	32705836	CGE_VIP_pvalue_1e-2_peak_8270	43	.	2.81505	4.34682	1.374	242
chr1	32718363	32718464	CGE_VIP_pvalue_1e-2_peak_8277	44	.	2.82213	4.40009	1.374	49
chr1	32748615	32748731	CGE_VIP_pvalue_1e-2_peak_8283	44	.	2.82213	4.40009	1.374	57
chr1	32801814	32802090	CGE_VIP_pvalue_1e-2_peak_8294	59	.	4.25459	5.92478	2.54661	104
chr1	32807039	32807363	CGE_VIP_pvalue_1e-2_peak_8295	62	.	3.76284	6.20402	2.72876	44
chr1	32816740	32817420	CGE_VIP_pvalue_1e-2_peak_8298	40	.	2.77701	4.09011	1.33994	353
chr1	32860021	32860518	CGE_VIP_pvalue_1e-2_peak_8314a	99	.	6.18703	9.92215	5.69873	173
chr1	32860021	32860518	CGE_VIP_pvalue_1e-2_peak_8314b	64	.	4.39097	6.41891	2.89842	435
chr1	32866443	32866860	CGE_VIP_pvalue_1e-2_peak_8317	62	.	3.76284	6.20402	2.72876	229
chr1	32930329	32930798	CGE_VIP_pvalue_1e-2_peak_8330	56	.	3.67782	5.64059	2.32305	167
chr1	32931119	32931245	CGE_VIP_pvalue_1e-2_peak_8331	40	.	2.77701	4.09011	1.33994	62
chr1	32965994	32966127	CGE_VIP_pvalue_1e-2_peak_8341	44	.	2.82213	4.40009	1.374	65
chr1	33028835	33028965	CGE_VIP_pvalue_1e-2_peak_8350	44	.	2.82213	4.40009	1.374	64
chr1	33077880	33078144	CGE_VIP_pvalue_1e-2_peak_8361	62	.	3.76284	6.20402	2.72876	177
chr1	33087174	33087279	CGE_VIP_pvalue_1e-2_peak_8364	44	.	2.82213	4.40009	1.374	51
chr1	33116095	33116944	CGE_VIP_pvalue_1e-2_peak_8375	40	.	2.77701	4.09011	1.33994	656
chr1	33218996	33220011	CGE_VIP_pvalue_1e-2_peak_8394	70	.	4.53638	7.06887	3.41222	611
chr1	33241518	33241653	CGE_VIP_pvalue_1e-2_peak_8404	44	.	2.82213	4.40009	1.374	66
chr1	33282817	33283270	CGE_VIP_pvalue_1e-2_peak_8407	75	.	5.13743	7.56943	3.8102	232
chr1	33305229	33305371	CGE_VIP_pvalue_1e-2_peak_8414	44	.	2.82213	4.40009	1.374	70
chr1	33326575	33326688	CGE_VIP_pvalue_1e-2_peak_8418	44	.	2.82213	4.40009	1.374	55
chr1	33336469	33337062	CGE_VIP_pvalue_1e-2_peak_8425	52	.	3.60523	5.26053	2.03502	69
chr1	33404584	33404751	CGE_VIP_pvalue_1e-2_peak_8451	44	.	2.82213	4.40009	1.374	46
chr1	33430323	33430623	CGE_VIP_pvalue_1e-2_peak_8463	69	.	4.50653	6.92169	3.29372	236
chr1	33472918	33473138	CGE_VIP_pvalue_1e-2_peak_8478	61	.	3.7534	6.13275	2.69438	168
chr1	33477937	33478013	CGE_VIP_pvalue_1e-2_peak_8479	40	.	2.77701	4.09011	1.33994	37
chr1	33478413	33478751	CGE_VIP_pvalue_1e-2_peak_8480	44	.	2.82213	4.40009	1.374	266
chr1	33502430	33502724	CGE_VIP_pvalue_1e-2_peak_8489	83	.	5.3376	8.34085	4.41712	171
chr1	33519085	33519171	CGE_VIP_pvalue_1e-2_peak_8494	44	.	2.82213	4.40009	1.374	42
chr1	33526537	33526730	CGE_VIP_pvalue_1e-2_peak_8499	43	.	2.81505	4.34682	1.374	121
chr1	33546606	33547092	CGE_VIP_pvalue_1e-2_peak_8503	70	.	4.53638	7.06887	3.41222	163
chr1	33552107	33552214	CGE_VIP_pvalue_1e-2_peak_8509	44	.	2.82213	4.40009	1.374	52
chr1	33558518	33558608	CGE_VIP_pvalue_1e-2_peak_8511	44	.	2.82213	4.40009	1.374	44
chr1	33564405	33564586	CGE_VIP_pvalue_1e-2_peak_8513	44	.	2.82213	4.40009	1.374	125
chr1	33592895	33593318	CGE_VIP_pvalue_1e-2_peak_8518	106	.	6.35093	10.6751	6.31029	196
chr1	33617422	33617579	CGE_VIP_pvalue_1e-2_peak_8528	44	.	2.82213	4.40009	1.374	60
chr1	33647337	33647410	CGE_VIP_pvalue_1e-2_peak_8539	45	.	3.42495	4.53818	1.48232	39
chr1	33647677	33647750	CGE_VIP_pvalue_1e-2_peak_8540	45	.	3.42495	4.53818	1.48232	42
chr1	33722058	33722150	CGE_VIP_pvalue_1e-2_peak_8548	44	.	2.82213	4.40009	1.374	45
chr1	33807870	33808104	CGE_VIP_pvalue_1e-2_peak_8578	62	.	3.76284	6.20402	2.72876	172
chr1	33814877	33815111	CGE_VIP_pvalue_1e-2_peak_8582	48	.	3.51278	4.85998	1.73113	67
chr1	33815478	33815683	CGE_VIP_pvalue_1e-2_peak_8583	64	.	4.39097	6.41891	2.89842	68
chr1	33833485	33833679	CGE_VIP_pvalue_1e-2_peak_8593	40	.	2.77701	4.09011	1.33994	72
chr1	33858731	33859061	CGE_VIP_pvalue_1e-2_peak_8610	40	.	2.77701	4.09011	1.33994	264
chr1	33896055	33896149	CGE_VIP_pvalue_1e-2_peak_8615	57	.	4.20239	5.75623	2.41727	47
chr1	33896522	33896907	CGE_VIP_pvalue_1e-2_peak_8616	54	.	4.10172	5.45601	2.18938	288
chr1	33908838	33908947	CGE_VIP_pvalue_1e-2_peak_8621	44	.	2.82213	4.40009	1.374	53
chr1	33936245	33936335	CGE_VIP_pvalue_1e-2_peak_8630	42	.	2.7959	4.21192	1.374	44
chr1	33938168	33938262	CGE_VIP_pvalue_1e-2_peak_8632	44	.	2.82213	4.40009	1.374	46
chr1	33983400	33983536	CGE_VIP_pvalue_1e-2_peak_8645	44	.	2.82213	4.40009	1.374	67
chr1	34117939	34118015	CGE_VIP_pvalue_1e-2_peak_8684	42	.	2.7959	4.21192	1.374	37
chr1	34118938	34119071	CGE_VIP_pvalue_1e-2_peak_8685	90	.	5.47995	9.02903	4.97321	61
chr1	34263692	34264158	CGE_VIP_pvalue_1e-2_peak_8726	62	.	3.76284	6.20402	2.72876	69
chr1	34340343	34340705	CGE_VIP_pvalue_1e-2_peak_8737	61	.	3.7534	6.13275	2.69438	206
chr1	34428861	34428998	CGE_VIP_pvalue_1e-2_peak_8760	44	.	2.82213	4.40009	1.374	59
chr1	34452015	34452279	CGE_VIP_pvalue_1e-2_peak_8770	62	.	3.76284	6.20402	2.72876	209
chr1	34462649	34463155	CGE_VIP_pvalue_1e-2_peak_8775	69	.	4.50653	6.92169	3.29372	435
chr1	34628874	34629014	CGE_VIP_pvalue_1e-2_peak_8816	51	.	4.00577	5.19473	1.99132	97
chr1	34663874	34663959	CGE_VIP_pvalue_1e-2_peak_8823	44	.	2.82213	4.40009	1.374	41
chr1	34733917	34734364	CGE_VIP_pvalue_1e-2_peak_8833	52	.	3.60523	5.26053	2.03502	131
chr1	34942734	34943042	CGE_VIP_pvalue_1e-2_peak_8863	44	.	2.82213	4.40009	1.374	57
chr1	35063422	35063707	CGE_VIP_pvalue_1e-2_peak_8879	44	.	2.82213	4.40009	1.374	61
chr1	35137489	35137755	CGE_VIP_pvalue_1e-2_peak_8892	44	.	2.82213	4.40009	1.374	209
chr1	35162724	35162996	CGE_VIP_pvalue_1e-2_peak_8893	44	.	2.82213	4.40009	1.374	215
chr1	35170762	35171110	CGE_VIP_pvalue_1e-2_peak_8895	44	.	2.82213	4.40009	1.374	140
chr1	35208215	35208539	CGE_VIP_pvalue_1e-2_peak_8907	61	.	3.7534	6.13275	2.69438	262
chr1	35383021	35383380	CGE_VIP_pvalue_1e-2_peak_8981	62	.	3.76284	6.20402	2.72876	58
chr1	35395322	35395395	CGE_VIP_pvalue_1e-2_peak_8988	46	.	3.46831	4.69117	1.60331	51
chr1	35450889	35451176	CGE_VIP_pvalue_1e-2_peak_9000	62	.	3.76284	6.20402	2.72876	59
chr1	35657589	35659050	CGE_VIP_pvalue_1e-2_peak_9034	63	.	4.363	6.31016	2.80989	177
chr1	35734225	35734666	CGE_VIP_pvalue_1e-2_peak_9051	44	.	2.82213	4.40009	1.374	60
chr1	35829124	35829465	CGE_VIP_pvalue_1e-2_peak_9076	44	.	2.82213	4.40009	1.374	44
chr1	35916818	35916950	CGE_VIP_pvalue_1e-2_peak_9095	44	.	2.82213	4.40009	1.374	65
chr1	36023011	36023505	CGE_VIP_pvalue_1e-2_peak_9113	53	.	4.07731	5.38744	2.13054	285
chr1	36038890	36039004	CGE_VIP_pvalue_1e-2_peak_9120	44	.	2.82213	4.40009	1.374	56
chr1	36106978	36107532	CGE_VIP_pvalue_1e-2_peak_9137	44	.	2.82213	4.40009	1.374	302
chr1	36137290	36137367	CGE_VIP_pvalue_1e-2_peak_9143	44	.	2.82213	4.40009	1.374	37
chr1	36173793	36173900	CGE_VIP_pvalue_1e-2_peak_9153	44	.	2.82213	4.40009	1.374	52
chr1	36183623	36184725	CGE_VIP_pvalue_1e-2_peak_9160	48	.	3.51278	4.85998	1.73113	530
chr1	36191494	36191582	CGE_VIP_pvalue_1e-2_peak_9162	44	.	2.82213	4.40009	1.374	43
chr1	36235409	36235880	CGE_VIP_pvalue_1e-2_peak_9170	83	.	5.3376	8.34085	4.41712	251
chr1	36311383	36311463	CGE_VIP_pvalue_1e-2_peak_9192	44	.	2.82213	4.40009	1.374	39
chr1	36348574	36348834	CGE_VIP_pvalue_1e-2_peak_9198	75	.	4.62834	7.58464	3.81915	57
chr1	36367438	36367768	CGE_VIP_pvalue_1e-2_peak_9208	42	.	2.7959	4.21192	1.374	272
chr1	36396328	36396913	CGE_VIP_pvalue_1e-2_peak_9215	55	.	4.12643	5.527	2.23614	407
chr1	36488974	36489214	CGE_VIP_pvalue_1e-2_peak_9233	44	.	2.82213	4.40009	1.374	200
chr1	36501371	36501505	CGE_VIP_pvalue_1e-2_peak_9234	44	.	2.82213	4.40009	1.374	66
chr1	36559335	36559873	CGE_VIP_pvalue_1e-2_peak_9252	40	.	2.77701	4.09011	1.33994	52
chr1	36565049	36565411	CGE_VIP_pvalue_1e-2_peak_9253	44	.	2.82213	4.40009	1.374	46
chr1	36591006	36591144	CGE_VIP_pvalue_1e-2_peak_9262	44	.	2.82213	4.40009	1.374	68
chr1	36615104	36615443	CGE_VIP_pvalue_1e-2_peak_9271	77	.	4.65983	7.78896	3.98414	269
chr1	36621295	36622079	CGE_VIP_pvalue_1e-2_peak_9273	49	.	3.53544	4.95138	1.80299	205
chr1	36640728	36640814	CGE_VIP_pvalue_1e-2_peak_9286	44	.	2.82213	4.40009	1.374	42
chr1	36641022	36641535	CGE_VIP_pvalue_1e-2_peak_9287	44	.	2.82213	4.40009	1.374	64
chr1	36665789	36665872	CGE_VIP_pvalue_1e-2_peak_9295	44	.	2.82213	4.40009	1.374	40
chr1	36683868	36683958	CGE_VIP_pvalue_1e-2_peak_9299	44	.	2.82213	4.40009	1.374	44
chr1	36721057	36721145	CGE_VIP_pvalue_1e-2_peak_9310	44	.	2.82213	4.40009	1.374	43
chr1	36772144	36772870	CGE_VIP_pvalue_1e-2_peak_9316	40	.	2.77701	4.09011	1.33994	452
chr1	36817362	36817873	CGE_VIP_pvalue_1e-2_peak_9331	77	.	4.65983	7.78896	3.98414	72
chr1	36851522	36851829	CGE_VIP_pvalue_1e-2_peak_9346	56	.	4.15144	5.60057	2.29914	156
chr1	36857067	36857205	CGE_VIP_pvalue_1e-2_peak_9348	42	.	2.7959	4.21192	1.374	68
chr1	36863467	36863778	CGE_VIP_pvalue_1e-2_peak_9352	56	.	3.67782	5.64059	2.32305	50
chr1	36915552	36916973	CGE_VIP_pvalue_1e-2_peak_9367	49	.	3.53544	4.95138	1.80299	492
chr1	36929788	36930285	CGE_VIP_pvalue_1e-2_peak_9370	44	.	2.82213	4.40009	1.374	398
chr1	37022318	37022420	CGE_VIP_pvalue_1e-2_peak_9383	44	.	2.82213	4.40009	1.374	50
chr1	37119625	37119766	CGE_VIP_pvalue_1e-2_peak_9402	44	.	2.82213	4.40009	1.374	69
chr1	37162163	37162240	CGE_VIP_pvalue_1e-2_peak_9413	44	.	2.82213	4.40009	1.374	37
chr1	37295690	37295833	CGE_VIP_pvalue_1e-2_peak_9438	44	.	2.82213	4.40009	1.374	70
chr1	37436220	37436300	CGE_VIP_pvalue_1e-2_peak_9483	44	.	2.82213	4.40009	1.374	39
chr1	37471994	37472101	CGE_VIP_pvalue_1e-2_peak_9490	44	.	2.82213	4.40009	1.374	52
chr1	37503337	37503448	CGE_VIP_pvalue_1e-2_peak_9502	42	.	2.7959	4.21192	1.374	54
chr1	37721321	37721421	CGE_VIP_pvalue_1e-2_peak_9545	44	.	2.82213	4.40009	1.374	49
chr1	37760313	37760811	CGE_VIP_pvalue_1e-2_peak_9560	55	.	3.6533	5.50407	2.22166	68
chr1	37790777	37790892	CGE_VIP_pvalue_1e-2_peak_9572	44	.	2.82213	4.40009	1.374	56
chr1	37801325	37802226	CGE_VIP_pvalue_1e-2_peak_9577	40	.	2.77701	4.09011	1.33994	60
chr1	37804305	37804412	CGE_VIP_pvalue_1e-2_peak_9579	42	.	2.7959	4.21192	1.374	52
chr1	37876822	37877109	CGE_VIP_pvalue_1e-2_peak_9590	44	.	2.82213	4.40009	1.374	164
chr1	37890253	37890470	CGE_VIP_pvalue_1e-2_peak_9594	44	.	2.82213	4.40009	1.374	152
chr1	37890903	37891040	CGE_VIP_pvalue_1e-2_peak_9595	44	.	2.82213	4.40009	1.374	67
chr1	37939777	37940153	CGE_VIP_pvalue_1e-2_peak_9610	44	.	2.82213	4.40009	1.374	322
chr1	37953089	37953216	CGE_VIP_pvalue_1e-2_peak_9613	44	.	2.82213	4.40009	1.374	62
chr1	37979448	37980619	CGE_VIP_pvalue_1e-2_peak_9619	57	.	3.70268	5.78921	2.43427	592
chr1	38019715	38019983	CGE_VIP_pvalue_1e-2_peak_9625	42	.	2.7959	4.21192	1.374	220
chr1	38022471	38022661	CGE_VIP_pvalue_1e-2_peak_9626	77	.	4.65983	7.78896	3.98414	90
chr1	38061334	38061630	CGE_VIP_pvalue_1e-2_peak_9635	44	.	2.82213	4.40009	1.374	59
chr1	38142899	38143016	CGE_VIP_pvalue_1e-2_peak_9653	44	.	2.82213	4.40009	1.374	57
chr1	38157933	38158481	CGE_VIP_pvalue_1e-2_peak_9656	64	.	4.39097	6.41891	2.89842	70
chr1	38218269	38218971	CGE_VIP_pvalue_1e-2_peak_9677	53	.	3.62911	5.37785	2.12795	260
chr1	38230527	38230975	CGE_VIP_pvalue_1e-2_peak_9686	63	.	4.363	6.31016	2.80989	349
chr1	38231846	38231952	CGE_VIP_pvalue_1e-2_peak_9688	48	.	3.51278	4.85998	1.73113	58
chr1	38259706	38259994	CGE_VIP_pvalue_1e-2_peak_9693	44	.	2.82213	4.40009	1.374	39
chr1	38280184	38280403	CGE_VIP_pvalue_1e-2_peak_9709	42	.	2.7959	4.21192	1.374	147
chr1	38325091	38325974	CGE_VIP_pvalue_1e-2_peak_9720	66	.	4.448	6.65517	3.08244	240
chr1	38349221	38349342	CGE_VIP_pvalue_1e-2_peak_9723	44	.	2.82213	4.40009	1.374	59
chr1	38397234	38397656	CGE_VIP_pvalue_1e-2_peak_9733	97	.	5.5918	9.70455	5.52582	357
chr1	38412015	38412125	CGE_VIP_pvalue_1e-2_peak_9740	42	.	2.7959	4.21192	1.374	54
chr1	38412732	38413046	CGE_VIP_pvalue_1e-2_peak_9742	61	.	3.7534	6.13275	2.69438	47
chr1	38426145	38426227	CGE_VIP_pvalue_1e-2_peak_9743	44	.	2.82213	4.40009	1.374	40
chr1	38435936	38436056	CGE_VIP_pvalue_1e-2_peak_9747	44	.	2.82213	4.40009	1.374	59
chr1	38455296	38456083	CGE_VIP_pvalue_1e-2_peak_9751	43	.	2.81505	4.34682	1.374	488
chr1	38461676	38462024	CGE_VIP_pvalue_1e-2_peak_9752	62	.	3.76284	6.20402	2.72876	289
chr1	38464633	38464770	CGE_VIP_pvalue_1e-2_peak_9753	44	.	2.82213	4.40009	1.374	67
chr1	38478206	38478537	CGE_VIP_pvalue_1e-2_peak_9761	108	.	6.39328	10.8976	6.48944	61
chr1	38512486	38512962	CGE_VIP_pvalue_1e-2_peak_9773	40	.	2.77701	4.09011	1.33994	127
chr1	38546728	38546853	CGE_VIP_pvalue_1e-2_peak_9785	44	.	2.82213	4.40009	1.374	61
chr1	38550408	38550595	CGE_VIP_pvalue_1e-2_peak_9786	44	.	2.82213	4.40009	1.374	45
chr1	38676224	38676364	CGE_VIP_pvalue_1e-2_peak_9814	44	.	2.82213	4.40009	1.374	69
chr1	38712747	38712841	CGE_VIP_pvalue_1e-2_peak_9825	44	.	2.82213	4.40009	1.374	46
chr1	38737811	38737939	CGE_VIP_pvalue_1e-2_peak_9833	44	.	2.82213	4.40009	1.374	63
chr1	38755222	38755330	CGE_VIP_pvalue_1e-2_peak_9837	44	.	2.82213	4.40009	1.374	53
chr1	39087864	39087984	CGE_VIP_pvalue_1e-2_peak_9897	44	.	2.82213	4.40009	1.374	59
chr1	39156607	39156768	CGE_VIP_pvalue_1e-2_peak_9905	81	.	4.70356	8.10439	4.23184	86
chr1	39325388	39325642	CGE_VIP_pvalue_1e-2_peak_9930	61	.	4.30812	6.10846	2.68407	130
chr1	39338835	39339534	CGE_VIP_pvalue_1e-2_peak_9934	55	.	3.6533	5.50407	2.22166	210
chr1	39456539	39457022	CGE_VIP_pvalue_1e-2_peak_9959	86	.	5.40784	8.66157	4.6772	414
chr1	39491768	39492178	CGE_VIP_pvalue_1e-2_peak_9968	77	.	4.65983	7.78896	3.98414	282
chr1	39563949	39564652	CGE_VIP_pvalue_1e-2_peak_9986	44	.	2.82213	4.40009	1.374	217
chr1	39649533	39649656	CGE_VIP_pvalue_1e-2_peak_10013	44	.	2.82213	4.40009	1.374	60
chr1	39657430	39657591	CGE_VIP_pvalue_1e-2_peak_10015	42	.	2.7959	4.21192	1.374	42
chr1	39657922	39658085	CGE_VIP_pvalue_1e-2_peak_10016	59	.	3.72787	5.95225	2.55783	90
chr1	39684510	39684606	CGE_VIP_pvalue_1e-2_peak_10029	44	.	2.82213	4.40009	1.374	47
chr1	39746024	39746124	CGE_VIP_pvalue_1e-2_peak_10052	44	.	2.82213	4.40009	1.374	49
chr1	39759380	39759583	CGE_VIP_pvalue_1e-2_peak_10057	44	.	2.82213	4.40009	1.374	55
chr1	39830880	39831104	CGE_VIP_pvalue_1e-2_peak_10080	44	.	2.82213	4.40009	1.374	158
chr1	39874338	39875025	CGE_VIP_pvalue_1e-2_peak_10092	76	.	5.16974	7.68256	3.89948	64
chr1	39917806	39918059	CGE_VIP_pvalue_1e-2_peak_10102	44	.	2.82213	4.40009	1.374	181
chr1	39956602	39956998	CGE_VIP_pvalue_1e-2_peak_10113	42	.	2.7959	4.21192	1.374	139
chr1	39989239	39989342	CGE_VIP_pvalue_1e-2_peak_10125	44	.	2.82213	4.40009	1.374	50
chr1	39993968	39994219	CGE_VIP_pvalue_1e-2_peak_10126	44	.	2.82213	4.40009	1.374	49
chr1	40062902	40063020	CGE_VIP_pvalue_1e-2_peak_10153	44	.	2.82213	4.40009	1.374	58
chr1	40091206	40091545	CGE_VIP_pvalue_1e-2_peak_10160	44	.	2.82213	4.40009	1.374	272
chr1	40137692	40138081	CGE_VIP_pvalue_1e-2_peak_10179	47	.	3.4904	4.7734	1.6655	64
chr1	40156699	40157683	CGE_VIP_pvalue_1e-2_peak_10189	64	.	4.39097	6.41891	2.89842	466
chr1	40204325	40204642	CGE_VIP_pvalue_1e-2_peak_10202	62	.	3.76284	6.20402	2.72876	185
chr1	40221693	40221830	CGE_VIP_pvalue_1e-2_peak_10209	44	.	2.82213	4.40009	1.374	67
chr1	40232407	40232521	CGE_VIP_pvalue_1e-2_peak_10212	44	.	2.82213	4.40009	1.374	56
chr1	40305714	40305798	CGE_VIP_pvalue_1e-2_peak_10228	44	.	2.82213	4.40009	1.374	41
chr1	40308211	40308640	CGE_VIP_pvalue_1e-2_peak_10229	42	.	2.7959	4.21192	1.374	156
chr1	40311173	40311446	CGE_VIP_pvalue_1e-2_peak_10230	44	.	2.82213	4.40009	1.374	52
chr1	40348991	40349092	CGE_VIP_pvalue_1e-2_peak_10240	44	.	2.82213	4.40009	1.374	49
chr1	40352370	40352572	CGE_VIP_pvalue_1e-2_peak_10242	43	.	2.81505	4.34682	1.374	117
chr1	40367639	40368141	CGE_VIP_pvalue_1e-2_peak_10249	73	.	4.59728	7.39833	3.67365	99
chr1	40420698	40420796	CGE_VIP_pvalue_1e-2_peak_10262	55	.	3.6533	5.50407	2.22166	48
chr1	40505704	40506680	CGE_VIP_pvalue_1e-2_peak_10285	63	.	4.363	6.31016	2.80989	587
chr1	40571484	40571559	CGE_VIP_pvalue_1e-2_peak_10303	44	.	2.82213	4.40009	1.374	36
chr1	40626968	40627078	CGE_VIP_pvalue_1e-2_peak_10308	62	.	3.76284	6.20402	2.72876	48
chr1	40628004	40628127	CGE_VIP_pvalue_1e-2_peak_10310	44	.	2.82213	4.40009	1.374	60
chr1	40659994	40660078	CGE_VIP_pvalue_1e-2_peak_10314	44	.	2.82213	4.40009	1.374	41
chr1	40840288	40840435	CGE_VIP_pvalue_1e-2_peak_10357	56	.	3.67782	5.64059	2.32305	97
chr1	40855637	40855951	CGE_VIP_pvalue_1e-2_peak_10360	44	.	2.82213	4.40009	1.374	52
chr1	40915590	40916400	CGE_VIP_pvalue_1e-2_peak_10382	83	.	5.3376	8.34085	4.41712	153
chr1	40942872	40943120	CGE_VIP_pvalue_1e-2_peak_10389	44	.	2.82213	4.40009	1.374	71
chr1	40974327	40974421	CGE_VIP_pvalue_1e-2_peak_10396	62	.	3.76284	6.20402	2.72876	45
chr1	40996764	40996906	CGE_VIP_pvalue_1e-2_peak_10401	44	.	2.82213	4.40009	1.374	70
chr1	40997229	40997370	CGE_VIP_pvalue_1e-2_peak_10402	44	.	2.82213	4.40009	1.374	69
chr1	41115432	41115771	CGE_VIP_pvalue_1e-2_peak_10437	47	.	3.4904	4.7734	1.6655	69
chr1	41174562	41175320	CGE_VIP_pvalue_1e-2_peak_10451	43	.	2.81505	4.34682	1.374	397
chr1	41223237	41223569	CGE_VIP_pvalue_1e-2_peak_10471	59	.	3.72787	5.95225	2.55783	201
chr1	41227934	41228045	CGE_VIP_pvalue_1e-2_peak_10473	42	.	2.7959	4.21192	1.374	54
chr1	41248935	41249058	CGE_VIP_pvalue_1e-2_peak_10480	44	.	2.82213	4.40009	1.374	60
chr1	41265204	41265331	CGE_VIP_pvalue_1e-2_peak_10487	44	.	2.82213	4.40009	1.374	62
chr1	41287578	41287653	CGE_VIP_pvalue_1e-2_peak_10495	40	.	2.77701	4.09011	1.33994	36
chr1	41316544	41316676	CGE_VIP_pvalue_1e-2_peak_10503	44	.	2.82213	4.40009	1.374	65
chr1	41435038	41435408	CGE_VIP_pvalue_1e-2_peak_10522	44	.	2.82213	4.40009	1.374	64
chr1	41444852	41446075	CGE_VIP_pvalue_1e-2_peak_10524	50	.	3.5584	5.04815	1.87737	445
chr1	41469492	41469761	CGE_VIP_pvalue_1e-2_peak_10530	44	.	2.82213	4.40009	1.374	226
chr1	41707128	41707270	CGE_VIP_pvalue_1e-2_peak_10590	44	.	2.82213	4.40009	1.374	70
chr1	41708032	41708140	CGE_VIP_pvalue_1e-2_peak_10591	44	.	2.82213	4.40009	1.374	53
chr1	41746013	41746442	CGE_VIP_pvalue_1e-2_peak_10597	62	.	3.76284	6.20402	2.72876	62
chr1	41786060	41786134	CGE_VIP_pvalue_1e-2_peak_10607	44	.	2.82213	4.40009	1.374	36
chr1	41807941	41808025	CGE_VIP_pvalue_1e-2_peak_10613	44	.	2.82213	4.40009	1.374	41
chr1	41826724	41827284	CGE_VIP_pvalue_1e-2_peak_10615	69	.	4.95172	6.98166	3.34343	52
chr1	41833887	41833982	CGE_VIP_pvalue_1e-2_peak_10616	42	.	2.7959	4.21192	1.374	46
chr1	41845580	41845732	CGE_VIP_pvalue_1e-2_peak_10619	44	.	2.82213	4.40009	1.374	85
chr1	41856901	41857030	CGE_VIP_pvalue_1e-2_peak_10624	44	.	2.82213	4.40009	1.374	63
chr1	41861024	41861136	CGE_VIP_pvalue_1e-2_peak_10625	44	.	2.82213	4.40009	1.374	55
chr1	41869899	41870411	CGE_VIP_pvalue_1e-2_peak_10629	61	.	3.7534	6.13275	2.69438	226
chr1	41883633	41884057	CGE_VIP_pvalue_1e-2_peak_10633	57	.	3.70268	5.78921	2.43427	117
chr1	41886673	41886912	CGE_VIP_pvalue_1e-2_peak_10634	40	.	2.77701	4.09011	1.33994	40
chr1	41920243	41920329	CGE_VIP_pvalue_1e-2_peak_10645	44	.	2.82213	4.40009	1.374	42
chr1	41940301	41940873	CGE_VIP_pvalue_1e-2_peak_10649	44	.	2.82213	4.40009	1.374	44
chr1	41967401	41967621	CGE_VIP_pvalue_1e-2_peak_10664	40	.	2.77701	4.09011	1.33994	165
chr1	41981892	41981971	CGE_VIP_pvalue_1e-2_peak_10672	40	.	2.77701	4.09011	1.33994	38
chr1	41994016	41994156	CGE_VIP_pvalue_1e-2_peak_10680	44	.	2.82213	4.40009	1.374	69
chr1	42006834	42006944	CGE_VIP_pvalue_1e-2_peak_10687	43	.	2.81505	4.34682	1.374	54
chr1	42104597	42104673	CGE_VIP_pvalue_1e-2_peak_10725	44	.	2.82213	4.40009	1.374	37
chr1	42127869	42128234	CGE_VIP_pvalue_1e-2_peak_10737	45	.	3.42495	4.53818	1.48232	58
chr1	42136968	42137059	CGE_VIP_pvalue_1e-2_peak_10740	44	.	2.82213	4.40009	1.374	44
chr1	42146801	42147823	CGE_VIP_pvalue_1e-2_peak_10745	66	.	4.448	6.65517	3.08244	302
chr1	42177020	42177903	CGE_VIP_pvalue_1e-2_peak_10756	59	.	3.72787	5.95225	2.55783	660
chr1	42187596	42187674	CGE_VIP_pvalue_1e-2_peak_10760	43	.	2.81505	4.34682	1.374	38
chr1	42218191	42218312	CGE_VIP_pvalue_1e-2_peak_10774	44	.	2.82213	4.40009	1.374	59
chr1	42231750	42231989	CGE_VIP_pvalue_1e-2_peak_10781	42	.	2.7959	4.21192	1.374	49
chr1	42233179	42233527	CGE_VIP_pvalue_1e-2_peak_10782	42	.	2.7959	4.21192	1.374	55
chr1	42242918	42243138	CGE_VIP_pvalue_1e-2_peak_10786	62	.	3.76284	6.20402	2.72876	176
chr1	42248747	42249260	CGE_VIP_pvalue_1e-2_peak_10789	44	.	2.82213	4.40009	1.374	233
chr1	42266049	42266399	CGE_VIP_pvalue_1e-2_peak_10793	44	.	2.82213	4.40009	1.374	230
chr1	42384374	42384447	CGE_VIP_pvalue_1e-2_peak_10822	46	.	3.44649	4.61288	1.54212	32
chr1	42385609	42386070	CGE_VIP_pvalue_1e-2_peak_10823	46	.	3.44649	4.61288	1.54212	227
chr1	42500949	42501238	CGE_VIP_pvalue_1e-2_peak_10835	96	.	6.1082	9.60739	5.44575	54
chr1	42501584	42501898	CGE_VIP_pvalue_1e-2_peak_10836	47	.	3.4904	4.7734	1.6655	255
chr1	42515096	42515195	CGE_VIP_pvalue_1e-2_peak_10840	43	.	2.81505	4.34682	1.374	48
chr1	42515554	42515872	CGE_VIP_pvalue_1e-2_peak_10841	43	.	2.81505	4.34682	1.374	40
chr1	42642748	42642874	CGE_VIP_pvalue_1e-2_peak_10857	44	.	2.82213	4.40009	1.374	62
chr1	42651903	42652003	CGE_VIP_pvalue_1e-2_peak_10860	44	.	2.82213	4.40009	1.374	49
chr1	42800473	42801163	CGE_VIP_pvalue_1e-2_peak_10894	42	.	2.7959	4.21192	1.374	492
chr1	42845938	42846597	CGE_VIP_pvalue_1e-2_peak_10904	76	.	5.16974	7.68256	3.89948	615
chr1	42882991	42883075	CGE_VIP_pvalue_1e-2_peak_10911	42	.	2.7959	4.21192	1.374	41
chr1	42921745	42921859	CGE_VIP_pvalue_1e-2_peak_10923	43	.	2.81505	4.34682	1.374	56
chr1	42922272	42922861	CGE_VIP_pvalue_1e-2_peak_10924	43	.	2.81505	4.34682	1.374	64
chr1	42928731	42929043	CGE_VIP_pvalue_1e-2_peak_10927	59	.	3.72787	5.95225	2.55783	244
chr1	43123763	43124167	CGE_VIP_pvalue_1e-2_peak_10942	62	.	3.76284	6.20402	2.72876	274
chr1	43147711	43148183	CGE_VIP_pvalue_1e-2_peak_10945	62	.	4.33539	6.20685	2.72876	370
chr1	43232409	43232933	CGE_VIP_pvalue_1e-2_peak_10957	88	.	5.88334	8.82639	4.8133	463
chr1	43282596	43283213	CGE_VIP_pvalue_1e-2_peak_10970	42	.	2.7959	4.21192	1.374	229
chr1	43312051	43312427	CGE_VIP_pvalue_1e-2_peak_10979	44	.	2.82213	4.40009	1.374	240
chr1	43389661	43390322	CGE_VIP_pvalue_1e-2_peak_10993	49	.	3.53544	4.95138	1.80299	415
chr1	43424244	43424711	CGE_VIP_pvalue_1e-2_peak_11006	43	.	3.38266	4.39837	1.374	452
chr1	43442707	43442848	CGE_VIP_pvalue_1e-2_peak_11017	44	.	2.82213	4.40009	1.374	69
chr1	43531254	43531398	CGE_VIP_pvalue_1e-2_peak_11029	44	.	2.82213	4.40009	1.374	71
chr1	43637986	43638411	CGE_VIP_pvalue_1e-2_peak_11048	62	.	3.76284	6.20402	2.72876	324
chr1	43693176	43693301	CGE_VIP_pvalue_1e-2_peak_11057	44	.	2.82213	4.40009	1.374	61
chr1	43711783	43711902	CGE_VIP_pvalue_1e-2_peak_11061	44	.	2.82213	4.40009	1.374	58
chr1	43824481	43824705	CGE_VIP_pvalue_1e-2_peak_11080	61	.	3.7534	6.13275	2.69438	168
chr1	43833524	43834213	CGE_VIP_pvalue_1e-2_peak_11084	69	.	4.50653	6.92169	3.29372	308
chr1	43855275	43855361	CGE_VIP_pvalue_1e-2_peak_11094	44	.	2.82213	4.40009	1.374	42
chr1	43855639	43855741	CGE_VIP_pvalue_1e-2_peak_11095	44	.	2.82213	4.40009	1.374	50
chr1	43919364	43919701	CGE_VIP_pvalue_1e-2_peak_11114	53	.	3.62911	5.37785	2.12795	63
chr1	43973800	43973892	CGE_VIP_pvalue_1e-2_peak_11125	44	.	2.82213	4.40009	1.374	45
chr1	43979877	43979989	CGE_VIP_pvalue_1e-2_peak_11126	44	.	2.82213	4.40009	1.374	55
chr1	44013500	44013594	CGE_VIP_pvalue_1e-2_peak_11143	44	.	2.82213	4.40009	1.374	46
chr1	44029544	44029650	CGE_VIP_pvalue_1e-2_peak_11149	42	.	2.7959	4.21192	1.374	52
chr1	44048072	44048194	CGE_VIP_pvalue_1e-2_peak_11161	44	.	2.82213	4.40009	1.374	60
chr1	44115314	44116245	CGE_VIP_pvalue_1e-2_peak_11186	69	.	4.50653	6.92169	3.29372	418
chr1	44172837	44173525	CGE_VIP_pvalue_1e-2_peak_11201	75	.	4.62834	7.58464	3.81915	300
chr1	44229251	44229588	CGE_VIP_pvalue_1e-2_peak_11211	44	.	2.82213	4.40009	1.374	46
chr1	44402507	44402620	CGE_VIP_pvalue_1e-2_peak_11258	40	.	2.77701	4.09011	1.33994	55
chr1	44412287	44413022	CGE_VIP_pvalue_1e-2_peak_11263	64	.	4.39097	6.41891	2.89842	218
chr1	44422818	44423075	CGE_VIP_pvalue_1e-2_peak_11265	44	.	2.82213	4.40009	1.374	199
chr1	44435437	44435740	CGE_VIP_pvalue_1e-2_peak_11270	58	.	4.22833	5.83877	2.47297	140
chr1	44457778	44457854	CGE_VIP_pvalue_1e-2_peak_11281	44	.	2.82213	4.40009	1.374	37
chr1	44495775	44496733	CGE_VIP_pvalue_1e-2_peak_11301	67	.	4.47708	6.78418	3.18663	831
chr1	44503030	44503104	CGE_VIP_pvalue_1e-2_peak_11304	44	.	2.82213	4.40009	1.374	36
chr1	44678950	44679224	CGE_VIP_pvalue_1e-2_peak_11321	44	.	2.82213	4.40009	1.374	71
chr1	44704383	44704511	CGE_VIP_pvalue_1e-2_peak_11331	44	.	2.82213	4.40009	1.374	63
chr1	44717813	44718541	CGE_VIP_pvalue_1e-2_peak_11335	59	.	3.72787	5.95225	2.55783	155
chr1	44732181	44732555	CGE_VIP_pvalue_1e-2_peak_11338	44	.	2.82213	4.40009	1.374	68
chr1	44758737	44758987	CGE_VIP_pvalue_1e-2_peak_11346	61	.	3.7534	6.13275	2.69438	185
chr1	44820977	44821140	CGE_VIP_pvalue_1e-2_peak_11361	81	.	4.70356	8.10439	4.23184	109
chr1	45008755	45008835	CGE_VIP_pvalue_1e-2_peak_11392	44	.	2.82213	4.40009	1.374	39
chr1	45013257	45013399	CGE_VIP_pvalue_1e-2_peak_11395	44	.	2.82213	4.40009	1.374	70
chr1	45090903	45091517	CGE_VIP_pvalue_1e-2_peak_11413	44	.	2.82213	4.40009	1.374	54
chr1	45111214	45111372	CGE_VIP_pvalue_1e-2_peak_11427	52	.	3.60523	5.26053	2.03502	113
chr1	45130222	45130296	CGE_VIP_pvalue_1e-2_peak_11439	44	.	2.82213	4.40009	1.374	36
chr1	45139566	45140367	CGE_VIP_pvalue_1e-2_peak_11442	78	.	5.20246	7.80107	3.98871	731
chr1	45195108	45195256	CGE_VIP_pvalue_1e-2_peak_11454	43	.	2.81505	4.34682	1.374	107
chr1	45205349	45205578	CGE_VIP_pvalue_1e-2_peak_11461	44	.	2.82213	4.40009	1.374	56
chr1	45265501	45266159	CGE_VIP_pvalue_1e-2_peak_11478	56	.	4.17676	5.67691	2.34986	96
chr1	45274082	45274217	CGE_VIP_pvalue_1e-2_peak_11482	40	.	2.77701	4.09011	1.33994	66
chr1	45278521	45279676	CGE_VIP_pvalue_1e-2_peak_11483	69	.	4.50653	6.92169	3.29372	1003
chr1	45308381	45308766	CGE_VIP_pvalue_1e-2_peak_11494	42	.	2.7959	4.21192	1.374	347
chr1	45309001	45309365	CGE_VIP_pvalue_1e-2_peak_11495	42	.	2.7959	4.21192	1.374	67
chr1	45314177	45314254	CGE_VIP_pvalue_1e-2_peak_11497	44	.	2.82213	4.40009	1.374	37
chr1	45346806	45347233	CGE_VIP_pvalue_1e-2_peak_11501	62	.	3.76284	6.20402	2.72876	365
chr1	45411860	45411999	CGE_VIP_pvalue_1e-2_peak_11509	42	.	2.7959	4.21192	1.374	68
chr1	45412799	45412959	CGE_VIP_pvalue_1e-2_peak_11511	59	.	3.72787	5.95225	2.55783	109
chr1	45476856	45477142	CGE_VIP_pvalue_1e-2_peak_11524	60	.	4.28119	6.01457	2.60681	224
chr1	45477721	45477994	CGE_VIP_pvalue_1e-2_peak_11525	44	.	3.40368	4.46677	1.42842	88
chr1	45671759	45672337	CGE_VIP_pvalue_1e-2_peak_11553	75	.	5.13743	7.56943	3.8102	508
chr1	45763330	45763686	CGE_VIP_pvalue_1e-2_peak_11568	44	.	2.82213	4.40009	1.374	266
chr1	45769067	45770106	CGE_VIP_pvalue_1e-2_peak_11569	96	.	6.1082	9.60739	5.44575	382
chr1	45792362	45792711	CGE_VIP_pvalue_1e-2_peak_11572	44	.	2.82213	4.40009	1.374	68
chr1	45805048	45806343	CGE_VIP_pvalue_1e-2_peak_11577	49	.	3.53544	4.95138	1.80299	831
chr1	45956762	45957093	CGE_VIP_pvalue_1e-2_peak_11600	77	.	4.65983	7.78896	3.98414	217
chr1	45965748	45965920	CGE_VIP_pvalue_1e-2_peak_11601	46	.	3.44649	4.61288	1.54212	79
chr1	45977498	45977629	CGE_VIP_pvalue_1e-2_peak_11605	44	.	2.82213	4.40009	1.374	64
chr1	45987534	45987777	CGE_VIP_pvalue_1e-2_peak_11611	44	.	2.82213	4.40009	1.374	197
chr1	46016354	46016883	CGE_VIP_pvalue_1e-2_peak_11613	59	.	3.72787	5.95225	2.55783	133
chr1	46049109	46049359	CGE_VIP_pvalue_1e-2_peak_11624	71	.	5.01211	7.16245	3.48683	61
chr1	46049647	46049743	CGE_VIP_pvalue_1e-2_peak_11625	42	.	3.34141	4.26972	1.374	45
chr1	46152204	46153085	CGE_VIP_pvalue_1e-2_peak_11658a	72	.	5.29821	7.27678	3.57719	625
chr1	46152204	46153085	CGE_VIP_pvalue_1e-2_peak_11658b	101	.	6.81199	10.1241	5.85757	761
chr1	46216096	46216698	CGE_VIP_pvalue_1e-2_peak_11667	53	.	3.62911	5.37785	2.12795	534
chr1	46268610	46269375	CGE_VIP_pvalue_1e-2_peak_11675	43	.	2.81505	4.34682	1.374	575
chr1	46444928	46445096	CGE_VIP_pvalue_1e-2_peak_11727	44	.	2.82213	4.40009	1.374	43
chr1	46598289	46598524	CGE_VIP_pvalue_1e-2_peak_11755	58	.	4.22833	5.83877	2.47297	168
chr1	46640019	46640128	CGE_VIP_pvalue_1e-2_peak_11766	44	.	2.82213	4.40009	1.374	53
chr1	46656910	46656985	CGE_VIP_pvalue_1e-2_peak_11771	44	.	2.82213	4.40009	1.374	36
chr1	46664116	46664274	CGE_VIP_pvalue_1e-2_peak_11774	61	.	4.30812	6.10846	2.68407	40
chr1	46669006	46669101	CGE_VIP_pvalue_1e-2_peak_11776	76	.	5.16974	7.68256	3.89948	39
chr1	46689281	46689401	CGE_VIP_pvalue_1e-2_peak_11790	56	.	3.67782	5.64059	2.32305	71
chr1	46696463	46696852	CGE_VIP_pvalue_1e-2_peak_11793	44	.	2.82213	4.40009	1.374	317
chr1	46712917	46713637	CGE_VIP_pvalue_1e-2_peak_11795	69	.	4.95172	6.98166	3.34343	249
chr1	46748330	46748710	CGE_VIP_pvalue_1e-2_peak_11808	44	.	2.82213	4.40009	1.374	57
chr1	46805833	46806059	CGE_VIP_pvalue_1e-2_peak_11824	55	.	4.12643	5.527	2.23614	162
chr1	46806461	46807210	CGE_VIP_pvalue_1e-2_peak_11825	69	.	4.95172	6.98166	3.34343	61
chr1	46813906	46814072	CGE_VIP_pvalue_1e-2_peak_11826	44	.	2.82213	4.40009	1.374	44
chr1	46850197	46850312	CGE_VIP_pvalue_1e-2_peak_11832	44	.	2.82213	4.40009	1.374	56
chr1	46859604	46860093	CGE_VIP_pvalue_1e-2_peak_11835	70	.	4.98173	7.0704	3.41222	362
chr1	46867261	46867334	CGE_VIP_pvalue_1e-2_peak_11837	46	.	3.46831	4.69117	1.60331	31
chr1	46872197	46872854	CGE_VIP_pvalue_1e-2_peak_11838	46	.	3.46831	4.69117	1.60331	29
chr1	46878693	46878885	CGE_VIP_pvalue_1e-2_peak_11840	75	.	5.13743	7.56943	3.8102	36
chr1	46906071	46906518	CGE_VIP_pvalue_1e-2_peak_11851	43	.	2.81505	4.34682	1.374	80
chr1	46912487	46912824	CGE_VIP_pvalue_1e-2_peak_11856	44	.	2.82213	4.40009	1.374	275
chr1	46926075	46926209	CGE_VIP_pvalue_1e-2_peak_11863	44	.	2.82213	4.40009	1.374	66
chr1	46931959	46932524	CGE_VIP_pvalue_1e-2_peak_11865	43	.	2.81505	4.34682	1.374	233
chr1	46943235	46943338	CGE_VIP_pvalue_1e-2_peak_11871	44	.	2.82213	4.40009	1.374	50
chr1	47015417	47015895	CGE_VIP_pvalue_1e-2_peak_11895	42	.	2.7959	4.21192	1.374	362
chr1	47026766	47026882	CGE_VIP_pvalue_1e-2_peak_11901	40	.	2.77701	4.09011	1.33994	57
chr1	47039493	47039709	CGE_VIP_pvalue_1e-2_peak_11907	44	.	2.82213	4.40009	1.374	48
chr1	47057984	47058116	CGE_VIP_pvalue_1e-2_peak_11919	44	.	2.82213	4.40009	1.374	65
chr1	47069726	47070252	CGE_VIP_pvalue_1e-2_peak_11924	70	.	5.18365	7.02331	3.38003	292
chr1	47108858	47109427	CGE_VIP_pvalue_1e-2_peak_11945	42	.	2.7959	4.21192	1.374	463
chr1	47133830	47134405	CGE_VIP_pvalue_1e-2_peak_11950	59	.	4.25459	5.92478	2.54661	377
chr1	47184406	47185383	CGE_VIP_pvalue_1e-2_peak_11967	64	.	4.39097	6.41891	2.89842	564
chr1	47190869	47191008	CGE_VIP_pvalue_1e-2_peak_11968	62	.	3.76284	6.20402	2.72876	69
chr1	47213264	47213642	CGE_VIP_pvalue_1e-2_peak_11974	40	.	2.77701	4.09011	1.33994	341
chr1	47266542	47266627	CGE_VIP_pvalue_1e-2_peak_11984	44	.	2.82213	4.40009	1.374	41
chr1	47306488	47306939	CGE_VIP_pvalue_1e-2_peak_12000	44	.	2.82213	4.40009	1.374	393
chr1	47315380	47315468	CGE_VIP_pvalue_1e-2_peak_12002	44	.	2.82213	4.40009	1.374	43
chr1	47336718	47336798	CGE_VIP_pvalue_1e-2_peak_12006	44	.	2.82213	4.40009	1.374	39
chr1	47364070	47364189	CGE_VIP_pvalue_1e-2_peak_12008	62	.	3.76284	6.20402	2.72876	52
chr1	47448478	47448608	CGE_VIP_pvalue_1e-2_peak_12023	56	.	4.15144	5.60057	2.29914	71
chr1	47448827	47449353	CGE_VIP_pvalue_1e-2_peak_12024	70	.	4.98173	7.0704	3.41222	85
chr1	47467467	47467575	CGE_VIP_pvalue_1e-2_peak_12029	44	.	2.82213	4.40009	1.374	53
chr1	47468018	47468160	CGE_VIP_pvalue_1e-2_peak_12030	44	.	2.82213	4.40009	1.374	50
chr1	47488905	47489392	CGE_VIP_pvalue_1e-2_peak_12039	63	.	4.363	6.31016	2.80989	224
chr1	47640263	47640630	CGE_VIP_pvalue_1e-2_peak_12064	52	.	4.02933	5.25693	2.03502	302
chr1	47641154	47641269	CGE_VIP_pvalue_1e-2_peak_12065	52	.	4.02933	5.25693	2.03502	61
chr1	47655948	47656085	CGE_VIP_pvalue_1e-2_peak_12073	44	.	2.82213	4.40009	1.374	67
chr1	47693424	47693745	CGE_VIP_pvalue_1e-2_peak_12084	40	.	2.77701	4.09011	1.33994	62
chr1	47779708	47780189	CGE_VIP_pvalue_1e-2_peak_12103	141	.	8.50919	14.1936	9.17326	268
chr1	47790889	47791043	CGE_VIP_pvalue_1e-2_peak_12106	44	.	2.82213	4.40009	1.374	43
chr1	47799102	47800315	CGE_VIP_pvalue_1e-2_peak_12107	85	.	5.98892	8.52626	4.56505	874
chr1	47898243	47898521	CGE_VIP_pvalue_1e-2_peak_12140	88	.	5.44366	8.83864	4.8151	66
chr1	47986819	47986941	CGE_VIP_pvalue_1e-2_peak_12172	44	.	2.82213	4.40009	1.374	60
chr1	47998927	47999273	CGE_VIP_pvalue_1e-2_peak_12178	79	.	5.2356	7.92549	4.09134	57
chr1	48013529	48013997	CGE_VIP_pvalue_1e-2_peak_12185	75	.	4.62834	7.58464	3.81915	70
chr1	48025336	48025470	CGE_VIP_pvalue_1e-2_peak_12190	62	.	3.76284	6.20402	2.72876	72
chr1	48038553	48038712	CGE_VIP_pvalue_1e-2_peak_12201	47	.	3.4904	4.7734	1.6655	103
chr1	48060324	48060409	CGE_VIP_pvalue_1e-2_peak_12212	44	.	2.82213	4.40009	1.374	41
chr1	48085103	48085178	CGE_VIP_pvalue_1e-2_peak_12215	44	.	2.82213	4.40009	1.374	36
chr1	48105221	48105357	CGE_VIP_pvalue_1e-2_peak_12226	44	.	2.82213	4.40009	1.374	67
chr1	48118219	48118493	CGE_VIP_pvalue_1e-2_peak_12229	44	.	2.82213	4.40009	1.374	47
chr1	48124830	48125147	CGE_VIP_pvalue_1e-2_peak_12231	43	.	2.81505	4.34682	1.374	56
chr1	48142378	48142514	CGE_VIP_pvalue_1e-2_peak_12238	44	.	2.82213	4.40009	1.374	67
chr1	48162505	48162700	CGE_VIP_pvalue_1e-2_peak_12242	59	.	4.25459	5.92478	2.54661	116
chr1	48175221	48175478	CGE_VIP_pvalue_1e-2_peak_12247	56	.	3.67782	5.64059	2.32305	47
chr1	48181865	48182160	CGE_VIP_pvalue_1e-2_peak_12252	44	.	2.82213	4.40009	1.374	252
chr1	48191931	48192339	CGE_VIP_pvalue_1e-2_peak_12258	59	.	3.72787	5.95225	2.55783	229
chr1	48227209	48227315	CGE_VIP_pvalue_1e-2_peak_12270	40	.	2.77701	4.09011	1.33994	52
chr1	48227863	48227969	CGE_VIP_pvalue_1e-2_peak_12271	40	.	2.77701	4.09011	1.33994	52
chr1	48229822	48229962	CGE_VIP_pvalue_1e-2_peak_12274	40	.	2.77701	4.09011	1.33994	69
chr1	48257962	48258106	CGE_VIP_pvalue_1e-2_peak_12295	44	.	2.82213	4.40009	1.374	71
chr1	48271644	48272135	CGE_VIP_pvalue_1e-2_peak_12303	40	.	2.77701	4.09011	1.33994	432
chr1	48294337	48294465	CGE_VIP_pvalue_1e-2_peak_12319	44	.	2.82213	4.40009	1.374	63
chr1	48308324	48308499	CGE_VIP_pvalue_1e-2_peak_12324	43	.	2.81505	4.34682	1.374	42
chr1	48370193	48370313	CGE_VIP_pvalue_1e-2_peak_12349	44	.	2.82213	4.40009	1.374	59
chr1	48400108	48400602	CGE_VIP_pvalue_1e-2_peak_12366	77	.	4.65983	7.78896	3.98414	70
chr1	48463409	48463583	CGE_VIP_pvalue_1e-2_peak_12388	72	.	4.56663	7.22716	3.53889	97
chr1	48528857	48529181	CGE_VIP_pvalue_1e-2_peak_12418	42	.	2.7959	4.21192	1.374	52
chr1	48575196	48575420	CGE_VIP_pvalue_1e-2_peak_12429	61	.	3.7534	6.13275	2.69438	172
chr1	48580484	48580695	CGE_VIP_pvalue_1e-2_peak_12432	44	.	2.82213	4.40009	1.374	144
chr1	48669182	48669265	CGE_VIP_pvalue_1e-2_peak_12450	44	.	2.82213	4.40009	1.374	40
chr1	48698288	48698372	CGE_VIP_pvalue_1e-2_peak_12462	43	.	2.81505	4.34682	1.374	41
chr1	48822812	48822956	CGE_VIP_pvalue_1e-2_peak_12496	44	.	2.82213	4.40009	1.374	71
chr1	48900059	48900445	CGE_VIP_pvalue_1e-2_peak_12521	44	.	2.82213	4.40009	1.374	348
chr1	48937343	48938128	CGE_VIP_pvalue_1e-2_peak_12536	97	.	6.66469	9.79542	5.59451	706
chr1	49038504	49038752	CGE_VIP_pvalue_1e-2_peak_12582	53	.	3.62911	5.37785	2.12795	43
chr1	49075792	49075933	CGE_VIP_pvalue_1e-2_peak_12599	40	.	2.77701	4.09011	1.33994	69
chr1	49076381	49076929	CGE_VIP_pvalue_1e-2_peak_12600	56	.	3.67782	5.64059	2.32305	321
chr1	49120341	49120825	CGE_VIP_pvalue_1e-2_peak_12614	75	.	5.13743	7.56943	3.8102	436
chr1	49143137	49143273	CGE_VIP_pvalue_1e-2_peak_12620	81	.	4.70356	8.10439	4.23184	87
chr1	49163748	49164118	CGE_VIP_pvalue_1e-2_peak_12633	44	.	2.82213	4.40009	1.374	64
chr1	49221407	49221485	CGE_VIP_pvalue_1e-2_peak_12661	44	.	2.82213	4.40009	1.374	38
chr1	49242185	49242261	CGE_VIP_pvalue_1e-2_peak_12666	40	.	3.28138	4.09424	1.34003	30
chr1	49242533	49242897	CGE_VIP_pvalue_1e-2_peak_12667	55	.	4.12643	5.527	2.23614	281
chr1	49258442	49258935	CGE_VIP_pvalue_1e-2_peak_12670	44	.	2.82213	4.40009	1.374	442
chr1	49277468	49277576	CGE_VIP_pvalue_1e-2_peak_12682	44	.	2.82213	4.40009	1.374	53
chr1	49322577	49322658	CGE_VIP_pvalue_1e-2_peak_12697	43	.	2.81505	4.34682	1.374	39
chr1	49336499	49336592	CGE_VIP_pvalue_1e-2_peak_12701	44	.	2.82213	4.40009	1.374	45
chr1	49382148	49382496	CGE_VIP_pvalue_1e-2_peak_12719	57	.	3.70268	5.78921	2.43427	292
chr1	49396300	49396579	CGE_VIP_pvalue_1e-2_peak_12724	44	.	2.82213	4.40009	1.374	59
chr1	49445738	49445839	CGE_VIP_pvalue_1e-2_peak_12752	44	.	2.82213	4.40009	1.374	49
chr1	49511016	49511422	CGE_VIP_pvalue_1e-2_peak_12775	42	.	2.7959	4.21192	1.374	255
chr1	49524129	49524206	CGE_VIP_pvalue_1e-2_peak_12782	44	.	2.82213	4.40009	1.374	37
chr1	49527097	49527171	CGE_VIP_pvalue_1e-2_peak_12783	44	.	2.82213	4.40009	1.374	36
chr1	49646426	49646804	CGE_VIP_pvalue_1e-2_peak_12814	70	.	4.53638	7.06887	3.41222	140
chr1	49759287	49759383	CGE_VIP_pvalue_1e-2_peak_12853	44	.	2.82213	4.40009	1.374	47
chr1	49790079	49790180	CGE_VIP_pvalue_1e-2_peak_12870	44	.	2.82213	4.40009	1.374	49
chr1	49896513	49896608	CGE_VIP_pvalue_1e-2_peak_12907	44	.	2.82213	4.40009	1.374	46
chr1	49936549	49936636	CGE_VIP_pvalue_1e-2_peak_12925	44	.	2.82213	4.40009	1.374	42
chr1	50106132	50106268	CGE_VIP_pvalue_1e-2_peak_12975	44	.	2.82213	4.40009	1.374	67
chr1	50130967	50131098	CGE_VIP_pvalue_1e-2_peak_12981	42	.	2.7959	4.21192	1.374	64
chr1	50149576	50149799	CGE_VIP_pvalue_1e-2_peak_12995	40	.	2.77701	4.09011	1.33994	61
chr1	50332584	50332718	CGE_VIP_pvalue_1e-2_peak_13039	44	.	2.82213	4.40009	1.374	66
chr1	50459503	50459892	CGE_VIP_pvalue_1e-2_peak_13072	44	.	2.82213	4.40009	1.374	325
chr1	50489223	50489836	CGE_VIP_pvalue_1e-2_peak_13080	80	.	5.60808	8.03297	4.17617	458
chr1	50513601	50514229	CGE_VIP_pvalue_1e-2_peak_13087	50	.	3.5584	5.04815	1.87737	229
chr1	50532447	50532759	CGE_VIP_pvalue_1e-2_peak_13096	57	.	3.70268	5.78921	2.43427	202
chr1	50533139	50533416	CGE_VIP_pvalue_1e-2_peak_13097	40	.	2.77701	4.09011	1.33994	239
chr1	50574571	50574764	CGE_VIP_pvalue_1e-2_peak_13112	46	.	3.76364	4.61492	1.54212	59
chr1	50588943	50589020	CGE_VIP_pvalue_1e-2_peak_13119	44	.	2.82213	4.40009	1.374	37
chr1	50605471	50605737	CGE_VIP_pvalue_1e-2_peak_13129	42	.	2.7959	4.21192	1.374	200
chr1	50612702	50612999	CGE_VIP_pvalue_1e-2_peak_13136	43	.	2.81505	4.34682	1.374	49
chr1	50623009	50623679	CGE_VIP_pvalue_1e-2_peak_13145	47	.	3.4904	4.7734	1.6655	367
chr1	50637044	50637142	CGE_VIP_pvalue_1e-2_peak_13155	49	.	3.53544	4.95138	1.80299	50
chr1	50657901	50658009	CGE_VIP_pvalue_1e-2_peak_13167	43	.	3.36191	4.33276	1.374	47
chr1	50663827	50664203	CGE_VIP_pvalue_1e-2_peak_13169	42	.	3.32116	4.20906	1.374	34
chr1	50717394	50717875	CGE_VIP_pvalue_1e-2_peak_13187	42	.	3.32116	4.20906	1.374	248
chr1	50718336	50718464	CGE_VIP_pvalue_1e-2_peak_13188	56	.	4.15144	5.60057	2.29914	63
chr1	50756092	50756483	CGE_VIP_pvalue_1e-2_peak_13211	42	.	2.7959	4.21192	1.374	185
chr1	50798424	50799135	CGE_VIP_pvalue_1e-2_peak_13228	48	.	3.51278	4.85998	1.73113	536
chr1	50799384	50799992	CGE_VIP_pvalue_1e-2_peak_13229	48	.	3.51278	4.85998	1.73113	45
chr1	50814046	50814783	CGE_VIP_pvalue_1e-2_peak_13235	40	.	2.77701	4.09011	1.33994	273
chr1	50833829	50834463	CGE_VIP_pvalue_1e-2_peak_13239	44	.	2.82213	4.40009	1.374	301
chr1	50884483	50884622	CGE_VIP_pvalue_1e-2_peak_13254	40	.	2.77701	4.09011	1.33994	68
chr1	50950041	50950281	CGE_VIP_pvalue_1e-2_peak_13279	44	.	2.82213	4.40009	1.374	177
chr1	50984401	50984761	CGE_VIP_pvalue_1e-2_peak_13289	44	.	2.82213	4.40009	1.374	208
chr1	51037662	51037769	CGE_VIP_pvalue_1e-2_peak_13314	44	.	2.82213	4.40009	1.374	52
chr1	51044233	51044320	CGE_VIP_pvalue_1e-2_peak_13320	43	.	2.81505	4.34682	1.374	42
chr1	51141141	51141231	CGE_VIP_pvalue_1e-2_peak_13358	43	.	2.81505	4.34682	1.374	44
chr1	51221588	51221699	CGE_VIP_pvalue_1e-2_peak_13394	44	.	2.82213	4.40009	1.374	54
chr1	51308913	51309263	CGE_VIP_pvalue_1e-2_peak_13417	44	.	2.82213	4.40009	1.374	301
chr1	51411348	51411440	CGE_VIP_pvalue_1e-2_peak_13451	40	.	2.77701	4.09011	1.33994	45
chr1	51425355	51426166	CGE_VIP_pvalue_1e-2_peak_13455	59	.	4.25459	5.92478	2.54661	171
chr1	51433850	51434358	CGE_VIP_pvalue_1e-2_peak_13456	56	.	4.15144	5.60057	2.29914	62
chr1	51435061	51435619	CGE_VIP_pvalue_1e-2_peak_13457	41	.	3.30115	4.15062	1.374	373
chr1	51443172	51443348	CGE_VIP_pvalue_1e-2_peak_13458	44	.	2.82213	4.40009	1.374	63
chr1	51701831	51702299	CGE_VIP_pvalue_1e-2_peak_13507	74	.	5.35742	7.41268	3.68423	50
chr1	51721555	51721670	CGE_VIP_pvalue_1e-2_peak_13516	57	.	3.70268	5.78921	2.43427	59
chr1	51741541	51741782	CGE_VIP_pvalue_1e-2_peak_13535	43	.	2.81505	4.34682	1.374	53
chr1	51750520	51750775	CGE_VIP_pvalue_1e-2_peak_13542	40	.	2.77701	4.09011	1.33994	47
chr1	51762043	51762141	CGE_VIP_pvalue_1e-2_peak_13547	44	.	2.82213	4.40009	1.374	48
chr1	51887640	51888046	CGE_VIP_pvalue_1e-2_peak_13589	63	.	4.363	6.31016	2.80989	224
chr1	51888307	51889419	CGE_VIP_pvalue_1e-2_peak_13590	48	.	3.51278	4.85998	1.73113	994
chr1	51978666	51978752	CGE_VIP_pvalue_1e-2_peak_13613	44	.	2.82213	4.40009	1.374	42
chr1	51984980	51985249	CGE_VIP_pvalue_1e-2_peak_13620	70	.	4.53638	7.06887	3.41222	109
chr1	52082604	52083310	CGE_VIP_pvalue_1e-2_peak_13648	62	.	4.33539	6.20685	2.72876	170
chr1	52118466	52118579	CGE_VIP_pvalue_1e-2_peak_13656	44	.	2.82213	4.40009	1.374	55
chr1	52135033	52135674	CGE_VIP_pvalue_1e-2_peak_13659	55	.	3.6533	5.50407	2.22166	149
chr1	52153340	52153433	CGE_VIP_pvalue_1e-2_peak_13668	43	.	2.81505	4.34682	1.374	45
chr1	52164215	52164313	CGE_VIP_pvalue_1e-2_peak_13674	44	.	2.82213	4.40009	1.374	48
chr1	52181232	52181376	CGE_VIP_pvalue_1e-2_peak_13679	44	.	2.82213	4.40009	1.374	71
chr1	52238916	52239044	CGE_VIP_pvalue_1e-2_peak_13700	44	.	2.82213	4.40009	1.374	63
chr1	52276669	52276761	CGE_VIP_pvalue_1e-2_peak_13723	44	.	2.82213	4.40009	1.374	45
chr1	52285347	52285477	CGE_VIP_pvalue_1e-2_peak_13726	44	.	2.82213	4.40009	1.374	64
chr1	52323096	52323420	CGE_VIP_pvalue_1e-2_peak_13737	44	.	2.82213	4.40009	1.374	43
chr1	52324937	52325239	CGE_VIP_pvalue_1e-2_peak_13738	61	.	3.7534	6.13275	2.69438	232
chr1	52344182	52345031	CGE_VIP_pvalue_1e-2_peak_13743	59	.	4.25459	5.92478	2.54661	319
chr1	52371900	52372380	CGE_VIP_pvalue_1e-2_peak_13749	44	.	2.82213	4.40009	1.374	70
chr1	52388119	52388307	CGE_VIP_pvalue_1e-2_peak_13757	44	.	2.82213	4.40009	1.374	72
chr1	52401082	52401220	CGE_VIP_pvalue_1e-2_peak_13762	44	.	2.82213	4.40009	1.374	68
chr1	52413380	52413497	CGE_VIP_pvalue_1e-2_peak_13768	42	.	2.7959	4.21192	1.374	57
chr1	52422159	52422451	CGE_VIP_pvalue_1e-2_peak_13774	43	.	2.81505	4.34682	1.374	239
chr1	52429388	52429529	CGE_VIP_pvalue_1e-2_peak_13776	44	.	2.82213	4.40009	1.374	69
chr1	52498865	52499599	CGE_VIP_pvalue_1e-2_peak_13797	59	.	4.25459	5.92478	2.54661	308
chr1	52520711	52521058	CGE_VIP_pvalue_1e-2_peak_13803	55	.	4.12643	5.527	2.23614	320
chr1	52528045	52528185	CGE_VIP_pvalue_1e-2_peak_13805	44	.	2.82213	4.40009	1.374	69
chr1	52560119	52560224	CGE_VIP_pvalue_1e-2_peak_13815	44	.	2.82213	4.40009	1.374	51
chr1	52607504	52607779	CGE_VIP_pvalue_1e-2_peak_13824	98	.	6.52369	9.85529	5.64672	218
chr1	52608032	52608189	CGE_VIP_pvalue_1e-2_peak_13825	40	.	3.26184	4.0398	1.31766	92
chr1	52619178	52619470	CGE_VIP_pvalue_1e-2_peak_13831	43	.	2.81505	4.34682	1.374	42
chr1	52644315	52644454	CGE_VIP_pvalue_1e-2_peak_13836	44	.	2.82213	4.40009	1.374	68
chr1	52736293	52736434	CGE_VIP_pvalue_1e-2_peak_13862	44	.	2.82213	4.40009	1.374	69
chr1	52771216	52771405	CGE_VIP_pvalue_1e-2_peak_13878	44	.	2.82213	4.40009	1.374	59
chr1	52796236	52796310	CGE_VIP_pvalue_1e-2_peak_13882	44	.	2.82213	4.40009	1.374	36
chr1	52814510	52814661	CGE_VIP_pvalue_1e-2_peak_13893	42	.	2.7959	4.21192	1.374	40
chr1	52831819	52832109	CGE_VIP_pvalue_1e-2_peak_13901	56	.	4.17676	5.67691	2.34986	241
chr1	52850009	52850148	CGE_VIP_pvalue_1e-2_peak_13903	44	.	2.82213	4.40009	1.374	68
chr1	52869946	52870701	CGE_VIP_pvalue_1e-2_peak_13910	80	.	5.26917	8.05644	4.19069	257
chr1	52937157	52937299	CGE_VIP_pvalue_1e-2_peak_13943	42	.	2.7959	4.21192	1.374	70
chr1	52940660	52941192	CGE_VIP_pvalue_1e-2_peak_13945	43	.	2.81505	4.34682	1.374	41
chr1	53067697	53068213	CGE_VIP_pvalue_1e-2_peak_13974	62	.	3.76284	6.20402	2.72876	300
chr1	53150667	53150912	CGE_VIP_pvalue_1e-2_peak_13986	44	.	2.82213	4.40009	1.374	56
chr1	53152072	53152204	CGE_VIP_pvalue_1e-2_peak_13988	44	.	2.82213	4.40009	1.374	65
chr1	53168689	53169021	CGE_VIP_pvalue_1e-2_peak_13994	90	.	5.47995	9.02903	4.97321	91
chr1	53175114	53175204	CGE_VIP_pvalue_1e-2_peak_13997	44	.	2.82213	4.40009	1.374	44
chr1	53191920	53192278	CGE_VIP_pvalue_1e-2_peak_14005	73	.	4.59728	7.39833	3.67365	212
chr1	53322666	53322912	CGE_VIP_pvalue_1e-2_peak_14049	57	.	3.70268	5.78921	2.43427	56
chr1	53327952	53328067	CGE_VIP_pvalue_1e-2_peak_14053	44	.	2.82213	4.40009	1.374	56
chr1	53387068	53387291	CGE_VIP_pvalue_1e-2_peak_14063	44	.	2.82213	4.40009	1.374	183
chr1	53392566	53393116	CGE_VIP_pvalue_1e-2_peak_14065	49	.	3.53544	4.95138	1.80299	324
chr1	53393449	53394002	CGE_VIP_pvalue_1e-2_peak_14066	50	.	3.5584	5.04815	1.87737	502
chr1	53514007	53514263	CGE_VIP_pvalue_1e-2_peak_14100	49	.	3.53544	4.95138	1.80299	55
chr1	53514511	53515041	CGE_VIP_pvalue_1e-2_peak_14101	49	.	3.53544	4.95138	1.80299	366
chr1	53527252	53527612	CGE_VIP_pvalue_1e-2_peak_14107	47	.	3.4904	4.7734	1.6655	292
chr1	53527819	53529079	CGE_VIP_pvalue_1e-2_peak_14108	48	.	3.51278	4.85998	1.73113	116
chr1	53554364	53554502	CGE_VIP_pvalue_1e-2_peak_14119	44	.	2.82213	4.40009	1.374	68
chr1	53560278	53560384	CGE_VIP_pvalue_1e-2_peak_14123	44	.	2.82213	4.40009	1.374	52
chr1	53600408	53600518	CGE_VIP_pvalue_1e-2_peak_14142	43	.	2.81505	4.34682	1.374	54
chr1	53640938	53641066	CGE_VIP_pvalue_1e-2_peak_14158	42	.	2.7959	4.21192	1.374	63
chr1	53662376	53662523	CGE_VIP_pvalue_1e-2_peak_14172	111	.	6.93662	11.1803	6.72331	68
chr1	53685747	53686419	CGE_VIP_pvalue_1e-2_peak_14181	65	.	4.4193	6.53368	2.98677	334
chr1	53704060	53704892	CGE_VIP_pvalue_1e-2_peak_14186	40	.	2.77701	4.09011	1.33994	249
chr1	53744894	53745272	CGE_VIP_pvalue_1e-2_peak_14198	53	.	4.07731	5.38744	2.13054	323
chr1	53746931	53747058	CGE_VIP_pvalue_1e-2_peak_14199	68	.	4.92207	6.89603	3.27894	55
chr1	53753666	53753980	CGE_VIP_pvalue_1e-2_peak_14202	42	.	2.7959	4.21192	1.374	263
chr1	53771880	53771984	CGE_VIP_pvalue_1e-2_peak_14218	44	.	2.82213	4.40009	1.374	51
chr1	53791877	53792184	CGE_VIP_pvalue_1e-2_peak_14234	74	.	5.35742	7.41268	3.68423	235
chr1	53792961	53793058	CGE_VIP_pvalue_1e-2_peak_14235	59	.	4.56656	5.9931	2.59318	46
chr1	53793715	53794041	CGE_VIP_pvalue_1e-2_peak_14236	59	.	4.56656	5.9931	2.59318	71
chr1	53858854	53859334	CGE_VIP_pvalue_1e-2_peak_14254	43	.	2.81505	4.34682	1.374	440
chr1	53951310	53951631	CGE_VIP_pvalue_1e-2_peak_14288	44	.	2.82213	4.40009	1.374	67
chr1	54039594	54040027	CGE_VIP_pvalue_1e-2_peak_14322	52	.	3.60523	5.26053	2.03502	364
chr1	54085924	54086086	CGE_VIP_pvalue_1e-2_peak_14343	62	.	3.76284	6.20402	2.72876	106
chr1	54135335	54135649	CGE_VIP_pvalue_1e-2_peak_14361	62	.	3.76284	6.20402	2.72876	241
chr1	54204492	54205318	CGE_VIP_pvalue_1e-2_peak_14387	120	.	7.73994	12.0211	7.40915	474
chr1	54303771	54304440	CGE_VIP_pvalue_1e-2_peak_14405	84	.	5.74241	8.40242	4.46592	60
chr1	54355441	54355845	CGE_VIP_pvalue_1e-2_peak_14420	117	.	7.07089	11.7074	7.15477	63
chr1	54411419	54411821	CGE_VIP_pvalue_1e-2_peak_14432	98	.	6.70092	9.87487	5.65949	248
chr1	54414882	54414970	CGE_VIP_pvalue_1e-2_peak_14434	45	.	3.72273	4.52573	1.48026	36
chr1	54518930	54519334	CGE_VIP_pvalue_1e-2_peak_14462	77	.	5.51138	7.7842	3.98391	199
chr1	54587475	54587587	CGE_VIP_pvalue_1e-2_peak_14485	62	.	3.76284	6.20402	2.72876	62
chr1	54616875	54617111	CGE_VIP_pvalue_1e-2_peak_14498	44	.	2.82213	4.40009	1.374	173
chr1	54664966	54666439	CGE_VIP_pvalue_1e-2_peak_14521	65	.	4.4193	6.53368	2.98677	838
chr1	54705181	54706142	CGE_VIP_pvalue_1e-2_peak_14539	80	.	5.26917	8.05644	4.19069	350
chr1	54733631	54733718	CGE_VIP_pvalue_1e-2_peak_14554	40	.	2.77701	4.09011	1.33994	42
chr1	54738728	54738861	CGE_VIP_pvalue_1e-2_peak_14559	73	.	4.59728	7.39833	3.67365	75
chr1	54764675	54764983	CGE_VIP_pvalue_1e-2_peak_14570	43	.	2.81505	4.34682	1.374	260
chr1	54769830	54770491	CGE_VIP_pvalue_1e-2_peak_14571	49	.	3.53544	4.95138	1.80299	155
chr1	54780327	54780674	CGE_VIP_pvalue_1e-2_peak_14576	61	.	3.7534	6.13275	2.69438	275
chr1	54791834	54791912	CGE_VIP_pvalue_1e-2_peak_14580	40	.	2.77701	4.09011	1.33994	38
chr1	54827231	54827317	CGE_VIP_pvalue_1e-2_peak_14614	44	.	2.82213	4.40009	1.374	42
chr1	54838707	54838850	CGE_VIP_pvalue_1e-2_peak_14620	44	.	2.82213	4.40009	1.374	70
chr1	54840454	54840583	CGE_VIP_pvalue_1e-2_peak_14622	43	.	2.81505	4.34682	1.374	63
chr1	54871728	54872376	CGE_VIP_pvalue_1e-2_peak_14635	109	.	7.16846	10.993	6.5709	402
chr1	54881578	54881941	CGE_VIP_pvalue_1e-2_peak_14637	40	.	2.77701	4.09011	1.33994	254
chr1	54923757	54923845	CGE_VIP_pvalue_1e-2_peak_14652	44	.	2.82213	4.40009	1.374	43
chr1	54953377	54954287	CGE_VIP_pvalue_1e-2_peak_14667	47	.	3.4904	4.7734	1.6655	549
chr1	54965300	54965636	CGE_VIP_pvalue_1e-2_peak_14671	62	.	3.76284	6.20402	2.72876	55
chr1	54983112	54983188	CGE_VIP_pvalue_1e-2_peak_14674	44	.	2.82213	4.40009	1.374	37
chr1	55013744	55013817	CGE_VIP_pvalue_1e-2_peak_14681	46	.	3.44649	4.61288	1.54212	39
chr1	55049384	55049926	CGE_VIP_pvalue_1e-2_peak_14699	50	.	3.5584	5.04815	1.87737	418
chr1	55075230	55075507	CGE_VIP_pvalue_1e-2_peak_14708	43	.	2.81505	4.34682	1.374	110
chr1	55153621	55153740	CGE_VIP_pvalue_1e-2_peak_14730	44	.	2.82213	4.40009	1.374	58
chr1	55181390	55181923	CGE_VIP_pvalue_1e-2_peak_14739	99	.	6.18703	9.92215	5.69873	103
chr1	55219098	55219228	CGE_VIP_pvalue_1e-2_peak_14759	44	.	2.82213	4.40009	1.374	64
chr1	55229878	55230623	CGE_VIP_pvalue_1e-2_peak_14762	51	.	3.98248	5.13441	1.95081	454
chr1	55246795	55246932	CGE_VIP_pvalue_1e-2_peak_14767	44	.	2.82213	4.40009	1.374	67
chr1	55247294	55247434	CGE_VIP_pvalue_1e-2_peak_14768	44	.	2.82213	4.40009	1.374	69
chr1	55269697	55269802	CGE_VIP_pvalue_1e-2_peak_14773	44	.	2.82213	4.40009	1.374	51
chr1	55276178	55276420	CGE_VIP_pvalue_1e-2_peak_14777	44	.	2.82213	4.40009	1.374	193
chr1	55332247	55332380	CGE_VIP_pvalue_1e-2_peak_14792	44	.	2.82213	4.40009	1.374	65
chr1	55352537	55353355	CGE_VIP_pvalue_1e-2_peak_14798	63	.	4.72404	6.36848	2.85981	399
chr1	55415925	55416792	CGE_VIP_pvalue_1e-2_peak_14818	48	.	3.51278	4.85998	1.73113	80
chr1	55438797	55439100	CGE_VIP_pvalue_1e-2_peak_14825	43	.	2.81505	4.34682	1.374	42
chr1	55446357	55446502	CGE_VIP_pvalue_1e-2_peak_14830	43	.	2.81505	4.34682	1.374	76
chr1	55455123	55455228	CGE_VIP_pvalue_1e-2_peak_14838	44	.	2.82213	4.40009	1.374	51
chr1	55462216	55462426	CGE_VIP_pvalue_1e-2_peak_14841	44	.	2.82213	4.40009	1.374	65
chr1	55487221	55487996	CGE_VIP_pvalue_1e-2_peak_14853	40	.	2.77701	4.09011	1.33994	707
chr1	55511759	55511847	CGE_VIP_pvalue_1e-2_peak_14861	44	.	2.82213	4.40009	1.374	43
chr1	55523831	55523977	CGE_VIP_pvalue_1e-2_peak_14869	44	.	2.82213	4.40009	1.374	66
chr1	55533154	55533424	CGE_VIP_pvalue_1e-2_peak_14870	112	.	7.2528	11.2173	6.75145	134
chr1	55606451	55606821	CGE_VIP_pvalue_1e-2_peak_14901	56	.	3.67782	5.64059	2.32305	58
chr1	55618807	55619047	CGE_VIP_pvalue_1e-2_peak_14909	55	.	3.6533	5.50407	2.22166	70
chr1	55662108	55662517	CGE_VIP_pvalue_1e-2_peak_14936	43	.	2.81505	4.34682	1.374	282
chr1	55671427	55671526	CGE_VIP_pvalue_1e-2_peak_14942	57	.	3.70268	5.78921	2.43427	48
chr1	55680422	55681485	CGE_VIP_pvalue_1e-2_peak_14946	82	.	5.86081	8.24779	4.34305	690
chr1	55728188	55728312	CGE_VIP_pvalue_1e-2_peak_14955	44	.	2.82213	4.40009	1.374	61
chr1	55743366	55743669	CGE_VIP_pvalue_1e-2_peak_14961	44	.	2.82213	4.40009	1.374	52
chr1	55762132	55762217	CGE_VIP_pvalue_1e-2_peak_14964	44	.	2.82213	4.40009	1.374	41
chr1	55764092	55764217	CGE_VIP_pvalue_1e-2_peak_14965	44	.	2.82213	4.40009	1.374	61
chr1	55819051	55819294	CGE_VIP_pvalue_1e-2_peak_14976	43	.	2.81505	4.34682	1.374	193
chr1	55822499	55822574	CGE_VIP_pvalue_1e-2_peak_14979	43	.	2.81505	4.34682	1.374	36
chr1	55831120	55831201	CGE_VIP_pvalue_1e-2_peak_14980	44	.	2.82213	4.40009	1.374	39
chr1	55835294	55835519	CGE_VIP_pvalue_1e-2_peak_14982	44	.	2.82213	4.40009	1.374	41
chr1	55841213	55841523	CGE_VIP_pvalue_1e-2_peak_14985	42	.	2.7959	4.21192	1.374	259
chr1	55867965	55868105	CGE_VIP_pvalue_1e-2_peak_14997	44	.	2.82213	4.40009	1.374	89
chr1	55908790	55909049	CGE_VIP_pvalue_1e-2_peak_15009	62	.	3.76284	6.20402	2.72876	51
chr1	55934209	55934403	CGE_VIP_pvalue_1e-2_peak_15016	127	.	7.75461	12.7708	8.02075	57
chr1	55987260	55987617	CGE_VIP_pvalue_1e-2_peak_15032	44	.	2.82213	4.40009	1.374	45
chr1	56000813	56000926	CGE_VIP_pvalue_1e-2_peak_15035	44	.	2.82213	4.40009	1.374	55
chr1	56024672	56025154	CGE_VIP_pvalue_1e-2_peak_15044	72	.	4.56663	7.22716	3.53889	71
chr1	56039728	56039818	CGE_VIP_pvalue_1e-2_peak_15047	42	.	2.7959	4.21192	1.374	44
chr1	56041251	56041485	CGE_VIP_pvalue_1e-2_peak_15050	42	.	2.7959	4.21192	1.374	41
chr1	56050822	56050980	CGE_VIP_pvalue_1e-2_peak_15056	46	.	3.46831	4.69117	1.60331	111
chr1	56089197	56089332	CGE_VIP_pvalue_1e-2_peak_15076	43	.	2.81505	4.34682	1.374	81
chr1	56169562	56169980	CGE_VIP_pvalue_1e-2_peak_15100	43	.	2.81505	4.34682	1.374	71
chr1	56177836	56177969	CGE_VIP_pvalue_1e-2_peak_15106	44	.	2.82213	4.40009	1.374	65
chr1	56207802	56207936	CGE_VIP_pvalue_1e-2_peak_15116	44	.	2.82213	4.40009	1.374	66
chr1	56248719	56248797	CGE_VIP_pvalue_1e-2_peak_15132	44	.	2.82213	4.40009	1.374	38
chr1	56336073	56336153	CGE_VIP_pvalue_1e-2_peak_15156	44	.	2.82213	4.40009	1.374	39
chr1	56396629	56397293	CGE_VIP_pvalue_1e-2_peak_15169	53	.	3.62911	5.37785	2.12795	373
chr1	56412459	56412539	CGE_VIP_pvalue_1e-2_peak_15173	44	.	2.82213	4.40009	1.374	39
chr1	56475107	56475232	CGE_VIP_pvalue_1e-2_peak_15197	40	.	2.77701	4.09011	1.33994	61
chr1	56476998	56477083	CGE_VIP_pvalue_1e-2_peak_15200	40	.	2.77701	4.09011	1.33994	41
chr1	56522557	56522754	CGE_VIP_pvalue_1e-2_peak_15216	62	.	3.76284	6.20402	2.72876	47
chr1	56539777	56540378	CGE_VIP_pvalue_1e-2_peak_15222	40	.	2.77701	4.09011	1.33994	301
chr1	56639883	56639967	CGE_VIP_pvalue_1e-2_peak_15245	44	.	2.82213	4.40009	1.374	41
chr1	56734464	56734569	CGE_VIP_pvalue_1e-2_peak_15276	44	.	2.82213	4.40009	1.374	51
chr1	56843220	56843326	CGE_VIP_pvalue_1e-2_peak_15320	44	.	3.40368	4.46677	1.42842	66
chr1	56844147	56844220	CGE_VIP_pvalue_1e-2_peak_15321	44	.	3.40368	4.46677	1.42842	57
chr1	56863842	56864146	CGE_VIP_pvalue_1e-2_peak_15332	40	.	2.77701	4.09011	1.33994	65
chr1	56876899	56877038	CGE_VIP_pvalue_1e-2_peak_15341	42	.	2.7959	4.21192	1.374	68
chr1	56877376	56878068	CGE_VIP_pvalue_1e-2_peak_15342	43	.	2.81505	4.34682	1.374	392
chr1	56904561	56904695	CGE_VIP_pvalue_1e-2_peak_15348	44	.	2.82213	4.40009	1.374	66
chr1	56942539	56942617	CGE_VIP_pvalue_1e-2_peak_15357	42	.	2.7959	4.21192	1.374	38
chr1	56943029	56943221	CGE_VIP_pvalue_1e-2_peak_15358	42	.	2.7959	4.21192	1.374	132
chr1	56943447	56943786	CGE_VIP_pvalue_1e-2_peak_15359	42	.	2.7959	4.21192	1.374	69
chr1	56955002	56955119	CGE_VIP_pvalue_1e-2_peak_15363	44	.	2.82213	4.40009	1.374	57
chr1	57006196	57006471	CGE_VIP_pvalue_1e-2_peak_15382	43	.	2.81505	4.34682	1.374	230
chr1	57008276	57008457	CGE_VIP_pvalue_1e-2_peak_15384	44	.	2.82213	4.40009	1.374	69
chr1	57017298	57017757	CGE_VIP_pvalue_1e-2_peak_15387	55	.	3.6533	5.50407	2.22166	273
chr1	57044513	57045487	CGE_VIP_pvalue_1e-2_peak_15400	63	.	4.363	6.31016	2.80989	707
chr1	57110641	57111117	CGE_VIP_pvalue_1e-2_peak_15411	59	.	4.54133	5.9359	2.55443	206
chr1	57138774	57138866	CGE_VIP_pvalue_1e-2_peak_15418	44	.	2.82213	4.40009	1.374	45
chr1	57248526	57248771	CGE_VIP_pvalue_1e-2_peak_15451	44	.	2.82213	4.40009	1.374	37
chr1	57263657	57264216	CGE_VIP_pvalue_1e-2_peak_15460	48	.	3.51278	4.85998	1.73113	501
chr1	57354371	57354824	CGE_VIP_pvalue_1e-2_peak_15495	43	.	2.81505	4.34682	1.374	202
chr1	57387192	57387715	CGE_VIP_pvalue_1e-2_peak_15507	40	.	2.77701	4.09011	1.33994	205
chr1	57428779	57428971	CGE_VIP_pvalue_1e-2_peak_15518	44	.	2.82213	4.40009	1.374	54
chr1	57432994	57433079	CGE_VIP_pvalue_1e-2_peak_15519	44	.	2.82213	4.40009	1.374	41
chr1	57449778	57449925	CGE_VIP_pvalue_1e-2_peak_15524	43	.	2.81505	4.34682	1.374	72
chr1	57490110	57490201	CGE_VIP_pvalue_1e-2_peak_15552	50	.	3.95946	5.07586	1.89973	43
chr1	57490407	57491263	CGE_VIP_pvalue_1e-2_peak_15553	78	.	5.54324	7.86473	4.04318	408
chr1	57498845	57499104	CGE_VIP_pvalue_1e-2_peak_15555	51	.	3.58166	5.15094	1.95449	199
chr1	57502743	57502878	CGE_VIP_pvalue_1e-2_peak_15559	48	.	3.51278	4.85998	1.73113	54
chr1	57530571	57531742	CGE_VIP_pvalue_1e-2_peak_15578	50	.	3.5584	5.04815	1.87737	210
chr1	57549950	57550023	CGE_VIP_pvalue_1e-2_peak_15593	40	.	3.26184	4.0398	1.31766	34
chr1	57567171	57567569	CGE_VIP_pvalue_1e-2_peak_15602	51	.	3.58166	5.15094	1.95449	328
chr1	57575900	57576112	CGE_VIP_pvalue_1e-2_peak_15605	59	.	4.25459	5.92478	2.54661	166
chr1	57582451	57583707	CGE_VIP_pvalue_1e-2_peak_15607	49	.	3.53544	4.95138	1.80299	242
chr1	57590109	57591041	CGE_VIP_pvalue_1e-2_peak_15610	67	.	4.47708	6.78418	3.18663	645
chr1	57611246	57611354	CGE_VIP_pvalue_1e-2_peak_15620	44	.	2.82213	4.40009	1.374	53
chr1	57622322	57622455	CGE_VIP_pvalue_1e-2_peak_15625	40	.	2.77701	4.09011	1.33994	65
chr1	57693156	57693462	CGE_VIP_pvalue_1e-2_peak_15686	42	.	2.7959	4.21192	1.374	233
chr1	57701443	57701739	CGE_VIP_pvalue_1e-2_peak_15690	55	.	3.6533	5.50407	2.22166	228
chr1	57744993	57745221	CGE_VIP_pvalue_1e-2_peak_15726	50	.	3.5584	5.04815	1.87737	166
chr1	57754630	57754705	CGE_VIP_pvalue_1e-2_peak_15735	42	.	2.7959	4.21192	1.374	36
chr1	57767843	57767945	CGE_VIP_pvalue_1e-2_peak_15748	42	.	2.7959	4.21192	1.374	50
chr1	57778508	57778882	CGE_VIP_pvalue_1e-2_peak_15754	59	.	3.72787	5.95225	2.55783	66
chr1	57787389	57787835	CGE_VIP_pvalue_1e-2_peak_15758	55	.	3.6533	5.50407	2.22166	280
chr1	57829404	57829649	CGE_VIP_pvalue_1e-2_peak_15788	70	.	4.98173	7.0704	3.41222	67
chr1	57838814	57838905	CGE_VIP_pvalue_1e-2_peak_15791	44	.	2.82213	4.40009	1.374	44
chr1	57847220	57847411	CGE_VIP_pvalue_1e-2_peak_15795	42	.	2.7959	4.21192	1.374	72
chr1	57850768	57850897	CGE_VIP_pvalue_1e-2_peak_15797	50	.	3.5584	5.04815	1.87737	70
chr1	57887606	57888317	CGE_VIP_pvalue_1e-2_peak_15820	55	.	4.37222	5.57009	2.27543	659
chr1	57889737	57890263	CGE_VIP_pvalue_1e-2_peak_15823	43	.	3.663	4.39923	1.374	274
chr1	57897343	57897571	CGE_VIP_pvalue_1e-2_peak_15827	43	.	2.81505	4.34682	1.374	39
chr1	57908375	57908798	CGE_VIP_pvalue_1e-2_peak_15829	44	.	2.82213	4.40009	1.374	56
chr1	57933666	57933947	CGE_VIP_pvalue_1e-2_peak_15839	48	.	3.51278	4.85998	1.73113	163
chr1	57934278	57934426	CGE_VIP_pvalue_1e-2_peak_15840	48	.	3.51278	4.85998	1.73113	71
chr1	57942821	57942953	CGE_VIP_pvalue_1e-2_peak_15846	44	.	2.82213	4.40009	1.374	65
chr1	57949005	57949125	CGE_VIP_pvalue_1e-2_peak_15849	44	.	2.82213	4.40009	1.374	59
chr1	57964259	57964333	CGE_VIP_pvalue_1e-2_peak_15854	43	.	2.81505	4.34682	1.374	36
chr1	57965255	57965352	CGE_VIP_pvalue_1e-2_peak_15856	44	.	2.82213	4.40009	1.374	47
chr1	57972950	57973093	CGE_VIP_pvalue_1e-2_peak_15860	44	.	2.82213	4.40009	1.374	70
chr1	57977849	57978209	CGE_VIP_pvalue_1e-2_peak_15862	44	.	2.82213	4.40009	1.374	54
chr1	58077215	58077324	CGE_VIP_pvalue_1e-2_peak_15902	42	.	2.7959	4.21192	1.374	53
chr1	58082548	58083008	CGE_VIP_pvalue_1e-2_peak_15904	73	.	4.59728	7.39833	3.67365	301
chr1	58088292	58088365	CGE_VIP_pvalue_1e-2_peak_15906	44	.	3.40368	4.46677	1.42842	31
chr1	58088862	58088976	CGE_VIP_pvalue_1e-2_peak_15907	60	.	4.28119	6.01457	2.60681	71
chr1	58114561	58114734	CGE_VIP_pvalue_1e-2_peak_15916	44	.	2.82213	4.40009	1.374	56
chr1	58178342	58178765	CGE_VIP_pvalue_1e-2_peak_15935	42	.	2.7959	4.21192	1.374	195
chr1	58179020	58179387	CGE_VIP_pvalue_1e-2_peak_15936	43	.	2.81505	4.34682	1.374	249
chr1	58214449	58215019	CGE_VIP_pvalue_1e-2_peak_15953	53	.	3.62911	5.37785	2.12795	268
chr1	58284729	58284852	CGE_VIP_pvalue_1e-2_peak_15985	44	.	2.82213	4.40009	1.374	60
chr1	58301766	58302050	CGE_VIP_pvalue_1e-2_peak_15994	44	.	2.82213	4.40009	1.374	42
chr1	58308811	58308907	CGE_VIP_pvalue_1e-2_peak_15997	43	.	2.81505	4.34682	1.374	47
chr1	58319986	58320086	CGE_VIP_pvalue_1e-2_peak_16004	42	.	2.7959	4.21192	1.374	49
chr1	58330547	58330627	CGE_VIP_pvalue_1e-2_peak_16010	42	.	2.7959	4.21192	1.374	39
chr1	58374135	58374499	CGE_VIP_pvalue_1e-2_peak_16033	52	.	3.60523	5.26053	2.03502	157
chr1	58380254	58380336	CGE_VIP_pvalue_1e-2_peak_16037	43	.	2.81505	4.34682	1.374	40
chr1	58440904	58440981	CGE_VIP_pvalue_1e-2_peak_16054	43	.	2.81505	4.34682	1.374	37
chr1	58442060	58442429	CGE_VIP_pvalue_1e-2_peak_16056	42	.	2.7959	4.21192	1.374	61
chr1	58466216	58466331	CGE_VIP_pvalue_1e-2_peak_16074	42	.	2.7959	4.21192	1.374	56
chr1	58475322	58475479	CGE_VIP_pvalue_1e-2_peak_16080	44	.	2.82213	4.40009	1.374	115
chr1	58482121	58482217	CGE_VIP_pvalue_1e-2_peak_16085	44	.	2.82213	4.40009	1.374	47
chr1	58497053	58497194	CGE_VIP_pvalue_1e-2_peak_16090	44	.	2.82213	4.40009	1.374	69
chr1	58514479	58514601	CGE_VIP_pvalue_1e-2_peak_16105	40	.	2.77701	4.09011	1.33994	60
chr1	58536751	58536838	CGE_VIP_pvalue_1e-2_peak_16115	44	.	2.82213	4.40009	1.374	42
chr1	58666016	58666280	CGE_VIP_pvalue_1e-2_peak_16171	42	.	2.7959	4.21192	1.374	40
chr1	58693502	58693632	CGE_VIP_pvalue_1e-2_peak_16183	75	.	4.62834	7.58464	3.81915	64
chr1	58713772	58714074	CGE_VIP_pvalue_1e-2_peak_16195	52	.	4.23699	5.29645	2.06878	242
chr1	58714363	58714661	CGE_VIP_pvalue_1e-2_peak_16196	41	.	3.53082	4.13302	1.374	70
chr1	58715610	58716308	CGE_VIP_pvalue_1e-2_peak_16198	78	.	5.64932	7.81219	3.99714	571
chr1	58756767	58756907	CGE_VIP_pvalue_1e-2_peak_16204	44	.	2.82213	4.40009	1.374	69
chr1	58778791	58779095	CGE_VIP_pvalue_1e-2_peak_16216	43	.	3.38266	4.39837	1.374	15
chr1	58801243	58801352	CGE_VIP_pvalue_1e-2_peak_16226	44	.	2.82213	4.40009	1.374	53
chr1	58856823	58856961	CGE_VIP_pvalue_1e-2_peak_16246	43	.	2.81505	4.34682	1.374	68
chr1	58867749	58868062	CGE_VIP_pvalue_1e-2_peak_16251	80	.	4.69175	8.01511	4.16484	64
chr1	58886604	58886961	CGE_VIP_pvalue_1e-2_peak_16257	43	.	2.81505	4.34682	1.374	194
chr1	58888002	58888288	CGE_VIP_pvalue_1e-2_peak_16258	44	.	2.82213	4.40009	1.374	41
chr1	58896183	58896810	CGE_VIP_pvalue_1e-2_peak_16261	57	.	3.70268	5.78921	2.43427	549
chr1	58976210	58976335	CGE_VIP_pvalue_1e-2_peak_16291	44	.	2.82213	4.40009	1.374	61
chr1	58999599	58999728	CGE_VIP_pvalue_1e-2_peak_16302	44	.	2.82213	4.40009	1.374	63
chr1	59011788	59012694	CGE_VIP_pvalue_1e-2_peak_16306	51	.	4.00577	5.19473	1.99132	748
chr1	59085066	59085350	CGE_VIP_pvalue_1e-2_peak_16327	40	.	2.77701	4.09011	1.33994	52
chr1	59118205	59118568	CGE_VIP_pvalue_1e-2_peak_16340	53	.	3.62911	5.37785	2.12795	262
chr1	59165558	59165931	CGE_VIP_pvalue_1e-2_peak_16366	90	.	5.95643	9.06419	5.0036	249
chr1	59214517	59214689	CGE_VIP_pvalue_1e-2_peak_16386	43	.	3.36191	4.33276	1.374	69
chr1	59221030	59221307	CGE_VIP_pvalue_1e-2_peak_16388	74	.	5.10551	7.46124	3.72322	67
chr1	59234917	59235339	CGE_VIP_pvalue_1e-2_peak_16392	40	.	2.77701	4.09011	1.33994	58
chr1	59249218	59250586	CGE_VIP_pvalue_1e-2_peak_16398	108	.	7.08592	10.8652	6.46753	558
chr1	59250807	59250941	CGE_VIP_pvalue_1e-2_peak_16399	61	.	4.70367	6.11022	2.68407	63
chr1	59281862	59282403	CGE_VIP_pvalue_1e-2_peak_16413	80	.	5.26917	8.05644	4.19069	317
chr1	59299784	59299865	CGE_VIP_pvalue_1e-2_peak_16418	44	.	2.82213	4.40009	1.374	39
chr1	59314819	59314899	CGE_VIP_pvalue_1e-2_peak_16428	44	.	2.82213	4.40009	1.374	39
chr1	59328130	59328891	CGE_VIP_pvalue_1e-2_peak_16433	51	.	3.58166	5.15094	1.95449	700
chr1	59342601	59342970	CGE_VIP_pvalue_1e-2_peak_16445	42	.	2.7959	4.21192	1.374	68
chr1	59351904	59352045	CGE_VIP_pvalue_1e-2_peak_16447	43	.	2.81505	4.34682	1.374	69
chr1	59368625	59368716	CGE_VIP_pvalue_1e-2_peak_16454	40	.	3.26184	4.0398	1.31766	50
chr1	59369181	59369893	CGE_VIP_pvalue_1e-2_peak_16455	68	.	4.89277	6.81329	3.20799	291
chr1	59436975	59437229	CGE_VIP_pvalue_1e-2_peak_16475	44	.	2.82213	4.40009	1.374	37
chr1	59459937	59460033	CGE_VIP_pvalue_1e-2_peak_16482	44	.	2.82213	4.40009	1.374	47
chr1	59479824	59480052	CGE_VIP_pvalue_1e-2_peak_16488	44	.	2.82213	4.40009	1.374	53
chr1	59482027	59482167	CGE_VIP_pvalue_1e-2_peak_16489	44	.	2.82213	4.40009	1.374	69
chr1	59521612	59521747	CGE_VIP_pvalue_1e-2_peak_16506	44	.	2.82213	4.40009	1.374	66
chr1	59527495	59527933	CGE_VIP_pvalue_1e-2_peak_16513	42	.	2.7959	4.21192	1.374	42
chr1	59538419	59538636	CGE_VIP_pvalue_1e-2_peak_16517	44	.	2.82213	4.40009	1.374	58
chr1	59564168	59564798	CGE_VIP_pvalue_1e-2_peak_16530	79	.	5.2356	7.92549	4.09134	564
chr1	59594491	59594640	CGE_VIP_pvalue_1e-2_peak_16542	44	.	2.82213	4.40009	1.374	100
chr1	59609494	59609835	CGE_VIP_pvalue_1e-2_peak_16551	62	.	3.76284	6.20402	2.72876	270
chr1	59616495	59616592	CGE_VIP_pvalue_1e-2_peak_16552	40	.	3.28138	4.09424	1.34003	38
chr1	59616864	59616990	CGE_VIP_pvalue_1e-2_peak_16553	53	.	4.05318	5.32112	2.08866	47
chr1	59629440	59629561	CGE_VIP_pvalue_1e-2_peak_16557	44	.	2.82213	4.40009	1.374	59
chr1	59715785	59715910	CGE_VIP_pvalue_1e-2_peak_16596	44	.	2.82213	4.40009	1.374	61
chr1	59761693	59763030	CGE_VIP_pvalue_1e-2_peak_16611a	92	.	6.38842	9.21565	5.12454	647
chr1	59761693	59763030	CGE_VIP_pvalue_1e-2_peak_16611b	92	.	6.38842	9.21565	5.12454	973
chr1	59779638	59779720	CGE_VIP_pvalue_1e-2_peak_16614	44	.	2.82213	4.40009	1.374	40
chr1	59884577	59884929	CGE_VIP_pvalue_1e-2_peak_16661	50	.	3.5584	5.04815	1.87737	59
chr1	59885236	59885911	CGE_VIP_pvalue_1e-2_peak_16662	50	.	3.5584	5.04815	1.87737	65
chr1	59949829	59950390	CGE_VIP_pvalue_1e-2_peak_16695	48	.	3.51278	4.85998	1.73113	142
chr1	60032388	60032725	CGE_VIP_pvalue_1e-2_peak_16736	44	.	2.82213	4.40009	1.374	292
chr1	60042558	60042672	CGE_VIP_pvalue_1e-2_peak_16743	44	.	2.82213	4.40009	1.374	56
chr1	60090676	60090990	CGE_VIP_pvalue_1e-2_peak_16762	44	.	2.82213	4.40009	1.374	67
chr1	60095819	60095946	CGE_VIP_pvalue_1e-2_peak_16764	44	.	2.82213	4.40009	1.374	62
chr1	60207216	60207342	CGE_VIP_pvalue_1e-2_peak_16811	44	.	2.82213	4.40009	1.374	62
chr1	60225110	60225464	CGE_VIP_pvalue_1e-2_peak_16821	40	.	2.77701	4.09011	1.33994	233
chr1	60230868	60231122	CGE_VIP_pvalue_1e-2_peak_16826	42	.	2.7959	4.21192	1.374	49
chr1	60280020	60280650	CGE_VIP_pvalue_1e-2_peak_16840	72	.	5.2691	7.21123	3.53011	333
chr1	60288938	60289021	CGE_VIP_pvalue_1e-2_peak_16846	42	.	2.7959	4.21192	1.374	40
chr1	60322960	60323170	CGE_VIP_pvalue_1e-2_peak_16869	42	.	2.7959	4.21192	1.374	147
chr1	60334855	60334999	CGE_VIP_pvalue_1e-2_peak_16872	44	.	2.82213	4.40009	1.374	100
chr1	60392326	60392802	CGE_VIP_pvalue_1e-2_peak_16888	44	.	2.82213	4.40009	1.374	194
chr1	60412786	60413316	CGE_VIP_pvalue_1e-2_peak_16892	43	.	2.81505	4.34682	1.374	207
chr1	60437210	60437610	CGE_VIP_pvalue_1e-2_peak_16899	64	.	4.75135	6.43718	2.90965	154
chr1	60437951	60438240	CGE_VIP_pvalue_1e-2_peak_16900	63	.	4.69704	6.3017	2.8098	176
chr1	60519877	60520331	CGE_VIP_pvalue_1e-2_peak_16936	61	.	3.7534	6.13275	2.69438	42
chr1	60639653	60639792	CGE_VIP_pvalue_1e-2_peak_16983	44	.	2.82213	4.40009	1.374	68
chr1	60688605	60688760	CGE_VIP_pvalue_1e-2_peak_16992	59	.	4.25459	5.92478	2.54661	48
chr1	60689149	60689423	CGE_VIP_pvalue_1e-2_peak_16993	43	.	3.36191	4.33276	1.374	222
chr1	60700303	60700788	CGE_VIP_pvalue_1e-2_peak_16997	56	.	4.15144	5.60057	2.29914	365
chr1	60710546	60711894	CGE_VIP_pvalue_1e-2_peak_17001	49	.	3.53544	4.95138	1.80299	539
chr1	60746766	60747436	CGE_VIP_pvalue_1e-2_peak_17018	52	.	3.60523	5.26053	2.03502	452
chr1	60763618	60763703	CGE_VIP_pvalue_1e-2_peak_17029	44	.	2.82213	4.40009	1.374	41
chr1	60814145	60814543	CGE_VIP_pvalue_1e-2_peak_17045	88	.	5.44366	8.83864	4.8151	207
chr1	60843942	60844038	CGE_VIP_pvalue_1e-2_peak_17057	44	.	2.82213	4.40009	1.374	47
chr1	60854122	60854328	CGE_VIP_pvalue_1e-2_peak_17059	40	.	2.77701	4.09011	1.33994	64
chr1	60859817	60860815	CGE_VIP_pvalue_1e-2_peak_17061	64	.	4.39097	6.41891	2.89842	669
chr1	60867928	60868300	CGE_VIP_pvalue_1e-2_peak_17063	81	.	4.70356	8.10439	4.23184	237
chr1	60901338	60901426	CGE_VIP_pvalue_1e-2_peak_17076	40	.	2.77701	4.09011	1.33994	43
chr1	60901705	60902102	CGE_VIP_pvalue_1e-2_peak_17077	59	.	3.72787	5.95225	2.55783	245
chr1	60936117	60936251	CGE_VIP_pvalue_1e-2_peak_17089	44	.	2.82213	4.40009	1.374	66
chr1	60968674	60969163	CGE_VIP_pvalue_1e-2_peak_17093	43	.	2.81505	4.34682	1.374	217
chr1	60997101	60997340	CGE_VIP_pvalue_1e-2_peak_17101	44	.	2.82213	4.40009	1.374	175
chr1	61013447	61013923	CGE_VIP_pvalue_1e-2_peak_17105	59	.	3.72787	5.95225	2.55783	71
chr1	61050229	61050367	CGE_VIP_pvalue_1e-2_peak_17115	44	.	2.82213	4.40009	1.374	68
chr1	61087016	61087663	CGE_VIP_pvalue_1e-2_peak_17128	44	.	2.82213	4.40009	1.374	213
chr1	61117295	61117399	CGE_VIP_pvalue_1e-2_peak_17132	44	.	2.82213	4.40009	1.374	51
chr1	61141352	61141494	CGE_VIP_pvalue_1e-2_peak_17139	44	.	2.82213	4.40009	1.374	70
chr1	61141806	61141913	CGE_VIP_pvalue_1e-2_peak_17140	44	.	2.82213	4.40009	1.374	52
chr1	61211804	61212668	CGE_VIP_pvalue_1e-2_peak_17162	66	.	4.8352	6.65579	3.08244	397
chr1	61262937	61263378	CGE_VIP_pvalue_1e-2_peak_17179	67	.	4.47708	6.78418	3.18663	299
chr1	61304179	61304271	CGE_VIP_pvalue_1e-2_peak_17193	44	.	2.82213	4.40009	1.374	45
chr1	61387869	61388204	CGE_VIP_pvalue_1e-2_peak_17225	55	.	3.6533	5.50407	2.22166	264
chr1	61400803	61401045	CGE_VIP_pvalue_1e-2_peak_17234	59	.	4.25459	5.92478	2.54661	51
chr1	61416451	61416712	CGE_VIP_pvalue_1e-2_peak_17240	55	.	4.37222	5.57009	2.27543	119
chr1	61417977	61418898	CGE_VIP_pvalue_1e-2_peak_17241	66	.	4.99465	6.62877	3.06822	773
chr1	61436649	61436898	CGE_VIP_pvalue_1e-2_peak_17249	97	.	6.14736	9.76055	5.56589	87
chr1	61460262	61460505	CGE_VIP_pvalue_1e-2_peak_17258	44	.	2.82213	4.40009	1.374	201
chr1	61470831	61470904	CGE_VIP_pvalue_1e-2_peak_17262	46	.	3.46831	4.69117	1.60331	41
chr1	61471443	61472227	CGE_VIP_pvalue_1e-2_peak_17263	79	.	5.2356	7.92549	4.09134	204
chr1	61491484	61491600	CGE_VIP_pvalue_1e-2_peak_17270	44	.	2.82213	4.40009	1.374	57
chr1	61508788	61509014	CGE_VIP_pvalue_1e-2_peak_17275	42	.	2.7959	4.21192	1.374	67
chr1	61515673	61516413	CGE_VIP_pvalue_1e-2_peak_17278	73	.	5.32765	7.34391	3.63412	77
chr1	61522316	61522580	CGE_VIP_pvalue_1e-2_peak_17279	51	.	3.98248	5.13441	1.95081	69
chr1	61542535	61543171	CGE_VIP_pvalue_1e-2_peak_17286	59	.	4.56656	5.9931	2.59318	247
chr1	61543502	61543759	CGE_VIP_pvalue_1e-2_peak_17287	41	.	3.53082	4.13302	1.374	205
chr1	61548007	61548369	CGE_VIP_pvalue_1e-2_peak_17288	45	.	3.72273	4.52573	1.48026	251
chr1	61588967	61589643	CGE_VIP_pvalue_1e-2_peak_17303	47	.	3.82673	4.75687	1.66046	298
chr1	61590505	61590964	CGE_VIP_pvalue_1e-2_peak_17304	47	.	3.82673	4.75687	1.66046	100
chr1	61649729	61650441	CGE_VIP_pvalue_1e-2_peak_17336	49	.	3.89196	4.90993	1.77456	331
chr1	61709671	61710158	CGE_VIP_pvalue_1e-2_peak_17373	42	.	2.7959	4.21192	1.374	182
chr1	61721235	61721319	CGE_VIP_pvalue_1e-2_peak_17380	43	.	2.81505	4.34682	1.374	41
chr1	61761681	61761806	CGE_VIP_pvalue_1e-2_peak_17401	44	.	2.82213	4.40009	1.374	61
chr1	61795304	61795388	CGE_VIP_pvalue_1e-2_peak_17412	44	.	2.82213	4.40009	1.374	41
chr1	61803571	61804178	CGE_VIP_pvalue_1e-2_peak_17420	48	.	3.51278	4.85998	1.73113	375
chr1	61830420	61830500	CGE_VIP_pvalue_1e-2_peak_17431	44	.	2.82213	4.40009	1.374	39
chr1	61867636	61867726	CGE_VIP_pvalue_1e-2_peak_17448	44	.	2.82213	4.40009	1.374	44
chr1	61899032	61899131	CGE_VIP_pvalue_1e-2_peak_17458	44	.	2.82213	4.40009	1.374	48
chr1	61904485	61904704	CGE_VIP_pvalue_1e-2_peak_17462	40	.	2.77701	4.09011	1.33994	84
chr1	61918330	61919325	CGE_VIP_pvalue_1e-2_peak_17471	48	.	3.51278	4.85998	1.73113	649
chr1	61938619	61939031	CGE_VIP_pvalue_1e-2_peak_17482	67	.	4.47708	6.78418	3.18663	65
chr1	61947850	61947979	CGE_VIP_pvalue_1e-2_peak_17485	42	.	2.7959	4.21192	1.374	63
chr1	61948264	61948517	CGE_VIP_pvalue_1e-2_peak_17486	42	.	2.7959	4.21192	1.374	185
chr1	61955644	61955749	CGE_VIP_pvalue_1e-2_peak_17490	44	.	2.82213	4.40009	1.374	51
chr1	61976018	61976579	CGE_VIP_pvalue_1e-2_peak_17496	44	.	2.82213	4.40009	1.374	278
chr1	62034531	62035173	CGE_VIP_pvalue_1e-2_peak_17510	70	.	4.53638	7.06887	3.41222	313
chr1	62072522	62072617	CGE_VIP_pvalue_1e-2_peak_17516	44	.	2.82213	4.40009	1.374	46
chr1	62128564	62128955	CGE_VIP_pvalue_1e-2_peak_17537	43	.	2.81505	4.34682	1.374	46
chr1	62190601	62191223	CGE_VIP_pvalue_1e-2_peak_17562	89	.	5.91966	8.94285	4.90407	321
chr1	62207893	62208197	CGE_VIP_pvalue_1e-2_peak_17565	83	.	5.92417	8.38401	4.45313	49
chr1	62208407	62209089	CGE_VIP_pvalue_1e-2_peak_17566	57	.	4.44313	5.71997	2.38894	71
chr1	62217642	62217744	CGE_VIP_pvalue_1e-2_peak_17570	43	.	2.81505	4.34682	1.374	50
chr1	62218212	62218353	CGE_VIP_pvalue_1e-2_peak_17571	43	.	2.81505	4.34682	1.374	69
chr1	62224261	62224806	CGE_VIP_pvalue_1e-2_peak_17573	43	.	2.81505	4.34682	1.374	326
chr1	62305478	62305566	CGE_VIP_pvalue_1e-2_peak_17614	44	.	2.82213	4.40009	1.374	43
chr1	62317610	62318092	CGE_VIP_pvalue_1e-2_peak_17622	42	.	2.7959	4.21192	1.374	422
chr1	62319465	62319547	CGE_VIP_pvalue_1e-2_peak_17623	42	.	2.7959	4.21192	1.374	40
chr1	62324075	62324180	CGE_VIP_pvalue_1e-2_peak_17625	44	.	2.82213	4.40009	1.374	51
chr1	62355374	62355484	CGE_VIP_pvalue_1e-2_peak_17636	44	.	2.82213	4.40009	1.374	54
chr1	62548210	62548647	CGE_VIP_pvalue_1e-2_peak_17744	55	.	3.6533	5.50407	2.22166	262
chr1	62575977	62576079	CGE_VIP_pvalue_1e-2_peak_17759	44	.	2.82213	4.40009	1.374	50
chr1	62596942	62597048	CGE_VIP_pvalue_1e-2_peak_17776	70	.	4.53638	7.06887	3.41222	60
chr1	62608266	62608370	CGE_VIP_pvalue_1e-2_peak_17784	44	.	2.82213	4.40009	1.374	51
chr1	62610042	62610246	CGE_VIP_pvalue_1e-2_peak_17785	44	.	2.82213	4.40009	1.374	47
chr1	62663401	62663523	CGE_VIP_pvalue_1e-2_peak_17810	44	.	2.82213	4.40009	1.374	60
chr1	62738177	62738368	CGE_VIP_pvalue_1e-2_peak_17836	49	.	3.53544	4.95138	1.80299	60
chr1	62751867	62751993	CGE_VIP_pvalue_1e-2_peak_17847	44	.	2.82213	4.40009	1.374	62
chr1	62759971	62760335	CGE_VIP_pvalue_1e-2_peak_17851	86	.	5.81202	8.60663	4.6308	298
chr1	62761845	62762048	CGE_VIP_pvalue_1e-2_peak_17852	42	.	3.34141	4.26972	1.374	34
chr1	62782954	62783076	CGE_VIP_pvalue_1e-2_peak_17864	40	.	2.77701	4.09011	1.33994	60
chr1	62784741	62784953	CGE_VIP_pvalue_1e-2_peak_17866	42	.	2.7959	4.21192	1.374	161
chr1	62803314	62804185	CGE_VIP_pvalue_1e-2_peak_17872	50	.	3.5584	5.04815	1.87737	588
chr1	62834758	62834838	CGE_VIP_pvalue_1e-2_peak_17890	44	.	2.82213	4.40009	1.374	39
chr1	62854648	62854728	CGE_VIP_pvalue_1e-2_peak_17895	43	.	2.81505	4.34682	1.374	39
chr1	62857760	62857845	CGE_VIP_pvalue_1e-2_peak_17897	44	.	2.82213	4.40009	1.374	41
chr1	62873173	62873435	CGE_VIP_pvalue_1e-2_peak_17900	43	.	2.81505	4.34682	1.374	69
chr1	62901698	62902969	CGE_VIP_pvalue_1e-2_peak_17910a	88	.	6.14326	8.82881	4.8133	337
chr1	62901698	62902969	CGE_VIP_pvalue_1e-2_peak_17910b	64	.	4.91461	6.46443	2.93551	495
chr1	62901698	62902969	CGE_VIP_pvalue_1e-2_peak_17910c	100	.	6.75759	10.0745	5.82438	601
chr1	62901698	62902969	CGE_VIP_pvalue_1e-2_peak_17910d	64	.	4.91461	6.46443	2.93551	703
chr1	62973606	62974113	CGE_VIP_pvalue_1e-2_peak_17939	44	.	2.82213	4.40009	1.374	438
chr1	63039500	63039609	CGE_VIP_pvalue_1e-2_peak_17970	44	.	2.82213	4.40009	1.374	53
chr1	63092975	63093100	CGE_VIP_pvalue_1e-2_peak_17995	44	.	2.82213	4.40009	1.374	61
chr1	63153579	63154270	CGE_VIP_pvalue_1e-2_peak_18014a	61	.	4.61787	6.1118	2.68407	329
chr1	63153579	63154270	CGE_VIP_pvalue_1e-2_peak_18014b	61	.	4.64396	6.17345	2.72841	575
chr1	63176855	63177178	CGE_VIP_pvalue_1e-2_peak_18018	44	.	2.82213	4.40009	1.374	42
chr1	63181336	63181559	CGE_VIP_pvalue_1e-2_peak_18020	42	.	2.7959	4.21192	1.374	50
chr1	63211863	63212532	CGE_VIP_pvalue_1e-2_peak_18036	62	.	3.76284	6.20402	2.72876	269
chr1	63249443	63249956	CGE_VIP_pvalue_1e-2_peak_18044	104	.	6.96594	10.4853	6.1481	374
chr1	63292045	63292279	CGE_VIP_pvalue_1e-2_peak_18063	44	.	2.82213	4.40009	1.374	61
chr1	63315578	63315704	CGE_VIP_pvalue_1e-2_peak_18074	44	.	2.82213	4.40009	1.374	62
chr1	63372241	63372886	CGE_VIP_pvalue_1e-2_peak_18094	62	.	3.76284	6.20402	2.72876	208
chr1	63393355	63393469	CGE_VIP_pvalue_1e-2_peak_18099	62	.	3.76284	6.20402	2.72876	59
chr1	63526861	63526937	CGE_VIP_pvalue_1e-2_peak_18132	42	.	2.7959	4.21192	1.374	37
chr1	63539737	63540253	CGE_VIP_pvalue_1e-2_peak_18142	53	.	3.62911	5.37785	2.12795	66
chr1	63549211	63549293	CGE_VIP_pvalue_1e-2_peak_18145	44	.	2.82213	4.40009	1.374	40
chr1	63553724	63553905	CGE_VIP_pvalue_1e-2_peak_18148	42	.	2.7959	4.21192	1.374	39
chr1	63566237	63566311	CGE_VIP_pvalue_1e-2_peak_18155	43	.	2.81505	4.34682	1.374	36
chr1	63582577	63583165	CGE_VIP_pvalue_1e-2_peak_18168	72	.	4.56663	7.22716	3.53889	529
chr1	63590216	63590820	CGE_VIP_pvalue_1e-2_peak_18172	40	.	2.77701	4.09011	1.33994	539
chr1	63633493	63633614	CGE_VIP_pvalue_1e-2_peak_18187	43	.	2.81505	4.34682	1.374	59
chr1	63657189	63657637	CGE_VIP_pvalue_1e-2_peak_18191	43	.	2.81505	4.34682	1.374	272
chr1	63665391	63665723	CGE_VIP_pvalue_1e-2_peak_18199	50	.	3.5584	5.04815	1.87737	231
chr1	63695078	63695158	CGE_VIP_pvalue_1e-2_peak_18210	44	.	2.82213	4.40009	1.374	39
chr1	63833036	63833503	CGE_VIP_pvalue_1e-2_peak_18258a	112	.	7.2528	11.2173	6.75145	250
chr1	63833036	63833503	CGE_VIP_pvalue_1e-2_peak_18258b	66	.	4.8352	6.65579	3.08244	417
chr1	63842936	63843057	CGE_VIP_pvalue_1e-2_peak_18260	44	.	2.82213	4.40009	1.374	59
chr1	63907266	63907374	CGE_VIP_pvalue_1e-2_peak_18278	62	.	3.76284	6.20402	2.72876	57
chr1	63936451	63936578	CGE_VIP_pvalue_1e-2_peak_18292	44	.	2.82213	4.40009	1.374	62
chr1	63988548	63988766	CGE_VIP_pvalue_1e-2_peak_18305	40	.	3.26184	4.0398	1.31766	157
chr1	63988979	63989408	CGE_VIP_pvalue_1e-2_peak_18306	98	.	6.52369	9.85529	5.64672	61
chr1	64003669	64003743	CGE_VIP_pvalue_1e-2_peak_18315	44	.	2.82213	4.40009	1.374	36
chr1	64059028	64059828	CGE_VIP_pvalue_1e-2_peak_18339	62	.	4.81895	6.28387	2.79608	485
chr1	64081298	64081698	CGE_VIP_pvalue_1e-2_peak_18354	49	.	3.53544	4.95138	1.80299	47
chr1	64166150	64166290	CGE_VIP_pvalue_1e-2_peak_18398	44	.	2.82213	4.40009	1.374	69
chr1	64177200	64177312	CGE_VIP_pvalue_1e-2_peak_18402	44	.	2.82213	4.40009	1.374	55
chr1	64240447	64240917	CGE_VIP_pvalue_1e-2_peak_18422	52	.	3.60523	5.26053	2.03502	420
chr1	64250366	64250458	CGE_VIP_pvalue_1e-2_peak_18427	44	.	2.82213	4.40009	1.374	45
chr1	64279413	64280233	CGE_VIP_pvalue_1e-2_peak_18445	50	.	3.5584	5.04815	1.87737	257
chr1	64294507	64294635	CGE_VIP_pvalue_1e-2_peak_18451	43	.	2.81505	4.34682	1.374	63
chr1	64294924	64295115	CGE_VIP_pvalue_1e-2_peak_18452	43	.	2.81505	4.34682	1.374	57
chr1	64311464	64311604	CGE_VIP_pvalue_1e-2_peak_18460	40	.	2.77701	4.09011	1.33994	69
chr1	64326609	64326699	CGE_VIP_pvalue_1e-2_peak_18464	44	.	2.82213	4.40009	1.374	44
chr1	64354137	64354392	CGE_VIP_pvalue_1e-2_peak_18476	43	.	2.81505	4.34682	1.374	65
chr1	64358928	64359035	CGE_VIP_pvalue_1e-2_peak_18478	44	.	2.82213	4.40009	1.374	52
chr1	64412773	64412884	CGE_VIP_pvalue_1e-2_peak_18501	40	.	2.77701	4.09011	1.33994	54
chr1	64434051	64434188	CGE_VIP_pvalue_1e-2_peak_18512	44	.	2.82213	4.40009	1.374	67
chr1	64458803	64458918	CGE_VIP_pvalue_1e-2_peak_18523	44	.	2.82213	4.40009	1.374	56
chr1	64471585	64471760	CGE_VIP_pvalue_1e-2_peak_18526	43	.	2.81505	4.34682	1.374	40
chr1	64476288	64476427	CGE_VIP_pvalue_1e-2_peak_18531	40	.	2.77701	4.09011	1.33994	68
chr1	64507964	64508692	CGE_VIP_pvalue_1e-2_peak_18546	43	.	2.81505	4.34682	1.374	279
chr1	64543645	64543727	CGE_VIP_pvalue_1e-2_peak_18556	44	.	2.82213	4.40009	1.374	40
chr1	64558501	64558602	CGE_VIP_pvalue_1e-2_peak_18560	44	.	2.82213	4.40009	1.374	49
chr1	64564703	64564980	CGE_VIP_pvalue_1e-2_peak_18565	43	.	2.81505	4.34682	1.374	240
chr1	64602324	64602666	CGE_VIP_pvalue_1e-2_peak_18581	70	.	4.53638	7.06887	3.41222	297
chr1	64649166	64649681	CGE_VIP_pvalue_1e-2_peak_18601	42	.	2.7959	4.21192	1.374	51
chr1	64735688	64735799	CGE_VIP_pvalue_1e-2_peak_18641	44	.	2.82213	4.40009	1.374	54
chr1	64899882	64900015	CGE_VIP_pvalue_1e-2_peak_18680	44	.	2.82213	4.40009	1.374	65
chr1	64980193	64980278	CGE_VIP_pvalue_1e-2_peak_18716	42	.	2.7959	4.21192	1.374	41
chr1	64987962	64988053	CGE_VIP_pvalue_1e-2_peak_18721	44	.	2.82213	4.40009	1.374	44
chr1	64997930	64998025	CGE_VIP_pvalue_1e-2_peak_18724	44	.	2.82213	4.40009	1.374	46
chr1	65029351	65029465	CGE_VIP_pvalue_1e-2_peak_18741	44	.	2.82213	4.40009	1.374	56
chr1	65065187	65065263	CGE_VIP_pvalue_1e-2_peak_18756	44	.	2.82213	4.40009	1.374	37
chr1	65067148	65067486	CGE_VIP_pvalue_1e-2_peak_18757	44	.	2.82213	4.40009	1.374	279
chr1	65096744	65096829	CGE_VIP_pvalue_1e-2_peak_18769	42	.	2.7959	4.21192	1.374	41
chr1	65130025	65130098	CGE_VIP_pvalue_1e-2_peak_18788	44	.	3.40368	4.46677	1.42842	32
chr1	65143351	65143424	CGE_VIP_pvalue_1e-2_peak_18790	42	.	3.32116	4.20906	1.374	37
chr1	65210236	65211042	CGE_VIP_pvalue_1e-2_peak_18818	65	.	4.96877	6.57675	3.02372	748
chr1	65218563	65218657	CGE_VIP_pvalue_1e-2_peak_18821	46	.	3.46831	4.69117	1.60331	54
chr1	65295480	65296047	CGE_VIP_pvalue_1e-2_peak_18865	48	.	3.51278	4.85998	1.73113	457
chr1	65310895	65310968	CGE_VIP_pvalue_1e-2_peak_18872	46	.	3.46831	4.69117	1.60331	36
chr1	65340179	65340264	CGE_VIP_pvalue_1e-2_peak_18888	42	.	2.7959	4.21192	1.374	41
chr1	65390674	65390988	CGE_VIP_pvalue_1e-2_peak_18927	42	.	2.7959	4.21192	1.374	67
chr1	65431715	65432472	CGE_VIP_pvalue_1e-2_peak_18944a	73	.	5.42557	7.37831	3.65962	268
chr1	65431715	65432472	CGE_VIP_pvalue_1e-2_peak_18944b	99	.	6.78196	9.9844	5.74505	395
chr1	65431715	65432472	CGE_VIP_pvalue_1e-2_peak_18944c	128	.	8.17884	12.8333	8.07359	599
chr1	65449909	65450052	CGE_VIP_pvalue_1e-2_peak_18958	44	.	2.82213	4.40009	1.374	70
chr1	65468326	65468460	CGE_VIP_pvalue_1e-2_peak_18968	86	.	5.40784	8.66157	4.6772	48
chr1	65486666	65487203	CGE_VIP_pvalue_1e-2_peak_18975	42	.	2.7959	4.21192	1.374	467
chr1	65514761	65514954	CGE_VIP_pvalue_1e-2_peak_18998	42	.	2.7959	4.21192	1.374	145
chr1	65531804	65532789	CGE_VIP_pvalue_1e-2_peak_19008	65	.	4.96877	6.57675	3.02372	615
chr1	65532995	65533729	CGE_VIP_pvalue_1e-2_peak_19009	40	.	3.47705	4.02948	1.31083	461
chr1	65538496	65538852	CGE_VIP_pvalue_1e-2_peak_19010	48	.	3.51278	4.85998	1.73113	290
chr1	65546399	65546500	CGE_VIP_pvalue_1e-2_peak_19015	42	.	2.7959	4.21192	1.374	49
chr1	65636009	65636133	CGE_VIP_pvalue_1e-2_peak_19045	44	.	2.82213	4.40009	1.374	61
chr1	65719851	65720404	CGE_VIP_pvalue_1e-2_peak_19088	65	.	4.80692	6.58071	3.02372	274
chr1	65729956	65730451	CGE_VIP_pvalue_1e-2_peak_19091	63	.	4.69704	6.3017	2.8098	430
chr1	65731206	65731562	CGE_VIP_pvalue_1e-2_peak_19092	65	.	4.80692	6.58071	3.02372	304
chr1	65756710	65757095	CGE_VIP_pvalue_1e-2_peak_19101	40	.	2.77701	4.09011	1.33994	313
chr1	65775014	65775115	CGE_VIP_pvalue_1e-2_peak_19111	42	.	3.34141	4.26972	1.374	66
chr1	65775836	65776083	CGE_VIP_pvalue_1e-2_peak_19112	60	.	4.28119	6.01457	2.60681	72
chr1	65783838	65783946	CGE_VIP_pvalue_1e-2_peak_19113	44	.	2.82213	4.40009	1.374	53
chr1	65808075	65808157	CGE_VIP_pvalue_1e-2_peak_19131	40	.	2.77701	4.09011	1.33994	40
chr1	65820852	65821042	CGE_VIP_pvalue_1e-2_peak_19140	42	.	2.7959	4.21192	1.374	146
chr1	65838242	65838489	CGE_VIP_pvalue_1e-2_peak_19151	56	.	3.67782	5.64059	2.32305	186
chr1	65867138	65867270	CGE_VIP_pvalue_1e-2_peak_19165	40	.	2.77701	4.09011	1.33994	65
chr1	65868441	65868539	CGE_VIP_pvalue_1e-2_peak_19167	43	.	2.81505	4.34682	1.374	48
chr1	65885768	65886360	CGE_VIP_pvalue_1e-2_peak_19173	73	.	5.42557	7.37831	3.65962	247
chr1	66042658	66042879	CGE_VIP_pvalue_1e-2_peak_19208	44	.	2.82213	4.40009	1.374	59
chr1	66064303	66064568	CGE_VIP_pvalue_1e-2_peak_19212	44	.	2.82213	4.40009	1.374	228
chr1	66157212	66157767	CGE_VIP_pvalue_1e-2_peak_19235	64	.	4.39097	6.41891	2.89842	317
chr1	66194774	66195201	CGE_VIP_pvalue_1e-2_peak_19244	61	.	3.7534	6.13275	2.69438	329
chr1	66258445	66259144	CGE_VIP_pvalue_1e-2_peak_19256	43	.	3.663	4.39923	1.374	343
chr1	66279853	66279990	CGE_VIP_pvalue_1e-2_peak_19269	45	.	3.42495	4.53818	1.48232	69
chr1	66295844	66295970	CGE_VIP_pvalue_1e-2_peak_19277	44	.	2.82213	4.40009	1.374	62
chr1	66345753	66346232	CGE_VIP_pvalue_1e-2_peak_19295	44	.	2.82213	4.40009	1.374	231
chr1	66370348	66370511	CGE_VIP_pvalue_1e-2_peak_19306	51	.	3.58166	5.15094	1.95449	91
chr1	66386113	66386229	CGE_VIP_pvalue_1e-2_peak_19317	44	.	2.82213	4.40009	1.374	57
chr1	66404508	66404634	CGE_VIP_pvalue_1e-2_peak_19321	43	.	2.81505	4.34682	1.374	62
chr1	66404927	66405266	CGE_VIP_pvalue_1e-2_peak_19322	43	.	2.81505	4.34682	1.374	290
chr1	66414602	66415204	CGE_VIP_pvalue_1e-2_peak_19325	75	.	4.62834	7.58464	3.81915	50
chr1	66451342	66451871	CGE_VIP_pvalue_1e-2_peak_19336	44	.	2.82213	4.40009	1.374	483
chr1	66551396	66551481	CGE_VIP_pvalue_1e-2_peak_19374	44	.	2.82213	4.40009	1.374	41
chr1	66578101	66578189	CGE_VIP_pvalue_1e-2_peak_19379	40	.	2.77701	4.09011	1.33994	43
chr1	66609396	66609682	CGE_VIP_pvalue_1e-2_peak_19400	42	.	2.7959	4.21192	1.374	37
chr1	66621890	66622030	CGE_VIP_pvalue_1e-2_peak_19407	44	.	2.82213	4.40009	1.374	69
chr1	66634867	66634954	CGE_VIP_pvalue_1e-2_peak_19412	42	.	2.7959	4.21192	1.374	42
chr1	66648247	66648735	CGE_VIP_pvalue_1e-2_peak_19423	57	.	3.70268	5.78921	2.43427	273
chr1	66673474	66674039	CGE_VIP_pvalue_1e-2_peak_19430	52	.	3.60523	5.26053	2.03502	62
chr1	66684922	66685018	CGE_VIP_pvalue_1e-2_peak_19436	44	.	2.82213	4.40009	1.374	47
chr1	66708260	66708620	CGE_VIP_pvalue_1e-2_peak_19448	59	.	4.25459	5.92478	2.54661	304
chr1	66714065	66714195	CGE_VIP_pvalue_1e-2_peak_19451	48	.	3.51278	4.85998	1.73113	64
chr1	66718523	66719244	CGE_VIP_pvalue_1e-2_peak_19454	43	.	2.81505	4.34682	1.374	630
chr1	66743990	66744396	CGE_VIP_pvalue_1e-2_peak_19467	52	.	3.60523	5.26053	2.03502	67
chr1	66749600	66750095	CGE_VIP_pvalue_1e-2_peak_19470	43	.	2.81505	4.34682	1.374	67
chr1	66760330	66760435	CGE_VIP_pvalue_1e-2_peak_19476	44	.	2.82213	4.40009	1.374	51
chr1	66797929	66798252	CGE_VIP_pvalue_1e-2_peak_19496	42	.	3.34141	4.26972	1.374	289
chr1	66831020	66831542	CGE_VIP_pvalue_1e-2_peak_19521	57	.	3.70268	5.78921	2.43427	382
chr1	66841935	66842193	CGE_VIP_pvalue_1e-2_peak_19530	42	.	2.7959	4.21192	1.374	49
chr1	66847998	66848128	CGE_VIP_pvalue_1e-2_peak_19533	44	.	2.82213	4.40009	1.374	64
chr1	66869910	66870044	CGE_VIP_pvalue_1e-2_peak_19542	40	.	2.77701	4.09011	1.33994	66
chr1	66930041	66930700	CGE_VIP_pvalue_1e-2_peak_19562	73	.	4.59728	7.39833	3.67365	206
chr1	66943619	66944165	CGE_VIP_pvalue_1e-2_peak_19565	44	.	2.82213	4.40009	1.374	493
chr1	66998839	66999961	CGE_VIP_pvalue_1e-2_peak_19577	59	.	4.54133	5.9359	2.55443	925
chr1	67021838	67022212	CGE_VIP_pvalue_1e-2_peak_19585	43	.	2.81505	4.34682	1.374	66
chr1	67022603	67022960	CGE_VIP_pvalue_1e-2_peak_19586	42	.	2.7959	4.21192	1.374	295
chr1	67042939	67043039	CGE_VIP_pvalue_1e-2_peak_19599	44	.	2.82213	4.40009	1.374	49
chr1	67047708	67047801	CGE_VIP_pvalue_1e-2_peak_19601	44	.	2.82213	4.40009	1.374	45
chr1	67161023	67161225	CGE_VIP_pvalue_1e-2_peak_19662	44	.	2.82213	4.40009	1.374	138
chr1	67191717	67191830	CGE_VIP_pvalue_1e-2_peak_19682	43	.	2.81505	4.34682	1.374	55
chr1	67199215	67199594	CGE_VIP_pvalue_1e-2_peak_19685	44	.	2.82213	4.40009	1.374	57
chr1	67217816	67218298	CGE_VIP_pvalue_1e-2_peak_19691	70	.	4.98173	7.0704	3.41222	404
chr1	67230870	67231002	CGE_VIP_pvalue_1e-2_peak_19697	62	.	3.76284	6.20402	2.72876	64
chr1	67390327	67391279	CGE_VIP_pvalue_1e-2_peak_19723	88	.	6.22708	8.89558	4.8669	346
chr1	67395443	67396102	CGE_VIP_pvalue_1e-2_peak_19724a	105	.	7.00905	10.5178	6.17745	402
chr1	67395443	67396102	CGE_VIP_pvalue_1e-2_peak_19724b	58	.	4.58836	5.85683	2.48928	505
chr1	67410464	67410581	CGE_VIP_pvalue_1e-2_peak_19733	43	.	2.81505	4.34682	1.374	57
chr1	67413810	67413947	CGE_VIP_pvalue_1e-2_peak_19735	40	.	2.77701	4.09011	1.33994	67
chr1	67455977	67456087	CGE_VIP_pvalue_1e-2_peak_19769	44	.	2.82213	4.40009	1.374	54
chr1	67461544	67462111	CGE_VIP_pvalue_1e-2_peak_19773	40	.	2.77701	4.09011	1.33994	146
chr1	67519337	67519538	CGE_VIP_pvalue_1e-2_peak_19797	56	.	4.15144	5.60057	2.29914	34
chr1	67519857	67520245	CGE_VIP_pvalue_1e-2_peak_19798	70	.	4.98173	7.0704	3.41222	317
chr1	67598642	67598772	CGE_VIP_pvalue_1e-2_peak_19810	44	.	2.82213	4.40009	1.374	54
chr1	67677245	67677566	CGE_VIP_pvalue_1e-2_peak_19837	43	.	2.81505	4.34682	1.374	258
chr1	67683231	67683328	CGE_VIP_pvalue_1e-2_peak_19842	43	.	2.81505	4.34682	1.374	47
chr1	67690285	67690372	CGE_VIP_pvalue_1e-2_peak_19843	56	.	4.15144	5.60057	2.29914	40
chr1	67690601	67690809	CGE_VIP_pvalue_1e-2_peak_19844	85	.	5.77701	8.50271	4.54654	154
chr1	67699601	67700028	CGE_VIP_pvalue_1e-2_peak_19848	43	.	2.81505	4.34682	1.374	313
chr1	67706192	67706425	CGE_VIP_pvalue_1e-2_peak_19849	44	.	2.82213	4.40009	1.374	69
chr1	67707764	67707888	CGE_VIP_pvalue_1e-2_peak_19850	44	.	2.82213	4.40009	1.374	61
chr1	67782625	67782753	CGE_VIP_pvalue_1e-2_peak_19869	43	.	2.81505	4.34682	1.374	63
chr1	67788218	67788590	CGE_VIP_pvalue_1e-2_peak_19871	43	.	2.81505	4.34682	1.374	141
chr1	67794060	67794157	CGE_VIP_pvalue_1e-2_peak_19876	44	.	2.82213	4.40009	1.374	47
chr1	67811072	67811811	CGE_VIP_pvalue_1e-2_peak_19882	44	.	3.6827	4.44048	1.41124	408
chr1	67813537	67813632	CGE_VIP_pvalue_1e-2_peak_19883	46	.	3.76364	4.61492	1.54212	48
chr1	67873843	67873975	CGE_VIP_pvalue_1e-2_peak_19917	67	.	4.47708	6.78418	3.18663	61
chr1	67895837	67896713	CGE_VIP_pvalue_1e-2_peak_19928	124	.	8.01574	12.4694	7.77185	309
chr1	67933955	67934793	CGE_VIP_pvalue_1e-2_peak_19940	78	.	5.20246	7.80107	3.98871	67
chr1	67965946	67966363	CGE_VIP_pvalue_1e-2_peak_19952	53	.	3.62911	5.37785	2.12795	371
chr1	67998233	67998469	CGE_VIP_pvalue_1e-2_peak_19965	73	.	4.59728	7.39833	3.67365	125
chr1	68006628	68006872	CGE_VIP_pvalue_1e-2_peak_19968	88	.	5.88334	8.82639	4.8133	95
chr1	68020820	68021207	CGE_VIP_pvalue_1e-2_peak_19970	72	.	5.04286	7.25809	3.56257	54
chr1	68038668	68039148	CGE_VIP_pvalue_1e-2_peak_19981	53	.	3.62911	5.37785	2.12795	323
chr1	68048326	68048972	CGE_VIP_pvalue_1e-2_peak_19986	46	.	3.44649	4.61288	1.54212	600
chr1	68053824	68053976	CGE_VIP_pvalue_1e-2_peak_19987	71	.	5.01211	7.16245	3.48683	90
chr1	68087340	68087480	CGE_VIP_pvalue_1e-2_peak_20004	44	.	2.82213	4.40009	1.374	69
chr1	68092986	68093085	CGE_VIP_pvalue_1e-2_peak_20007	40	.	2.77701	4.09011	1.33994	48
chr1	68095559	68095888	CGE_VIP_pvalue_1e-2_peak_20009	53	.	3.62911	5.37785	2.12795	70
chr1	68100879	68101128	CGE_VIP_pvalue_1e-2_peak_20013	42	.	2.7959	4.21192	1.374	41
chr1	68108235	68108743	CGE_VIP_pvalue_1e-2_peak_20016	46	.	3.44649	4.61288	1.54212	435
chr1	68140646	68140719	CGE_VIP_pvalue_1e-2_peak_20024	43	.	3.36191	4.33276	1.374	32
chr1	68150674	68151231	CGE_VIP_pvalue_1e-2_peak_20025	61	.	4.72394	6.1438	2.70473	38
chr1	68151766	68152559	CGE_VIP_pvalue_1e-2_peak_20026	50	.	4.11571	5.04824	1.87737	38
chr1	68190521	68190856	CGE_VIP_pvalue_1e-2_peak_20048	86	.	5.81202	8.60663	4.6308	283
chr1	68202123	68202308	CGE_VIP_pvalue_1e-2_peak_20051	56	.	4.17676	5.67691	2.34986	139
chr1	68219604	68219691	CGE_VIP_pvalue_1e-2_peak_20062	43	.	2.81505	4.34682	1.374	42
chr1	68225747	68226303	CGE_VIP_pvalue_1e-2_peak_20068	50	.	3.5584	5.04815	1.87737	150
chr1	68298504	68299242	CGE_VIP_pvalue_1e-2_peak_20109	56	.	4.41924	5.66894	2.34789	441
chr1	68304326	68304399	CGE_VIP_pvalue_1e-2_peak_20111	42	.	3.34141	4.26972	1.374	54
chr1	68319445	68319988	CGE_VIP_pvalue_1e-2_peak_20114	84	.	5.95637	8.45435	4.5111	140
chr1	68334796	68335302	CGE_VIP_pvalue_1e-2_peak_20120	83	.	5.3376	8.34085	4.41712	264
chr1	68345819	68346389	CGE_VIP_pvalue_1e-2_peak_20124	72	.	5.04286	7.25809	3.56257	223
chr1	68385830	68385946	CGE_VIP_pvalue_1e-2_peak_20131	44	.	2.82213	4.40009	1.374	57
chr1	68403545	68403652	CGE_VIP_pvalue_1e-2_peak_20142	53	.	4.05318	5.32112	2.08866	39
chr1	68411660	68412023	CGE_VIP_pvalue_1e-2_peak_20145	46	.	3.44649	4.61288	1.54212	282
chr1	68422800	68422988	CGE_VIP_pvalue_1e-2_peak_20149	40	.	2.77701	4.09011	1.33994	144
chr1	68426560	68426682	CGE_VIP_pvalue_1e-2_peak_20151	63	.	4.363	6.31016	2.80989	63
chr1	68443545	68443672	CGE_VIP_pvalue_1e-2_peak_20161	44	.	2.82213	4.40009	1.374	62
chr1	68445385	68445482	CGE_VIP_pvalue_1e-2_peak_20163	42	.	2.7959	4.21192	1.374	47
chr1	68475526	68475626	CGE_VIP_pvalue_1e-2_peak_20178	44	.	2.82213	4.40009	1.374	49
chr1	68477210	68477352	CGE_VIP_pvalue_1e-2_peak_20180	44	.	2.82213	4.40009	1.374	70
chr1	68484740	68484847	CGE_VIP_pvalue_1e-2_peak_20186	44	.	2.82213	4.40009	1.374	52
chr1	68568798	68569030	CGE_VIP_pvalue_1e-2_peak_20227	48	.	3.84823	4.80658	1.69398	130
chr1	68569559	68570245	CGE_VIP_pvalue_1e-2_peak_20228	75	.	5.41796	7.55548	3.80231	616
chr1	68577369	68577971	CGE_VIP_pvalue_1e-2_peak_20229	107	.	7.08606	10.7815	6.39144	329
chr1	68598605	68599147	CGE_VIP_pvalue_1e-2_peak_20242	42	.	2.7959	4.21192	1.374	481
chr1	68604418	68604506	CGE_VIP_pvalue_1e-2_peak_20247	42	.	2.7959	4.21192	1.374	43
chr1	68641925	68642029	CGE_VIP_pvalue_1e-2_peak_20264	43	.	3.38266	4.39837	1.374	37
chr1	68659054	68659141	CGE_VIP_pvalue_1e-2_peak_20273	44	.	2.82213	4.40009	1.374	42
chr1	68682866	68683076	CGE_VIP_pvalue_1e-2_peak_20280	44	.	2.82213	4.40009	1.374	54
chr1	68687758	68687846	CGE_VIP_pvalue_1e-2_peak_20281	44	.	2.82213	4.40009	1.374	43
chr1	68739722	68739832	CGE_VIP_pvalue_1e-2_peak_20301	44	.	2.82213	4.40009	1.374	54
chr1	68759493	68759588	CGE_VIP_pvalue_1e-2_peak_20310	42	.	2.7959	4.21192	1.374	46
chr1	68779283	68780038	CGE_VIP_pvalue_1e-2_peak_20322	80	.	5.26917	8.05644	4.19069	299
chr1	68788548	68788628	CGE_VIP_pvalue_1e-2_peak_20326	43	.	2.81505	4.34682	1.374	39
chr1	68796878	68797032	CGE_VIP_pvalue_1e-2_peak_20333	42	.	2.7959	4.21192	1.374	109
chr1	68812837	68812971	CGE_VIP_pvalue_1e-2_peak_20341	43	.	2.81505	4.34682	1.374	66
chr1	68824300	68824552	CGE_VIP_pvalue_1e-2_peak_20349	66	.	4.448	6.65517	3.08244	161
chr1	68849853	68850550	CGE_VIP_pvalue_1e-2_peak_20361	56	.	4.15144	5.60057	2.29914	132
chr1	68880494	68880744	CGE_VIP_pvalue_1e-2_peak_20375	44	.	2.82213	4.40009	1.374	179
chr1	68899181	68899290	CGE_VIP_pvalue_1e-2_peak_20380	44	.	2.82213	4.40009	1.374	53
chr1	68914464	68914584	CGE_VIP_pvalue_1e-2_peak_20388	44	.	2.82213	4.40009	1.374	59
chr1	68962404	68963365	CGE_VIP_pvalue_1e-2_peak_20407	62	.	4.67035	6.23671	2.75326	583
chr1	68999479	68999661	CGE_VIP_pvalue_1e-2_peak_20416	61	.	3.7534	6.13275	2.69438	49
chr1	69017226	69017359	CGE_VIP_pvalue_1e-2_peak_20424	44	.	2.82213	4.40009	1.374	65
chr1	69036476	69036868	CGE_VIP_pvalue_1e-2_peak_20431	43	.	2.81505	4.34682	1.374	70
chr1	69051006	69051375	CGE_VIP_pvalue_1e-2_peak_20434	75	.	5.13743	7.56943	3.8102	125
chr1	69083431	69085361	CGE_VIP_pvalue_1e-2_peak_20441	53	.	4.28113	5.38413	2.13054	924
chr1	69093377	69093750	CGE_VIP_pvalue_1e-2_peak_20444	43	.	2.81505	4.34682	1.374	69
chr1	69097410	69097530	CGE_VIP_pvalue_1e-2_peak_20446	43	.	2.81505	4.34682	1.374	59
chr1	69110147	69110340	CGE_VIP_pvalue_1e-2_peak_20455	57	.	3.70268	5.78921	2.43427	128
chr1	69292693	69293091	CGE_VIP_pvalue_1e-2_peak_20532	44	.	2.82213	4.40009	1.374	137
chr1	69303310	69303469	CGE_VIP_pvalue_1e-2_peak_20535	44	.	2.82213	4.40009	1.374	39
chr1	69352721	69352841	CGE_VIP_pvalue_1e-2_peak_20553	44	.	2.82213	4.40009	1.374	59
chr1	69370312	69370683	CGE_VIP_pvalue_1e-2_peak_20563	72	.	4.56663	7.22716	3.53889	61
chr1	69382248	69382458	CGE_VIP_pvalue_1e-2_peak_20570	46	.	3.44649	4.61288	1.54212	151
chr1	69388934	69389016	CGE_VIP_pvalue_1e-2_peak_20572	44	.	2.82213	4.40009	1.374	40
chr1	69400629	69400930	CGE_VIP_pvalue_1e-2_peak_20578	66	.	4.448	6.65517	3.08244	239
chr1	69403946	69404019	CGE_VIP_pvalue_1e-2_peak_20580	46	.	3.46831	4.69117	1.60331	53
chr1	69410613	69410695	CGE_VIP_pvalue_1e-2_peak_20585	43	.	2.81505	4.34682	1.374	40
chr1	69473511	69473774	CGE_VIP_pvalue_1e-2_peak_20616	44	.	2.82213	4.40009	1.374	65
chr1	69537163	69537307	CGE_VIP_pvalue_1e-2_peak_20637	44	.	2.82213	4.40009	1.374	71
chr1	69549800	69549910	CGE_VIP_pvalue_1e-2_peak_20644	44	.	2.82213	4.40009	1.374	54
chr1	69586112	69586865	CGE_VIP_pvalue_1e-2_peak_20654	57	.	3.70268	5.78921	2.43427	368
chr1	69657291	69657398	CGE_VIP_pvalue_1e-2_peak_20680	44	.	2.82213	4.40009	1.374	52
chr1	69680200	69680770	CGE_VIP_pvalue_1e-2_peak_20689	57	.	3.70268	5.78921	2.43427	503
chr1	69696081	69696712	CGE_VIP_pvalue_1e-2_peak_20697	64	.	4.75135	6.43718	2.90965	559
chr1	69699306	69699489	CGE_VIP_pvalue_1e-2_peak_20699	49	.	3.9142	4.96371	1.81142	34
chr1	69730527	69730658	CGE_VIP_pvalue_1e-2_peak_20718	44	.	2.82213	4.40009	1.374	64
chr1	69756727	69757554	CGE_VIP_pvalue_1e-2_peak_20725	94	.	6.06954	9.46183	5.32232	650
chr1	69781466	69782379	CGE_VIP_pvalue_1e-2_peak_20733	74	.	5.47983	7.48129	3.73904	216
chr1	69828053	69828132	CGE_VIP_pvalue_1e-2_peak_20747	44	.	2.82213	4.40009	1.374	38
chr1	69835818	69836342	CGE_VIP_pvalue_1e-2_peak_20749	44	.	2.82213	4.40009	1.374	270
chr1	69883837	69883969	CGE_VIP_pvalue_1e-2_peak_20764	40	.	2.77701	4.09011	1.33994	65
chr1	69887359	69887481	CGE_VIP_pvalue_1e-2_peak_20766	42	.	2.7959	4.21192	1.374	60
chr1	69888522	69888987	CGE_VIP_pvalue_1e-2_peak_20767	42	.	2.7959	4.21192	1.374	142
chr1	69965261	69965452	CGE_VIP_pvalue_1e-2_peak_20793	44	.	2.82213	4.40009	1.374	62
chr1	69968889	69968972	CGE_VIP_pvalue_1e-2_peak_20795	40	.	2.77701	4.09011	1.33994	40
chr1	70033020	70033278	CGE_VIP_pvalue_1e-2_peak_20810	65	.	4.85411	6.50868	2.97207	195
chr1	70033672	70034125	CGE_VIP_pvalue_1e-2_peak_20811	64	.	4.83507	6.47824	2.94676	209
chr1	70049672	70049977	CGE_VIP_pvalue_1e-2_peak_20819	51	.	3.58166	5.15094	1.95449	118
chr1	70057718	70057882	CGE_VIP_pvalue_1e-2_peak_20824	45	.	3.42495	4.53818	1.48232	54
chr1	70104652	70105166	CGE_VIP_pvalue_1e-2_peak_20860	45	.	3.42495	4.53818	1.48232	33
chr1	70138463	70138633	CGE_VIP_pvalue_1e-2_peak_20887	57	.	3.70268	5.78921	2.43427	44
chr1	70161245	70161432	CGE_VIP_pvalue_1e-2_peak_20906	46	.	3.46831	4.69117	1.60331	162
chr1	70165453	70165609	CGE_VIP_pvalue_1e-2_peak_20907	45	.	3.42495	4.53818	1.48232	14
chr1	70190384	70190471	CGE_VIP_pvalue_1e-2_peak_20918	57	.	3.70268	5.78921	2.43427	41
chr1	70207206	70207313	CGE_VIP_pvalue_1e-2_peak_20931	42	.	2.7959	4.21192	1.374	52
chr1	70224902	70225004	CGE_VIP_pvalue_1e-2_peak_20939	43	.	2.81505	4.34682	1.374	50
chr1	70233530	70233664	CGE_VIP_pvalue_1e-2_peak_20948	42	.	2.7959	4.21192	1.374	66
chr1	70248737	70248867	CGE_VIP_pvalue_1e-2_peak_20964	55	.	3.6533	5.50407	2.22166	70
chr1	70270407	70270746	CGE_VIP_pvalue_1e-2_peak_20980	42	.	2.7959	4.21192	1.374	40
chr1	70290708	70290928	CGE_VIP_pvalue_1e-2_peak_20995	51	.	3.58166	5.15094	1.95449	154
chr1	70335861	70335940	CGE_VIP_pvalue_1e-2_peak_21025	44	.	2.82213	4.40009	1.374	38
chr1	70377769	70377842	CGE_VIP_pvalue_1e-2_peak_21046	41	.	3.30115	4.15062	1.374	36
chr1	70379851	70380062	CGE_VIP_pvalue_1e-2_peak_21047	42	.	3.32116	4.20906	1.374	38
chr1	70398473	70398750	CGE_VIP_pvalue_1e-2_peak_21055	75	.	5.13743	7.56943	3.8102	207
chr1	70420763	70420946	CGE_VIP_pvalue_1e-2_peak_21069	44	.	2.82213	4.40009	1.374	46
chr1	70432835	70432961	CGE_VIP_pvalue_1e-2_peak_21075	44	.	2.82213	4.40009	1.374	62
chr1	70444274	70444378	CGE_VIP_pvalue_1e-2_peak_21080	40	.	2.77701	4.09011	1.33994	51
chr1	70473685	70473795	CGE_VIP_pvalue_1e-2_peak_21099	43	.	2.81505	4.34682	1.374	54
chr1	70508021	70508094	CGE_VIP_pvalue_1e-2_peak_21120	42	.	3.34141	4.26972	1.374	53
chr1	70509116	70509234	CGE_VIP_pvalue_1e-2_peak_21121	57	.	4.20239	5.75623	2.41727	59
chr1	70584989	70585130	CGE_VIP_pvalue_1e-2_peak_21175	40	.	2.77701	4.09011	1.33994	69
chr1	70586587	70586694	CGE_VIP_pvalue_1e-2_peak_21176	40	.	2.77701	4.09011	1.33994	52
chr1	70589674	70589767	CGE_VIP_pvalue_1e-2_peak_21179	40	.	2.77701	4.09011	1.33994	45
chr1	70625993	70626144	CGE_VIP_pvalue_1e-2_peak_21200	57	.	3.70268	5.78921	2.43427	83
chr1	70670947	70671884	CGE_VIP_pvalue_1e-2_peak_21220	108	.	7.12702	10.8857	6.47962	380
chr1	70686993	70687654	CGE_VIP_pvalue_1e-2_peak_21225a	70	.	5.21182	7.08455	3.42264	50
chr1	70686993	70687654	CGE_VIP_pvalue_1e-2_peak_21225b	83	.	5.92417	8.38401	4.45313	183
chr1	70686993	70687654	CGE_VIP_pvalue_1e-2_peak_21225c	97	.	6.66469	9.79542	5.59451	425
chr1	70705376	70705495	CGE_VIP_pvalue_1e-2_peak_21232	44	.	2.82213	4.40009	1.374	58
chr1	70725435	70725544	CGE_VIP_pvalue_1e-2_peak_21244	42	.	2.7959	4.21192	1.374	53
chr1	70744146	70744274	CGE_VIP_pvalue_1e-2_peak_21257	44	.	2.82213	4.40009	1.374	63
chr1	70755428	70755521	CGE_VIP_pvalue_1e-2_peak_21262	57	.	3.70268	5.78921	2.43427	47
chr1	70780075	70780160	CGE_VIP_pvalue_1e-2_peak_21276	44	.	2.82213	4.40009	1.374	41
chr1	70795230	70795371	CGE_VIP_pvalue_1e-2_peak_21281	44	.	2.82213	4.40009	1.374	69
chr1	70805689	70805763	CGE_VIP_pvalue_1e-2_peak_21291	40	.	2.77701	4.09011	1.33994	36
chr1	70810977	70811149	CGE_VIP_pvalue_1e-2_peak_21294	44	.	2.82213	4.40009	1.374	52
chr1	70819906	70820808	CGE_VIP_pvalue_1e-2_peak_21296a	77	.	5.62035	7.75457	3.95937	294
chr1	70819906	70820808	CGE_VIP_pvalue_1e-2_peak_21296b	90	.	6.32289	9.08417	5.01476	587
chr1	70876462	70877063	CGE_VIP_pvalue_1e-2_peak_21321a	89	.	6.19886	8.92526	4.89104	142
chr1	70876462	70877063	CGE_VIP_pvalue_1e-2_peak_21321b	141	.	8.6784	14.1622	9.15227	365
chr1	70890408	70890628	CGE_VIP_pvalue_1e-2_peak_21329	44	.	2.82213	4.40009	1.374	173
chr1	70907339	70907593	CGE_VIP_pvalue_1e-2_peak_21334	42	.	2.7959	4.21192	1.374	183
chr1	70923854	70924149	CGE_VIP_pvalue_1e-2_peak_21343	61	.	4.30812	6.10846	2.68407	64
chr1	70952583	70953183	CGE_VIP_pvalue_1e-2_peak_21355	64	.	4.39097	6.41891	2.89842	435
chr1	70975485	70975759	CGE_VIP_pvalue_1e-2_peak_21366	44	.	2.82213	4.40009	1.374	203
chr1	70975985	70976084	CGE_VIP_pvalue_1e-2_peak_21367	44	.	2.82213	4.40009	1.374	48
chr1	71028461	71028590	CGE_VIP_pvalue_1e-2_peak_21394	44	.	2.82213	4.40009	1.374	63
chr1	71032549	71032659	CGE_VIP_pvalue_1e-2_peak_21396	44	.	2.82213	4.40009	1.374	54
chr1	71093937	71094481	CGE_VIP_pvalue_1e-2_peak_21416	57	.	3.70268	5.78921	2.43427	327
chr1	71133243	71133925	CGE_VIP_pvalue_1e-2_peak_21429	40	.	2.77701	4.09011	1.33994	48
chr1	71172513	71172828	CGE_VIP_pvalue_1e-2_peak_21441	44	.	2.82213	4.40009	1.374	49
chr1	71203022	71203239	CGE_VIP_pvalue_1e-2_peak_21449	62	.	3.76284	6.20402	2.72876	42
chr1	71250931	71251063	CGE_VIP_pvalue_1e-2_peak_21470	76	.	5.16974	7.68256	3.89948	75
chr1	71274778	71275182	CGE_VIP_pvalue_1e-2_peak_21485	52	.	3.60523	5.26053	2.03502	159
chr1	71293430	71293503	CGE_VIP_pvalue_1e-2_peak_21495	46	.	3.46831	4.69117	1.60331	35
chr1	71293829	71294268	CGE_VIP_pvalue_1e-2_peak_21496	63	.	4.363	6.31016	2.80989	250
chr1	71307259	71307735	CGE_VIP_pvalue_1e-2_peak_21505	44	.	2.82213	4.40009	1.374	282
chr1	71324980	71325060	CGE_VIP_pvalue_1e-2_peak_21511	44	.	2.82213	4.40009	1.374	39
chr1	71339895	71339969	CGE_VIP_pvalue_1e-2_peak_21516	44	.	2.82213	4.40009	1.374	36
chr1	71347404	71348133	CGE_VIP_pvalue_1e-2_peak_21518	44	.	2.82213	4.40009	1.374	51
chr1	71381472	71382130	CGE_VIP_pvalue_1e-2_peak_21540	64	.	4.39097	6.41891	2.89842	59
chr1	71500281	71500490	CGE_VIP_pvalue_1e-2_peak_21590	40	.	2.77701	4.09011	1.33994	69
chr1	71512750	71513113	CGE_VIP_pvalue_1e-2_peak_21596	58	.	4.22833	5.83877	2.47297	304
chr1	71515820	71515916	CGE_VIP_pvalue_1e-2_peak_21597	42	.	3.34141	4.26972	1.374	45
chr1	71546220	71547173	CGE_VIP_pvalue_1e-2_peak_21614	77	.	5.51138	7.7842	3.98391	540
chr1	71559850	71559928	CGE_VIP_pvalue_1e-2_peak_21617	44	.	2.82213	4.40009	1.374	38
chr1	71658684	71659267	CGE_VIP_pvalue_1e-2_peak_21644	47	.	3.80546	4.7084	1.61636	482
chr1	71662542	71662719	CGE_VIP_pvalue_1e-2_peak_21646	49	.	3.89196	4.90993	1.77456	124
chr1	71698584	71698964	CGE_VIP_pvalue_1e-2_peak_21659	44	.	2.82213	4.40009	1.374	234
chr1	71735126	71735258	CGE_VIP_pvalue_1e-2_peak_21670	44	.	2.82213	4.40009	1.374	52
chr1	71756677	71756789	CGE_VIP_pvalue_1e-2_peak_21675	62	.	3.76284	6.20402	2.72876	50
chr1	71773202	71773489	CGE_VIP_pvalue_1e-2_peak_21683	44	.	2.82213	4.40009	1.374	174
chr1	71784109	71784217	CGE_VIP_pvalue_1e-2_peak_21689	44	.	2.82213	4.40009	1.374	53
chr1	71821642	71822008	CGE_VIP_pvalue_1e-2_peak_21703	44	.	2.82213	4.40009	1.374	57
chr1	71899088	71899471	CGE_VIP_pvalue_1e-2_peak_21740	42	.	2.7959	4.21192	1.374	72
chr1	71906274	71906948	CGE_VIP_pvalue_1e-2_peak_21743	44	.	2.82213	4.40009	1.374	461
chr1	71928167	71928288	CGE_VIP_pvalue_1e-2_peak_21750	42	.	2.7959	4.21192	1.374	59
chr1	71943745	71944193	CGE_VIP_pvalue_1e-2_peak_21762	42	.	2.7959	4.21192	1.374	173
chr1	71974851	71975401	CGE_VIP_pvalue_1e-2_peak_21779	56	.	3.67782	5.64059	2.32305	479
chr1	71987122	71987249	CGE_VIP_pvalue_1e-2_peak_21784	42	.	2.7959	4.21192	1.374	62
chr1	72009410	72009500	CGE_VIP_pvalue_1e-2_peak_21802	42	.	2.7959	4.21192	1.374	44
chr1	72027479	72027621	CGE_VIP_pvalue_1e-2_peak_21819	51	.	3.58166	5.15094	1.95449	70
chr1	72053106	72054110	CGE_VIP_pvalue_1e-2_peak_21841	66	.	4.448	6.65517	3.08244	737
chr1	72066520	72066675	CGE_VIP_pvalue_1e-2_peak_21851	42	.	2.7959	4.21192	1.374	57
chr1	72132803	72132943	CGE_VIP_pvalue_1e-2_peak_21894	42	.	2.7959	4.21192	1.374	69
chr1	72138368	72138471	CGE_VIP_pvalue_1e-2_peak_21897	42	.	2.7959	4.21192	1.374	50
chr1	72164022	72164280	CGE_VIP_pvalue_1e-2_peak_21914	40	.	2.77701	4.09011	1.33994	207
chr1	72179543	72179757	CGE_VIP_pvalue_1e-2_peak_21925	43	.	2.81505	4.34682	1.374	153
chr1	72182775	72182853	CGE_VIP_pvalue_1e-2_peak_21927	42	.	2.7959	4.21192	1.374	38
chr1	72202421	72202743	CGE_VIP_pvalue_1e-2_peak_21940	42	.	2.7959	4.21192	1.374	64
chr1	72209617	72209951	CGE_VIP_pvalue_1e-2_peak_21945	44	.	2.82213	4.40009	1.374	64
chr1	72245719	72245804	CGE_VIP_pvalue_1e-2_peak_21964	42	.	2.7959	4.21192	1.374	41
chr1	72299258	72299622	CGE_VIP_pvalue_1e-2_peak_21988	130	.	8.28001	13.0499	8.24313	111
chr1	72305566	72305648	CGE_VIP_pvalue_1e-2_peak_21990	40	.	2.77701	4.09011	1.33994	40
chr1	72316734	72317141	CGE_VIP_pvalue_1e-2_peak_21998	44	.	2.82213	4.40009	1.374	157
chr1	72322110	72322564	CGE_VIP_pvalue_1e-2_peak_21999	43	.	2.81505	4.34682	1.374	49
chr1	72455192	72455278	CGE_VIP_pvalue_1e-2_peak_22091	40	.	2.77701	4.09011	1.33994	42
chr1	72476022	72476106	CGE_VIP_pvalue_1e-2_peak_22102	42	.	2.7959	4.21192	1.374	41
chr1	72505870	72506014	CGE_VIP_pvalue_1e-2_peak_22124	42	.	2.7959	4.21192	1.374	71
chr1	72566062	72567155	CGE_VIP_pvalue_1e-2_peak_22162	44	.	2.82213	4.40009	1.374	338
chr1	72606796	72606874	CGE_VIP_pvalue_1e-2_peak_22183	43	.	2.81505	4.34682	1.374	38
chr1	72611088	72611277	CGE_VIP_pvalue_1e-2_peak_22185	44	.	2.82213	4.40009	1.374	135
chr1	72632298	72632386	CGE_VIP_pvalue_1e-2_peak_22199	44	.	2.82213	4.40009	1.374	43
chr1	72643585	72643787	CGE_VIP_pvalue_1e-2_peak_22203	42	.	2.7959	4.21192	1.374	65
chr1	72669877	72670008	CGE_VIP_pvalue_1e-2_peak_22221	44	.	2.82213	4.40009	1.374	64
chr1	72671382	72671482	CGE_VIP_pvalue_1e-2_peak_22222	44	.	2.82213	4.40009	1.374	49
chr1	72721197	72722160	CGE_VIP_pvalue_1e-2_peak_22248	57	.	3.70268	5.78921	2.43427	711
chr1	72748144	72748266	CGE_VIP_pvalue_1e-2_peak_22258	41	.	3.4248	4.11096	1.35562	62
chr1	72748499	72748845	CGE_VIP_pvalue_1e-2_peak_22259a	67	.	4.72387	6.77036	3.1816	72
chr1	72748499	72748845	CGE_VIP_pvalue_1e-2_peak_22259b	118	.	6.87108	11.8881	7.3008	211
chr1	72749178	72749817	CGE_VIP_pvalue_1e-2_peak_22260	41	.	3.47917	4.19334	1.374	252
chr1	72802504	72802802	CGE_VIP_pvalue_1e-2_peak_22268	44	.	2.82213	4.40009	1.374	193
chr1	72818318	72818654	CGE_VIP_pvalue_1e-2_peak_22274	44	.	2.82213	4.40009	1.374	294
chr1	72963911	72964040	CGE_VIP_pvalue_1e-2_peak_22332	43	.	2.81505	4.34682	1.374	63
chr1	73030041	73030179	CGE_VIP_pvalue_1e-2_peak_22364	40	.	2.77701	4.09011	1.33994	68
chr1	73060576	73060673	CGE_VIP_pvalue_1e-2_peak_22385	44	.	2.82213	4.40009	1.374	47
chr1	73089139	73089662	CGE_VIP_pvalue_1e-2_peak_22397	62	.	3.76284	6.20402	2.72876	61
chr1	73177203	73177332	CGE_VIP_pvalue_1e-2_peak_22435	44	.	2.82213	4.40009	1.374	63
chr1	73192388	73192471	CGE_VIP_pvalue_1e-2_peak_22441	44	.	2.82213	4.40009	1.374	40
chr1	73214392	73214468	CGE_VIP_pvalue_1e-2_peak_22450	44	.	2.82213	4.40009	1.374	37
chr1	73312531	73313027	CGE_VIP_pvalue_1e-2_peak_22482	62	.	3.76284	6.20402	2.72876	65
chr1	73332582	73332677	CGE_VIP_pvalue_1e-2_peak_22488	43	.	2.81505	4.34682	1.374	46
chr1	73333451	73333572	CGE_VIP_pvalue_1e-2_peak_22490	43	.	2.81505	4.34682	1.374	59
chr1	73379704	73380179	CGE_VIP_pvalue_1e-2_peak_22508	44	.	2.82213	4.40009	1.374	67
chr1	73387851	73388110	CGE_VIP_pvalue_1e-2_peak_22513	43	.	2.81505	4.34682	1.374	218
chr1	73490714	73491004	CGE_VIP_pvalue_1e-2_peak_22552	62	.	3.76284	6.20402	2.72876	232
chr1	73505442	73505547	CGE_VIP_pvalue_1e-2_peak_22558	44	.	2.82213	4.40009	1.374	51
chr1	73516688	73516996	CGE_VIP_pvalue_1e-2_peak_22561	44	.	2.82213	4.40009	1.374	265
chr1	73570951	73571036	CGE_VIP_pvalue_1e-2_peak_22580	44	.	2.82213	4.40009	1.374	41
chr1	73611184	73611316	CGE_VIP_pvalue_1e-2_peak_22588	44	.	2.82213	4.40009	1.374	65
chr1	73646974	73647382	CGE_VIP_pvalue_1e-2_peak_22604	44	.	2.82213	4.40009	1.374	58
chr1	73655586	73655671	CGE_VIP_pvalue_1e-2_peak_22606	44	.	2.82213	4.40009	1.374	41
chr1	73671318	73671420	CGE_VIP_pvalue_1e-2_peak_22613	44	.	2.82213	4.40009	1.374	50
chr1	73679958	73680263	CGE_VIP_pvalue_1e-2_peak_22617	44	.	2.82213	4.40009	1.374	249
chr1	73688549	73688627	CGE_VIP_pvalue_1e-2_peak_22622	44	.	2.82213	4.40009	1.374	38
chr1	73711884	73712002	CGE_VIP_pvalue_1e-2_peak_22629	44	.	2.82213	4.40009	1.374	58
chr1	73732658	73732781	CGE_VIP_pvalue_1e-2_peak_22635	44	.	2.82213	4.40009	1.374	60
chr1	73835080	73835206	CGE_VIP_pvalue_1e-2_peak_22667	62	.	4.33539	6.20685	2.72876	65
chr1	73860530	73860661	CGE_VIP_pvalue_1e-2_peak_22680	42	.	2.7959	4.21192	1.374	64
chr1	73879973	73880100	CGE_VIP_pvalue_1e-2_peak_22694	44	.	2.82213	4.40009	1.374	62
chr1	74002844	74002929	CGE_VIP_pvalue_1e-2_peak_22754	44	.	2.82213	4.40009	1.374	41
chr1	74014056	74014263	CGE_VIP_pvalue_1e-2_peak_22759	62	.	3.76284	6.20402	2.72876	143
chr1	74038531	74038656	CGE_VIP_pvalue_1e-2_peak_22768	44	.	2.82213	4.40009	1.374	61
chr1	74059062	74059918	CGE_VIP_pvalue_1e-2_peak_22778	48	.	3.51278	4.85998	1.73113	322
chr1	74072301	74072620	CGE_VIP_pvalue_1e-2_peak_22785	44	.	2.82213	4.40009	1.374	59
chr1	74076091	74076190	CGE_VIP_pvalue_1e-2_peak_22786	40	.	2.77701	4.09011	1.33994	48
chr1	74124923	74125004	CGE_VIP_pvalue_1e-2_peak_22814	44	.	2.82213	4.40009	1.374	39
chr1	74136886	74137234	CGE_VIP_pvalue_1e-2_peak_22822	40	.	2.77701	4.09011	1.33994	304
chr1	74159270	74159424	CGE_VIP_pvalue_1e-2_peak_22835	44	.	2.82213	4.40009	1.374	58
chr1	74186549	74187259	CGE_VIP_pvalue_1e-2_peak_22845	62	.	4.67035	6.23671	2.75326	223
chr1	74195744	74196101	CGE_VIP_pvalue_1e-2_peak_22847	57	.	4.20239	5.75623	2.41727	63
chr1	74223132	74223273	CGE_VIP_pvalue_1e-2_peak_22863	42	.	2.7959	4.21192	1.374	69
chr1	74236083	74236197	CGE_VIP_pvalue_1e-2_peak_22870	44	.	2.82213	4.40009	1.374	56
chr1	74266198	74266567	CGE_VIP_pvalue_1e-2_peak_22892	44	.	2.82213	4.40009	1.374	68
chr1	74277130	74277243	CGE_VIP_pvalue_1e-2_peak_22898	44	.	2.82213	4.40009	1.374	55
chr1	74291102	74291177	CGE_VIP_pvalue_1e-2_peak_22905	44	.	2.82213	4.40009	1.374	36
chr1	74297769	74298319	CGE_VIP_pvalue_1e-2_peak_22907	65	.	4.80692	6.58071	3.02372	285
chr1	74317939	74318014	CGE_VIP_pvalue_1e-2_peak_22917	44	.	3.40368	4.46677	1.42842	2
chr1	74385023	74385161	CGE_VIP_pvalue_1e-2_peak_22963	40	.	2.77701	4.09011	1.33994	68
chr1	74385401	74385943	CGE_VIP_pvalue_1e-2_peak_22964	42	.	2.7959	4.21192	1.374	299
chr1	74391870	74392010	CGE_VIP_pvalue_1e-2_peak_22967	42	.	2.7959	4.21192	1.374	55
chr1	74397706	74397830	CGE_VIP_pvalue_1e-2_peak_22970	42	.	2.7959	4.21192	1.374	61
chr1	74446147	74446351	CGE_VIP_pvalue_1e-2_peak_22989	67	.	4.47708	6.78418	3.18663	59
chr1	74464299	74464824	CGE_VIP_pvalue_1e-2_peak_22997	56	.	3.67782	5.64059	2.32305	452
chr1	74476146	74476252	CGE_VIP_pvalue_1e-2_peak_23004	44	.	2.82213	4.40009	1.374	52
chr1	74663276	74664205	CGE_VIP_pvalue_1e-2_peak_23064b	106	.	7.09824	10.6058	6.24764	663
chr1	74756674	74756796	CGE_VIP_pvalue_1e-2_peak_23100	44	.	2.82213	4.40009	1.374	60
chr1	74781373	74781711	CGE_VIP_pvalue_1e-2_peak_23109	40	.	2.77701	4.09011	1.33994	269
chr1	74784397	74784747	CGE_VIP_pvalue_1e-2_peak_23112	42	.	2.7959	4.21192	1.374	289
chr1	74807437	74807662	CGE_VIP_pvalue_1e-2_peak_23124	65	.	4.4193	6.53368	2.98677	83
chr1	74822535	74822852	CGE_VIP_pvalue_1e-2_peak_23128	53	.	4.07731	5.38744	2.13054	62
chr1	74828903	74829681	CGE_VIP_pvalue_1e-2_peak_23130	46	.	3.46831	4.69117	1.60331	136
chr1	74888246	74889092	CGE_VIP_pvalue_1e-2_peak_23162	66	.	4.8352	6.65579	3.08244	56
chr1	74929186	74929701	CGE_VIP_pvalue_1e-2_peak_23173	63	.	4.363	6.31016	2.80989	342
chr1	74932387	74932460	CGE_VIP_pvalue_1e-2_peak_23174	44	.	3.40368	4.46677	1.42842	56
chr1	74969783	74970182	CGE_VIP_pvalue_1e-2_peak_23195	56	.	4.41924	5.66894	2.34789	328
chr1	74971021	74971135	CGE_VIP_pvalue_1e-2_peak_23197	44	.	3.6827	4.44048	1.41124	55
chr1	74972193	74972345	CGE_VIP_pvalue_1e-2_peak_23198	43	.	3.663	4.39923	1.374	39
chr1	74980907	74980990	CGE_VIP_pvalue_1e-2_peak_23202	43	.	2.81505	4.34682	1.374	40
chr1	74999910	75000321	CGE_VIP_pvalue_1e-2_peak_23214	59	.	4.25459	5.92478	2.54661	289
chr1	75009438	75009700	CGE_VIP_pvalue_1e-2_peak_23220	64	.	4.39097	6.41891	2.89842	65
chr1	75062671	75062768	CGE_VIP_pvalue_1e-2_peak_23250	44	.	2.82213	4.40009	1.374	47
chr1	75072649	75072772	CGE_VIP_pvalue_1e-2_peak_23257	44	.	2.82213	4.40009	1.374	60
chr1	75132370	75132452	CGE_VIP_pvalue_1e-2_peak_23295	50	.	3.5584	5.04815	1.87737	41
chr1	75139115	75139770	CGE_VIP_pvalue_1e-2_peak_23296	70	.	5.24384	7.04257	3.39727	353
chr1	75155278	75155723	CGE_VIP_pvalue_1e-2_peak_23306	53	.	3.62911	5.37785	2.12795	403
[truncated: 94,292 more rows]

## Sheet: sheet1
L2-4_RORB_qvalue_0-05_peaks
chr1	10176	10550	L2-4_RORB_pvalue_1e-2_peak_1	41	.	2.77977	4.10729	1.31041	265
chr1	569915	570028	L2-4_RORB_pvalue_1e-2_peak_3	621	.	28.3442	62.1498	52.6593	56
chr1	713821	714233	L2-4_RORB_pvalue_1e-2_peak_5	94	.	5.55954	9.49358	5.46087	271
chr1	762254	762374	L2-4_RORB_pvalue_1e-2_peak_17	41	.	2.77977	4.10729	1.31041	59
chr1	762691	762965	L2-4_RORB_pvalue_1e-2_peak_18	58	.	3.70636	5.81222	2.57317	213
chr1	805186	805372	L2-4_RORB_pvalue_1e-2_peak_27	41	.	2.77977	4.10729	1.31041	59
chr1	811930	812031	L2-4_RORB_pvalue_1e-2_peak_30	41	.	2.77977	4.10729	1.31041	49
chr1	822720	822902	L2-4_RORB_pvalue_1e-2_peak_32	39	.	2.75837	3.97911	1.31041	43
chr1	825064	825309	L2-4_RORB_pvalue_1e-2_peak_35	40	.	2.77701	4.09011	1.31041	201
chr1	825803	825953	L2-4_RORB_pvalue_1e-2_peak_36	39	.	2.75837	3.97911	1.31041	68
chr1	859027	859295	L2-4_RORB_pvalue_1e-2_peak_51	41	.	2.77977	4.10729	1.31041	218
chr1	861215	861336	L2-4_RORB_pvalue_1e-2_peak_53	40	.	2.77701	4.09011	1.31041	59
chr1	868283	868379	L2-4_RORB_pvalue_1e-2_peak_56	41	.	2.77977	4.10729	1.31041	47
chr1	876636	876751	L2-4_RORB_pvalue_1e-2_peak_59	41	.	2.77977	4.10729	1.31041	56
chr1	885958	886077	L2-4_RORB_pvalue_1e-2_peak_63	41	.	2.77977	4.10729	1.31041	58
chr1	955679	955752	L2-4_RORB_pvalue_1e-2_peak_92	46	.	3.44649	4.61288	1.70597	35
chr1	968494	968700	L2-4_RORB_pvalue_1e-2_peak_97	46	.	3.46831	4.69117	1.76656	59
chr1	976273	976346	L2-4_RORB_pvalue_1e-2_peak_98	46	.	3.46831	4.69117	1.76656	31
chr1	995012	995165	L2-4_RORB_pvalue_1e-2_peak_111	58	.	3.70636	5.81222	2.57317	49
chr1	1022190	1022273	L2-4_RORB_pvalue_1e-2_peak_129	41	.	2.77977	4.10729	1.31041	40
chr1	1051582	1051772	L2-4_RORB_pvalue_1e-2_peak_139	58	.	3.70636	5.81222	2.57317	127
chr1	1052136	1052448	L2-4_RORB_pvalue_1e-2_peak_140	58	.	3.70636	5.81222	2.57317	55
chr1	1092854	1093128	L2-4_RORB_pvalue_1e-2_peak_152	41	.	2.77977	4.10729	1.31041	42
chr1	1166896	1167477	L2-4_RORB_pvalue_1e-2_peak_189	50	.	3.5584	5.04815	2.03602	72
chr1	1190064	1190190	L2-4_RORB_pvalue_1e-2_peak_202	41	.	2.77977	4.10729	1.31041	62
chr1	1200363	1200506	L2-4_RORB_pvalue_1e-2_peak_204	41	.	2.77977	4.10729	1.31041	70
chr1	1209214	1209390	L2-4_RORB_pvalue_1e-2_peak_207	41	.	2.77977	4.10729	1.31041	88
chr1	1227406	1227770	L2-4_RORB_pvalue_1e-2_peak_216	38	.	2.73998	3.87719	1.31041	60
chr1	1244075	1244148	L2-4_RORB_pvalue_1e-2_peak_228	46	.	3.46831	4.69117	1.76656	33
chr1	1267249	1267334	L2-4_RORB_pvalue_1e-2_peak_246	39	.	2.75837	3.97911	1.31041	41
chr1	1268348	1268678	L2-4_RORB_pvalue_1e-2_peak_248	38	.	2.73998	3.87719	1.31041	276
chr1	1268920	1269227	L2-4_RORB_pvalue_1e-2_peak_249	39	.	2.75837	3.97911	1.31041	67
chr1	1288280	1288634	L2-4_RORB_pvalue_1e-2_peak_257	41	.	2.77977	4.10729	1.31041	33
chr1	1295563	1295653	L2-4_RORB_pvalue_1e-2_peak_262	41	.	2.77977	4.10729	1.31041	44
chr1	1310326	1311007	L2-4_RORB_pvalue_1e-2_peak_267	66	.	4.448	6.65517	3.22917	449
chr1	1334650	1335089	L2-4_RORB_pvalue_1e-2_peak_276	76	.	4.63295	7.61347	3.96903	167
chr1	1391040	1391310	L2-4_RORB_pvalue_1e-2_peak_300	41	.	2.77977	4.10729	1.31041	220
chr1	1393766	1393863	L2-4_RORB_pvalue_1e-2_peak_301	41	.	2.77977	4.10729	1.31041	47
chr1	1397250	1397524	L2-4_RORB_pvalue_1e-2_peak_302	41	.	2.77977	4.10729	1.31041	37
chr1	1399606	1399740	L2-4_RORB_pvalue_1e-2_peak_303	41	.	2.77977	4.10729	1.31041	66
chr1	1453957	1454353	L2-4_RORB_pvalue_1e-2_peak_317	41	.	2.77977	4.10729	1.31041	342
chr1	1476030	1476125	L2-4_RORB_pvalue_1e-2_peak_331	38	.	2.73998	3.87719	1.31041	46
chr1	1510178	1510488	L2-4_RORB_pvalue_1e-2_peak_345	58	.	3.70636	5.81222	2.57317	83
chr1	1535079	1535178	L2-4_RORB_pvalue_1e-2_peak_355	39	.	2.75837	3.97911	1.31041	48
chr1	1623964	1624330	L2-4_RORB_pvalue_1e-2_peak_385	41	.	2.77977	4.10729	1.31041	43
chr1	1655937	1656064	L2-4_RORB_pvalue_1e-2_peak_387	41	.	2.77977	4.10729	1.31041	62
chr1	1684941	1685169	L2-4_RORB_pvalue_1e-2_peak_393	41	.	2.77977	4.10729	1.31041	56
chr1	1719393	1719622	L2-4_RORB_pvalue_1e-2_peak_412	41	.	2.77977	4.10729	1.31041	164
chr1	1786191	1786320	L2-4_RORB_pvalue_1e-2_peak_439	41	.	2.77977	4.10729	1.31041	63
chr1	1825114	1825417	L2-4_RORB_pvalue_1e-2_peak_450	48	.	3.51278	4.85998	1.89252	252
chr1	1826652	1826736	L2-4_RORB_pvalue_1e-2_peak_451	60	.	4.28119	6.01457	2.72971	41
chr1	1840485	1840925	L2-4_RORB_pvalue_1e-2_peak_458	52	.	3.60523	5.26053	2.19184	194
chr1	1850575	1851172	L2-4_RORB_pvalue_1e-2_peak_464	72	.	4.56663	7.22716	3.67572	334
chr1	1890780	1890895	L2-4_RORB_pvalue_1e-2_peak_477	41	.	2.77977	4.10729	1.31041	56
chr1	1892072	1892275	L2-4_RORB_pvalue_1e-2_peak_479	41	.	2.77977	4.10729	1.31041	46
chr1	1900880	1901567	L2-4_RORB_pvalue_1e-2_peak_483	41	.	2.77977	4.10729	1.31041	41
chr1	1914486	1914923	L2-4_RORB_pvalue_1e-2_peak_487	41	.	2.77977	4.10729	1.31041	394
chr1	1935163	1935296	L2-4_RORB_pvalue_1e-2_peak_493	41	.	2.77977	4.10729	1.31041	65
chr1	1953080	1953555	L2-4_RORB_pvalue_1e-2_peak_498	38	.	2.73998	3.87719	1.31041	56
chr1	1975985	1976128	L2-4_RORB_pvalue_1e-2_peak_516	48	.	3.51278	4.85998	1.89252	75
chr1	2005031	2005298	L2-4_RORB_pvalue_1e-2_peak_527	41	.	2.77977	4.10729	1.31041	123
chr1	2038692	2038788	L2-4_RORB_pvalue_1e-2_peak_540	41	.	2.77977	4.10729	1.31041	47
chr1	2040312	2040411	L2-4_RORB_pvalue_1e-2_peak_541	41	.	2.77977	4.10729	1.31041	48
chr1	2053360	2053447	L2-4_RORB_pvalue_1e-2_peak_546	41	.	2.77977	4.10729	1.31041	42
chr1	2058976	2059054	L2-4_RORB_pvalue_1e-2_peak_549	39	.	2.75837	3.97911	1.31041	38
chr1	2064695	2065099	L2-4_RORB_pvalue_1e-2_peak_550	59	.	4.25459	5.92478	2.65802	57
chr1	2071318	2071405	L2-4_RORB_pvalue_1e-2_peak_553	57	.	3.70268	5.78921	2.57317	41
chr1	2087241	2087333	L2-4_RORB_pvalue_1e-2_peak_560	41	.	2.77977	4.10729	1.31041	45
chr1	2090427	2090596	L2-4_RORB_pvalue_1e-2_peak_561	41	.	2.77977	4.10729	1.31041	131
chr1	2105894	2106187	L2-4_RORB_pvalue_1e-2_peak_568	40	.	2.77701	4.09011	1.31041	48
chr1	2121043	2121285	L2-4_RORB_pvalue_1e-2_peak_579	43	.	3.38266	4.39837	1.53826	37
chr1	2126340	2126413	L2-4_RORB_pvalue_1e-2_peak_580	43	.	3.36191	4.33276	1.48629	33
chr1	2136334	2137042	L2-4_RORB_pvalue_1e-2_peak_583	53	.	3.62911	5.37785	2.28461	178
chr1	2145639	2145872	L2-4_RORB_pvalue_1e-2_peak_590	38	.	2.73998	3.87719	1.31041	49
chr1	2152050	2152164	L2-4_RORB_pvalue_1e-2_peak_592	41	.	2.77977	4.10729	1.31041	56
chr1	2158864	2159501	L2-4_RORB_pvalue_1e-2_peak_597	52	.	3.60523	5.26053	2.19184	393
chr1	2223179	2223260	L2-4_RORB_pvalue_1e-2_peak_619	41	.	2.77977	4.10729	1.31041	39
chr1	2249697	2250137	L2-4_RORB_pvalue_1e-2_peak_636	38	.	2.73998	3.87719	1.31041	399
chr1	2268284	2268402	L2-4_RORB_pvalue_1e-2_peak_643	41	.	2.77977	4.10729	1.31041	58
chr1	2289999	2290331	L2-4_RORB_pvalue_1e-2_peak_650	41	.	2.77977	4.10729	1.31041	261
chr1	2315565	2316268	L2-4_RORB_pvalue_1e-2_peak_660	39	.	2.75837	3.97911	1.31041	72
chr1	2344023	2344324	L2-4_RORB_pvalue_1e-2_peak_672	47	.	3.4904	4.7734	1.82745	126
chr1	2399570	2399681	L2-4_RORB_pvalue_1e-2_peak_698	41	.	2.77977	4.10729	1.31041	54
chr1	2406675	2406784	L2-4_RORB_pvalue_1e-2_peak_702	41	.	2.77977	4.10729	1.31041	53
chr1	2451164	2451391	L2-4_RORB_pvalue_1e-2_peak_730	41	.	2.77977	4.10729	1.31041	57
chr1	2457308	2458147	L2-4_RORB_pvalue_1e-2_peak_731	55	.	3.6533	5.50407	2.37759	405
chr1	2487657	2488015	L2-4_RORB_pvalue_1e-2_peak_748	58	.	3.70636	5.81222	2.57317	278
chr1	2517865	2519188	L2-4_RORB_pvalue_1e-2_peak_755	53	.	3.62911	5.37785	2.28461	61
chr1	2574428	2575211	L2-4_RORB_pvalue_1e-2_peak_766	40	.	2.77701	4.09011	1.31041	69
chr1	2728767	2728883	L2-4_RORB_pvalue_1e-2_peak_791	41	.	2.77977	4.10729	1.31041	57
chr1	2738710	2739272	L2-4_RORB_pvalue_1e-2_peak_793	41	.	2.77977	4.10729	1.31041	230
chr1	2995058	2995229	L2-4_RORB_pvalue_1e-2_peak_847	41	.	2.77977	4.10729	1.31041	54
chr1	2996024	2996156	L2-4_RORB_pvalue_1e-2_peak_849	41	.	2.77977	4.10729	1.31041	65
chr1	3005975	3006094	L2-4_RORB_pvalue_1e-2_peak_853	41	.	2.77977	4.10729	1.31041	58
chr1	3008395	3008527	L2-4_RORB_pvalue_1e-2_peak_854	41	.	2.77977	4.10729	1.31041	65
chr1	3046577	3046714	L2-4_RORB_pvalue_1e-2_peak_871	41	.	2.77977	4.10729	1.31041	67
chr1	3200689	3200810	L2-4_RORB_pvalue_1e-2_peak_911	41	.	2.77977	4.10729	1.31041	59
chr1	3208113	3208220	L2-4_RORB_pvalue_1e-2_peak_913	41	.	2.77977	4.10729	1.31041	52
chr1	3213380	3213783	L2-4_RORB_pvalue_1e-2_peak_914	41	.	2.77977	4.10729	1.31041	37
chr1	3327260	3327334	L2-4_RORB_pvalue_1e-2_peak_953	41	.	2.77977	4.10729	1.31041	36
chr1	3357162	3357261	L2-4_RORB_pvalue_1e-2_peak_963	58	.	3.70636	5.81222	2.57317	47
chr1	3367428	3367564	L2-4_RORB_pvalue_1e-2_peak_965	41	.	2.77977	4.10729	1.31041	67
chr1	3400661	3400783	L2-4_RORB_pvalue_1e-2_peak_976	41	.	2.77977	4.10729	1.31041	60
chr1	3438977	3439091	L2-4_RORB_pvalue_1e-2_peak_997	41	.	2.77977	4.10729	1.31041	56
chr1	3446151	3446267	L2-4_RORB_pvalue_1e-2_peak_1001	38	.	2.73998	3.87719	1.31041	57
chr1	3447172	3447251	L2-4_RORB_pvalue_1e-2_peak_1002	38	.	2.73998	3.87719	1.31041	38
chr1	3447827	3448559	L2-4_RORB_pvalue_1e-2_peak_1003	38	.	2.73998	3.87719	1.31041	254
chr1	3488063	3488145	L2-4_RORB_pvalue_1e-2_peak_1013	41	.	2.77977	4.10729	1.31041	40
chr1	3524105	3524188	L2-4_RORB_pvalue_1e-2_peak_1029	41	.	2.77977	4.10729	1.31041	40
chr1	3540992	3541653	L2-4_RORB_pvalue_1e-2_peak_1036	48	.	3.51278	4.85998	1.89252	598
chr1	3631458	3631542	L2-4_RORB_pvalue_1e-2_peak_1055	41	.	2.77977	4.10729	1.31041	41
chr1	3655808	3655941	L2-4_RORB_pvalue_1e-2_peak_1063	41	.	2.77977	4.10729	1.31041	65
chr1	3665550	3665635	L2-4_RORB_pvalue_1e-2_peak_1071	41	.	2.77977	4.10729	1.31041	41
chr1	3695331	3695856	L2-4_RORB_pvalue_1e-2_peak_1086	51	.	3.58166	5.15094	2.11269	455
chr1	3713096	3713355	L2-4_RORB_pvalue_1e-2_peak_1092	51	.	3.58166	5.15094	2.11269	197
chr1	3731748	3732207	L2-4_RORB_pvalue_1e-2_peak_1104	41	.	2.77977	4.10729	1.31041	59
chr1	3773604	3774296	L2-4_RORB_pvalue_1e-2_peak_1111	57	.	3.70268	5.78921	2.57317	207
chr1	3774930	3775052	L2-4_RORB_pvalue_1e-2_peak_1112	40	.	2.77701	4.09011	1.31041	60
chr1	3783091	3783360	L2-4_RORB_pvalue_1e-2_peak_1116	41	.	2.77977	4.10729	1.31041	60
chr1	3793230	3793581	L2-4_RORB_pvalue_1e-2_peak_1124	38	.	2.73998	3.87719	1.31041	289
chr1	3817221	3817534	L2-4_RORB_pvalue_1e-2_peak_1137	64	.	4.39097	6.41891	3.04822	68
chr1	4079222	4079515	L2-4_RORB_pvalue_1e-2_peak_1177	45	.	3.42495	4.53818	1.6467	35
chr1	4081493	4081966	L2-4_RORB_pvalue_1e-2_peak_1178	45	.	3.42495	4.53818	1.6467	269
chr1	4126111	4126239	L2-4_RORB_pvalue_1e-2_peak_1184	41	.	2.77977	4.10729	1.31041	63
chr1	4193902	4194006	L2-4_RORB_pvalue_1e-2_peak_1208	41	.	2.77977	4.10729	1.31041	51
chr1	4206316	4206429	L2-4_RORB_pvalue_1e-2_peak_1212	41	.	2.77977	4.10729	1.31041	55
chr1	4363190	4363282	L2-4_RORB_pvalue_1e-2_peak_1243	41	.	2.77977	4.10729	1.31041	45
chr1	4491710	4491790	L2-4_RORB_pvalue_1e-2_peak_1272	41	.	2.77977	4.10729	1.31041	39
chr1	4544970	4545736	L2-4_RORB_pvalue_1e-2_peak_1285	39	.	2.75837	3.97911	1.31041	662
chr1	4570572	4570656	L2-4_RORB_pvalue_1e-2_peak_1296	58	.	3.70636	5.81222	2.57317	42
chr1	4573887	4574004	L2-4_RORB_pvalue_1e-2_peak_1298	41	.	2.77977	4.10729	1.31041	57
chr1	4588027	4588276	L2-4_RORB_pvalue_1e-2_peak_1301	41	.	2.77977	4.10729	1.31041	69
chr1	4663319	4663775	L2-4_RORB_pvalue_1e-2_peak_1317	40	.	2.77701	4.09011	1.31041	165
chr1	4673841	4673963	L2-4_RORB_pvalue_1e-2_peak_1321	41	.	2.77977	4.10729	1.31041	60
chr1	4724462	4724554	L2-4_RORB_pvalue_1e-2_peak_1343	41	.	2.77977	4.10729	1.31041	45
chr1	4734842	4734984	L2-4_RORB_pvalue_1e-2_peak_1351	58	.	3.70636	5.81222	2.57317	48
chr1	4855100	4855409	L2-4_RORB_pvalue_1e-2_peak_1404	41	.	2.77977	4.10729	1.31041	247
chr1	5540265	5540738	L2-4_RORB_pvalue_1e-2_peak_1522	41	.	2.77977	4.10729	1.31041	416
chr1	5563046	5563141	L2-4_RORB_pvalue_1e-2_peak_1526	41	.	2.77977	4.10729	1.31041	46
chr1	5653710	5653811	L2-4_RORB_pvalue_1e-2_peak_1541	41	.	2.77977	4.10729	1.31041	49
chr1	5730385	5730504	L2-4_RORB_pvalue_1e-2_peak_1560	42	.	3.34141	4.26972	1.43768	59
chr1	5754266	5754350	L2-4_RORB_pvalue_1e-2_peak_1566	41	.	2.77977	4.10729	1.31041	41
chr1	5769345	5769619	L2-4_RORB_pvalue_1e-2_peak_1570	41	.	2.77977	4.10729	1.31041	47
chr1	5783860	5783943	L2-4_RORB_pvalue_1e-2_peak_1572	41	.	2.77977	4.10729	1.31041	40
chr1	5805072	5805702	L2-4_RORB_pvalue_1e-2_peak_1580	39	.	2.75837	3.97911	1.31041	69
chr1	5812132	5812272	L2-4_RORB_pvalue_1e-2_peak_1585	41	.	2.77977	4.10729	1.31041	69
chr1	5878299	5878432	L2-4_RORB_pvalue_1e-2_peak_1612	41	.	2.77977	4.10729	1.31041	65
chr1	5907273	5907380	L2-4_RORB_pvalue_1e-2_peak_1626	41	.	2.77977	4.10729	1.31041	52
chr1	5920773	5920905	L2-4_RORB_pvalue_1e-2_peak_1633	41	.	2.77977	4.10729	1.31041	65
chr1	5923526	5923640	L2-4_RORB_pvalue_1e-2_peak_1635	41	.	2.77977	4.10729	1.31041	56
chr1	5971942	5972071	L2-4_RORB_pvalue_1e-2_peak_1653	41	.	2.77977	4.10729	1.31041	63
chr1	6003504	6003589	L2-4_RORB_pvalue_1e-2_peak_1664	41	.	2.77977	4.10729	1.31041	41
chr1	6035391	6035517	L2-4_RORB_pvalue_1e-2_peak_1675	41	.	2.77977	4.10729	1.31041	52
chr1	6040408	6040782	L2-4_RORB_pvalue_1e-2_peak_1676	75	.	4.62834	7.58464	3.95385	307
chr1	6052576	6052816	L2-4_RORB_pvalue_1e-2_peak_1681	40	.	3.28138	4.09424	1.31041	65
chr1	6062270	6062796	L2-4_RORB_pvalue_1e-2_peak_1684	41	.	2.77977	4.10729	1.31041	187
chr1	6080072	6080210	L2-4_RORB_pvalue_1e-2_peak_1699	41	.	2.77977	4.10729	1.31041	68
chr1	6087133	6087224	L2-4_RORB_pvalue_1e-2_peak_1702	41	.	2.77977	4.10729	1.31041	44
chr1	6094061	6095129	L2-4_RORB_pvalue_1e-2_peak_1704	49	.	3.53544	4.95138	1.96366	257
chr1	6108478	6108599	L2-4_RORB_pvalue_1e-2_peak_1710	41	.	2.77977	4.10729	1.31041	59
chr1	6118758	6118863	L2-4_RORB_pvalue_1e-2_peak_1714	41	.	2.77977	4.10729	1.31041	51
chr1	6134219	6134639	L2-4_RORB_pvalue_1e-2_peak_1725	52	.	3.60523	5.26053	2.19184	363
chr1	6140562	6140767	L2-4_RORB_pvalue_1e-2_peak_1730	55	.	3.6533	5.50407	2.37759	142
chr1	6159635	6159713	L2-4_RORB_pvalue_1e-2_peak_1746	40	.	2.77701	4.09011	1.31041	38
chr1	6165791	6166128	L2-4_RORB_pvalue_1e-2_peak_1751	39	.	2.75837	3.97911	1.31041	54
chr1	6171595	6172077	L2-4_RORB_pvalue_1e-2_peak_1756	39	.	2.75837	3.97911	1.31041	72
chr1	6217918	6218109	L2-4_RORB_pvalue_1e-2_peak_1777	41	.	2.77977	4.10729	1.31041	68
chr1	6259400	6259988	L2-4_RORB_pvalue_1e-2_peak_1792	72	.	4.56663	7.22716	3.67572	415
chr1	6302380	6302496	L2-4_RORB_pvalue_1e-2_peak_1815	41	.	2.77977	4.10729	1.31041	57
chr1	6313709	6313836	L2-4_RORB_pvalue_1e-2_peak_1822	38	.	2.73998	3.87719	1.31041	62
chr1	6327722	6328175	L2-4_RORB_pvalue_1e-2_peak_1834	40	.	2.77701	4.09011	1.31041	62
chr1	6347117	6347232	L2-4_RORB_pvalue_1e-2_peak_1842	41	.	2.77977	4.10729	1.31041	56
chr1	6370116	6370217	L2-4_RORB_pvalue_1e-2_peak_1850	41	.	2.77977	4.10729	1.31041	49
chr1	6387109	6387516	L2-4_RORB_pvalue_1e-2_peak_1854	40	.	2.77701	4.09011	1.31041	57
chr1	6400597	6400688	L2-4_RORB_pvalue_1e-2_peak_1864	39	.	2.75837	3.97911	1.31041	44
chr1	6418212	6418436	L2-4_RORB_pvalue_1e-2_peak_1869	41	.	2.77977	4.10729	1.31041	169
chr1	6423240	6423468	L2-4_RORB_pvalue_1e-2_peak_1871	57	.	3.70268	5.78921	2.57317	172
chr1	6427265	6427559	L2-4_RORB_pvalue_1e-2_peak_1874	41	.	2.77977	4.10729	1.31041	243
chr1	6483859	6484172	L2-4_RORB_pvalue_1e-2_peak_1889	41	.	2.77977	4.10729	1.31041	261
chr1	6501876	6501961	L2-4_RORB_pvalue_1e-2_peak_1899	41	.	2.77977	4.10729	1.31041	41
chr1	6503795	6504092	L2-4_RORB_pvalue_1e-2_peak_1901	41	.	2.77977	4.10729	1.31041	236
chr1	6530249	6530633	L2-4_RORB_pvalue_1e-2_peak_1911	41	.	2.77977	4.10729	1.31041	324
chr1	6546509	6546789	L2-4_RORB_pvalue_1e-2_peak_1916	39	.	2.75837	3.97911	1.31041	231
chr1	6580221	6580340	L2-4_RORB_pvalue_1e-2_peak_1939	58	.	3.70636	5.81222	2.57317	52
chr1	6639892	6640475	L2-4_RORB_pvalue_1e-2_peak_1950	41	.	2.77977	4.10729	1.31041	182
chr1	6647523	6647614	L2-4_RORB_pvalue_1e-2_peak_1953	41	.	2.77977	4.10729	1.31041	44
chr1	6661362	6661725	L2-4_RORB_pvalue_1e-2_peak_1961	38	.	2.73998	3.87719	1.31041	305
chr1	6673528	6673801	L2-4_RORB_pvalue_1e-2_peak_1969	46	.	3.44649	4.61288	1.70597	64
chr1	6684079	6684194	L2-4_RORB_pvalue_1e-2_peak_1973	40	.	2.77701	4.09011	1.31041	56
chr1	6684833	6685066	L2-4_RORB_pvalue_1e-2_peak_1974	39	.	2.75837	3.97911	1.31041	185
chr1	6698436	6698555	L2-4_RORB_pvalue_1e-2_peak_1984	41	.	2.77977	4.10729	1.31041	58
chr1	6761879	6761976	L2-4_RORB_pvalue_1e-2_peak_1998	41	.	2.77977	4.10729	1.31041	47
chr1	6782923	6783037	L2-4_RORB_pvalue_1e-2_peak_2009	41	.	2.77977	4.10729	1.31041	56
chr1	6844644	6844884	L2-4_RORB_pvalue_1e-2_peak_2022	58	.	3.70636	5.81222	2.57317	182
chr1	6845177	6845264	L2-4_RORB_pvalue_1e-2_peak_2023	41	.	2.77977	4.10729	1.31041	42
chr1	6845496	6845669	L2-4_RORB_pvalue_1e-2_peak_2024	41	.	2.77977	4.10729	1.31041	127
chr1	6947304	6947559	L2-4_RORB_pvalue_1e-2_peak_2035	41	.	2.77977	4.10729	1.31041	70
chr1	7047797	7047911	L2-4_RORB_pvalue_1e-2_peak_2063	41	.	2.77977	4.10729	1.31041	56
chr1	7063690	7064116	L2-4_RORB_pvalue_1e-2_peak_2067	41	.	2.77977	4.10729	1.31041	69
chr1	7070833	7071555	L2-4_RORB_pvalue_1e-2_peak_2069	57	.	3.70268	5.78921	2.57317	365
chr1	7114296	7114415	L2-4_RORB_pvalue_1e-2_peak_2077	41	.	2.77977	4.10729	1.31041	58
chr1	7137371	7137676	L2-4_RORB_pvalue_1e-2_peak_2085	41	.	2.77977	4.10729	1.31041	59
chr1	7144545	7144688	L2-4_RORB_pvalue_1e-2_peak_2088	41	.	2.77977	4.10729	1.31041	70
chr1	7167327	7167526	L2-4_RORB_pvalue_1e-2_peak_2093	41	.	2.77977	4.10729	1.31041	143
chr1	7351451	7351789	L2-4_RORB_pvalue_1e-2_peak_2123	58	.	3.70636	5.81222	2.57317	72
chr1	7415961	7416083	L2-4_RORB_pvalue_1e-2_peak_2142	41	.	2.77977	4.10729	1.31041	60
chr1	7448916	7449180	L2-4_RORB_pvalue_1e-2_peak_2150	41	.	2.77977	4.10729	1.31041	215
chr1	7519296	7519411	L2-4_RORB_pvalue_1e-2_peak_2167	41	.	2.77977	4.10729	1.31041	56
chr1	7599796	7599883	L2-4_RORB_pvalue_1e-2_peak_2188	41	.	2.77977	4.10729	1.31041	42
chr1	7634266	7634376	L2-4_RORB_pvalue_1e-2_peak_2197	41	.	2.77977	4.10729	1.31041	54
chr1	7639744	7639858	L2-4_RORB_pvalue_1e-2_peak_2199	41	.	2.77977	4.10729	1.31041	56
chr1	7697451	7697526	L2-4_RORB_pvalue_1e-2_peak_2210	38	.	2.73998	3.87719	1.31041	36
chr1	7698251	7698731	L2-4_RORB_pvalue_1e-2_peak_2212	40	.	2.77701	4.09011	1.31041	44
chr1	7711099	7711417	L2-4_RORB_pvalue_1e-2_peak_2217	41	.	2.77977	4.10729	1.31041	43
chr1	7727561	7727935	L2-4_RORB_pvalue_1e-2_peak_2226	62	.	4.33539	6.20685	2.88067	317
chr1	7728745	7729315	L2-4_RORB_pvalue_1e-2_peak_2227	46	.	3.46831	4.69117	1.76656	23
chr1	7764682	7764933	L2-4_RORB_pvalue_1e-2_peak_2252	67	.	4.47708	6.78418	3.33176	55
chr1	7780827	7780926	L2-4_RORB_pvalue_1e-2_peak_2260	41	.	2.77977	4.10729	1.31041	48
chr1	7782147	7782226	L2-4_RORB_pvalue_1e-2_peak_2262	41	.	2.77977	4.10729	1.31041	38
chr1	7796571	7796645	L2-4_RORB_pvalue_1e-2_peak_2268	41	.	2.77977	4.10729	1.31041	36
chr1	7843963	7844192	L2-4_RORB_pvalue_1e-2_peak_2278	41	.	2.77977	4.10729	1.31041	84
chr1	7980626	7980723	L2-4_RORB_pvalue_1e-2_peak_2295	41	.	2.77977	4.10729	1.31041	47
chr1	8002478	8002612	L2-4_RORB_pvalue_1e-2_peak_2297	41	.	2.77977	4.10729	1.31041	66
chr1	8014037	8014302	L2-4_RORB_pvalue_1e-2_peak_2298	41	.	2.77977	4.10729	1.31041	101
chr1	8021474	8021804	L2-4_RORB_pvalue_1e-2_peak_2299	76	.	4.63295	7.61347	3.96903	111
chr1	8042529	8042653	L2-4_RORB_pvalue_1e-2_peak_2305	41	.	2.77977	4.10729	1.31041	75
chr1	8085518	8086614	L2-4_RORB_pvalue_1e-2_peak_2313	52	.	3.60523	5.26053	2.19184	502
chr1	8259034	8259166	L2-4_RORB_pvalue_1e-2_peak_2348	41	.	2.77977	4.10729	1.31041	65
chr1	8276936	8277249	L2-4_RORB_pvalue_1e-2_peak_2358	41	.	2.77977	4.10729	1.31041	67
chr1	8374316	8374622	L2-4_RORB_pvalue_1e-2_peak_2374	41	.	2.77977	4.10729	1.31041	191
chr1	8378865	8378977	L2-4_RORB_pvalue_1e-2_peak_2377	41	.	2.77977	4.10729	1.31041	55
chr1	8413707	8413824	L2-4_RORB_pvalue_1e-2_peak_2392	41	.	2.77977	4.10729	1.31041	57
chr1	8427386	8427492	L2-4_RORB_pvalue_1e-2_peak_2397	41	.	2.77977	4.10729	1.31041	52
chr1	8431114	8431232	L2-4_RORB_pvalue_1e-2_peak_2398	40	.	2.77701	4.09011	1.31041	58
chr1	8433763	8434202	L2-4_RORB_pvalue_1e-2_peak_2399	57	.	3.70268	5.78921	2.57317	362
chr1	8469477	8469598	L2-4_RORB_pvalue_1e-2_peak_2421	41	.	2.77977	4.10729	1.31041	59
chr1	8487971	8488395	L2-4_RORB_pvalue_1e-2_peak_2429	39	.	2.75837	3.97911	1.31041	28
chr1	8507649	8507733	L2-4_RORB_pvalue_1e-2_peak_2434	41	.	2.77977	4.10729	1.31041	41
chr1	8537573	8537706	L2-4_RORB_pvalue_1e-2_peak_2445	41	.	2.77977	4.10729	1.31041	51
chr1	8569986	8570579	L2-4_RORB_pvalue_1e-2_peak_2451	41	.	2.77977	4.10729	1.31041	432
chr1	8585501	8586326	L2-4_RORB_pvalue_1e-2_peak_2456	51	.	3.58166	5.15094	2.11269	552
chr1	8650953	8651103	L2-4_RORB_pvalue_1e-2_peak_2465	41	.	2.77977	4.10729	1.31041	45
chr1	8658209	8658419	L2-4_RORB_pvalue_1e-2_peak_2467	58	.	3.70636	5.81222	2.57317	48
chr1	8698708	8698831	L2-4_RORB_pvalue_1e-2_peak_2478	41	.	2.77977	4.10729	1.31041	60
chr1	8713035	8713328	L2-4_RORB_pvalue_1e-2_peak_2484	41	.	2.77977	4.10729	1.31041	236
chr1	8720359	8720665	L2-4_RORB_pvalue_1e-2_peak_2487	41	.	2.77977	4.10729	1.31041	45
chr1	8739586	8739804	L2-4_RORB_pvalue_1e-2_peak_2491	41	.	2.77977	4.10729	1.31041	52
chr1	8740379	8740676	L2-4_RORB_pvalue_1e-2_peak_2492	41	.	2.77977	4.10729	1.31041	248
chr1	8755356	8755468	L2-4_RORB_pvalue_1e-2_peak_2498	41	.	2.77977	4.10729	1.31041	55
chr1	8761208	8761877	L2-4_RORB_pvalue_1e-2_peak_2500	41	.	2.77977	4.10729	1.31041	69
chr1	8806773	8806891	L2-4_RORB_pvalue_1e-2_peak_2517	41	.	2.77977	4.10729	1.31041	58
chr1	8877180	8878254	L2-4_RORB_pvalue_1e-2_peak_2530	88	.	5.44366	8.83864	4.93651	536
chr1	8917323	8917528	L2-4_RORB_pvalue_1e-2_peak_2538	41	.	2.77977	4.10729	1.31041	70
chr1	8978449	8978524	L2-4_RORB_pvalue_1e-2_peak_2558	41	.	2.77977	4.10729	1.31041	36
chr1	9046417	9046629	L2-4_RORB_pvalue_1e-2_peak_2574	41	.	2.77977	4.10729	1.31041	61
chr1	9052795	9052917	L2-4_RORB_pvalue_1e-2_peak_2575	41	.	2.77977	4.10729	1.31041	60
chr1	9095583	9095876	L2-4_RORB_pvalue_1e-2_peak_2582	41	.	2.77977	4.10729	1.31041	156
chr1	9097822	9098039	L2-4_RORB_pvalue_1e-2_peak_2583	41	.	2.77977	4.10729	1.31041	171
chr1	9294720	9295211	L2-4_RORB_pvalue_1e-2_peak_2623	41	.	2.77977	4.10729	1.31041	45
chr1	9329731	9329855	L2-4_RORB_pvalue_1e-2_peak_2633	41	.	2.77977	4.10729	1.31041	61
chr1	9352692	9353135	L2-4_RORB_pvalue_1e-2_peak_2647	41	.	2.77977	4.10729	1.31041	47
chr1	9488982	9489072	L2-4_RORB_pvalue_1e-2_peak_2685	41	.	2.77977	4.10729	1.31041	44
chr1	9490225	9490361	L2-4_RORB_pvalue_1e-2_peak_2686	40	.	2.77701	4.09011	1.31041	50
chr1	9512327	9512462	L2-4_RORB_pvalue_1e-2_peak_2695	41	.	2.77977	4.10729	1.31041	66
chr1	9589879	9589966	L2-4_RORB_pvalue_1e-2_peak_2710	41	.	2.77977	4.10729	1.31041	42
chr1	9599196	9600095	L2-4_RORB_pvalue_1e-2_peak_2713	50	.	3.5584	5.04815	2.03602	204
chr1	9608360	9608495	L2-4_RORB_pvalue_1e-2_peak_2717	41	.	2.77977	4.10729	1.31041	66
chr1	9649553	9649627	L2-4_RORB_pvalue_1e-2_peak_2728	41	.	2.77977	4.10729	1.31041	36
chr1	9689830	9689916	L2-4_RORB_pvalue_1e-2_peak_2746	41	.	2.77977	4.10729	1.31041	42
chr1	9693224	9693305	L2-4_RORB_pvalue_1e-2_peak_2748	41	.	2.77977	4.10729	1.31041	39
chr1	9720497	9720624	L2-4_RORB_pvalue_1e-2_peak_2753	41	.	2.77977	4.10729	1.31041	62
chr1	9749455	9749686	L2-4_RORB_pvalue_1e-2_peak_2761	41	.	2.77977	4.10729	1.31041	108
chr1	9779241	9779339	L2-4_RORB_pvalue_1e-2_peak_2772	41	.	2.77977	4.10729	1.31041	48
chr1	9780881	9781079	L2-4_RORB_pvalue_1e-2_peak_2773	41	.	2.77977	4.10729	1.31041	154
chr1	9795324	9795452	L2-4_RORB_pvalue_1e-2_peak_2787	38	.	2.73998	3.87719	1.31041	63
chr1	9801543	9801676	L2-4_RORB_pvalue_1e-2_peak_2795	41	.	2.77977	4.10729	1.31041	65
chr1	9808121	9808488	L2-4_RORB_pvalue_1e-2_peak_2798	40	.	2.77701	4.09011	1.31041	300
chr1	9828713	9828812	L2-4_RORB_pvalue_1e-2_peak_2811	41	.	2.77977	4.10729	1.31041	48
chr1	9873748	9873882	L2-4_RORB_pvalue_1e-2_peak_2828	41	.	2.77977	4.10729	1.31041	66
chr1	9883978	9884437	L2-4_RORB_pvalue_1e-2_peak_2830	65	.	4.80692	6.58071	3.17224	184
chr1	9903501	9903635	L2-4_RORB_pvalue_1e-2_peak_2835	38	.	2.73998	3.87719	1.31041	66
chr1	9912200	9912830	L2-4_RORB_pvalue_1e-2_peak_2844	49	.	3.53544	4.95138	1.96366	312
chr1	9943902	9944368	L2-4_RORB_pvalue_1e-2_peak_2853	41	.	2.77977	4.10729	1.31041	62
chr1	9970358	9970889	L2-4_RORB_pvalue_1e-2_peak_2863	94	.	6.06954	9.46183	5.43708	224
chr1	9997052	9997171	L2-4_RORB_pvalue_1e-2_peak_2867	41	.	2.77977	4.10729	1.31041	58
chr1	10003223	10003591	L2-4_RORB_pvalue_1e-2_peak_2871	41	.	2.77977	4.10729	1.31041	299
chr1	10011774	10011888	L2-4_RORB_pvalue_1e-2_peak_2873	41	.	2.77977	4.10729	1.31041	56
chr1	10092521	10093321	L2-4_RORB_pvalue_1e-2_peak_2888	55	.	3.6533	5.50407	2.37759	309
chr1	10264392	10264499	L2-4_RORB_pvalue_1e-2_peak_2941	41	.	2.77977	4.10729	1.31041	52
chr1	10269987	10270760	L2-4_RORB_pvalue_1e-2_peak_2943	42	.	3.34141	4.26972	1.43768	568
chr1	10293191	10293265	L2-4_RORB_pvalue_1e-2_peak_2951	41	.	2.77977	4.10729	1.31041	36
chr1	10343492	10343599	L2-4_RORB_pvalue_1e-2_peak_2961	41	.	2.77977	4.10729	1.31041	52
chr1	10423072	10423214	L2-4_RORB_pvalue_1e-2_peak_2975	41	.	2.77977	4.10729	1.31041	70
chr1	10429851	10430065	L2-4_RORB_pvalue_1e-2_peak_2976	41	.	2.77977	4.10729	1.31041	155
chr1	10458977	10459102	L2-4_RORB_pvalue_1e-2_peak_2988	110	.	6.89299	11.0215	6.69396	53
chr1	10510280	10510386	L2-4_RORB_pvalue_1e-2_peak_3000	41	.	2.77977	4.10729	1.31041	52
chr1	10532033	10532775	L2-4_RORB_pvalue_1e-2_peak_3009	81	.	5.30316	8.19462	4.42998	408
chr1	10567450	10567838	L2-4_RORB_pvalue_1e-2_peak_3016	41	.	2.77977	4.10729	1.31041	271
chr1	10726872	10726953	L2-4_RORB_pvalue_1e-2_peak_3055	41	.	2.77977	4.10729	1.31041	39
chr1	10754827	10754971	L2-4_RORB_pvalue_1e-2_peak_3062	41	.	2.77977	4.10729	1.31041	71
chr1	10785352	10785455	L2-4_RORB_pvalue_1e-2_peak_3068	41	.	2.77977	4.10729	1.31041	50
chr1	10794726	10794969	L2-4_RORB_pvalue_1e-2_peak_3073	40	.	2.77701	4.09011	1.31041	205
chr1	10797188	10797291	L2-4_RORB_pvalue_1e-2_peak_3075	40	.	2.77701	4.09011	1.31041	50
chr1	10820475	10820599	L2-4_RORB_pvalue_1e-2_peak_3087	41	.	2.77977	4.10729	1.31041	61
chr1	10864110	10864245	L2-4_RORB_pvalue_1e-2_peak_3098	41	.	2.77977	4.10729	1.31041	66
chr1	10921426	10921585	L2-4_RORB_pvalue_1e-2_peak_3116	40	.	2.77701	4.09011	1.31041	109
chr1	10927268	10927640	L2-4_RORB_pvalue_1e-2_peak_3121	41	.	2.77977	4.10729	1.31041	319
chr1	11042425	11042500	L2-4_RORB_pvalue_1e-2_peak_3161	41	.	2.77977	4.10729	1.31041	36
chr1	11072382	11072521	L2-4_RORB_pvalue_1e-2_peak_3169	41	.	2.77977	4.10729	1.31041	76
chr1	11073245	11073373	L2-4_RORB_pvalue_1e-2_peak_3170	41	.	2.77977	4.10729	1.31041	63
chr1	11120072	11120480	L2-4_RORB_pvalue_1e-2_peak_3181	61	.	4.30812	6.10846	2.80304	51
chr1	11122633	11123256	L2-4_RORB_pvalue_1e-2_peak_3182	48	.	3.51278	4.85998	1.89252	556
chr1	11233151	11233532	L2-4_RORB_pvalue_1e-2_peak_3215	41	.	2.77977	4.10729	1.31041	64
chr1	11236449	11236568	L2-4_RORB_pvalue_1e-2_peak_3216	41	.	2.77977	4.10729	1.31041	58
chr1	11249333	11249457	L2-4_RORB_pvalue_1e-2_peak_3225	41	.	2.77977	4.10729	1.31041	61
chr1	11322629	11322994	L2-4_RORB_pvalue_1e-2_peak_3242	94	.	5.55401	9.45891	5.43708	292
chr1	11333007	11333584	L2-4_RORB_pvalue_1e-2_peak_3244	84	.	5.37249	8.49611	4.66935	128
chr1	11402039	11402131	L2-4_RORB_pvalue_1e-2_peak_3271	41	.	2.77977	4.10729	1.31041	45
chr1	11405813	11405930	L2-4_RORB_pvalue_1e-2_peak_3274	41	.	2.77977	4.10729	1.31041	57
chr1	11443943	11444224	L2-4_RORB_pvalue_1e-2_peak_3288	41	.	2.77977	4.10729	1.31041	220
chr1	11521602	11521708	L2-4_RORB_pvalue_1e-2_peak_3303	41	.	2.77977	4.10729	1.31041	52
chr1	11528375	11528689	L2-4_RORB_pvalue_1e-2_peak_3308	41	.	2.77977	4.10729	1.31041	42
chr1	11538816	11538947	L2-4_RORB_pvalue_1e-2_peak_3314	51	.	3.58166	5.15094	2.11269	59
chr1	11543226	11543322	L2-4_RORB_pvalue_1e-2_peak_3319	38	.	2.73998	3.87719	1.31041	47
chr1	11579954	11580296	L2-4_RORB_pvalue_1e-2_peak_3332	41	.	2.77977	4.10729	1.31041	276
chr1	11661400	11661643	L2-4_RORB_pvalue_1e-2_peak_3351	41	.	2.77977	4.10729	1.31041	64
chr1	11702501	11702929	L2-4_RORB_pvalue_1e-2_peak_3359	41	.	2.77977	4.10729	1.31041	124
chr1	11722650	11722829	L2-4_RORB_pvalue_1e-2_peak_3366	53	.	3.62911	5.37785	2.28461	49
chr1	11782793	11782884	L2-4_RORB_pvalue_1e-2_peak_3392	41	.	2.77977	4.10729	1.31041	44
chr1	11795507	11796242	L2-4_RORB_pvalue_1e-2_peak_3395	41	.	2.77977	4.10729	1.31041	667
chr1	11851059	11851493	L2-4_RORB_pvalue_1e-2_peak_3409	41	.	2.77977	4.10729	1.31041	67
chr1	11865831	11866284	L2-4_RORB_pvalue_1e-2_peak_3417	55	.	3.6533	5.50407	2.37759	394
chr1	11866756	11866877	L2-4_RORB_pvalue_1e-2_peak_3418	39	.	2.75837	3.97911	1.31041	59
chr1	11898900	11898984	L2-4_RORB_pvalue_1e-2_peak_3426	41	.	2.77977	4.10729	1.31041	41
chr1	11979042	11979283	L2-4_RORB_pvalue_1e-2_peak_3450	41	.	2.77977	4.10729	1.31041	59
chr1	11980709	11980788	L2-4_RORB_pvalue_1e-2_peak_3451	41	.	2.77977	4.10729	1.31041	38
chr1	11986475	11986673	L2-4_RORB_pvalue_1e-2_peak_3455	58	.	3.70636	5.81222	2.57317	43
chr1	12020109	12020377	L2-4_RORB_pvalue_1e-2_peak_3464	41	.	2.77977	4.10729	1.31041	37
chr1	12027230	12027455	L2-4_RORB_pvalue_1e-2_peak_3468	41	.	2.77977	4.10729	1.31041	175
chr1	12073790	12073880	L2-4_RORB_pvalue_1e-2_peak_3483	41	.	2.77977	4.10729	1.31041	44
chr1	12079098	12079673	L2-4_RORB_pvalue_1e-2_peak_3484	55	.	3.6533	5.50407	2.37759	359
chr1	12100518	12100755	L2-4_RORB_pvalue_1e-2_peak_3493	41	.	2.77977	4.10729	1.31041	69
chr1	12123123	12123251	L2-4_RORB_pvalue_1e-2_peak_3496	41	.	2.77977	4.10729	1.31041	63
chr1	12124051	12124161	L2-4_RORB_pvalue_1e-2_peak_3497	41	.	2.77977	4.10729	1.31041	54
chr1	12282135	12282220	L2-4_RORB_pvalue_1e-2_peak_3537	41	.	2.77977	4.10729	1.31041	41
chr1	12290110	12290357	L2-4_RORB_pvalue_1e-2_peak_3541	41	.	2.77977	4.10729	1.31041	41
chr1	12354920	12355033	L2-4_RORB_pvalue_1e-2_peak_3549	41	.	2.77977	4.10729	1.31041	55
chr1	12404834	12405066	L2-4_RORB_pvalue_1e-2_peak_3577	40	.	2.77701	4.09011	1.31041	157
chr1	12428735	12429018	L2-4_RORB_pvalue_1e-2_peak_3580	41	.	2.77977	4.10729	1.31041	218
chr1	12436730	12437030	L2-4_RORB_pvalue_1e-2_peak_3583	41	.	2.77977	4.10729	1.31041	178
chr1	12493502	12493586	L2-4_RORB_pvalue_1e-2_peak_3596	41	.	2.77977	4.10729	1.31041	41
chr1	12493809	12494129	L2-4_RORB_pvalue_1e-2_peak_3597	41	.	2.77977	4.10729	1.31041	205
chr1	12517004	12517086	L2-4_RORB_pvalue_1e-2_peak_3604	41	.	2.77977	4.10729	1.31041	40
chr1	12540816	12541105	L2-4_RORB_pvalue_1e-2_peak_3611	41	.	2.77977	4.10729	1.31041	244
chr1	12543242	12543359	L2-4_RORB_pvalue_1e-2_peak_3613	41	.	2.77977	4.10729	1.31041	57
chr1	12555711	12555826	L2-4_RORB_pvalue_1e-2_peak_3617	41	.	2.77977	4.10729	1.31041	56
chr1	12579025	12579108	L2-4_RORB_pvalue_1e-2_peak_3623	41	.	2.77977	4.10729	1.31041	40
chr1	12650434	12650575	L2-4_RORB_pvalue_1e-2_peak_3640	41	.	2.77977	4.10729	1.31041	69
chr1	12679623	12680189	L2-4_RORB_pvalue_1e-2_peak_3651	57	.	3.70268	5.78921	2.57317	411
chr1	12771000	12771086	L2-4_RORB_pvalue_1e-2_peak_3671	41	.	2.77977	4.10729	1.31041	42
chr1	12773212	12773326	L2-4_RORB_pvalue_1e-2_peak_3672	41	.	2.77977	4.10729	1.31041	56
chr1	13911877	13912331	L2-4_RORB_pvalue_1e-2_peak_3737	39	.	2.75837	3.97911	1.31041	54
chr1	13916792	13916901	L2-4_RORB_pvalue_1e-2_peak_3740	41	.	2.77977	4.10729	1.31041	53
chr1	13949209	13949317	L2-4_RORB_pvalue_1e-2_peak_3752	40	.	2.77701	4.09011	1.31041	53
chr1	13969287	13969364	L2-4_RORB_pvalue_1e-2_peak_3758	41	.	2.77977	4.10729	1.31041	37
chr1	14022068	14022561	L2-4_RORB_pvalue_1e-2_peak_3772	40	.	2.77701	4.09011	1.31041	44
chr1	14024918	14025035	L2-4_RORB_pvalue_1e-2_peak_3773	38	.	2.73998	3.87719	1.31041	57
chr1	14075367	14075889	L2-4_RORB_pvalue_1e-2_peak_3791	64	.	4.39097	6.41891	3.04822	452
chr1	14088240	14088372	L2-4_RORB_pvalue_1e-2_peak_3793	40	.	2.77701	4.09011	1.31041	65
chr1	14088733	14088868	L2-4_RORB_pvalue_1e-2_peak_3794	41	.	2.77977	4.10729	1.31041	66
chr1	14116408	14116683	L2-4_RORB_pvalue_1e-2_peak_3809	50	.	3.5584	5.04815	2.03602	70
chr1	14132286	14132508	L2-4_RORB_pvalue_1e-2_peak_3822	38	.	2.73998	3.87719	1.31041	162
chr1	14135094	14135243	L2-4_RORB_pvalue_1e-2_peak_3825	40	.	2.77701	4.09011	1.31041	76
chr1	14190421	14190866	L2-4_RORB_pvalue_1e-2_peak_3844	41	.	2.77977	4.10729	1.31041	69
chr1	14218918	14219215	L2-4_RORB_pvalue_1e-2_peak_3852	53	.	3.62911	5.37785	2.28461	239
chr1	14272447	14272654	L2-4_RORB_pvalue_1e-2_peak_3872	41	.	2.77977	4.10729	1.31041	38
chr1	14342611	14343029	L2-4_RORB_pvalue_1e-2_peak_3892	41	.	2.77977	4.10729	1.31041	63
chr1	14381873	14382313	L2-4_RORB_pvalue_1e-2_peak_3903	41	.	2.77977	4.10729	1.31041	368
chr1	14408898	14408976	L2-4_RORB_pvalue_1e-2_peak_3905	41	.	2.77977	4.10729	1.31041	38
chr1	14440498	14440594	L2-4_RORB_pvalue_1e-2_peak_3915	41	.	2.77977	4.10729	1.31041	47
chr1	14468691	14468891	L2-4_RORB_pvalue_1e-2_peak_3924	41	.	2.77977	4.10729	1.31041	160
chr1	14489292	14489465	L2-4_RORB_pvalue_1e-2_peak_3927	41	.	2.77977	4.10729	1.31041	131
chr1	14582353	14582487	L2-4_RORB_pvalue_1e-2_peak_3952	40	.	2.77701	4.09011	1.31041	52
chr1	14619247	14619358	L2-4_RORB_pvalue_1e-2_peak_3964	58	.	3.70636	5.81222	2.57317	48
chr1	14703709	14704000	L2-4_RORB_pvalue_1e-2_peak_3984	41	.	2.77977	4.10729	1.31041	60
chr1	14747146	14747263	L2-4_RORB_pvalue_1e-2_peak_3990	41	.	2.77977	4.10729	1.31041	57
chr1	14751136	14751352	L2-4_RORB_pvalue_1e-2_peak_3992	41	.	2.77977	4.10729	1.31041	178
chr1	14830116	14830211	L2-4_RORB_pvalue_1e-2_peak_4006	41	.	2.77977	4.10729	1.31041	46
chr1	14868299	14868415	L2-4_RORB_pvalue_1e-2_peak_4018	41	.	2.77977	4.10729	1.31041	57
chr1	14924920	14925808	L2-4_RORB_pvalue_1e-2_peak_4032	41	.	2.77977	4.10729	1.31041	69
chr1	14930699	14930831	L2-4_RORB_pvalue_1e-2_peak_4035	41	.	2.77977	4.10729	1.31041	65
chr1	14943400	14943495	L2-4_RORB_pvalue_1e-2_peak_4040	58	.	3.70636	5.81222	2.57317	44
chr1	15151421	15151522	L2-4_RORB_pvalue_1e-2_peak_4092	39	.	2.75837	3.97911	1.31041	49
chr1	15152806	15153177	L2-4_RORB_pvalue_1e-2_peak_4094	56	.	3.67782	5.64059	2.47703	203
chr1	15158210	15158586	L2-4_RORB_pvalue_1e-2_peak_4096	41	.	2.77977	4.10729	1.31041	71
chr1	15287398	15287731	L2-4_RORB_pvalue_1e-2_peak_4138	41	.	2.77977	4.10729	1.31041	285
chr1	15301725	15301888	L2-4_RORB_pvalue_1e-2_peak_4148	57	.	3.70268	5.78921	2.57317	120
chr1	15330624	15330763	L2-4_RORB_pvalue_1e-2_peak_4161	41	.	2.77977	4.10729	1.31041	68
chr1	15340534	15340647	L2-4_RORB_pvalue_1e-2_peak_4164	41	.	2.77977	4.10729	1.31041	55
chr1	15355372	15356077	L2-4_RORB_pvalue_1e-2_peak_4171	41	.	2.77977	4.10729	1.31041	60
chr1	15430196	15430436	L2-4_RORB_pvalue_1e-2_peak_4198	41	.	2.77977	4.10729	1.31041	168
chr1	15478992	15479125	L2-4_RORB_pvalue_1e-2_peak_4213	41	.	2.77977	4.10729	1.31041	65
chr1	15479387	15479567	L2-4_RORB_pvalue_1e-2_peak_4214	41	.	2.77977	4.10729	1.31041	42
chr1	15529182	15529616	L2-4_RORB_pvalue_1e-2_peak_4225	41	.	2.77977	4.10729	1.31041	68
chr1	15655250	15655480	L2-4_RORB_pvalue_1e-2_peak_4252	41	.	2.77977	4.10729	1.31041	187
chr1	15727930	15728358	L2-4_RORB_pvalue_1e-2_peak_4281	41	.	2.77977	4.10729	1.31041	274
chr1	15735473	15736257	L2-4_RORB_pvalue_1e-2_peak_4286	40	.	2.77701	4.09011	1.31041	490
chr1	15745429	15745549	L2-4_RORB_pvalue_1e-2_peak_4290	41	.	2.77977	4.10729	1.31041	59
chr1	15755747	15756005	L2-4_RORB_pvalue_1e-2_peak_4297	39	.	2.75837	3.97911	1.31041	188
chr1	15757801	15757878	L2-4_RORB_pvalue_1e-2_peak_4299	41	.	2.77977	4.10729	1.31041	37
chr1	15804689	15804814	L2-4_RORB_pvalue_1e-2_peak_4314	41	.	2.77977	4.10729	1.31041	61
chr1	15813194	15813454	L2-4_RORB_pvalue_1e-2_peak_4318	41	.	2.77977	4.10729	1.31041	200
chr1	15905679	15906183	L2-4_RORB_pvalue_1e-2_peak_4349	41	.	2.77977	4.10729	1.31041	66
chr1	15929867	15930315	L2-4_RORB_pvalue_1e-2_peak_4359	55	.	3.6533	5.50407	2.37759	328
chr1	15943868	15944077	L2-4_RORB_pvalue_1e-2_peak_4362	41	.	2.77977	4.10729	1.31041	54
chr1	15949414	15949795	L2-4_RORB_pvalue_1e-2_peak_4365	70	.	4.53638	7.06887	3.55102	334
chr1	16017077	16017397	L2-4_RORB_pvalue_1e-2_peak_4393	41	.	2.77977	4.10729	1.31041	256
chr1	16073991	16074299	L2-4_RORB_pvalue_1e-2_peak_4419	41	.	2.77977	4.10729	1.31041	162
chr1	16160908	16161526	L2-4_RORB_pvalue_1e-2_peak_4430	39	.	2.75837	3.97911	1.31041	61
chr1	16162859	16162998	L2-4_RORB_pvalue_1e-2_peak_4432	39	.	2.75837	3.97911	1.31041	68
chr1	16174078	16174377	L2-4_RORB_pvalue_1e-2_peak_4436	46	.	3.44649	4.61288	1.70597	151
chr1	16382784	16382906	L2-4_RORB_pvalue_1e-2_peak_4501	41	.	2.77977	4.10729	1.31041	60
chr1	16404186	16404297	L2-4_RORB_pvalue_1e-2_peak_4515	41	.	2.77977	4.10729	1.31041	54
chr1	16442549	16442955	L2-4_RORB_pvalue_1e-2_peak_4522	41	.	2.77977	4.10729	1.31041	142
chr1	16543989	16544130	L2-4_RORB_pvalue_1e-2_peak_4553	41	.	2.77977	4.10729	1.31041	69
chr1	16553255	16553651	L2-4_RORB_pvalue_1e-2_peak_4557	41	.	2.77977	4.10729	1.31041	351
chr1	16563638	16564138	L2-4_RORB_pvalue_1e-2_peak_4562	88	.	5.44366	8.83864	4.93651	180
chr1	16575236	16575358	L2-4_RORB_pvalue_1e-2_peak_4572	41	.	2.77977	4.10729	1.31041	60
chr1	16597590	16597892	L2-4_RORB_pvalue_1e-2_peak_4578	41	.	2.77977	4.10729	1.31041	265
chr1	16651012	16651121	L2-4_RORB_pvalue_1e-2_peak_4591	58	.	3.70636	5.81222	2.57317	50
chr1	16678585	16678723	L2-4_RORB_pvalue_1e-2_peak_4596	41	.	2.77977	4.10729	1.31041	50
chr1	16679101	16679423	L2-4_RORB_pvalue_1e-2_peak_4597	41	.	2.77977	4.10729	1.31041	66
chr1	16693531	16694544	L2-4_RORB_pvalue_1e-2_peak_4603	39	.	2.75837	3.97911	1.31041	45
chr1	16702281	16702381	L2-4_RORB_pvalue_1e-2_peak_4606	41	.	2.77977	4.10729	1.31041	49
chr1	16719738	16719812	L2-4_RORB_pvalue_1e-2_peak_4610	41	.	2.77977	4.10729	1.31041	36
chr1	16723115	16723224	L2-4_RORB_pvalue_1e-2_peak_4611	41	.	2.77977	4.10729	1.31041	53
chr1	16766794	16767409	L2-4_RORB_pvalue_1e-2_peak_4621	58	.	3.70636	5.81222	2.57317	275
chr1	16810533	16810769	L2-4_RORB_pvalue_1e-2_peak_4635	41	.	2.77977	4.10729	1.31041	191
chr1	16825053	16825932	L2-4_RORB_pvalue_1e-2_peak_4641	51	.	3.58166	5.15094	2.11269	303
chr1	16840289	16840467	L2-4_RORB_pvalue_1e-2_peak_4646	58	.	3.70636	5.81222	2.57317	52
chr1	16939258	16940280	L2-4_RORB_pvalue_1e-2_peak_4668	70	.	4.53638	7.06887	3.55102	808
chr1	16947698	16947849	L2-4_RORB_pvalue_1e-2_peak_4670	40	.	2.77701	4.09011	1.31041	108
chr1	17036309	17036527	L2-4_RORB_pvalue_1e-2_peak_4703	41	.	2.77977	4.10729	1.31041	71
chr1	17091657	17091731	L2-4_RORB_pvalue_1e-2_peak_4709	41	.	2.77977	4.10729	1.31041	36
chr1	17231392	17231699	L2-4_RORB_pvalue_1e-2_peak_4713	111	.	6.93662	11.1803	6.82255	132
chr1	17240055	17241406	L2-4_RORB_pvalue_1e-2_peak_4714	96	.	6.1082	9.60739	5.55518	449
chr1	17249779	17249874	L2-4_RORB_pvalue_1e-2_peak_4717	41	.	2.77977	4.10729	1.31041	46
chr1	17311219	17311527	L2-4_RORB_pvalue_1e-2_peak_4737	40	.	2.77701	4.09011	1.31041	58
chr1	17315073	17315206	L2-4_RORB_pvalue_1e-2_peak_4739	39	.	2.75837	3.97911	1.31041	65
chr1	17338552	17338990	L2-4_RORB_pvalue_1e-2_peak_4746	58	.	3.70636	5.81222	2.57317	64
chr1	17386116	17386931	L2-4_RORB_pvalue_1e-2_peak_4758	72	.	4.56663	7.22716	3.67572	258
chr1	17445589	17446133	L2-4_RORB_pvalue_1e-2_peak_4777	53	.	3.62911	5.37785	2.28461	456
chr1	17492796	17493050	L2-4_RORB_pvalue_1e-2_peak_4788	58	.	3.70636	5.81222	2.57317	182
chr1	17579883	17580015	L2-4_RORB_pvalue_1e-2_peak_4799	41	.	2.77977	4.10729	1.31041	65
chr1	17674488	17674575	L2-4_RORB_pvalue_1e-2_peak_4819	41	.	2.77977	4.10729	1.31041	42
chr1	17683206	17683330	L2-4_RORB_pvalue_1e-2_peak_4822	41	.	2.77977	4.10729	1.31041	61
chr1	17748269	17748360	L2-4_RORB_pvalue_1e-2_peak_4838	41	.	2.77977	4.10729	1.31041	44
chr1	17764393	17765336	L2-4_RORB_pvalue_1e-2_peak_4848	39	.	2.75837	3.97911	1.31041	561
chr1	17842089	17842187	L2-4_RORB_pvalue_1e-2_peak_4872	41	.	2.77977	4.10729	1.31041	48
chr1	17973873	17974187	L2-4_RORB_pvalue_1e-2_peak_4914	41	.	2.77977	4.10729	1.31041	42
chr1	18138038	18138123	L2-4_RORB_pvalue_1e-2_peak_4952	41	.	2.77977	4.10729	1.31041	41
chr1	18149850	18149953	L2-4_RORB_pvalue_1e-2_peak_4956	41	.	2.77977	4.10729	1.31041	50
chr1	18212068	18212271	L2-4_RORB_pvalue_1e-2_peak_4973	40	.	2.77701	4.09011	1.31041	139
chr1	18217253	18217392	L2-4_RORB_pvalue_1e-2_peak_4976	41	.	2.77977	4.10729	1.31041	68
chr1	18250169	18250612	L2-4_RORB_pvalue_1e-2_peak_4988	40	.	2.77701	4.09011	1.31041	315
chr1	18268031	18268109	L2-4_RORB_pvalue_1e-2_peak_4998	41	.	2.77977	4.10729	1.31041	38
chr1	18293023	18293459	L2-4_RORB_pvalue_1e-2_peak_5006	58	.	3.70636	5.81222	2.57317	119
chr1	18319195	18319412	L2-4_RORB_pvalue_1e-2_peak_5017	39	.	2.75837	3.97911	1.31041	166
chr1	18321118	18321488	L2-4_RORB_pvalue_1e-2_peak_5018	40	.	2.77701	4.09011	1.31041	299
chr1	18324269	18324354	L2-4_RORB_pvalue_1e-2_peak_5019	41	.	2.77977	4.10729	1.31041	41
chr1	18342095	18342227	L2-4_RORB_pvalue_1e-2_peak_5027	41	.	2.77977	4.10729	1.31041	65
chr1	18357883	18357994	L2-4_RORB_pvalue_1e-2_peak_5031	41	.	2.77977	4.10729	1.31041	54
chr1	18369504	18369631	L2-4_RORB_pvalue_1e-2_peak_5033	41	.	2.77977	4.10729	1.31041	62
chr1	18373722	18373954	L2-4_RORB_pvalue_1e-2_peak_5035	57	.	3.70268	5.78921	2.57317	67
chr1	18385633	18385822	L2-4_RORB_pvalue_1e-2_peak_5041	58	.	3.70636	5.81222	2.57317	121
chr1	18387394	18387485	L2-4_RORB_pvalue_1e-2_peak_5042	41	.	2.77977	4.10729	1.31041	44
chr1	18392910	18393602	L2-4_RORB_pvalue_1e-2_peak_5046	41	.	2.77977	4.10729	1.31041	345
chr1	18398609	18399246	L2-4_RORB_pvalue_1e-2_peak_5049	41	.	2.77977	4.10729	1.31041	387
chr1	18439217	18439316	L2-4_RORB_pvalue_1e-2_peak_5062	59	.	4.25459	5.92478	2.65802	50
chr1	18446448	18446718	L2-4_RORB_pvalue_1e-2_peak_5066	41	.	2.77977	4.10729	1.31041	68
chr1	18452539	18452912	L2-4_RORB_pvalue_1e-2_peak_5068	41	.	2.77977	4.10729	1.31041	42
chr1	18494371	18494745	L2-4_RORB_pvalue_1e-2_peak_5079	41	.	2.77977	4.10729	1.31041	63
chr1	18500328	18500806	L2-4_RORB_pvalue_1e-2_peak_5081	40	.	2.77701	4.09011	1.31041	196
chr1	18538450	18538627	L2-4_RORB_pvalue_1e-2_peak_5103	41	.	2.77977	4.10729	1.31041	59
chr1	18552731	18552867	L2-4_RORB_pvalue_1e-2_peak_5110	41	.	2.77977	4.10729	1.31041	67
chr1	18563203	18563427	L2-4_RORB_pvalue_1e-2_peak_5115	38	.	2.73998	3.87719	1.31041	57
chr1	18609428	18609884	L2-4_RORB_pvalue_1e-2_peak_5130	40	.	2.77701	4.09011	1.31041	37
chr1	18652531	18653106	L2-4_RORB_pvalue_1e-2_peak_5147	63	.	4.363	6.31016	2.9599	297
chr1	18655314	18655569	L2-4_RORB_pvalue_1e-2_peak_5149	38	.	2.73998	3.87719	1.31041	46
chr1	18671217	18671544	L2-4_RORB_pvalue_1e-2_peak_5151	41	.	2.77977	4.10729	1.31041	288
chr1	18883856	18884403	L2-4_RORB_pvalue_1e-2_peak_5198	41	.	2.77977	4.10729	1.31041	506
chr1	19029716	19030042	L2-4_RORB_pvalue_1e-2_peak_5241	41	.	2.77977	4.10729	1.31041	50
chr1	19122563	19122707	L2-4_RORB_pvalue_1e-2_peak_5260	41	.	2.77977	4.10729	1.31041	71
chr1	19210261	19210390	L2-4_RORB_pvalue_1e-2_peak_5283	40	.	2.77701	4.09011	1.31041	63
chr1	19210869	19210968	L2-4_RORB_pvalue_1e-2_peak_5284	41	.	2.77977	4.10729	1.31041	48
chr1	19283160	19283415	L2-4_RORB_pvalue_1e-2_peak_5323	89	.	5.91966	8.94285	5.02468	70
chr1	19323875	19323994	L2-4_RORB_pvalue_1e-2_peak_5331	41	.	2.77977	4.10729	1.31041	58
chr1	19330079	19330183	L2-4_RORB_pvalue_1e-2_peak_5333	41	.	2.77977	4.10729	1.31041	51
chr1	19501536	19501674	L2-4_RORB_pvalue_1e-2_peak_5367	41	.	2.77977	4.10729	1.31041	68
chr1	19510057	19510199	L2-4_RORB_pvalue_1e-2_peak_5372	41	.	2.77977	4.10729	1.31041	70
chr1	19536803	19537003	L2-4_RORB_pvalue_1e-2_peak_5379	41	.	2.77977	4.10729	1.31041	52
chr1	19567422	19567508	L2-4_RORB_pvalue_1e-2_peak_5383	41	.	2.77977	4.10729	1.31041	42
chr1	19576227	19576314	L2-4_RORB_pvalue_1e-2_peak_5387	41	.	2.77977	4.10729	1.31041	42
chr1	19577969	19578188	L2-4_RORB_pvalue_1e-2_peak_5388	41	.	2.77977	4.10729	1.31041	66
chr1	19638261	19638964	L2-4_RORB_pvalue_1e-2_peak_5410	49	.	3.53544	4.95138	1.96366	391
chr1	19671060	19671200	L2-4_RORB_pvalue_1e-2_peak_5429	41	.	2.77977	4.10729	1.31041	69
chr1	19811813	19812266	L2-4_RORB_pvalue_1e-2_peak_5482	55	.	3.6533	5.50407	2.37759	268
chr1	19923167	19923834	L2-4_RORB_pvalue_1e-2_peak_5504	41	.	2.77977	4.10729	1.31041	397
chr1	19998593	19998698	L2-4_RORB_pvalue_1e-2_peak_5537	41	.	2.77977	4.10729	1.31041	51
chr1	20009250	20009392	L2-4_RORB_pvalue_1e-2_peak_5542	41	.	2.77977	4.10729	1.31041	70
chr1	20060066	20060459	L2-4_RORB_pvalue_1e-2_peak_5555	41	.	2.77977	4.10729	1.31041	71
chr1	20098719	20098812	L2-4_RORB_pvalue_1e-2_peak_5567	41	.	2.77977	4.10729	1.31041	45
chr1	20208768	20209134	L2-4_RORB_pvalue_1e-2_peak_5585	41	.	2.77977	4.10729	1.31041	256
chr1	20248473	20248558	L2-4_RORB_pvalue_1e-2_peak_5601	41	.	2.77977	4.10729	1.31041	41
chr1	20294266	20294408	L2-4_RORB_pvalue_1e-2_peak_5610	41	.	2.77977	4.10729	1.31041	70
chr1	20462351	20462426	L2-4_RORB_pvalue_1e-2_peak_5644	41	.	2.77977	4.10729	1.31041	36
chr1	20469309	20469425	L2-4_RORB_pvalue_1e-2_peak_5647	41	.	2.77977	4.10729	1.31041	57
chr1	20474970	20475071	L2-4_RORB_pvalue_1e-2_peak_5648	41	.	2.77977	4.10729	1.31041	49
chr1	20478676	20479181	L2-4_RORB_pvalue_1e-2_peak_5649	58	.	3.70636	5.81222	2.57317	335
chr1	20504721	20504799	L2-4_RORB_pvalue_1e-2_peak_5659	41	.	2.77977	4.10729	1.31041	38
chr1	20516071	20516209	L2-4_RORB_pvalue_1e-2_peak_5667	38	.	2.73998	3.87719	1.31041	68
chr1	20532405	20532547	L2-4_RORB_pvalue_1e-2_peak_5677	41	.	2.77977	4.10729	1.31041	70
chr1	20537269	20537495	L2-4_RORB_pvalue_1e-2_peak_5680	41	.	2.77977	4.10729	1.31041	51
chr1	20554405	20554976	L2-4_RORB_pvalue_1e-2_peak_5690	40	.	2.77701	4.09011	1.31041	406
chr1	20589449	20589967	L2-4_RORB_pvalue_1e-2_peak_5699	41	.	2.77977	4.10729	1.31041	61
chr1	20638791	20638928	L2-4_RORB_pvalue_1e-2_peak_5714	41	.	2.77977	4.10729	1.31041	67
chr1	20679089	20679198	L2-4_RORB_pvalue_1e-2_peak_5732	58	.	3.70636	5.81222	2.57317	48
chr1	20703334	20703711	L2-4_RORB_pvalue_1e-2_peak_5744	41	.	2.77977	4.10729	1.31041	318
chr1	20718124	20718261	L2-4_RORB_pvalue_1e-2_peak_5751	41	.	2.77977	4.10729	1.31041	67
chr1	20755308	20755868	L2-4_RORB_pvalue_1e-2_peak_5767	38	.	2.73998	3.87719	1.31041	522
chr1	20756298	20756493	L2-4_RORB_pvalue_1e-2_peak_5768	38	.	2.73998	3.87719	1.31041	42
chr1	20775327	20775543	L2-4_RORB_pvalue_1e-2_peak_5779	41	.	2.77977	4.10729	1.31041	54
chr1	20812794	20812867	L2-4_RORB_pvalue_1e-2_peak_5791	46	.	3.44649	4.61288	1.70597	44
chr1	20819907	20820197	L2-4_RORB_pvalue_1e-2_peak_5794	41	.	2.77977	4.10729	1.31041	39
chr1	20861665	20861977	L2-4_RORB_pvalue_1e-2_peak_5803	41	.	2.77977	4.10729	1.31041	42
chr1	20882082	20882192	L2-4_RORB_pvalue_1e-2_peak_5812	52	.	3.60523	5.26053	2.19184	57
chr1	20884770	20884975	L2-4_RORB_pvalue_1e-2_peak_5813	57	.	3.70268	5.78921	2.57317	133
chr1	20966387	20966724	L2-4_RORB_pvalue_1e-2_peak_5827	41	.	2.77977	4.10729	1.31041	72
chr1	20979020	20979160	L2-4_RORB_pvalue_1e-2_peak_5832	41	.	2.77977	4.10729	1.31041	69
chr1	20987871	20988205	L2-4_RORB_pvalue_1e-2_peak_5836	67	.	4.47708	6.78418	3.33176	198
chr1	20993421	20993543	L2-4_RORB_pvalue_1e-2_peak_5842	41	.	2.77977	4.10729	1.31041	60
chr1	21009272	21009512	L2-4_RORB_pvalue_1e-2_peak_5848	38	.	2.73998	3.87719	1.31041	39
chr1	21015700	21016052	L2-4_RORB_pvalue_1e-2_peak_5856	39	.	2.75837	3.97911	1.31041	38
chr1	21023120	21023567	L2-4_RORB_pvalue_1e-2_peak_5859	40	.	2.77701	4.09011	1.31041	56
chr1	21029099	21029537	L2-4_RORB_pvalue_1e-2_peak_5864	41	.	2.77977	4.10729	1.31041	38
chr1	21037945	21038865	L2-4_RORB_pvalue_1e-2_peak_5867	41	.	2.77977	4.10729	1.31041	52
chr1	21044257	21044446	L2-4_RORB_pvalue_1e-2_peak_5872	41	.	2.77977	4.10729	1.31041	57
chr1	21112884	21113010	L2-4_RORB_pvalue_1e-2_peak_5892	39	.	2.75837	3.97911	1.31041	75
chr1	21117330	21117446	L2-4_RORB_pvalue_1e-2_peak_5896	39	.	2.75837	3.97911	1.31041	57
chr1	21156297	21156393	L2-4_RORB_pvalue_1e-2_peak_5907	58	.	3.70636	5.81222	2.57317	45
chr1	21176471	21176554	L2-4_RORB_pvalue_1e-2_peak_5912	41	.	2.77977	4.10729	1.31041	40
chr1	21371230	21371339	L2-4_RORB_pvalue_1e-2_peak_5965	41	.	2.77977	4.10729	1.31041	53
chr1	21475960	21476070	L2-4_RORB_pvalue_1e-2_peak_5993	53	.	3.62911	5.37785	2.28461	57
chr1	21476370	21476817	L2-4_RORB_pvalue_1e-2_peak_5994	52	.	3.60523	5.26053	2.19184	337
chr1	21503371	21503755	L2-4_RORB_pvalue_1e-2_peak_6008	53	.	3.62911	5.37785	2.28461	154
chr1	21519229	21519684	L2-4_RORB_pvalue_1e-2_peak_6013	58	.	3.70636	5.81222	2.57317	45
chr1	21547475	21547628	L2-4_RORB_pvalue_1e-2_peak_6025	41	.	2.77977	4.10729	1.31041	63
chr1	21557254	21557352	L2-4_RORB_pvalue_1e-2_peak_6032	41	.	2.77977	4.10729	1.31041	48
chr1	21558665	21558741	L2-4_RORB_pvalue_1e-2_peak_6033	41	.	2.77977	4.10729	1.31041	37
chr1	21565437	21565713	L2-4_RORB_pvalue_1e-2_peak_6036	41	.	2.77977	4.10729	1.31041	239
chr1	21578824	21579018	L2-4_RORB_pvalue_1e-2_peak_6043	58	.	3.70636	5.81222	2.57317	140
chr1	21610663	21611174	L2-4_RORB_pvalue_1e-2_peak_6056	57	.	3.70268	5.78921	2.57317	169
chr1	21626701	21627096	L2-4_RORB_pvalue_1e-2_peak_6065	41	.	2.77977	4.10729	1.31041	65
chr1	21637217	21637326	L2-4_RORB_pvalue_1e-2_peak_6068	41	.	2.77977	4.10729	1.31041	53
chr1	21649160	21649242	L2-4_RORB_pvalue_1e-2_peak_6072	40	.	2.77701	4.09011	1.31041	40
chr1	21650709	21651252	L2-4_RORB_pvalue_1e-2_peak_6073	38	.	2.73998	3.87719	1.31041	186
chr1	21660881	21661677	L2-4_RORB_pvalue_1e-2_peak_6081	57	.	3.70268	5.78921	2.57317	538
chr1	21671672	21672207	L2-4_RORB_pvalue_1e-2_peak_6088	49	.	3.53544	4.95138	1.96366	62
chr1	21765667	21765770	L2-4_RORB_pvalue_1e-2_peak_6108	40	.	2.77701	4.09011	1.31041	50
chr1	21766521	21766687	L2-4_RORB_pvalue_1e-2_peak_6110	40	.	2.77701	4.09011	1.31041	45
chr1	21830946	21831026	L2-4_RORB_pvalue_1e-2_peak_6130	41	.	2.77977	4.10729	1.31041	39
chr1	21865848	21866216	L2-4_RORB_pvalue_1e-2_peak_6143	41	.	2.77977	4.10729	1.31041	306
chr1	21894392	21894586	L2-4_RORB_pvalue_1e-2_peak_6151	58	.	3.70636	5.81222	2.57317	54
chr1	21899593	21899679	L2-4_RORB_pvalue_1e-2_peak_6154	41	.	2.77977	4.10729	1.31041	42
chr1	21913554	21913684	L2-4_RORB_pvalue_1e-2_peak_6164	41	.	2.77977	4.10729	1.31041	64
chr1	21931588	21931694	L2-4_RORB_pvalue_1e-2_peak_6179	41	.	2.77977	4.10729	1.31041	52
chr1	21966564	21966684	L2-4_RORB_pvalue_1e-2_peak_6192	41	.	2.77977	4.10729	1.31041	59
chr1	21969066	21969189	L2-4_RORB_pvalue_1e-2_peak_6194	57	.	3.70268	5.78921	2.57317	62
chr1	21995343	21995416	L2-4_RORB_pvalue_1e-2_peak_6210	41	.	3.30115	4.15062	1.34349	35
chr1	22014482	22014599	L2-4_RORB_pvalue_1e-2_peak_6215	41	.	2.77977	4.10729	1.31041	57
chr1	22206069	22206205	L2-4_RORB_pvalue_1e-2_peak_6249	41	.	2.77977	4.10729	1.31041	67
chr1	22219809	22220027	L2-4_RORB_pvalue_1e-2_peak_6250	41	.	2.77977	4.10729	1.31041	148
chr1	22233611	22233696	L2-4_RORB_pvalue_1e-2_peak_6251	41	.	2.77977	4.10729	1.31041	41
chr1	22277622	22278130	L2-4_RORB_pvalue_1e-2_peak_6264	41	.	2.77977	4.10729	1.31041	56
chr1	22351279	22352026	L2-4_RORB_pvalue_1e-2_peak_6275	39	.	2.75837	3.97911	1.31041	639
chr1	22352255	22352507	L2-4_RORB_pvalue_1e-2_peak_6276	55	.	3.6533	5.50407	2.37759	173
chr1	22371288	22371572	L2-4_RORB_pvalue_1e-2_peak_6281	41	.	2.77977	4.10729	1.31041	61
chr1	22378834	22379222	L2-4_RORB_pvalue_1e-2_peak_6285	70	.	4.53638	7.06887	3.55102	321
chr1	22379740	22380272	L2-4_RORB_pvalue_1e-2_peak_6286	53	.	3.62911	5.37785	2.28461	305
chr1	22448868	22449072	L2-4_RORB_pvalue_1e-2_peak_6298	58	.	3.70636	5.81222	2.57317	63
chr1	22469815	22469893	L2-4_RORB_pvalue_1e-2_peak_6309	41	.	2.77977	4.10729	1.31041	38
chr1	22746927	22747198	L2-4_RORB_pvalue_1e-2_peak_6370	41	.	2.77977	4.10729	1.31041	220
chr1	22774333	22774558	L2-4_RORB_pvalue_1e-2_peak_6372	38	.	2.73998	3.87719	1.31041	38
chr1	22777739	22778551	L2-4_RORB_pvalue_1e-2_peak_6374	53	.	3.62911	5.37785	2.28461	762
chr1	22845045	22845163	L2-4_RORB_pvalue_1e-2_peak_6391	41	.	2.77977	4.10729	1.31041	58
chr1	22856288	22857064	L2-4_RORB_pvalue_1e-2_peak_6396	56	.	3.67782	5.64059	2.47703	375
chr1	22925445	22925530	L2-4_RORB_pvalue_1e-2_peak_6422	41	.	2.77977	4.10729	1.31041	41
chr1	22992425	22992550	L2-4_RORB_pvalue_1e-2_peak_6430	41	.	2.77977	4.10729	1.31041	61
chr1	23036852	23036955	L2-4_RORB_pvalue_1e-2_peak_6440	41	.	2.77977	4.10729	1.31041	50
chr1	23088056	23088492	L2-4_RORB_pvalue_1e-2_peak_6460	41	.	2.77977	4.10729	1.31041	320
chr1	23088789	23088886	L2-4_RORB_pvalue_1e-2_peak_6461	41	.	2.77977	4.10729	1.31041	47
chr1	23113280	23113392	L2-4_RORB_pvalue_1e-2_peak_6471	41	.	2.77977	4.10729	1.31041	55
chr1	23126413	23126930	L2-4_RORB_pvalue_1e-2_peak_6476	39	.	2.75837	3.97911	1.31041	260
chr1	23127324	23127429	L2-4_RORB_pvalue_1e-2_peak_6477	39	.	2.75837	3.97911	1.31041	51
chr1	23141952	23142441	L2-4_RORB_pvalue_1e-2_peak_6485	41	.	2.77977	4.10729	1.31041	295
chr1	23210624	23210717	L2-4_RORB_pvalue_1e-2_peak_6516	41	.	2.77977	4.10729	1.31041	45
chr1	23220132	23220265	L2-4_RORB_pvalue_1e-2_peak_6521	41	.	2.77977	4.10729	1.31041	65
chr1	23236401	23236530	L2-4_RORB_pvalue_1e-2_peak_6525	41	.	2.77977	4.10729	1.31041	63
chr1	23242922	23243540	L2-4_RORB_pvalue_1e-2_peak_6531	65	.	4.4193	6.53368	3.13592	270
chr1	23302914	23303418	L2-4_RORB_pvalue_1e-2_peak_6547	58	.	3.70636	5.81222	2.57317	258
chr1	23345794	23346153	L2-4_RORB_pvalue_1e-2_peak_6552	62	.	4.33539	6.20685	2.88067	42
chr1	23494426	23494499	L2-4_RORB_pvalue_1e-2_peak_6597	42	.	3.32116	4.20906	1.38858	40
chr1	23495462	23495564	L2-4_RORB_pvalue_1e-2_peak_6598	56	.	4.15144	5.60057	2.45329	52
chr1	23496279	23496445	L2-4_RORB_pvalue_1e-2_peak_6599	42	.	3.34141	4.26972	1.43768	30
chr1	23504225	23504437	L2-4_RORB_pvalue_1e-2_peak_6603	70	.	4.53638	7.06887	3.55102	145
chr1	23528900	23529343	L2-4_RORB_pvalue_1e-2_peak_6610	76	.	4.63295	7.61347	3.96903	376
chr1	23662185	23662274	L2-4_RORB_pvalue_1e-2_peak_6629	41	.	2.77977	4.10729	1.31041	43
chr1	23670645	23671114	L2-4_RORB_pvalue_1e-2_peak_6633	72	.	4.56663	7.22716	3.67572	247
chr1	23694625	23694939	L2-4_RORB_pvalue_1e-2_peak_6638	44	.	3.40368	4.46677	1.59284	71
chr1	23695516	23695592	L2-4_RORB_pvalue_1e-2_peak_6639	44	.	3.40368	4.46677	1.59284	32
chr1	23703733	23704060	L2-4_RORB_pvalue_1e-2_peak_6640	41	.	2.77977	4.10729	1.31041	40
chr1	23721431	23721556	L2-4_RORB_pvalue_1e-2_peak_6649	76	.	4.63295	7.61347	3.96903	64
chr1	23733618	23734242	L2-4_RORB_pvalue_1e-2_peak_6653	41	.	2.77977	4.10729	1.31041	255
chr1	23857867	23858123	L2-4_RORB_pvalue_1e-2_peak_6682	41	.	2.77977	4.10729	1.31041	192
chr1	23866276	23866552	L2-4_RORB_pvalue_1e-2_peak_6685	57	.	3.70268	5.78921	2.57317	214
chr1	23871774	23872110	L2-4_RORB_pvalue_1e-2_peak_6690	41	.	2.77977	4.10729	1.31041	39
chr1	23886010	23886301	L2-4_RORB_pvalue_1e-2_peak_6694	58	.	3.70636	5.81222	2.57317	57
chr1	23903702	23904132	L2-4_RORB_pvalue_1e-2_peak_6702	41	.	2.77977	4.10729	1.31041	62
chr1	23945861	23945955	L2-4_RORB_pvalue_1e-2_peak_6706	41	.	2.77977	4.10729	1.31041	46
chr1	23946230	23946339	L2-4_RORB_pvalue_1e-2_peak_6707	41	.	2.77977	4.10729	1.31041	53
chr1	24018226	24018436	L2-4_RORB_pvalue_1e-2_peak_6716	58	.	3.70636	5.81222	2.57317	54
chr1	24069506	24070770	L2-4_RORB_pvalue_1e-2_peak_6736	65	.	4.4193	6.53368	3.13592	422
chr1	24078698	24078776	L2-4_RORB_pvalue_1e-2_peak_6739	41	.	2.77977	4.10729	1.31041	38
chr1	24080110	24080433	L2-4_RORB_pvalue_1e-2_peak_6740	41	.	2.77977	4.10729	1.31041	274
chr1	24098340	24098620	L2-4_RORB_pvalue_1e-2_peak_6745	41	.	2.77977	4.10729	1.31041	240
chr1	24104757	24105045	L2-4_RORB_pvalue_1e-2_peak_6747	72	.	4.56663	7.22716	3.67572	235
chr1	24117527	24117630	L2-4_RORB_pvalue_1e-2_peak_6751	43	.	3.38266	4.39837	1.53826	40
chr1	24119686	24119771	L2-4_RORB_pvalue_1e-2_peak_6753	59	.	4.25459	5.92478	2.65802	36
chr1	24129418	24129547	L2-4_RORB_pvalue_1e-2_peak_6756	39	.	2.75837	3.97911	1.31041	63
chr1	24151909	24152498	L2-4_RORB_pvalue_1e-2_peak_6765	41	.	2.77977	4.10729	1.31041	96
chr1	24175122	24175611	L2-4_RORB_pvalue_1e-2_peak_6772	55	.	3.6533	5.50407	2.37759	224
chr1	24182932	24183166	L2-4_RORB_pvalue_1e-2_peak_6777	58	.	3.70636	5.81222	2.57317	184
chr1	24194404	24194994	L2-4_RORB_pvalue_1e-2_peak_6781	52	.	3.60523	5.26053	2.19184	486
chr1	24229313	24229432	L2-4_RORB_pvalue_1e-2_peak_6789	41	.	2.77977	4.10729	1.31041	58
chr1	24243503	24243673	L2-4_RORB_pvalue_1e-2_peak_6794	58	.	3.70636	5.81222	2.57317	58
chr1	24258636	24258713	L2-4_RORB_pvalue_1e-2_peak_6801	41	.	2.77977	4.10729	1.31041	37
chr1	24285536	24287005	L2-4_RORB_pvalue_1e-2_peak_6807	49	.	3.53544	4.95138	1.96366	738
chr1	24306575	24307336	L2-4_RORB_pvalue_1e-2_peak_6814	56	.	3.67782	5.64059	2.47703	293
chr1	24354178	24354261	L2-4_RORB_pvalue_1e-2_peak_6823	41	.	2.77977	4.10729	1.31041	40
chr1	24464102	24464180	L2-4_RORB_pvalue_1e-2_peak_6847	41	.	2.77977	4.10729	1.31041	38
chr1	24695306	24695391	L2-4_RORB_pvalue_1e-2_peak_6891	41	.	2.77977	4.10729	1.31041	41
chr1	24720425	24720521	L2-4_RORB_pvalue_1e-2_peak_6901	41	.	2.77977	4.10729	1.31041	47
chr1	24741612	24742356	L2-4_RORB_pvalue_1e-2_peak_6907	66	.	4.448	6.65517	3.22917	565
chr1	24790330	24791101	L2-4_RORB_pvalue_1e-2_peak_6915	41	.	2.77977	4.10729	1.31041	698
chr1	24840332	24840437	L2-4_RORB_pvalue_1e-2_peak_6926	41	.	2.77977	4.10729	1.31041	51
chr1	24969755	24970132	L2-4_RORB_pvalue_1e-2_peak_6947	53	.	3.62911	5.37785	2.28461	67
chr1	25085034	25085109	L2-4_RORB_pvalue_1e-2_peak_6974	41	.	2.77977	4.10729	1.31041	36
chr1	25135917	25136331	L2-4_RORB_pvalue_1e-2_peak_6978	41	.	2.77977	4.10729	1.31041	151
chr1	25230467	25230552	L2-4_RORB_pvalue_1e-2_peak_6993	41	.	2.77977	4.10729	1.31041	41
chr1	25263348	25263463	L2-4_RORB_pvalue_1e-2_peak_7003	41	.	2.77977	4.10729	1.31041	56
chr1	25349093	25349607	L2-4_RORB_pvalue_1e-2_peak_7027	51	.	3.58166	5.15094	2.11269	27
chr1	25363944	25364441	L2-4_RORB_pvalue_1e-2_peak_7031	41	.	2.77977	4.10729	1.31041	68
chr1	25440102	25440337	L2-4_RORB_pvalue_1e-2_peak_7058	41	.	2.77977	4.10729	1.31041	122
chr1	25550159	25550286	L2-4_RORB_pvalue_1e-2_peak_7077	41	.	2.77977	4.10729	1.31041	62
chr1	25558602	25559202	L2-4_RORB_pvalue_1e-2_peak_7078	41	.	2.77977	4.10729	1.31041	548
chr1	25559727	25559871	L2-4_RORB_pvalue_1e-2_peak_7079	41	.	2.77977	4.10729	1.31041	71
chr1	25566241	25566787	L2-4_RORB_pvalue_1e-2_peak_7081	58	.	3.70636	5.81222	2.57317	65
chr1	25573596	25574583	L2-4_RORB_pvalue_1e-2_peak_7085	67	.	4.47708	6.78418	3.33176	68
chr1	25664859	25665105	L2-4_RORB_pvalue_1e-2_peak_7098	41	.	2.77977	4.10729	1.31041	38
chr1	25749812	25749902	L2-4_RORB_pvalue_1e-2_peak_7123	41	.	2.77977	4.10729	1.31041	44
chr1	25756671	25756909	L2-4_RORB_pvalue_1e-2_peak_7124	69	.	4.95172	6.98166	3.48338	50
chr1	25757238	25757439	L2-4_RORB_pvalue_1e-2_peak_7125	69	.	4.95172	6.98166	3.48338	44
chr1	25870044	25870350	L2-4_RORB_pvalue_1e-2_peak_7162	41	.	2.77977	4.10729	1.31041	69
chr1	25892856	25894151	L2-4_RORB_pvalue_1e-2_peak_7172	63	.	4.363	6.31016	2.9599	59
chr1	25894516	25894589	L2-4_RORB_pvalue_1e-2_peak_7173	46	.	3.46831	4.69117	1.76656	42
chr1	25935194	25935335	L2-4_RORB_pvalue_1e-2_peak_7185	41	.	2.77977	4.10729	1.31041	69
chr1	25945691	25945801	L2-4_RORB_pvalue_1e-2_peak_7189	41	.	3.30115	4.15062	1.34349	67
chr1	26001301	26001402	L2-4_RORB_pvalue_1e-2_peak_7212	58	.	3.70636	5.81222	2.57317	55
chr1	26031396	26031546	L2-4_RORB_pvalue_1e-2_peak_7228	38	.	2.73998	3.87719	1.31041	103
chr1	26081157	26081250	L2-4_RORB_pvalue_1e-2_peak_7248	41	.	2.77977	4.10729	1.31041	45
chr1	26085264	26085646	L2-4_RORB_pvalue_1e-2_peak_7250	41	.	2.77977	4.10729	1.31041	64
chr1	26092988	26093071	L2-4_RORB_pvalue_1e-2_peak_7254	41	.	2.77977	4.10729	1.31041	40
chr1	26094922	26095048	L2-4_RORB_pvalue_1e-2_peak_7255	40	.	2.77701	4.09011	1.31041	62
chr1	26126186	26127204	L2-4_RORB_pvalue_1e-2_peak_7272	39	.	2.75837	3.97911	1.31041	488
chr1	26132546	26132774	L2-4_RORB_pvalue_1e-2_peak_7275	47	.	3.4904	4.7734	1.82745	69
chr1	26146376	26146767	L2-4_RORB_pvalue_1e-2_peak_7285	41	.	2.77977	4.10729	1.31041	38
chr1	26147262	26147393	L2-4_RORB_pvalue_1e-2_peak_7286	41	.	2.77977	4.10729	1.31041	64
chr1	26184573	26184670	L2-4_RORB_pvalue_1e-2_peak_7294	39	.	2.75837	3.97911	1.31041	47
chr1	26185763	26186262	L2-4_RORB_pvalue_1e-2_peak_7295	51	.	3.58166	5.15094	2.11269	212
chr1	26189756	26189894	L2-4_RORB_pvalue_1e-2_peak_7297	51	.	3.58166	5.15094	2.11269	70
chr1	26219164	26219322	L2-4_RORB_pvalue_1e-2_peak_7311	38	.	2.73998	3.87719	1.31041	119
chr1	26221835	26222476	L2-4_RORB_pvalue_1e-2_peak_7313	51	.	3.58166	5.15094	2.11269	233
chr1	26232014	26232103	L2-4_RORB_pvalue_1e-2_peak_7319	43	.	3.38266	4.39837	1.53826	44
chr1	26240407	26241357	L2-4_RORB_pvalue_1e-2_peak_7322	51	.	3.58166	5.15094	2.11269	134
chr1	26248568	26248641	L2-4_RORB_pvalue_1e-2_peak_7325	43	.	3.38266	4.39837	1.53826	52
chr1	26249075	26249365	L2-4_RORB_pvalue_1e-2_peak_7326	58	.	4.22833	5.83877	2.5876	224
chr1	26259041	26259192	L2-4_RORB_pvalue_1e-2_peak_7330	41	.	2.77977	4.10729	1.31041	85
chr1	26303836	26303942	L2-4_RORB_pvalue_1e-2_peak_7348	41	.	2.77977	4.10729	1.31041	52
chr1	26304357	26304653	L2-4_RORB_pvalue_1e-2_peak_7349	41	.	2.77977	4.10729	1.31041	142
chr1	26317219	26317360	L2-4_RORB_pvalue_1e-2_peak_7352	41	.	2.77977	4.10729	1.31041	69
chr1	26324785	26325396	L2-4_RORB_pvalue_1e-2_peak_7358	41	.	2.77977	4.10729	1.31041	572
chr1	26336567	26336774	L2-4_RORB_pvalue_1e-2_peak_7360	41	.	2.77977	4.10729	1.31041	152
chr1	26347054	26347174	L2-4_RORB_pvalue_1e-2_peak_7364	57	.	4.20239	5.75623	2.56884	59
chr1	26361185	26362035	L2-4_RORB_pvalue_1e-2_peak_7370	46	.	3.46831	4.69117	1.76656	27
chr1	26437368	26438479	L2-4_RORB_pvalue_1e-2_peak_7394	53	.	3.62911	5.37785	2.28461	612
chr1	26455979	26456079	L2-4_RORB_pvalue_1e-2_peak_7396	58	.	3.70636	5.81222	2.57317	47
chr1	26488091	26488464	L2-4_RORB_pvalue_1e-2_peak_7402	41	.	2.77977	4.10729	1.31041	330
chr1	26496241	26496484	L2-4_RORB_pvalue_1e-2_peak_7405	41	.	2.77977	4.10729	1.31041	53
chr1	26551859	26551985	L2-4_RORB_pvalue_1e-2_peak_7418	41	.	2.77977	4.10729	1.31041	62
chr1	26553143	26553287	L2-4_RORB_pvalue_1e-2_peak_7419	41	.	2.77977	4.10729	1.31041	71
chr1	26560613	26560748	L2-4_RORB_pvalue_1e-2_peak_7421	58	.	3.70636	5.81222	2.57317	49
chr1	26602529	26603007	L2-4_RORB_pvalue_1e-2_peak_7430	58	.	4.22833	5.83877	2.5876	302
chr1	26633205	26633319	L2-4_RORB_pvalue_1e-2_peak_7449	58	.	3.70636	5.81222	2.57317	50
chr1	26648160	26648287	L2-4_RORB_pvalue_1e-2_peak_7453	41	.	2.77977	4.10729	1.31041	62
chr1	26672620	26672708	L2-4_RORB_pvalue_1e-2_peak_7463	41	.	2.77977	4.10729	1.31041	43
chr1	26758514	26758877	L2-4_RORB_pvalue_1e-2_peak_7481	41	.	2.77977	4.10729	1.31041	54
chr1	26797981	26799391	L2-4_RORB_pvalue_1e-2_peak_7488	79	.	5.2356	7.92549	4.21651	640
chr1	26840580	26840712	L2-4_RORB_pvalue_1e-2_peak_7497	41	.	2.77977	4.10729	1.31041	65
chr1	26856179	26856560	L2-4_RORB_pvalue_1e-2_peak_7500	58	.	3.70636	5.81222	2.57317	115
chr1	26947882	26948078	L2-4_RORB_pvalue_1e-2_peak_7524	41	.	2.77977	4.10729	1.31041	137
chr1	27021995	27022598	L2-4_RORB_pvalue_1e-2_peak_7528	53	.	4.07731	5.38744	2.28629	56
chr1	27024680	27024842	L2-4_RORB_pvalue_1e-2_peak_7529	45	.	3.42495	4.53818	1.6467	101
chr1	27079547	27079939	L2-4_RORB_pvalue_1e-2_peak_7546	41	.	2.77977	4.10729	1.31041	332
chr1	27115283	27116109	L2-4_RORB_pvalue_1e-2_peak_7559	48	.	3.51278	4.85998	1.89252	302
chr1	27153466	27153595	L2-4_RORB_pvalue_1e-2_peak_7568	41	.	2.77977	4.10729	1.31041	63
chr1	27167104	27167244	L2-4_RORB_pvalue_1e-2_peak_7574	41	.	2.77977	4.10729	1.31041	69
chr1	27183888	27184646	L2-4_RORB_pvalue_1e-2_peak_7579	62	.	4.33539	6.20685	2.88067	133
chr1	27191278	27192065	L2-4_RORB_pvalue_1e-2_peak_7583	49	.	3.53544	4.95138	1.96366	437
chr1	27204473	27204593	L2-4_RORB_pvalue_1e-2_peak_7586	41	.	2.77977	4.10729	1.31041	59
chr1	27214695	27214867	L2-4_RORB_pvalue_1e-2_peak_7590	41	.	2.77977	4.10729	1.31041	62
chr1	27247846	27248586	L2-4_RORB_pvalue_1e-2_peak_7604	51	.	3.58166	5.15094	2.11269	48
chr1	27267789	27267874	L2-4_RORB_pvalue_1e-2_peak_7607	41	.	2.77977	4.10729	1.31041	41
chr1	27274292	27274374	L2-4_RORB_pvalue_1e-2_peak_7612	41	.	2.77977	4.10729	1.31041	40
chr1	27320058	27320260	L2-4_RORB_pvalue_1e-2_peak_7626	47	.	3.4904	4.7734	1.82745	85
chr1	27372311	27372660	L2-4_RORB_pvalue_1e-2_peak_7650	40	.	2.77701	4.09011	1.31041	285
chr1	27407023	27407108	L2-4_RORB_pvalue_1e-2_peak_7665	41	.	2.77977	4.10729	1.31041	41
chr1	27463089	27463630	L2-4_RORB_pvalue_1e-2_peak_7703	41	.	2.77977	4.10729	1.31041	391
chr1	27481255	27481348	L2-4_RORB_pvalue_1e-2_peak_7718	38	.	2.73998	3.87719	1.31041	45
chr1	27481605	27481756	L2-4_RORB_pvalue_1e-2_peak_7719	73	.	4.59728	7.39833	3.80986	84
chr1	27560605	27561275	L2-4_RORB_pvalue_1e-2_peak_7732	56	.	3.67782	5.64059	2.47703	257
chr1	27611046	27611302	L2-4_RORB_pvalue_1e-2_peak_7743	41	.	2.77977	4.10729	1.31041	72
chr1	27625980	27626342	L2-4_RORB_pvalue_1e-2_peak_7748	40	.	2.77701	4.09011	1.31041	133
chr1	27626612	27626731	L2-4_RORB_pvalue_1e-2_peak_7749	40	.	2.77701	4.09011	1.31041	58
chr1	27648333	27649760	L2-4_RORB_pvalue_1e-2_peak_7757	52	.	3.60523	5.26053	2.19184	370
chr1	27653995	27654132	L2-4_RORB_pvalue_1e-2_peak_7759	41	.	2.77977	4.10729	1.31041	67
chr1	27660976	27661078	L2-4_RORB_pvalue_1e-2_peak_7763	41	.	2.77977	4.10729	1.31041	50
chr1	27675155	27675568	L2-4_RORB_pvalue_1e-2_peak_7770	41	.	2.77977	4.10729	1.31041	51
chr1	27693058	27693344	L2-4_RORB_pvalue_1e-2_peak_7781	46	.	3.44649	4.61288	1.70597	14
chr1	27717922	27718442	L2-4_RORB_pvalue_1e-2_peak_7793	41	.	2.77977	4.10729	1.31041	324
chr1	27754128	27755164	L2-4_RORB_pvalue_1e-2_peak_7807	38	.	2.73998	3.87719	1.31041	604
chr1	27816719	27817008	L2-4_RORB_pvalue_1e-2_peak_7828	58	.	3.70636	5.81222	2.57317	225
chr1	27824985	27825070	L2-4_RORB_pvalue_1e-2_peak_7835	39	.	2.75837	3.97911	1.31041	41
chr1	27825468	27825762	L2-4_RORB_pvalue_1e-2_peak_7836	38	.	2.73998	3.87719	1.31041	53
chr1	27847815	27848339	L2-4_RORB_pvalue_1e-2_peak_7844	66	.	4.448	6.65517	3.22917	392
chr1	27862648	27862772	L2-4_RORB_pvalue_1e-2_peak_7848	83	.	5.3376	8.34085	4.54119	71
chr1	27883489	27883562	L2-4_RORB_pvalue_1e-2_peak_7863	46	.	3.46831	4.69117	1.76656	32
chr1	27894981	27895054	L2-4_RORB_pvalue_1e-2_peak_7865	42	.	3.34141	4.26972	1.43768	33
chr1	27915876	27915965	L2-4_RORB_pvalue_1e-2_peak_7874	41	.	2.77977	4.10729	1.31041	43
chr1	27917142	27917409	L2-4_RORB_pvalue_1e-2_peak_7876	39	.	2.75837	3.97911	1.31041	224
chr1	27998641	27999055	L2-4_RORB_pvalue_1e-2_peak_7917	73	.	4.59728	7.39833	3.80986	68
chr1	28052021	28052866	L2-4_RORB_pvalue_1e-2_peak_7929	80	.	5.26917	8.05644	4.31632	258
chr1	28099051	28099897	L2-4_RORB_pvalue_1e-2_peak_7941	41	.	2.77977	4.10729	1.31041	552
chr1	28162136	28162501	L2-4_RORB_pvalue_1e-2_peak_7955	41	.	2.77977	4.10729	1.31041	191
chr1	28184483	28184822	L2-4_RORB_pvalue_1e-2_peak_7957	41	.	2.77977	4.10729	1.31041	275
chr1	28240891	28241445	L2-4_RORB_pvalue_1e-2_peak_7979	72	.	4.56663	7.22716	3.67572	421
chr1	28414818	28415327	L2-4_RORB_pvalue_1e-2_peak_8019	56	.	3.67782	5.64059	2.47703	293
chr1	28490281	28490754	L2-4_RORB_pvalue_1e-2_peak_8033	41	.	2.77977	4.10729	1.31041	177
chr1	28562255	28562830	L2-4_RORB_pvalue_1e-2_peak_8051	63	.	4.363	6.31016	2.9599	209
chr1	28573498	28574054	L2-4_RORB_pvalue_1e-2_peak_8054	52	.	3.60523	5.26053	2.19184	410
chr1	28585874	28586828	L2-4_RORB_pvalue_1e-2_peak_8062	51	.	3.58166	5.15094	2.11269	146
chr1	28654924	28655737	L2-4_RORB_pvalue_1e-2_peak_8075	76	.	4.63295	7.61347	3.96903	504
chr1	28682964	28683277	L2-4_RORB_pvalue_1e-2_peak_8081	41	.	2.77977	4.10729	1.31041	60
chr1	28686345	28686461	L2-4_RORB_pvalue_1e-2_peak_8085	41	.	2.77977	4.10729	1.31041	57
chr1	28696130	28696720	L2-4_RORB_pvalue_1e-2_peak_8087	41	.	2.77977	4.10729	1.31041	69
chr1	28783081	28783197	L2-4_RORB_pvalue_1e-2_peak_8104	41	.	2.77977	4.10729	1.31041	57
chr1	28832328	28832678	L2-4_RORB_pvalue_1e-2_peak_8117	41	.	2.77977	4.10729	1.31041	46
chr1	28844794	28845196	L2-4_RORB_pvalue_1e-2_peak_8122	41	.	2.77977	4.10729	1.31041	45
chr1	28879135	28880307	L2-4_RORB_pvalue_1e-2_peak_8129	84	.	5.37249	8.49611	4.66935	311
chr1	28896997	28897116	L2-4_RORB_pvalue_1e-2_peak_8135	41	.	2.77977	4.10729	1.31041	58
chr1	28940823	28940948	L2-4_RORB_pvalue_1e-2_peak_8148	41	.	2.77977	4.10729	1.31041	61
chr1	28968814	28969637	L2-4_RORB_pvalue_1e-2_peak_8155	39	.	2.75837	3.97911	1.31041	574
chr1	28974600	28974891	L2-4_RORB_pvalue_1e-2_peak_8158	55	.	3.6533	5.50407	2.37759	68
chr1	28995528	28996263	L2-4_RORB_pvalue_1e-2_peak_8169	41	.	2.77977	4.10729	1.31041	68
chr1	29050118	29050230	L2-4_RORB_pvalue_1e-2_peak_8178	41	.	2.77977	4.10729	1.31041	55
chr1	29062876	29063548	L2-4_RORB_pvalue_1e-2_peak_8182	72	.	4.56663	7.22716	3.67572	505
chr1	29089474	29089568	L2-4_RORB_pvalue_1e-2_peak_8188	41	.	2.77977	4.10729	1.31041	46
chr1	29101769	29101889	L2-4_RORB_pvalue_1e-2_peak_8194	41	.	2.77977	4.10729	1.31041	59
chr1	29102592	29102765	L2-4_RORB_pvalue_1e-2_peak_8195	41	.	2.77977	4.10729	1.31041	125
chr1	29111426	29112127	L2-4_RORB_pvalue_1e-2_peak_8197	41	.	2.77977	4.10729	1.31041	443
chr1	29145008	29145324	L2-4_RORB_pvalue_1e-2_peak_8207	39	.	2.75837	3.97911	1.31041	273
chr1	29182103	29182185	L2-4_RORB_pvalue_1e-2_peak_8228	41	.	2.77977	4.10729	1.31041	40
chr1	29203467	29203981	L2-4_RORB_pvalue_1e-2_peak_8234	56	.	3.67782	5.64059	2.47703	463
chr1	29208741	29208964	L2-4_RORB_pvalue_1e-2_peak_8237	41	.	2.77977	4.10729	1.31041	102
chr1	29338412	29338600	L2-4_RORB_pvalue_1e-2_peak_8258	41	.	2.77977	4.10729	1.31041	38
chr1	29514701	29514785	L2-4_RORB_pvalue_1e-2_peak_8295	41	.	2.77977	4.10729	1.31041	41
chr1	29538294	29538449	L2-4_RORB_pvalue_1e-2_peak_8306	40	.	2.77701	4.09011	1.31041	112
chr1	29539154	29540003	L2-4_RORB_pvalue_1e-2_peak_8307	38	.	2.73998	3.87719	1.31041	533
chr1	29556947	29557268	L2-4_RORB_pvalue_1e-2_peak_8313	41	.	2.77977	4.10729	1.31041	58
chr1	29562894	29563346	L2-4_RORB_pvalue_1e-2_peak_8318	41	.	2.77977	4.10729	1.31041	169
chr1	29655599	29655734	L2-4_RORB_pvalue_1e-2_peak_8348	40	.	2.77701	4.09011	1.31041	66
chr1	29657353	29657599	L2-4_RORB_pvalue_1e-2_peak_8350	41	.	2.77977	4.10729	1.31041	209
chr1	29665470	29665850	L2-4_RORB_pvalue_1e-2_peak_8354	41	.	2.77977	4.10729	1.31041	71
chr1	29672221	29672306	L2-4_RORB_pvalue_1e-2_peak_8357	40	.	2.77701	4.09011	1.31041	41
chr1	29709704	29710264	L2-4_RORB_pvalue_1e-2_peak_8366	41	.	2.77977	4.10729	1.31041	513
chr1	29750553	29750836	L2-4_RORB_pvalue_1e-2_peak_8378	41	.	2.77977	4.10729	1.31041	64
chr1	30035402	30035514	L2-4_RORB_pvalue_1e-2_peak_8398	41	.	2.77977	4.10729	1.31041	55
chr1	30052839	30052975	L2-4_RORB_pvalue_1e-2_peak_8402	41	.	2.77977	4.10729	1.31041	67
chr1	30123027	30123161	L2-4_RORB_pvalue_1e-2_peak_8415	41	.	2.77977	4.10729	1.31041	66
chr1	30172345	30172481	L2-4_RORB_pvalue_1e-2_peak_8425	41	.	2.77977	4.10729	1.31041	67
chr1	30266168	30266516	L2-4_RORB_pvalue_1e-2_peak_8444	41	.	2.77977	4.10729	1.31041	300
chr1	30284679	30284764	L2-4_RORB_pvalue_1e-2_peak_8450	41	.	2.77977	4.10729	1.31041	41
chr1	30332520	30332629	L2-4_RORB_pvalue_1e-2_peak_8459	41	.	2.77977	4.10729	1.31041	53
chr1	30374601	30374676	L2-4_RORB_pvalue_1e-2_peak_8471	41	.	2.77977	4.10729	1.31041	36
chr1	30394944	30395240	L2-4_RORB_pvalue_1e-2_peak_8476	41	.	2.77977	4.10729	1.31041	225
chr1	30442460	30443250	L2-4_RORB_pvalue_1e-2_peak_8486	40	.	2.77701	4.09011	1.31041	297
chr1	30578215	30578323	L2-4_RORB_pvalue_1e-2_peak_8527	41	.	2.77977	4.10729	1.31041	53
chr1	30663906	30664479	L2-4_RORB_pvalue_1e-2_peak_8553	57	.	3.70268	5.78921	2.57317	66
chr1	30697180	30697602	L2-4_RORB_pvalue_1e-2_peak_8560	41	.	2.77977	4.10729	1.31041	69
chr1	30898867	30898948	L2-4_RORB_pvalue_1e-2_peak_8595	41	.	2.77977	4.10729	1.31041	39
chr1	31011786	31012074	L2-4_RORB_pvalue_1e-2_peak_8615	41	.	2.77977	4.10729	1.31041	60
chr1	31013647	31013773	L2-4_RORB_pvalue_1e-2_peak_8616	41	.	2.77977	4.10729	1.31041	62
chr1	31083599	31083673	L2-4_RORB_pvalue_1e-2_peak_8628	41	.	2.77977	4.10729	1.31041	36
chr1	31159141	31159240	L2-4_RORB_pvalue_1e-2_peak_8642	41	.	2.77977	4.10729	1.31041	48
chr1	31181090	31181288	L2-4_RORB_pvalue_1e-2_peak_8653	41	.	2.77977	4.10729	1.31041	65
chr1	31190992	31191690	L2-4_RORB_pvalue_1e-2_peak_8655	95	.	6.55833	9.56699	5.52109	68
chr1	31213878	31214689	L2-4_RORB_pvalue_1e-2_peak_8660	41	.	2.77977	4.10729	1.31041	266
chr1	31253003	31253469	L2-4_RORB_pvalue_1e-2_peak_8678	41	.	2.77977	4.10729	1.31041	51
chr1	31282609	31282726	L2-4_RORB_pvalue_1e-2_peak_8686	39	.	2.75837	3.97911	1.31041	57
chr1	31283144	31283565	L2-4_RORB_pvalue_1e-2_peak_8687	73	.	4.59728	7.39833	3.80986	72
chr1	31288881	31289490	L2-4_RORB_pvalue_1e-2_peak_8691	40	.	2.77701	4.09011	1.31041	465
chr1	31296510	31297602	L2-4_RORB_pvalue_1e-2_peak_8696	63	.	4.363	6.31016	2.9599	1027
chr1	31317995	31318124	L2-4_RORB_pvalue_1e-2_peak_8704	41	.	2.77977	4.10729	1.31041	63
chr1	31361181	31361627	L2-4_RORB_pvalue_1e-2_peak_8727	83	.	5.3376	8.34085	4.54119	263
chr1	31368903	31369308	L2-4_RORB_pvalue_1e-2_peak_8731	41	.	2.77977	4.10729	1.31041	38
chr1	31382347	31382459	L2-4_RORB_pvalue_1e-2_peak_8738	41	.	2.77977	4.10729	1.31041	55
chr1	31402438	31402522	L2-4_RORB_pvalue_1e-2_peak_8745	41	.	2.77977	4.10729	1.31041	41
chr1	31423895	31423971	L2-4_RORB_pvalue_1e-2_peak_8751	41	.	2.77977	4.10729	1.31041	37
chr1	31439377	31439476	L2-4_RORB_pvalue_1e-2_peak_8757	41	.	2.77977	4.10729	1.31041	48
chr1	31455912	31456034	L2-4_RORB_pvalue_1e-2_peak_8762	41	.	2.77977	4.10729	1.31041	60
chr1	31498649	31498750	L2-4_RORB_pvalue_1e-2_peak_8778	41	.	2.77977	4.10729	1.31041	49
chr1	31537924	31538335	L2-4_RORB_pvalue_1e-2_peak_8789	58	.	3.70636	5.81222	2.57317	278
chr1	31538669	31538798	L2-4_RORB_pvalue_1e-2_peak_8790	41	.	2.77977	4.10729	1.31041	78
chr1	31628180	31628320	L2-4_RORB_pvalue_1e-2_peak_8800	41	.	2.77977	4.10729	1.31041	84
chr1	31655341	31655454	L2-4_RORB_pvalue_1e-2_peak_8807	41	.	2.77977	4.10729	1.31041	55
chr1	31661313	31661671	L2-4_RORB_pvalue_1e-2_peak_8809	41	.	2.77977	4.10729	1.31041	304
chr1	31688916	31689036	L2-4_RORB_pvalue_1e-2_peak_8813	41	.	2.77977	4.10729	1.31041	59
chr1	31691347	31691433	L2-4_RORB_pvalue_1e-2_peak_8815	41	.	2.77977	4.10729	1.31041	42
chr1	31722814	31722890	L2-4_RORB_pvalue_1e-2_peak_8833	41	.	2.77977	4.10729	1.31041	37
chr1	31769414	31770302	L2-4_RORB_pvalue_1e-2_peak_8842	52	.	3.60523	5.26053	2.19184	299
chr1	31799921	31800164	L2-4_RORB_pvalue_1e-2_peak_8852	41	.	2.77977	4.10729	1.31041	52
chr1	31827321	31827460	L2-4_RORB_pvalue_1e-2_peak_8860	41	.	2.77977	4.10729	1.31041	68
chr1	31849573	31849900	L2-4_RORB_pvalue_1e-2_peak_8871	43	.	3.36191	4.33276	1.48629	242
chr1	31856179	31856253	L2-4_RORB_pvalue_1e-2_peak_8874	40	.	2.77701	4.09011	1.31041	36
chr1	31989952	31990245	L2-4_RORB_pvalue_1e-2_peak_8898	41	.	2.77977	4.10729	1.31041	46
chr1	32012476	32012588	L2-4_RORB_pvalue_1e-2_peak_8903	41	.	2.77977	4.10729	1.31041	55
chr1	32014648	32015257	L2-4_RORB_pvalue_1e-2_peak_8904	58	.	3.70636	5.81222	2.57317	106
chr1	32083776	32084043	L2-4_RORB_pvalue_1e-2_peak_8923	40	.	2.77701	4.09011	1.31041	69
chr1	32085116	32085243	L2-4_RORB_pvalue_1e-2_peak_8924	40	.	2.77701	4.09011	1.31041	62
chr1	32091944	32092369	L2-4_RORB_pvalue_1e-2_peak_8929	38	.	2.73998	3.87719	1.31041	283
chr1	32092753	32093110	L2-4_RORB_pvalue_1e-2_peak_8930	39	.	2.75837	3.97911	1.31041	54
chr1	32110226	32110777	L2-4_RORB_pvalue_1e-2_peak_8937	41	.	2.77977	4.10729	1.31041	307
chr1	32132096	32132204	L2-4_RORB_pvalue_1e-2_peak_8947	57	.	4.20239	5.75623	2.56884	49
chr1	32138741	32138873	L2-4_RORB_pvalue_1e-2_peak_8948	44	.	3.40368	4.46677	1.59284	66
chr1	32160620	32160756	L2-4_RORB_pvalue_1e-2_peak_8955	41	.	2.77977	4.10729	1.31041	60
chr1	32180765	32180988	L2-4_RORB_pvalue_1e-2_peak_8968	41	.	2.77977	4.10729	1.31041	174
chr1	32211216	32211506	L2-4_RORB_pvalue_1e-2_peak_8988	81	.	5.30316	8.19462	4.42998	224
chr1	32216709	32217006	L2-4_RORB_pvalue_1e-2_peak_8992	49	.	3.53544	4.95138	1.96366	64
chr1	32275579	32275687	L2-4_RORB_pvalue_1e-2_peak_9014	41	.	2.77977	4.10729	1.31041	53
chr1	32277341	32277460	L2-4_RORB_pvalue_1e-2_peak_9016	76	.	4.63295	7.61347	3.96903	58
chr1	32335125	32335329	L2-4_RORB_pvalue_1e-2_peak_9032	41	.	2.77977	4.10729	1.31041	166
chr1	32429825	32429933	L2-4_RORB_pvalue_1e-2_peak_9055	41	.	2.77977	4.10729	1.31041	53
chr1	32479086	32479175	L2-4_RORB_pvalue_1e-2_peak_9062	41	.	2.77977	4.10729	1.31041	43
chr1	32499940	32500054	L2-4_RORB_pvalue_1e-2_peak_9068	41	.	2.77977	4.10729	1.31041	56
chr1	32573353	32574597	L2-4_RORB_pvalue_1e-2_peak_9098	52	.	3.60523	5.26053	2.19184	270
chr1	32645171	32645793	L2-4_RORB_pvalue_1e-2_peak_9118	41	.	2.77977	4.10729	1.31041	234
chr1	32671090	32671204	L2-4_RORB_pvalue_1e-2_peak_9135	59	.	4.25459	5.92478	2.65802	59
chr1	32677843	32677983	L2-4_RORB_pvalue_1e-2_peak_9138	41	.	2.77977	4.10729	1.31041	69
chr1	32827277	32827396	L2-4_RORB_pvalue_1e-2_peak_9195	40	.	2.77701	4.09011	1.31041	58
chr1	32834431	32834531	L2-4_RORB_pvalue_1e-2_peak_9200	41	.	2.77977	4.10729	1.31041	49
chr1	32859643	32860849	L2-4_RORB_pvalue_1e-2_peak_9212	50	.	3.5584	5.04815	2.03602	684
chr1	32866615	32867158	L2-4_RORB_pvalue_1e-2_peak_9213	41	.	2.77977	4.10729	1.31041	41
chr1	32890476	32890604	L2-4_RORB_pvalue_1e-2_peak_9221	41	.	2.77977	4.10729	1.31041	63
chr1	32914070	32914198	L2-4_RORB_pvalue_1e-2_peak_9227	58	.	3.70636	5.81222	2.57317	56
chr1	32930044	32930659	L2-4_RORB_pvalue_1e-2_peak_9231	72	.	4.56663	7.22716	3.67572	475
chr1	32966184	32966499	L2-4_RORB_pvalue_1e-2_peak_9237	76	.	4.63295	7.61347	3.96903	255
chr1	33065798	33065951	L2-4_RORB_pvalue_1e-2_peak_9258	41	.	2.77977	4.10729	1.31041	105
chr1	33115984	33116806	L2-4_RORB_pvalue_1e-2_peak_9271	83	.	5.3376	8.34085	4.54119	306
chr1	33134325	33134629	L2-4_RORB_pvalue_1e-2_peak_9275	41	.	2.77977	4.10729	1.31041	233
chr1	33167444	33167539	L2-4_RORB_pvalue_1e-2_peak_9283	58	.	3.70636	5.81222	2.57317	44
chr1	33172268	33172356	L2-4_RORB_pvalue_1e-2_peak_9286	40	.	2.77701	4.09011	1.31041	43
chr1	33216857	33217027	L2-4_RORB_pvalue_1e-2_peak_9305	55	.	3.6533	5.50407	2.37759	56
chr1	33219465	33219614	L2-4_RORB_pvalue_1e-2_peak_9307	56	.	3.67782	5.64059	2.47703	51
chr1	33231651	33232101	L2-4_RORB_pvalue_1e-2_peak_9315	40	.	2.77701	4.09011	1.31041	183
chr1	33238758	33238849	L2-4_RORB_pvalue_1e-2_peak_9320	56	.	3.67782	5.64059	2.47703	41
chr1	33283003	33283304	L2-4_RORB_pvalue_1e-2_peak_9332	86	.	5.40784	8.66157	4.79845	57
chr1	33327785	33327865	L2-4_RORB_pvalue_1e-2_peak_9344	39	.	2.75837	3.97911	1.31041	39
chr1	33329101	33329608	L2-4_RORB_pvalue_1e-2_peak_9345	39	.	2.75837	3.97911	1.31041	176
chr1	33338505	33338698	L2-4_RORB_pvalue_1e-2_peak_9353	48	.	3.51278	4.85998	1.89252	45
chr1	33343655	33344179	L2-4_RORB_pvalue_1e-2_peak_9354	64	.	4.39097	6.41891	3.04822	371
chr1	33350567	33350659	L2-4_RORB_pvalue_1e-2_peak_9355	43	.	3.36191	4.33276	1.48629	55
chr1	33352161	33352416	L2-4_RORB_pvalue_1e-2_peak_9356	43	.	3.36191	4.33276	1.48629	184
chr1	33373408	33373761	L2-4_RORB_pvalue_1e-2_peak_9365	41	.	2.77977	4.10729	1.31041	289
chr1	33430238	33430623	L2-4_RORB_pvalue_1e-2_peak_9380	52	.	3.60523	5.26053	2.19184	324
chr1	33438489	33438622	L2-4_RORB_pvalue_1e-2_peak_9384	41	.	2.77977	4.10729	1.31041	65
chr1	33443219	33443832	L2-4_RORB_pvalue_1e-2_peak_9385	41	.	2.77977	4.10729	1.31041	245
chr1	33449962	33450352	L2-4_RORB_pvalue_1e-2_peak_9386	41	.	2.77977	4.10729	1.31041	63
chr1	33472961	33473171	L2-4_RORB_pvalue_1e-2_peak_9393	76	.	4.63295	7.61347	3.96903	64
chr1	33502098	33502757	L2-4_RORB_pvalue_1e-2_peak_9400	73	.	4.59728	7.39833	3.80986	513
chr1	33516130	33516417	L2-4_RORB_pvalue_1e-2_peak_9402	41	.	2.77977	4.10729	1.31041	51
chr1	33526563	33526768	L2-4_RORB_pvalue_1e-2_peak_9405	41	.	2.77977	4.10729	1.31041	48
chr1	33546596	33547030	L2-4_RORB_pvalue_1e-2_peak_9411	83	.	5.3376	8.34085	4.54119	163
chr1	33548219	33548362	L2-4_RORB_pvalue_1e-2_peak_9412	62	.	4.33539	6.20685	2.88067	89
chr1	33561916	33562250	L2-4_RORB_pvalue_1e-2_peak_9418	41	.	2.77977	4.10729	1.31041	238
chr1	33592642	33593237	L2-4_RORB_pvalue_1e-2_peak_9427	84	.	5.37249	8.49611	4.66935	293
chr1	33722522	33722626	L2-4_RORB_pvalue_1e-2_peak_9451	41	.	2.77977	4.10729	1.31041	51
chr1	33736743	33736852	L2-4_RORB_pvalue_1e-2_peak_9454	41	.	2.77977	4.10729	1.31041	53
chr1	33783744	33783832	L2-4_RORB_pvalue_1e-2_peak_9477	53	.	3.62911	5.37785	2.28461	42
chr1	33815576	33815784	L2-4_RORB_pvalue_1e-2_peak_9490	57	.	4.20239	5.75623	2.56884	70
chr1	33828787	33829076	L2-4_RORB_pvalue_1e-2_peak_9493	40	.	2.77701	4.09011	1.31041	245
chr1	33830394	33830482	L2-4_RORB_pvalue_1e-2_peak_9495	39	.	2.75837	3.97911	1.31041	43
chr1	33896317	33896426	L2-4_RORB_pvalue_1e-2_peak_9507	57	.	3.70268	5.78921	2.57317	61
chr1	33896686	33897125	L2-4_RORB_pvalue_1e-2_peak_9508	57	.	3.70268	5.78921	2.57317	126
chr1	33908880	33909025	L2-4_RORB_pvalue_1e-2_peak_9509	41	.	2.77977	4.10729	1.31041	59
chr1	33938020	33938291	L2-4_RORB_pvalue_1e-2_peak_9517	46	.	3.46831	4.69117	1.76656	166
chr1	34099570	34099697	L2-4_RORB_pvalue_1e-2_peak_9551	41	.	2.77977	4.10729	1.31041	62
chr1	34118965	34119118	L2-4_RORB_pvalue_1e-2_peak_9557	39	.	2.75837	3.97911	1.31041	42
chr1	34121845	34121994	L2-4_RORB_pvalue_1e-2_peak_9560	38	.	2.73998	3.87719	1.31041	102
chr1	34122224	34122314	L2-4_RORB_pvalue_1e-2_peak_9561	38	.	2.73998	3.87719	1.31041	44
chr1	34191599	34191820	L2-4_RORB_pvalue_1e-2_peak_9577	41	.	2.77977	4.10729	1.31041	43
chr1	34205812	34205942	L2-4_RORB_pvalue_1e-2_peak_9585	41	.	2.77977	4.10729	1.31041	75
chr1	34227738	34228195	L2-4_RORB_pvalue_1e-2_peak_9588	58	.	3.70636	5.81222	2.57317	55
chr1	34233880	34234312	L2-4_RORB_pvalue_1e-2_peak_9590	41	.	2.77977	4.10729	1.31041	138
chr1	34246290	34246410	L2-4_RORB_pvalue_1e-2_peak_9595	58	.	3.70636	5.81222	2.57317	57
chr1	34250555	34250814	L2-4_RORB_pvalue_1e-2_peak_9598	39	.	2.75837	3.97911	1.31041	65
chr1	34264647	34264789	L2-4_RORB_pvalue_1e-2_peak_9605	41	.	2.77977	4.10729	1.31041	70
chr1	34289215	34289329	L2-4_RORB_pvalue_1e-2_peak_9608	41	.	2.77977	4.10729	1.31041	56
chr1	34398010	34398345	L2-4_RORB_pvalue_1e-2_peak_9639	41	.	2.77977	4.10729	1.31041	42
chr1	34405404	34405511	L2-4_RORB_pvalue_1e-2_peak_9642	41	.	2.77977	4.10729	1.31041	52
chr1	34423398	34423750	L2-4_RORB_pvalue_1e-2_peak_9648	41	.	2.77977	4.10729	1.31041	43
chr1	34437120	34437310	L2-4_RORB_pvalue_1e-2_peak_9651	44	.	3.40368	4.46677	1.59284	58
chr1	34438626	34438895	L2-4_RORB_pvalue_1e-2_peak_9652	44	.	3.40368	4.46677	1.59284	220
chr1	34451089	34451220	L2-4_RORB_pvalue_1e-2_peak_9657	41	.	2.77977	4.10729	1.31041	64
chr1	34503947	34504252	L2-4_RORB_pvalue_1e-2_peak_9663	41	.	2.77977	4.10729	1.31041	71
chr1	34536785	34536909	L2-4_RORB_pvalue_1e-2_peak_9672	41	.	2.77977	4.10729	1.31041	61
chr1	34555468	34555746	L2-4_RORB_pvalue_1e-2_peak_9675	58	.	3.70636	5.81222	2.57317	65
chr1	34587551	34588018	L2-4_RORB_pvalue_1e-2_peak_9681	41	.	2.77977	4.10729	1.31041	63
chr1	34595385	34595516	L2-4_RORB_pvalue_1e-2_peak_9682	41	.	2.77977	4.10729	1.31041	64
chr1	34599725	34599830	L2-4_RORB_pvalue_1e-2_peak_9685	41	.	2.77977	4.10729	1.31041	51
chr1	34628688	34628761	L2-4_RORB_pvalue_1e-2_peak_9691	43	.	3.38266	4.39837	1.53826	62
chr1	34677961	34678319	L2-4_RORB_pvalue_1e-2_peak_9707	41	.	2.77977	4.10729	1.31041	315
chr1	34731976	34732329	L2-4_RORB_pvalue_1e-2_peak_9719	41	.	2.77977	4.10729	1.31041	288
chr1	34784605	34784689	L2-4_RORB_pvalue_1e-2_peak_9729	41	.	2.77977	4.10729	1.31041	41
chr1	34796069	34796174	L2-4_RORB_pvalue_1e-2_peak_9733	41	.	2.77977	4.10729	1.31041	51
chr1	34878269	34878876	L2-4_RORB_pvalue_1e-2_peak_9751	76	.	4.63295	7.61347	3.96903	536
chr1	34947712	34947818	L2-4_RORB_pvalue_1e-2_peak_9773	41	.	2.77977	4.10729	1.31041	52
chr1	34983971	34984782	L2-4_RORB_pvalue_1e-2_peak_9779	58	.	3.70636	5.81222	2.57317	64
chr1	35025316	35025459	L2-4_RORB_pvalue_1e-2_peak_9785	41	.	2.77977	4.10729	1.31041	70
chr1	35122353	35122427	L2-4_RORB_pvalue_1e-2_peak_9806	41	.	2.77977	4.10729	1.31041	36
chr1	35147235	35147321	L2-4_RORB_pvalue_1e-2_peak_9813	41	.	2.77977	4.10729	1.31041	42
chr1	35155554	35155733	L2-4_RORB_pvalue_1e-2_peak_9816	41	.	2.77977	4.10729	1.31041	59
chr1	35208426	35208585	L2-4_RORB_pvalue_1e-2_peak_9827	41	.	2.77977	4.10729	1.31041	55
chr1	35218744	35218857	L2-4_RORB_pvalue_1e-2_peak_9833	41	.	2.77977	4.10729	1.31041	55
chr1	35236655	35236897	L2-4_RORB_pvalue_1e-2_peak_9841	41	.	2.77977	4.10729	1.31041	41
chr1	35252224	35252382	L2-4_RORB_pvalue_1e-2_peak_9852	40	.	2.77701	4.09011	1.31041	38
chr1	35311405	35311501	L2-4_RORB_pvalue_1e-2_peak_9866	41	.	2.77977	4.10729	1.31041	47
chr1	35318262	35318659	L2-4_RORB_pvalue_1e-2_peak_9867	76	.	4.63295	7.61347	3.96903	275
chr1	35324951	35325613	L2-4_RORB_pvalue_1e-2_peak_9869	41	.	2.77977	4.10729	1.31041	609
chr1	35340479	35340552	L2-4_RORB_pvalue_1e-2_peak_9873	46	.	3.44649	4.61288	1.70597	31
chr1	35376948	35377493	L2-4_RORB_pvalue_1e-2_peak_9889	49	.	3.53544	4.95138	1.96366	478
chr1	35395408	35395902	L2-4_RORB_pvalue_1e-2_peak_9897	39	.	2.75837	3.97911	1.31041	254
chr1	35450227	35450761	L2-4_RORB_pvalue_1e-2_peak_9909	41	.	2.77977	4.10729	1.31041	348
chr1	35609758	35609881	L2-4_RORB_pvalue_1e-2_peak_9935	41	.	2.77977	4.10729	1.31041	60
chr1	35644777	35644866	L2-4_RORB_pvalue_1e-2_peak_9944	41	.	2.77977	4.10729	1.31041	43
chr1	35658515	35659075	L2-4_RORB_pvalue_1e-2_peak_9950	49	.	3.53544	4.95138	1.96366	286
chr1	35667627	35667964	L2-4_RORB_pvalue_1e-2_peak_9951	41	.	2.77977	4.10729	1.31041	300
chr1	35676680	35676836	L2-4_RORB_pvalue_1e-2_peak_9953	41	.	2.77977	4.10729	1.31041	49
chr1	35734675	35734852	L2-4_RORB_pvalue_1e-2_peak_9965	41	.	2.77977	4.10729	1.31041	135
chr1	35836082	35836178	L2-4_RORB_pvalue_1e-2_peak_9986	41	.	2.77977	4.10729	1.31041	47
chr1	35936533	35936761	L2-4_RORB_pvalue_1e-2_peak_10015	41	.	2.77977	4.10729	1.31041	39
chr1	35965545	35965637	L2-4_RORB_pvalue_1e-2_peak_10025	41	.	2.77977	4.10729	1.31041	45
chr1	36022746	36023496	L2-4_RORB_pvalue_1e-2_peak_10037	56	.	4.41924	5.66894	2.50128	398
chr1	36038746	36039002	L2-4_RORB_pvalue_1e-2_peak_10045	41	.	2.77977	4.10729	1.31041	198
chr1	36045333	36045418	L2-4_RORB_pvalue_1e-2_peak_10049	41	.	2.77977	4.10729	1.31041	41
chr1	36048164	36048300	L2-4_RORB_pvalue_1e-2_peak_10050	41	.	2.77977	4.10729	1.31041	67
chr1	36106746	36107385	L2-4_RORB_pvalue_1e-2_peak_10063	57	.	3.70268	5.78921	2.57317	465
chr1	36192627	36192733	L2-4_RORB_pvalue_1e-2_peak_10082	41	.	2.77977	4.10729	1.31041	52
chr1	36234953	36235841	L2-4_RORB_pvalue_1e-2_peak_10094	52	.	3.60523	5.26053	2.19184	484
chr1	36252416	36252535	L2-4_RORB_pvalue_1e-2_peak_10099	41	.	2.77977	4.10729	1.31041	58
chr1	36252840	36252916	L2-4_RORB_pvalue_1e-2_peak_10100	41	.	2.77977	4.10729	1.31041	37
chr1	36273010	36273392	L2-4_RORB_pvalue_1e-2_peak_10107	53	.	3.62911	5.37785	2.28461	285
chr1	36299812	36300147	L2-4_RORB_pvalue_1e-2_peak_10118	40	.	2.77701	4.09011	1.31041	38
chr1	36348314	36348394	L2-4_RORB_pvalue_1e-2_peak_10129	40	.	2.77701	4.09011	1.31041	39
chr1	36395868	36396171	L2-4_RORB_pvalue_1e-2_peak_10142	41	.	2.77977	4.10729	1.31041	257
chr1	36396510	36396892	L2-4_RORB_pvalue_1e-2_peak_10143	41	.	2.77977	4.10729	1.31041	139
chr1	36418729	36418840	L2-4_RORB_pvalue_1e-2_peak_10149	41	.	2.77977	4.10729	1.31041	54
chr1	36539635	36539765	L2-4_RORB_pvalue_1e-2_peak_10169	41	.	2.77977	4.10729	1.31041	64
chr1	36549698	36549812	L2-4_RORB_pvalue_1e-2_peak_10173	38	.	2.73998	3.87719	1.31041	56
chr1	36554301	36554549	L2-4_RORB_pvalue_1e-2_peak_10177	52	.	3.60523	5.26053	2.19184	180
chr1	36554785	36555000	L2-4_RORB_pvalue_1e-2_peak_10178	38	.	2.73998	3.87719	1.31041	64
chr1	36598568	36599111	L2-4_RORB_pvalue_1e-2_peak_10195	40	.	2.77701	4.09011	1.31041	478
chr1	36616563	36616709	L2-4_RORB_pvalue_1e-2_peak_10206	113	.	6.9808	11.347	6.9553	50
chr1	36653799	36654140	L2-4_RORB_pvalue_1e-2_peak_10224	41	.	2.77977	4.10729	1.31041	123
chr1	36705878	36706188	L2-4_RORB_pvalue_1e-2_peak_10246	41	.	2.77977	4.10729	1.31041	244
chr1	36720236	36720316	L2-4_RORB_pvalue_1e-2_peak_10248	41	.	2.77977	4.10729	1.31041	39
chr1	36764713	36764840	L2-4_RORB_pvalue_1e-2_peak_10262	41	.	2.77977	4.10729	1.31041	62
chr1	36772381	36772788	L2-4_RORB_pvalue_1e-2_peak_10267	52	.	3.60523	5.26053	2.19184	270
chr1	36802734	36802862	L2-4_RORB_pvalue_1e-2_peak_10280	41	.	2.77977	4.10729	1.31041	63
chr1	36806716	36806820	L2-4_RORB_pvalue_1e-2_peak_10282	41	.	2.77977	4.10729	1.31041	51
chr1	36817278	36817595	L2-4_RORB_pvalue_1e-2_peak_10285	56	.	3.67782	5.64059	2.47703	225
chr1	36838927	36839386	L2-4_RORB_pvalue_1e-2_peak_10300	83	.	5.3376	8.34085	4.54119	336
chr1	36851491	36851933	L2-4_RORB_pvalue_1e-2_peak_10305	67	.	4.86381	6.73327	3.29448	155
chr1	36852220	36852348	L2-4_RORB_pvalue_1e-2_peak_10306	39	.	3.24254	3.98716	1.31041	66
chr1	36862931	36863615	L2-4_RORB_pvalue_1e-2_peak_10307	58	.	3.70636	5.81222	2.57317	53
chr1	36915664	36916334	L2-4_RORB_pvalue_1e-2_peak_10322	55	.	3.6533	5.50407	2.37759	608
chr1	36929777	36930500	L2-4_RORB_pvalue_1e-2_peak_10330	52	.	3.60523	5.26053	2.19184	276
chr1	37048008	37048463	L2-4_RORB_pvalue_1e-2_peak_10356	39	.	2.75837	3.97911	1.31041	47
chr1	37071385	37071720	L2-4_RORB_pvalue_1e-2_peak_10362	41	.	2.77977	4.10729	1.31041	49
chr1	37239893	37240187	L2-4_RORB_pvalue_1e-2_peak_10401	41	.	2.77977	4.10729	1.31041	241
chr1	37246801	37247013	L2-4_RORB_pvalue_1e-2_peak_10406	41	.	2.77977	4.10729	1.31041	144
chr1	37259072	37259205	L2-4_RORB_pvalue_1e-2_peak_10409	41	.	2.77977	4.10729	1.31041	65
chr1	37295458	37295551	L2-4_RORB_pvalue_1e-2_peak_10420	41	.	2.77977	4.10729	1.31041	45
chr1	37295880	37296117	L2-4_RORB_pvalue_1e-2_peak_10421	41	.	2.77977	4.10729	1.31041	195
chr1	37302164	37302421	L2-4_RORB_pvalue_1e-2_peak_10424	41	.	2.77977	4.10729	1.31041	44
chr1	37337103	37337322	L2-4_RORB_pvalue_1e-2_peak_10436	41	.	2.77977	4.10729	1.31041	72
chr1	37412686	37412924	L2-4_RORB_pvalue_1e-2_peak_10449	41	.	2.77977	4.10729	1.31041	42
chr1	37447184	37447549	L2-4_RORB_pvalue_1e-2_peak_10463	41	.	2.77977	4.10729	1.31041	309
chr1	37576107	37576560	L2-4_RORB_pvalue_1e-2_peak_10498	41	.	2.77977	4.10729	1.31041	291
chr1	37583698	37583926	L2-4_RORB_pvalue_1e-2_peak_10500	41	.	2.77977	4.10729	1.31041	182
chr1	37602203	37602654	L2-4_RORB_pvalue_1e-2_peak_10507	40	.	2.77701	4.09011	1.31041	54
chr1	37602899	37603295	L2-4_RORB_pvalue_1e-2_peak_10508	40	.	2.77701	4.09011	1.31041	50
chr1	37613025	37613393	L2-4_RORB_pvalue_1e-2_peak_10513	41	.	2.77977	4.10729	1.31041	310
chr1	37705824	37706136	L2-4_RORB_pvalue_1e-2_peak_10528	41	.	2.77977	4.10729	1.31041	56
chr1	37716783	37717157	L2-4_RORB_pvalue_1e-2_peak_10530	41	.	2.77977	4.10729	1.31041	51
chr1	37730135	37730266	L2-4_RORB_pvalue_1e-2_peak_10534	41	.	2.77977	4.10729	1.31041	64
chr1	37752461	37753054	L2-4_RORB_pvalue_1e-2_peak_10544	40	.	2.77701	4.09011	1.31041	293
chr1	37759905	37760424	L2-4_RORB_pvalue_1e-2_peak_10548	40	.	2.77701	4.09011	1.31041	70
chr1	37859588	37859762	L2-4_RORB_pvalue_1e-2_peak_10572	41	.	2.77977	4.10729	1.31041	60
chr1	37881691	37881989	L2-4_RORB_pvalue_1e-2_peak_10583	72	.	4.56663	7.22716	3.67572	61
chr1	37891066	37891171	L2-4_RORB_pvalue_1e-2_peak_10587	41	.	2.77977	4.10729	1.31041	51
chr1	37894788	37895093	L2-4_RORB_pvalue_1e-2_peak_10588	41	.	2.77977	4.10729	1.31041	235
chr1	37940103	37940235	L2-4_RORB_pvalue_1e-2_peak_10604	53	.	3.62911	5.37785	2.28461	73
chr1	37942892	37943131	L2-4_RORB_pvalue_1e-2_peak_10605	38	.	2.73998	3.87719	1.31041	171
chr1	37943503	37943626	L2-4_RORB_pvalue_1e-2_peak_10606	38	.	2.73998	3.87719	1.31041	60
chr1	37980369	37980751	L2-4_RORB_pvalue_1e-2_peak_10623	88	.	5.44366	8.83864	4.93651	61
chr1	38061565	38061814	L2-4_RORB_pvalue_1e-2_peak_10641	41	.	2.77977	4.10729	1.31041	45
chr1	38069617	38069760	L2-4_RORB_pvalue_1e-2_peak_10646	41	.	2.77977	4.10729	1.31041	70
chr1	38105391	38105509	L2-4_RORB_pvalue_1e-2_peak_10657	41	.	2.77977	4.10729	1.31041	58
chr1	38118862	38119161	L2-4_RORB_pvalue_1e-2_peak_10662	41	.	2.77977	4.10729	1.31041	71
chr1	38148182	38148258	L2-4_RORB_pvalue_1e-2_peak_10671	41	.	2.77977	4.10729	1.31041	37
chr1	38155956	38156183	L2-4_RORB_pvalue_1e-2_peak_10673	41	.	2.77977	4.10729	1.31041	41
chr1	38157656	38158121	L2-4_RORB_pvalue_1e-2_peak_10674	58	.	3.70636	5.81222	2.57317	335
chr1	38212611	38212733	L2-4_RORB_pvalue_1e-2_peak_10695	58	.	3.70636	5.81222	2.57317	68
chr1	38273488	38274868	L2-4_RORB_pvalue_1e-2_peak_10722	65	.	4.4193	6.53368	3.13592	455
chr1	38324712	38325565	L2-4_RORB_pvalue_1e-2_peak_10741	69	.	4.50653	6.92169	3.43541	577
chr1	38387839	38387949	L2-4_RORB_pvalue_1e-2_peak_10761	41	.	2.77977	4.10729	1.31041	54
chr1	38397255	38397736	L2-4_RORB_pvalue_1e-2_peak_10764	113	.	6.47968	11.3999	6.99955	324
chr1	38412095	38412907	L2-4_RORB_pvalue_1e-2_peak_10767	38	.	2.73998	3.87719	1.31041	523
chr1	38455284	38455987	L2-4_RORB_pvalue_1e-2_peak_10783	40	.	2.77701	4.09011	1.31041	460
chr1	38462205	38462385	L2-4_RORB_pvalue_1e-2_peak_10786	39	.	2.75837	3.97911	1.31041	65
chr1	38478038	38478731	L2-4_RORB_pvalue_1e-2_peak_10798	56	.	3.67782	5.64059	2.47703	333
chr1	38492160	38492632	L2-4_RORB_pvalue_1e-2_peak_10801	41	.	2.77977	4.10729	1.31041	194
chr1	38512558	38513157	L2-4_RORB_pvalue_1e-2_peak_10810	56	.	3.67782	5.64059	2.47703	62
chr1	38581576	38581958	L2-4_RORB_pvalue_1e-2_peak_10835	38	.	2.73998	3.87719	1.31041	311
chr1	38596682	38596918	L2-4_RORB_pvalue_1e-2_peak_10837	52	.	3.60523	5.26053	2.19184	186
chr1	38599409	38600235	L2-4_RORB_pvalue_1e-2_peak_10838	49	.	3.53544	4.95138	1.96366	350
chr1	38667133	38667380	L2-4_RORB_pvalue_1e-2_peak_10855	41	.	2.77977	4.10729	1.31041	190
chr1	38749361	38749639	L2-4_RORB_pvalue_1e-2_peak_10863	41	.	2.77977	4.10729	1.31041	208
chr1	38797142	38797234	L2-4_RORB_pvalue_1e-2_peak_10876	41	.	2.77977	4.10729	1.31041	45
chr1	38809859	38810033	L2-4_RORB_pvalue_1e-2_peak_10881	41	.	2.77977	4.10729	1.31041	39
chr1	38917290	38917454	L2-4_RORB_pvalue_1e-2_peak_10898	41	.	2.77977	4.10729	1.31041	121
chr1	39013068	39013271	L2-4_RORB_pvalue_1e-2_peak_10917	41	.	2.77977	4.10729	1.31041	163
chr1	39046440	39046899	L2-4_RORB_pvalue_1e-2_peak_10925	41	.	2.77977	4.10729	1.31041	53
chr1	39064777	39064887	L2-4_RORB_pvalue_1e-2_peak_10931	41	.	2.77977	4.10729	1.31041	54
chr1	39079310	39079429	L2-4_RORB_pvalue_1e-2_peak_10936	41	.	2.77977	4.10729	1.31041	58
chr1	39134750	39134829	L2-4_RORB_pvalue_1e-2_peak_10942	41	.	2.77977	4.10729	1.31041	38
chr1	39314792	39315113	L2-4_RORB_pvalue_1e-2_peak_10966	41	.	2.77977	4.10729	1.31041	66
chr1	39325506	39325694	L2-4_RORB_pvalue_1e-2_peak_10971	41	.	2.77977	4.10729	1.31041	61
chr1	39338889	39339601	L2-4_RORB_pvalue_1e-2_peak_10977	56	.	3.67782	5.64059	2.47703	273
chr1	39403513	39403648	L2-4_RORB_pvalue_1e-2_peak_10991	41	.	2.77977	4.10729	1.31041	66
chr1	39456548	39457210	L2-4_RORB_pvalue_1e-2_peak_11005	56	.	3.67782	5.64059	2.47703	58
chr1	39491974	39492287	L2-4_RORB_pvalue_1e-2_peak_11023	41	.	2.77977	4.10729	1.31041	60
chr1	39549142	39549275	L2-4_RORB_pvalue_1e-2_peak_11036	44	.	3.40368	4.46677	1.59284	66
chr1	39555729	39556161	L2-4_RORB_pvalue_1e-2_peak_11037	80	.	5.26917	8.05644	4.31632	370
chr1	39564263	39564645	L2-4_RORB_pvalue_1e-2_peak_11043	51	.	3.58166	5.15094	2.11269	136
chr1	39570693	39571202	L2-4_RORB_pvalue_1e-2_peak_11048	39	.	2.75837	3.97911	1.31041	298
chr1	39625538	39625822	L2-4_RORB_pvalue_1e-2_peak_11060	41	.	2.77977	4.10729	1.31041	232
chr1	39657819	39658236	L2-4_RORB_pvalue_1e-2_peak_11069	41	.	2.77977	4.10729	1.31041	39
chr1	39718538	39718613	L2-4_RORB_pvalue_1e-2_peak_11086	41	.	2.77977	4.10729	1.31041	36
chr1	39764639	39764765	L2-4_RORB_pvalue_1e-2_peak_11103	41	.	2.77977	4.10729	1.31041	62
chr1	39825796	39825879	L2-4_RORB_pvalue_1e-2_peak_11125	41	.	2.77977	4.10729	1.31041	40
chr1	39874008	39874825	L2-4_RORB_pvalue_1e-2_peak_11138	52	.	3.60523	5.26053	2.19184	321
chr1	39946784	39946872	L2-4_RORB_pvalue_1e-2_peak_11156	41	.	2.77977	4.10729	1.31041	43
chr1	39967514	39967619	L2-4_RORB_pvalue_1e-2_peak_11171	41	.	2.77977	4.10729	1.31041	51
chr1	39992411	39992540	L2-4_RORB_pvalue_1e-2_peak_11178	41	.	2.77977	4.10729	1.31041	63
chr1	40129339	40129424	L2-4_RORB_pvalue_1e-2_peak_11221	41	.	2.77977	4.10729	1.31041	41
chr1	40157118	40157191	L2-4_RORB_pvalue_1e-2_peak_11233	46	.	3.46831	4.69117	1.76656	40
chr1	40157692	40157803	L2-4_RORB_pvalue_1e-2_peak_11234	60	.	4.28119	6.01457	2.72971	72
chr1	40204211	40204591	L2-4_RORB_pvalue_1e-2_peak_11246	76	.	4.63295	7.61347	3.96903	320
chr1	40225345	40225464	L2-4_RORB_pvalue_1e-2_peak_11257	41	.	2.77977	4.10729	1.31041	58
chr1	40254294	40255221	L2-4_RORB_pvalue_1e-2_peak_11266	40	.	2.77701	4.09011	1.31041	263
chr1	40308606	40308769	L2-4_RORB_pvalue_1e-2_peak_11284	41	.	2.77977	4.10729	1.31041	46
chr1	40352460	40352779	L2-4_RORB_pvalue_1e-2_peak_11294	58	.	3.70636	5.81222	2.57317	162
chr1	40362704	40362831	L2-4_RORB_pvalue_1e-2_peak_11300	39	.	2.75837	3.97911	1.31041	62
chr1	40367583	40368187	L2-4_RORB_pvalue_1e-2_peak_11303	39	.	2.75837	3.97911	1.31041	47
chr1	40426409	40426552	L2-4_RORB_pvalue_1e-2_peak_11317	41	.	2.77977	4.10729	1.31041	70
chr1	40506135	40506355	L2-4_RORB_pvalue_1e-2_peak_11329	75	.	5.13743	7.56943	3.94584	149
chr1	40542204	40542660	L2-4_RORB_pvalue_1e-2_peak_11342	39	.	2.75837	3.97911	1.31041	403
chr1	40543092	40543555	L2-4_RORB_pvalue_1e-2_peak_11343	39	.	2.75837	3.97911	1.31041	179
chr1	40562270	40563448	L2-4_RORB_pvalue_1e-2_peak_11351	51	.	3.58166	5.15094	2.11269	663
chr1	40626354	40626437	L2-4_RORB_pvalue_1e-2_peak_11362	39	.	2.75837	3.97911	1.31041	40
chr1	40626755	40627233	L2-4_RORB_pvalue_1e-2_peak_11363	56	.	3.67782	5.64059	2.47703	224
chr1	40627626	40627753	L2-4_RORB_pvalue_1e-2_peak_11364	38	.	2.73998	3.87719	1.31041	62
chr1	40649890	40650441	L2-4_RORB_pvalue_1e-2_peak_11368	41	.	2.77977	4.10729	1.31041	47
chr1	40652240	40652379	L2-4_RORB_pvalue_1e-2_peak_11369	41	.	2.77977	4.10729	1.31041	79
chr1	40702555	40702683	L2-4_RORB_pvalue_1e-2_peak_11383	41	.	2.77977	4.10729	1.31041	63
chr1	40723136	40724049	L2-4_RORB_pvalue_1e-2_peak_11388	63	.	4.363	6.31016	2.9599	535
chr1	40759819	40759897	L2-4_RORB_pvalue_1e-2_peak_11395	41	.	2.77977	4.10729	1.31041	38
chr1	40840235	40840705	L2-4_RORB_pvalue_1e-2_peak_11409	41	.	2.77977	4.10729	1.31041	345
chr1	40848537	40849202	L2-4_RORB_pvalue_1e-2_peak_11414	51	.	3.58166	5.15094	2.11269	514
chr1	40866339	40866931	L2-4_RORB_pvalue_1e-2_peak_11427	39	.	2.75837	3.97911	1.31041	286
chr1	40915604	40916047	L2-4_RORB_pvalue_1e-2_peak_11448	40	.	2.77701	4.09011	1.31041	51
chr1	40936770	40936914	L2-4_RORB_pvalue_1e-2_peak_11454	41	.	2.77977	4.10729	1.31041	71
chr1	41053062	41053425	L2-4_RORB_pvalue_1e-2_peak_11477	39	.	2.75837	3.97911	1.31041	311
chr1	41057442	41057615	L2-4_RORB_pvalue_1e-2_peak_11480	41	.	2.77977	4.10729	1.31041	58
chr1	41078260	41078471	L2-4_RORB_pvalue_1e-2_peak_11489	41	.	2.77977	4.10729	1.31041	55
chr1	41105979	41106109	L2-4_RORB_pvalue_1e-2_peak_11498	41	.	2.77977	4.10729	1.31041	64
chr1	41115353	41115495	L2-4_RORB_pvalue_1e-2_peak_11505	40	.	3.28138	4.09424	1.31041	18
chr1	41125241	41125447	L2-4_RORB_pvalue_1e-2_peak_11506	62	.	4.33539	6.20685	2.88067	142
chr1	41131310	41131520	L2-4_RORB_pvalue_1e-2_peak_11508	60	.	4.28119	6.01457	2.72971	149
chr1	41140138	41140212	L2-4_RORB_pvalue_1e-2_peak_11513	41	.	2.77977	4.10729	1.31041	36
chr1	41157806	41157968	L2-4_RORB_pvalue_1e-2_peak_11517	41	.	2.77977	4.10729	1.31041	107
chr1	41174550	41174689	L2-4_RORB_pvalue_1e-2_peak_11524	41	.	2.77977	4.10729	1.31041	59
chr1	41174973	41175082	L2-4_RORB_pvalue_1e-2_peak_11525	58	.	3.70636	5.81222	2.57317	53
chr1	41249945	41250090	L2-4_RORB_pvalue_1e-2_peak_11549	58	.	3.70636	5.81222	2.57317	73
chr1	41254807	41254975	L2-4_RORB_pvalue_1e-2_peak_11550	39	.	2.75837	3.97911	1.31041	54
chr1	41255816	41256179	L2-4_RORB_pvalue_1e-2_peak_11551	41	.	2.77977	4.10729	1.31041	297
chr1	41282357	41282468	L2-4_RORB_pvalue_1e-2_peak_11561	41	.	2.77977	4.10729	1.31041	54
chr1	41283230	41283324	L2-4_RORB_pvalue_1e-2_peak_11562	41	.	2.77977	4.10729	1.31041	46
chr1	41312814	41313102	L2-4_RORB_pvalue_1e-2_peak_11566	46	.	3.46831	4.69117	1.76656	248
chr1	41315647	41315849	L2-4_RORB_pvalue_1e-2_peak_11567	46	.	3.44649	4.61288	1.70597	177
chr1	41327817	41328277	L2-4_RORB_pvalue_1e-2_peak_11573	56	.	3.67782	5.64059	2.47703	399
chr1	41333063	41333338	L2-4_RORB_pvalue_1e-2_peak_11575	41	.	2.77977	4.10729	1.31041	58
chr1	41388618	41388800	L2-4_RORB_pvalue_1e-2_peak_11584	41	.	2.77977	4.10729	1.31041	90
chr1	41433166	41433518	L2-4_RORB_pvalue_1e-2_peak_11599	41	.	2.77977	4.10729	1.31041	286
chr1	41445244	41445985	L2-4_RORB_pvalue_1e-2_peak_11604	64	.	4.39097	6.41891	3.04822	127
chr1	41472849	41473326	L2-4_RORB_pvalue_1e-2_peak_11614	41	.	2.77977	4.10729	1.31041	431
chr1	41734059	41734161	L2-4_RORB_pvalue_1e-2_peak_11669	39	.	2.75837	3.97911	1.31041	50
chr1	41734585	41735231	L2-4_RORB_pvalue_1e-2_peak_11670	38	.	2.73998	3.87719	1.31041	587
chr1	41740494	41740604	L2-4_RORB_pvalue_1e-2_peak_11675	41	.	2.77977	4.10729	1.31041	54
chr1	41751554	41751693	L2-4_RORB_pvalue_1e-2_peak_11679	41	.	2.77977	4.10729	1.31041	68
chr1	41779011	41779141	L2-4_RORB_pvalue_1e-2_peak_11686	41	.	2.77977	4.10729	1.31041	64
chr1	41826736	41826973	L2-4_RORB_pvalue_1e-2_peak_11699	86	.	5.81202	8.60663	4.7529	163
chr1	41851714	41851878	L2-4_RORB_pvalue_1e-2_peak_11716	38	.	2.73998	3.87719	1.31041	49
chr1	41855662	41856131	L2-4_RORB_pvalue_1e-2_peak_11719	38	.	2.73998	3.87719	1.31041	416
chr1	41870145	41870495	L2-4_RORB_pvalue_1e-2_peak_11723	41	.	2.77977	4.10729	1.31041	59
chr1	41894601	41894686	L2-4_RORB_pvalue_1e-2_peak_11735	41	.	2.77977	4.10729	1.31041	41
chr1	41981903	41982148	L2-4_RORB_pvalue_1e-2_peak_11771	57	.	3.70268	5.78921	2.57317	143
chr1	41987576	41988067	L2-4_RORB_pvalue_1e-2_peak_11774	40	.	2.77701	4.09011	1.31041	89
chr1	42040011	42040139	L2-4_RORB_pvalue_1e-2_peak_11786	38	.	2.73998	3.87719	1.31041	63
chr1	42042704	42043057	L2-4_RORB_pvalue_1e-2_peak_11788	73	.	4.59728	7.39833	3.80986	29
chr1	42105466	42105715	L2-4_RORB_pvalue_1e-2_peak_11801	41	.	2.77977	4.10729	1.31041	188
chr1	42107747	42108143	L2-4_RORB_pvalue_1e-2_peak_11803	38	.	2.73998	3.87719	1.31041	300
chr1	42112895	42113082	L2-4_RORB_pvalue_1e-2_peak_11806	41	.	2.77977	4.10729	1.31041	126
chr1	42125729	42125822	L2-4_RORB_pvalue_1e-2_peak_11814	39	.	2.75837	3.97911	1.31041	45
chr1	42127703	42127972	L2-4_RORB_pvalue_1e-2_peak_11817	41	.	2.77977	4.10729	1.31041	199
chr1	42145519	42145639	L2-4_RORB_pvalue_1e-2_peak_11832	41	.	2.77977	4.10729	1.31041	59
chr1	42194280	42194884	L2-4_RORB_pvalue_1e-2_peak_11854	57	.	3.70268	5.78921	2.57317	433
chr1	42201333	42201907	L2-4_RORB_pvalue_1e-2_peak_11855	38	.	2.73998	3.87719	1.31041	473
chr1	42202319	42202428	L2-4_RORB_pvalue_1e-2_peak_11856	38	.	2.73998	3.87719	1.31041	53
chr1	42382419	42382542	L2-4_RORB_pvalue_1e-2_peak_11905	41	.	2.77977	4.10729	1.31041	60
chr1	42383749	42384184	L2-4_RORB_pvalue_1e-2_peak_11908	41	.	2.77977	4.10729	1.31041	59
chr1	42467027	42467191	L2-4_RORB_pvalue_1e-2_peak_11925	41	.	2.77977	4.10729	1.31041	124
chr1	42546492	42546688	L2-4_RORB_pvalue_1e-2_peak_11937	58	.	3.70636	5.81222	2.57317	61
chr1	42610212	42610652	L2-4_RORB_pvalue_1e-2_peak_11945	41	.	2.77977	4.10729	1.31041	371
chr1	42744907	42744995	L2-4_RORB_pvalue_1e-2_peak_11982	41	.	2.77977	4.10729	1.31041	43
chr1	42885658	42886025	L2-4_RORB_pvalue_1e-2_peak_12011	41	.	2.77977	4.10729	1.31041	47
chr1	42921650	42921742	L2-4_RORB_pvalue_1e-2_peak_12021	41	.	2.77977	4.10729	1.31041	45
chr1	42922696	42922787	L2-4_RORB_pvalue_1e-2_peak_12022	41	.	2.77977	4.10729	1.31041	44
chr1	42928487	42929001	L2-4_RORB_pvalue_1e-2_peak_12024	41	.	2.77977	4.10729	1.31041	432
chr1	42968358	42968592	L2-4_RORB_pvalue_1e-2_peak_12030	41	.	2.77977	4.10729	1.31041	42
chr1	43018401	43018509	L2-4_RORB_pvalue_1e-2_peak_12036	41	.	2.77977	4.10729	1.31041	53
chr1	43123788	43124083	L2-4_RORB_pvalue_1e-2_peak_12047	41	.	2.77977	4.10729	1.31041	249
chr1	43124569	43124810	L2-4_RORB_pvalue_1e-2_peak_12048	41	.	2.77977	4.10729	1.31041	169
chr1	43147806	43148175	L2-4_RORB_pvalue_1e-2_peak_12052	60	.	4.28119	6.01457	2.72971	171
chr1	43181565	43181673	L2-4_RORB_pvalue_1e-2_peak_12059	41	.	2.77977	4.10729	1.31041	53
chr1	43210478	43211006	L2-4_RORB_pvalue_1e-2_peak_12069	57	.	3.70268	5.78921	2.57317	295
chr1	43225827	43226036	L2-4_RORB_pvalue_1e-2_peak_12077	41	.	2.77977	4.10729	1.31041	67
chr1	43232334	43232981	L2-4_RORB_pvalue_1e-2_peak_12078	103	.	6.68282	10.324	6.12851	565
chr1	43251087	43251165	L2-4_RORB_pvalue_1e-2_peak_12087	41	.	2.77977	4.10729	1.31041	38
chr1	43282354	43282790	L2-4_RORB_pvalue_1e-2_peak_12093	41	.	2.77977	4.10729	1.31041	308
chr1	43311912	43312280	L2-4_RORB_pvalue_1e-2_peak_12101	58	.	3.70636	5.81222	2.57317	305
chr1	43356002	43356086	L2-4_RORB_pvalue_1e-2_peak_12106	41	.	2.77977	4.10729	1.31041	41
chr1	43357390	43357468	L2-4_RORB_pvalue_1e-2_peak_12107	41	.	2.77977	4.10729	1.31041	38
chr1	43370795	43370925	L2-4_RORB_pvalue_1e-2_peak_12111	41	.	2.77977	4.10729	1.31041	64
chr1	43389847	43390136	L2-4_RORB_pvalue_1e-2_peak_12115	78	.	5.20246	7.80107	4.11413	210
chr1	43407292	43407931	L2-4_RORB_pvalue_1e-2_peak_12119	57	.	3.70268	5.78921	2.57317	68
chr1	43424266	43425261	L2-4_RORB_pvalue_1e-2_peak_12125	65	.	4.4193	6.53368	3.13592	421
chr1	43432895	43433176	L2-4_RORB_pvalue_1e-2_peak_12127	41	.	2.77977	4.10729	1.31041	223
chr1	43504461	43504537	L2-4_RORB_pvalue_1e-2_peak_12144	41	.	2.77977	4.10729	1.31041	37
chr1	43516280	43516702	L2-4_RORB_pvalue_1e-2_peak_12146	41	.	2.77977	4.10729	1.31041	147
chr1	43568347	43568580	L2-4_RORB_pvalue_1e-2_peak_12157	41	.	2.77977	4.10729	1.31041	44
chr1	43672039	43672641	L2-4_RORB_pvalue_1e-2_peak_12174	58	.	3.70636	5.81222	2.57317	451
chr1	43739131	43739267	L2-4_RORB_pvalue_1e-2_peak_12198	41	.	2.77977	4.10729	1.31041	67
chr1	43824337	43824909	L2-4_RORB_pvalue_1e-2_peak_12232	67	.	4.47708	6.78418	3.33176	178
chr1	43994983	43995057	L2-4_RORB_pvalue_1e-2_peak_12286	38	.	2.73998	3.87719	1.31041	36
chr1	43995965	43996798	L2-4_RORB_pvalue_1e-2_peak_12287	38	.	2.73998	3.87719	1.31041	546
chr1	44001877	44001960	L2-4_RORB_pvalue_1e-2_peak_12291	41	.	2.77977	4.10729	1.31041	40
chr1	44007243	44007333	L2-4_RORB_pvalue_1e-2_peak_12295	40	.	2.77701	4.09011	1.31041	44
chr1	44009635	44009900	L2-4_RORB_pvalue_1e-2_peak_12297	39	.	2.75837	3.97911	1.31041	56
chr1	44012330	44012432	L2-4_RORB_pvalue_1e-2_peak_12299	41	.	2.77977	4.10729	1.31041	50
chr1	44019813	44020125	L2-4_RORB_pvalue_1e-2_peak_12302	41	.	2.77977	4.10729	1.31041	274
chr1	44024621	44024750	L2-4_RORB_pvalue_1e-2_peak_12303	39	.	2.75837	3.97911	1.31041	63
chr1	44047980	44048238	L2-4_RORB_pvalue_1e-2_peak_12316	50	.	3.5584	5.04815	2.03602	83
chr1	44064269	44064350	L2-4_RORB_pvalue_1e-2_peak_12328	39	.	2.75837	3.97911	1.31041	39
chr1	44068245	44068345	L2-4_RORB_pvalue_1e-2_peak_12332	40	.	2.77701	4.09011	1.31041	49
chr1	44088052	44088303	L2-4_RORB_pvalue_1e-2_peak_12339	41	.	2.77977	4.10729	1.31041	50
chr1	44115358	44116269	L2-4_RORB_pvalue_1e-2_peak_12352	48	.	3.51278	4.85998	1.89252	477
chr1	44137024	44137153	L2-4_RORB_pvalue_1e-2_peak_12358	41	.	2.77977	4.10729	1.31041	63
chr1	44142996	44143090	L2-4_RORB_pvalue_1e-2_peak_12362	41	.	2.77977	4.10729	1.31041	46
chr1	44144389	44144497	L2-4_RORB_pvalue_1e-2_peak_12363	41	.	2.77977	4.10729	1.31041	53
chr1	44152552	44152666	L2-4_RORB_pvalue_1e-2_peak_12365	58	.	3.70636	5.81222	2.57317	48
chr1	44158133	44158540	L2-4_RORB_pvalue_1e-2_peak_12367	41	.	2.77977	4.10729	1.31041	37
chr1	44171836	44172017	L2-4_RORB_pvalue_1e-2_peak_12369	39	.	2.75837	3.97911	1.31041	62
chr1	44172922	44173497	L2-4_RORB_pvalue_1e-2_peak_12370	40	.	2.77701	4.09011	1.31041	65
chr1	44206637	44206714	L2-4_RORB_pvalue_1e-2_peak_12380	41	.	2.77977	4.10729	1.31041	37
chr1	44208563	44208642	L2-4_RORB_pvalue_1e-2_peak_12381	41	.	2.77977	4.10729	1.31041	38
chr1	44256468	44256608	L2-4_RORB_pvalue_1e-2_peak_12385	41	.	2.77977	4.10729	1.31041	69
chr1	44324091	44324197	L2-4_RORB_pvalue_1e-2_peak_12398	41	.	2.77977	4.10729	1.31041	52
chr1	44330047	44330130	L2-4_RORB_pvalue_1e-2_peak_12402	41	.	2.77977	4.10729	1.31041	40
chr1	44401511	44401759	L2-4_RORB_pvalue_1e-2_peak_12421	49	.	3.53544	4.95138	1.96366	178
chr1	44412287	44412710	L2-4_RORB_pvalue_1e-2_peak_12429	40	.	2.77701	4.09011	1.31041	212
chr1	44418606	44418857	L2-4_RORB_pvalue_1e-2_peak_12431	41	.	2.77977	4.10729	1.31041	42
chr1	44435450	44435649	L2-4_RORB_pvalue_1e-2_peak_12435	56	.	3.67782	5.64059	2.47703	132
chr1	44444846	44444919	L2-4_RORB_pvalue_1e-2_peak_12441	42	.	3.32116	4.20906	1.38858	61
chr1	44495247	44495591	L2-4_RORB_pvalue_1e-2_peak_12464	49	.	3.53544	4.95138	1.96366	290
chr1	44495914	44496867	L2-4_RORB_pvalue_1e-2_peak_12465	49	.	3.53544	4.95138	1.96366	239
chr1	44678969	44679272	L2-4_RORB_pvalue_1e-2_peak_12498	41	.	2.77977	4.10729	1.31041	59
chr1	44685375	44685835	L2-4_RORB_pvalue_1e-2_peak_12501	53	.	3.62911	5.37785	2.28461	404
chr1	44703899	44703977	L2-4_RORB_pvalue_1e-2_peak_12510	41	.	2.77977	4.10729	1.31041	38
chr1	44705536	44705628	L2-4_RORB_pvalue_1e-2_peak_12511	41	.	2.77977	4.10729	1.31041	45
chr1	44728287	44728398	L2-4_RORB_pvalue_1e-2_peak_12516	41	.	2.77977	4.10729	1.31041	54
chr1	44736315	44737058	L2-4_RORB_pvalue_1e-2_peak_12520	57	.	3.70268	5.78921	2.57317	227
chr1	44811562	44811768	L2-4_RORB_pvalue_1e-2_peak_12532	41	.	2.77977	4.10729	1.31041	66
chr1	44820779	44821186	L2-4_RORB_pvalue_1e-2_peak_12537	58	.	3.70636	5.81222	2.57317	258
chr1	44951463	44951541	L2-4_RORB_pvalue_1e-2_peak_12557	41	.	2.77977	4.10729	1.31041	38
chr1	44966685	44966760	L2-4_RORB_pvalue_1e-2_peak_12561	41	.	2.77977	4.10729	1.31041	36
chr1	45098044	45098225	L2-4_RORB_pvalue_1e-2_peak_12588	51	.	3.58166	5.15094	2.11269	70
chr1	45107173	45108481	L2-4_RORB_pvalue_1e-2_peak_12594	49	.	3.53544	4.95138	1.96366	994
chr1	45121411	45121504	L2-4_RORB_pvalue_1e-2_peak_12598	41	.	2.77977	4.10729	1.31041	45
chr1	45139824	45140479	L2-4_RORB_pvalue_1e-2_peak_12602	87	.	5.84746	8.71442	4.8402	508
chr1	45180755	45180868	L2-4_RORB_pvalue_1e-2_peak_12608	41	.	2.77977	4.10729	1.31041	55
chr1	45182883	45182995	L2-4_RORB_pvalue_1e-2_peak_12609	58	.	3.70636	5.81222	2.57317	58
chr1	45190754	45191066	L2-4_RORB_pvalue_1e-2_peak_12614	41	.	2.77977	4.10729	1.31041	244
chr1	45205352	45205970	L2-4_RORB_pvalue_1e-2_peak_12621	41	.	2.77977	4.10729	1.31041	361
chr1	45241118	45241628	L2-4_RORB_pvalue_1e-2_peak_12629	52	.	3.60523	5.26053	2.19184	255
chr1	45265547	45266311	L2-4_RORB_pvalue_1e-2_peak_12641	45	.	3.42495	4.53818	1.6467	452
chr1	45274127	45274200	L2-4_RORB_pvalue_1e-2_peak_12642	43	.	3.38266	4.39837	1.53826	42
chr1	45346981	45347183	L2-4_RORB_pvalue_1e-2_peak_12670	58	.	3.70636	5.81222	2.57317	92
chr1	45369198	45369304	L2-4_RORB_pvalue_1e-2_peak_12678	41	.	2.77977	4.10729	1.31041	52
chr1	45411184	45411539	L2-4_RORB_pvalue_1e-2_peak_12687	41	.	2.77977	4.10729	1.31041	57
chr1	45469242	45469350	L2-4_RORB_pvalue_1e-2_peak_12698	41	.	2.77977	4.10729	1.31041	53
chr1	45671774	45672631	L2-4_RORB_pvalue_1e-2_peak_12736	64	.	4.39097	6.41891	3.04822	515
chr1	45769210	45769702	L2-4_RORB_pvalue_1e-2_peak_12747	58	.	3.70636	5.81222	2.57317	179
chr1	45792370	45792528	L2-4_RORB_pvalue_1e-2_peak_12751	41	.	2.77977	4.10729	1.31041	79
chr1	45805778	45805851	L2-4_RORB_pvalue_1e-2_peak_12755	46	.	3.44649	4.61288	1.70597	42
chr1	45806156	45806403	L2-4_RORB_pvalue_1e-2_peak_12756	46	.	3.44649	4.61288	1.70597	174
chr1	45864563	45864686	L2-4_RORB_pvalue_1e-2_peak_12771	41	.	2.77977	4.10729	1.31041	60
chr1	45924393	45925024	L2-4_RORB_pvalue_1e-2_peak_12781	40	.	2.77701	4.09011	1.31041	468
chr1	45956365	45957101	L2-4_RORB_pvalue_1e-2_peak_12790	70	.	4.53638	7.06887	3.55102	595
chr1	45965590	45966104	L2-4_RORB_pvalue_1e-2_peak_12793	80	.	5.26917	8.05644	4.31632	262
chr1	45986376	45986751	L2-4_RORB_pvalue_1e-2_peak_12804	51	.	3.58166	5.15094	2.11269	200
chr1	45987387	45987816	L2-4_RORB_pvalue_1e-2_peak_12805	52	.	3.60523	5.26053	2.19184	168
chr1	46016446	46016907	L2-4_RORB_pvalue_1e-2_peak_12812	41	.	2.77977	4.10729	1.31041	66
chr1	46049042	46049334	L2-4_RORB_pvalue_1e-2_peak_12823	55	.	4.12643	5.527	2.39125	153
chr1	46049642	46049722	L2-4_RORB_pvalue_1e-2_peak_12824	42	.	3.32116	4.20906	1.38858	45
chr1	46050145	46050247	L2-4_RORB_pvalue_1e-2_peak_12825	42	.	3.32116	4.20906	1.38858	63
chr1	46056294	46056416	L2-4_RORB_pvalue_1e-2_peak_12826	41	.	2.77977	4.10729	1.31041	60
chr1	46089197	46089338	L2-4_RORB_pvalue_1e-2_peak_12838	39	.	2.75837	3.97911	1.31041	69
chr1	46113755	46113871	L2-4_RORB_pvalue_1e-2_peak_12849	41	.	2.77977	4.10729	1.31041	57
chr1	46152761	46153289	L2-4_RORB_pvalue_1e-2_peak_12861	72	.	5.04286	7.25809	3.69829	291
chr1	46184226	46184340	L2-4_RORB_pvalue_1e-2_peak_12868	41	.	2.77977	4.10729	1.31041	56
chr1	46216073	46216723	L2-4_RORB_pvalue_1e-2_peak_12878	56	.	3.67782	5.64059	2.47703	234
chr1	46228214	46228346	L2-4_RORB_pvalue_1e-2_peak_12879	41	.	2.77977	4.10729	1.31041	65
chr1	46269129	46269390	L2-4_RORB_pvalue_1e-2_peak_12882	73	.	4.59728	7.39833	3.80986	52
chr1	46333427	46333572	L2-4_RORB_pvalue_1e-2_peak_12890	41	.	2.77977	4.10729	1.31041	59
chr1	46383299	46383424	L2-4_RORB_pvalue_1e-2_peak_12902	41	.	2.77977	4.10729	1.31041	61
chr1	46491332	46491561	L2-4_RORB_pvalue_1e-2_peak_12917	41	.	2.77977	4.10729	1.31041	66
chr1	46502626	46503229	L2-4_RORB_pvalue_1e-2_peak_12919	41	.	2.77977	4.10729	1.31041	535
chr1	46597816	46598938	L2-4_RORB_pvalue_1e-2_peak_12930	41	.	2.77977	4.10729	1.31041	894
chr1	46645353	46645480	L2-4_RORB_pvalue_1e-2_peak_12942	51	.	3.58166	5.15094	2.11269	52
chr1	46653583	46653663	L2-4_RORB_pvalue_1e-2_peak_12950	38	.	2.73998	3.87719	1.31041	39
chr1	46689032	46689472	L2-4_RORB_pvalue_1e-2_peak_12972	51	.	3.58166	5.15094	2.11269	307
chr1	46712391	46713414	L2-4_RORB_pvalue_1e-2_peak_12980	66	.	4.448	6.65517	3.22917	721
chr1	46755597	46755935	L2-4_RORB_pvalue_1e-2_peak_12996	41	.	2.77977	4.10729	1.31041	41
chr1	46768845	46769496	L2-4_RORB_pvalue_1e-2_peak_12999	54	.	4.10172	5.45601	2.34462	155
chr1	46806168	46806549	L2-4_RORB_pvalue_1e-2_peak_13006	74	.	5.10551	7.46124	3.85794	239
chr1	46829570	46829690	L2-4_RORB_pvalue_1e-2_peak_13015	41	.	2.77977	4.10729	1.31041	59
chr1	46844417	46844772	L2-4_RORB_pvalue_1e-2_peak_13019	41	.	2.77977	4.10729	1.31041	65
chr1	46872317	46872729	L2-4_RORB_pvalue_1e-2_peak_13031	51	.	3.58166	5.15094	2.11269	339
chr1	46879723	46879847	L2-4_RORB_pvalue_1e-2_peak_13036	41	.	2.77977	4.10729	1.31041	61
chr1	46932168	46932976	L2-4_RORB_pvalue_1e-2_peak_13058	38	.	2.73998	3.87719	1.31041	62
chr1	46940633	46940707	L2-4_RORB_pvalue_1e-2_peak_13064	41	.	2.77977	4.10729	1.31041	36
chr1	46979072	46979186	L2-4_RORB_pvalue_1e-2_peak_13073	58	.	3.70636	5.81222	2.57317	63
chr1	46987348	46987454	L2-4_RORB_pvalue_1e-2_peak_13078	39	.	2.75837	3.97911	1.31041	52
chr1	46993867	46993998	L2-4_RORB_pvalue_1e-2_peak_13081	53	.	4.07731	5.38744	2.28629	47
chr1	46994355	46994449	L2-4_RORB_pvalue_1e-2_peak_13082	50	.	3.95946	5.07586	2.05805	48
chr1	46998839	46999400	L2-4_RORB_pvalue_1e-2_peak_13083	63	.	4.363	6.31016	2.9599	260
chr1	47005566	47005949	L2-4_RORB_pvalue_1e-2_peak_13086	40	.	2.77701	4.09011	1.31041	274
chr1	47007960	47008286	L2-4_RORB_pvalue_1e-2_peak_13087	41	.	2.77977	4.10729	1.31041	62
chr1	47015437	47015819	L2-4_RORB_pvalue_1e-2_peak_13088	63	.	4.72404	6.36848	3.00974	304
chr1	47023881	47024030	L2-4_RORB_pvalue_1e-2_peak_13092	46	.	3.44649	4.61288	1.70597	74
chr1	47036538	47037804	L2-4_RORB_pvalue_1e-2_peak_13097	49	.	3.53544	4.95138	1.96366	950
chr1	47051191	47051329	L2-4_RORB_pvalue_1e-2_peak_13105	41	.	2.77977	4.10729	1.31041	68
chr1	47061666	47061801	L2-4_RORB_pvalue_1e-2_peak_13109	41	.	2.77977	4.10729	1.31041	66
chr1	47069913	47070117	L2-4_RORB_pvalue_1e-2_peak_13113	73	.	5.074	7.35758	3.77856	48
chr1	47073287	47073669	L2-4_RORB_pvalue_1e-2_peak_13114	46	.	3.46831	4.69117	1.76656	50
chr1	47082375	47082671	L2-4_RORB_pvalue_1e-2_peak_13117	41	.	2.77977	4.10729	1.31041	42
chr1	47133751	47134265	L2-4_RORB_pvalue_1e-2_peak_13131	107	.	6.80735	10.7248	6.45412	470
chr1	47184067	47185141	L2-4_RORB_pvalue_1e-2_peak_13145	41	.	2.77977	4.10729	1.31041	537
chr1	47207777	47208086	L2-4_RORB_pvalue_1e-2_peak_13150	41	.	2.77977	4.10729	1.31041	153
chr1	47213529	47213700	L2-4_RORB_pvalue_1e-2_peak_13154	69	.	4.50653	6.92169	3.43541	59
chr1	47309935	47310339	L2-4_RORB_pvalue_1e-2_peak_13166	41	.	2.77977	4.10729	1.31041	170
chr1	47447920	47448305	L2-4_RORB_pvalue_1e-2_peak_13187	41	.	2.77977	4.10729	1.31041	347
chr1	47489353	47489834	L2-4_RORB_pvalue_1e-2_peak_13197	76	.	5.16974	7.68256	4.02199	30
chr1	47534759	47535124	L2-4_RORB_pvalue_1e-2_peak_13205	41	.	2.77977	4.10729	1.31041	303
chr1	47644869	47645077	L2-4_RORB_pvalue_1e-2_peak_13219	57	.	4.20239	5.75623	2.56884	145
chr1	47676176	47676285	L2-4_RORB_pvalue_1e-2_peak_13232	41	.	2.77977	4.10729	1.31041	53
chr1	47779477	47780116	L2-4_RORB_pvalue_1e-2_peak_13265	64	.	4.39097	6.41891	3.04822	436
chr1	47799324	47800458	L2-4_RORB_pvalue_1e-2_peak_13273	83	.	5.70823	8.3055	4.51897	331
chr1	47852985	47853295	L2-4_RORB_pvalue_1e-2_peak_13281	41	.	2.77977	4.10729	1.31041	263
chr1	47892985	47893364	L2-4_RORB_pvalue_1e-2_peak_13298	41	.	2.77977	4.10729	1.31041	57
chr1	47898250	47898378	L2-4_RORB_pvalue_1e-2_peak_13301	41	.	2.77977	4.10729	1.31041	63
chr1	47906400	47906544	L2-4_RORB_pvalue_1e-2_peak_13308	41	.	2.77977	4.10729	1.31041	71
chr1	47974475	47974607	L2-4_RORB_pvalue_1e-2_peak_13334	41	.	2.77977	4.10729	1.31041	65
chr1	48034074	48034149	L2-4_RORB_pvalue_1e-2_peak_13344	41	.	2.77977	4.10729	1.31041	36
chr1	48081916	48082360	L2-4_RORB_pvalue_1e-2_peak_13357	41	.	2.77977	4.10729	1.31041	371
chr1	48106670	48107043	L2-4_RORB_pvalue_1e-2_peak_13362	41	.	2.77977	4.10729	1.31041	62
chr1	48124954	48125148	L2-4_RORB_pvalue_1e-2_peak_13369	41	.	2.77977	4.10729	1.31041	72
chr1	48191835	48191969	L2-4_RORB_pvalue_1e-2_peak_13387	41	.	2.77977	4.10729	1.31041	66
chr1	48194574	48194648	L2-4_RORB_pvalue_1e-2_peak_13389	41	.	2.77977	4.10729	1.31041	36
chr1	48226480	48226731	L2-4_RORB_pvalue_1e-2_peak_13399	41	.	2.77977	4.10729	1.31041	211
chr1	48321807	48321920	L2-4_RORB_pvalue_1e-2_peak_13430	41	.	2.77977	4.10729	1.31041	55
chr1	48360408	48360657	L2-4_RORB_pvalue_1e-2_peak_13442	58	.	3.70636	5.81222	2.57317	194
chr1	48452365	48453065	L2-4_RORB_pvalue_1e-2_peak_13468	58	.	3.70636	5.81222	2.57317	214
chr1	48464383	48464696	L2-4_RORB_pvalue_1e-2_peak_13472	41	.	2.77977	4.10729	1.31041	37
chr1	48483469	48483580	L2-4_RORB_pvalue_1e-2_peak_13480	41	.	2.77977	4.10729	1.31041	54
chr1	48490379	48490457	L2-4_RORB_pvalue_1e-2_peak_13482	41	.	2.77977	4.10729	1.31041	38
chr1	48513701	48514088	L2-4_RORB_pvalue_1e-2_peak_13485	41	.	2.77977	4.10729	1.31041	205
chr1	48546245	48546366	L2-4_RORB_pvalue_1e-2_peak_13491	41	.	2.77977	4.10729	1.31041	59
chr1	48630340	48630429	L2-4_RORB_pvalue_1e-2_peak_13503	41	.	2.77977	4.10729	1.31041	43
chr1	48656382	48656472	L2-4_RORB_pvalue_1e-2_peak_13508	41	.	2.77977	4.10729	1.31041	44
chr1	48714024	48714103	L2-4_RORB_pvalue_1e-2_peak_13522	41	.	2.77977	4.10729	1.31041	38
chr1	48718725	48718857	L2-4_RORB_pvalue_1e-2_peak_13526	41	.	2.77977	4.10729	1.31041	65
chr1	48727598	48728285	L2-4_RORB_pvalue_1e-2_peak_13531	41	.	2.77977	4.10729	1.31041	401
chr1	48728912	48728998	L2-4_RORB_pvalue_1e-2_peak_13532	41	.	2.77977	4.10729	1.31041	42
chr1	48937519	48938143	L2-4_RORB_pvalue_1e-2_peak_13566	77	.	5.51138	7.7842	4.10556	425
chr1	49015345	49015756	L2-4_RORB_pvalue_1e-2_peak_13587	52	.	3.60523	5.26053	2.19184	310
chr1	49036919	49037054	L2-4_RORB_pvalue_1e-2_peak_13597	40	.	2.77701	4.09011	1.31041	49
chr1	49038539	49038627	L2-4_RORB_pvalue_1e-2_peak_13599	40	.	2.77701	4.09011	1.31041	43
chr1	49072234	49072428	L2-4_RORB_pvalue_1e-2_peak_13611	39	.	2.75837	3.97911	1.31041	45
chr1	49076583	49077177	L2-4_RORB_pvalue_1e-2_peak_13613	38	.	2.73998	3.87719	1.31041	299
chr1	49089088	49089410	L2-4_RORB_pvalue_1e-2_peak_13620	44	.	3.40368	4.46677	1.59284	155
chr1	49093434	49093517	L2-4_RORB_pvalue_1e-2_peak_13621	42	.	3.34141	4.26972	1.43768	37
chr1	49115373	49115458	L2-4_RORB_pvalue_1e-2_peak_13631	41	.	2.77977	4.10729	1.31041	41
chr1	49119256	49119390	L2-4_RORB_pvalue_1e-2_peak_13632	41	.	2.77977	4.10729	1.31041	55
chr1	49133961	49134409	L2-4_RORB_pvalue_1e-2_peak_13638	52	.	3.60523	5.26053	2.19184	249
chr1	49143154	49143268	L2-4_RORB_pvalue_1e-2_peak_13644	41	.	2.77977	4.10729	1.31041	56
chr1	49154008	49154363	L2-4_RORB_pvalue_1e-2_peak_13650	47	.	3.80546	4.7084	1.77927	324
chr1	49157105	49157579	L2-4_RORB_pvalue_1e-2_peak_13651	49	.	3.9142	4.96371	1.97115	408
chr1	49226857	49227030	L2-4_RORB_pvalue_1e-2_peak_13694	52	.	3.60523	5.26053	2.19184	124
chr1	49227834	49228081	L2-4_RORB_pvalue_1e-2_peak_13696	69	.	4.50653	6.92169	3.43541	71
chr1	49241113	49241393	L2-4_RORB_pvalue_1e-2_peak_13703	43	.	3.36191	4.33276	1.48629	233
chr1	49298244	49298918	L2-4_RORB_pvalue_1e-2_peak_13718	69	.	4.50653	6.92169	3.43541	616
chr1	49320848	49320980	L2-4_RORB_pvalue_1e-2_peak_13730	38	.	2.73998	3.87719	1.31041	65
chr1	49323191	49323296	L2-4_RORB_pvalue_1e-2_peak_13733	38	.	2.73998	3.87719	1.31041	51
chr1	49326321	49326427	L2-4_RORB_pvalue_1e-2_peak_13734	41	.	2.77977	4.10729	1.31041	52
chr1	49344299	49344466	L2-4_RORB_pvalue_1e-2_peak_13745	41	.	2.77977	4.10729	1.31041	53
chr1	49350151	49350226	L2-4_RORB_pvalue_1e-2_peak_13747	41	.	2.77977	4.10729	1.31041	36
chr1	49361151	49361267	L2-4_RORB_pvalue_1e-2_peak_13751	41	.	2.77977	4.10729	1.31041	57
chr1	49381688	49382090	L2-4_RORB_pvalue_1e-2_peak_13758	57	.	3.70268	5.78921	2.57317	44
chr1	49384439	49384794	L2-4_RORB_pvalue_1e-2_peak_13760	41	.	2.77977	4.10729	1.31041	198
chr1	49413632	49414189	L2-4_RORB_pvalue_1e-2_peak_13770	63	.	4.363	6.31016	2.9599	497
chr1	49415189	49415318	L2-4_RORB_pvalue_1e-2_peak_13771	46	.	3.44649	4.61288	1.70597	80
chr1	49420786	49421071	L2-4_RORB_pvalue_1e-2_peak_13773	39	.	2.75837	3.97911	1.31041	55
chr1	49452328	49452420	L2-4_RORB_pvalue_1e-2_peak_13789	41	.	2.77977	4.10729	1.31041	45
chr1	49479083	49479208	L2-4_RORB_pvalue_1e-2_peak_13798	41	.	2.77977	4.10729	1.31041	61
chr1	49524870	49524984	L2-4_RORB_pvalue_1e-2_peak_13811	41	.	2.77977	4.10729	1.31041	56
chr1	49559247	49559329	L2-4_RORB_pvalue_1e-2_peak_13824	41	.	2.77977	4.10729	1.31041	40
chr1	49571785	49571911	L2-4_RORB_pvalue_1e-2_peak_13830	41	.	2.77977	4.10729	1.31041	62
chr1	49575675	49575750	L2-4_RORB_pvalue_1e-2_peak_13832	41	.	2.77977	4.10729	1.31041	36
chr1	49624785	49624859	L2-4_RORB_pvalue_1e-2_peak_13845	41	.	2.77977	4.10729	1.31041	36
chr1	49636850	49637346	L2-4_RORB_pvalue_1e-2_peak_13850	41	.	2.77977	4.10729	1.31041	334
chr1	49637952	49638069	L2-4_RORB_pvalue_1e-2_peak_13851	41	.	2.77977	4.10729	1.31041	57
chr1	49650937	49651575	L2-4_RORB_pvalue_1e-2_peak_13855	78	.	5.20246	7.80107	4.11413	276
chr1	49747465	49747586	L2-4_RORB_pvalue_1e-2_peak_13879	41	.	2.77977	4.10729	1.31041	59
chr1	49758898	49759049	L2-4_RORB_pvalue_1e-2_peak_13880	40	.	3.26184	4.0398	1.31041	98
chr1	49762967	49763251	L2-4_RORB_pvalue_1e-2_peak_13881	67	.	4.86381	6.73327	3.29448	223
chr1	49763578	49763837	L2-4_RORB_pvalue_1e-2_peak_13882	39	.	3.24254	3.98716	1.31041	216
chr1	49786435	49786544	L2-4_RORB_pvalue_1e-2_peak_13892	41	.	2.77977	4.10729	1.31041	53
chr1	49880875	49881015	L2-4_RORB_pvalue_1e-2_peak_13916	41	.	2.77977	4.10729	1.31041	69
chr1	50079887	50079999	L2-4_RORB_pvalue_1e-2_peak_13965	41	.	2.77977	4.10729	1.31041	55
chr1	50081985	50082148	L2-4_RORB_pvalue_1e-2_peak_13966	41	.	2.77977	4.10729	1.31041	123
chr1	50241342	50241427	L2-4_RORB_pvalue_1e-2_peak_14011	41	.	2.77977	4.10729	1.31041	41
chr1	50259019	50259143	L2-4_RORB_pvalue_1e-2_peak_14016	41	.	2.77977	4.10729	1.31041	61
chr1	50489123	50490321	L2-4_RORB_pvalue_1e-2_peak_14074	53	.	3.62911	5.37785	2.28461	544
chr1	50513516	50514276	L2-4_RORB_pvalue_1e-2_peak_14076	52	.	3.60523	5.26053	2.19184	299
chr1	50575509	50575690	L2-4_RORB_pvalue_1e-2_peak_14100	46	.	3.44649	4.61288	1.70597	55
chr1	50593312	50593397	L2-4_RORB_pvalue_1e-2_peak_14112	41	.	2.77977	4.10729	1.31041	41
chr1	50610717	50611069	L2-4_RORB_pvalue_1e-2_peak_14118	39	.	2.75837	3.97911	1.31041	312
chr1	50696361	50696488	L2-4_RORB_pvalue_1e-2_peak_14165	41	.	2.77977	4.10729	1.31041	62
chr1	50702553	50703052	L2-4_RORB_pvalue_1e-2_peak_14166	41	.	2.77977	4.10729	1.31041	64
chr1	50746602	50746721	L2-4_RORB_pvalue_1e-2_peak_14180	41	.	2.77977	4.10729	1.31041	58
chr1	50766182	50766383	L2-4_RORB_pvalue_1e-2_peak_14186	41	.	2.77977	4.10729	1.31041	146
chr1	50798776	50799176	L2-4_RORB_pvalue_1e-2_peak_14193	103	.	6.68282	10.324	6.12851	69
chr1	50799395	50799468	L2-4_RORB_pvalue_1e-2_peak_14194	42	.	3.34141	4.26972	1.43768	36
chr1	50884090	50884178	L2-4_RORB_pvalue_1e-2_peak_14212	40	.	2.77701	4.09011	1.31041	43
chr1	50885106	50885227	L2-4_RORB_pvalue_1e-2_peak_14214	40	.	2.77701	4.09011	1.31041	59
chr1	50890907	50890989	L2-4_RORB_pvalue_1e-2_peak_14219	38	.	2.73998	3.87719	1.31041	40
chr1	50891639	50891731	L2-4_RORB_pvalue_1e-2_peak_14220	40	.	2.77701	4.09011	1.31041	45
chr1	50898121	50898243	L2-4_RORB_pvalue_1e-2_peak_14225	41	.	2.77977	4.10729	1.31041	60
chr1	51425628	51426661	L2-4_RORB_pvalue_1e-2_peak_14370	65	.	4.4193	6.53368	3.13592	116
chr1	51433868	51434039	L2-4_RORB_pvalue_1e-2_peak_14372	62	.	4.33539	6.20685	2.88067	39
chr1	51618019	51618140	L2-4_RORB_pvalue_1e-2_peak_14396	41	.	2.77977	4.10729	1.31041	59
chr1	51655081	51655555	L2-4_RORB_pvalue_1e-2_peak_14402	41	.	2.77977	4.10729	1.31041	431
chr1	51701843	51702101	L2-4_RORB_pvalue_1e-2_peak_14415	53	.	4.05318	5.32112	2.24363	130
chr1	51718994	51719435	L2-4_RORB_pvalue_1e-2_peak_14425	67	.	4.47708	6.78418	3.33176	370
chr1	51730060	51730509	L2-4_RORB_pvalue_1e-2_peak_14433	48	.	3.51278	4.85998	1.89252	282
chr1	51739643	51739785	L2-4_RORB_pvalue_1e-2_peak_14437	41	.	2.77977	4.10729	1.31041	70
chr1	51754523	51754932	L2-4_RORB_pvalue_1e-2_peak_14447	41	.	2.77977	4.10729	1.31041	37
chr1	51762563	51763036	L2-4_RORB_pvalue_1e-2_peak_14453	58	.	3.70636	5.81222	2.57317	229
chr1	51771152	51771294	L2-4_RORB_pvalue_1e-2_peak_14457	41	.	2.77977	4.10729	1.31041	70
chr1	51779058	51779773	L2-4_RORB_pvalue_1e-2_peak_14462	38	.	2.73998	3.87719	1.31041	625
chr1	51780583	51780896	L2-4_RORB_pvalue_1e-2_peak_14463	39	.	2.75837	3.97911	1.31041	40
chr1	51876750	51876842	L2-4_RORB_pvalue_1e-2_peak_14492	38	.	2.73998	3.87719	1.31041	45
chr1	51881755	51881933	L2-4_RORB_pvalue_1e-2_peak_14497	48	.	3.51278	4.85998	1.89252	109
chr1	51886718	51886819	L2-4_RORB_pvalue_1e-2_peak_14501	48	.	3.51278	4.85998	1.89252	46
chr1	51889380	51889506	L2-4_RORB_pvalue_1e-2_peak_14503	38	.	2.73998	3.87719	1.31041	62
chr1	51972083	51972609	L2-4_RORB_pvalue_1e-2_peak_14517	41	.	2.77977	4.10729	1.31041	268
chr1	52034212	52034352	L2-4_RORB_pvalue_1e-2_peak_14528	41	.	2.77977	4.10729	1.31041	69
chr1	52048995	52049131	L2-4_RORB_pvalue_1e-2_peak_14531	41	.	2.77977	4.10729	1.31041	67
chr1	52082510	52083263	L2-4_RORB_pvalue_1e-2_peak_14543	67	.	4.47708	6.78418	3.33176	196
chr1	52203972	52204091	L2-4_RORB_pvalue_1e-2_peak_14576	41	.	2.77977	4.10729	1.31041	58
chr1	52324842	52324933	L2-4_RORB_pvalue_1e-2_peak_14618	41	.	2.77977	4.10729	1.31041	44
chr1	52362632	52362743	L2-4_RORB_pvalue_1e-2_peak_14627	41	.	2.77977	4.10729	1.31041	54
chr1	52386932	52387008	L2-4_RORB_pvalue_1e-2_peak_14633	41	.	2.77977	4.10729	1.31041	37
chr1	52400234	52400360	L2-4_RORB_pvalue_1e-2_peak_14641	41	.	2.77977	4.10729	1.31041	62
chr1	52411793	52412904	L2-4_RORB_pvalue_1e-2_peak_14644	53	.	3.62911	5.37785	2.28461	853
chr1	52456086	52456623	L2-4_RORB_pvalue_1e-2_peak_14654	41	.	2.77977	4.10729	1.31041	339
chr1	52499323	52499732	L2-4_RORB_pvalue_1e-2_peak_14661	49	.	3.53544	4.95138	1.96366	347
chr1	52521871	52522043	L2-4_RORB_pvalue_1e-2_peak_14673	60	.	4.28119	6.01457	2.72971	36
chr1	52607701	52607963	L2-4_RORB_pvalue_1e-2_peak_14688	57	.	4.20239	5.75623	2.56884	56
chr1	52618589	52619114	L2-4_RORB_pvalue_1e-2_peak_14691	55	.	3.6533	5.50407	2.37759	136
chr1	52814421	52814661	L2-4_RORB_pvalue_1e-2_peak_14748	48	.	3.51278	4.85998	1.89252	188
chr1	52831426	52831596	L2-4_RORB_pvalue_1e-2_peak_14759	51	.	4.00577	5.19473	2.14895	125
chr1	52831841	52831914	L2-4_RORB_pvalue_1e-2_peak_14760	38	.	3.20461	3.88688	1.31041	35
chr1	52833637	52833710	L2-4_RORB_pvalue_1e-2_peak_14761	39	.	3.24254	3.98716	1.31041	35
chr1	52834200	52834511	L2-4_RORB_pvalue_1e-2_peak_14762	53	.	4.05318	5.32112	2.24363	67
chr1	52852999	52853278	L2-4_RORB_pvalue_1e-2_peak_14764	41	.	2.77977	4.10729	1.31041	232
chr1	52870050	52870420	L2-4_RORB_pvalue_1e-2_peak_14768	57	.	3.70268	5.78921	2.57317	188
chr1	52901112	52901198	L2-4_RORB_pvalue_1e-2_peak_14780	41	.	2.77977	4.10729	1.31041	42
chr1	52951422	52951521	L2-4_RORB_pvalue_1e-2_peak_14794	41	.	2.77977	4.10729	1.31041	48
chr1	52984157	52984397	L2-4_RORB_pvalue_1e-2_peak_14806	41	.	2.77977	4.10729	1.31041	61
chr1	53017918	53018726	L2-4_RORB_pvalue_1e-2_peak_14814	42	.	3.34141	4.26972	1.43768	472
chr1	53034837	53034979	L2-4_RORB_pvalue_1e-2_peak_14819	41	.	2.77977	4.10729	1.31041	70
chr1	53052506	53052650	L2-4_RORB_pvalue_1e-2_peak_14822	41	.	2.77977	4.10729	1.31041	71
chr1	53067449	53068375	L2-4_RORB_pvalue_1e-2_peak_14828	38	.	2.73998	3.87719	1.31041	357
chr1	53068704	53068782	L2-4_RORB_pvalue_1e-2_peak_14829	38	.	2.73998	3.87719	1.31041	38
chr1	53164007	53164232	L2-4_RORB_pvalue_1e-2_peak_14843	55	.	3.6533	5.50407	2.37759	160
chr1	53168720	53169286	L2-4_RORB_pvalue_1e-2_peak_14846	40	.	2.77701	4.09011	1.31041	166
chr1	53180824	53180910	L2-4_RORB_pvalue_1e-2_peak_14851	41	.	2.77977	4.10729	1.31041	42
chr1	53192081	53192504	L2-4_RORB_pvalue_1e-2_peak_14855	39	.	2.75837	3.97911	1.31041	39
chr1	53392928	53393328	L2-4_RORB_pvalue_1e-2_peak_14908	40	.	2.77701	4.09011	1.31041	51
chr1	53411014	53411102	L2-4_RORB_pvalue_1e-2_peak_14915	41	.	2.77977	4.10729	1.31041	43
chr1	53514289	53514862	L2-4_RORB_pvalue_1e-2_peak_14931	41	.	2.77977	4.10729	1.31041	516
chr1	53597078	53597156	L2-4_RORB_pvalue_1e-2_peak_14955	41	.	2.77977	4.10729	1.31041	38
chr1	53602354	53602496	L2-4_RORB_pvalue_1e-2_peak_14959	41	.	2.77977	4.10729	1.31041	70
chr1	53610869	53611013	L2-4_RORB_pvalue_1e-2_peak_14963	41	.	2.77977	4.10729	1.31041	71
chr1	53633226	53633357	L2-4_RORB_pvalue_1e-2_peak_14966	41	.	2.77977	4.10729	1.31041	64
chr1	53662058	53663338	L2-4_RORB_pvalue_1e-2_peak_14975	67	.	4.47708	6.78418	3.33176	411
chr1	53685806	53686657	L2-4_RORB_pvalue_1e-2_peak_14983	66	.	4.448	6.65517	3.22917	607
chr1	53703959	53704453	L2-4_RORB_pvalue_1e-2_peak_14991	40	.	2.77701	4.09011	1.31041	68
chr1	53705057	53705200	L2-4_RORB_pvalue_1e-2_peak_14992	41	.	2.77977	4.10729	1.31041	70
chr1	53754163	53754559	L2-4_RORB_pvalue_1e-2_peak_15010	58	.	3.70636	5.81222	2.57317	65
chr1	53760043	53760878	L2-4_RORB_pvalue_1e-2_peak_15013	52	.	3.60523	5.26053	2.19184	523
chr1	53771944	53772169	L2-4_RORB_pvalue_1e-2_peak_15020	63	.	4.363	6.31016	2.9599	162
chr1	53776927	53777574	L2-4_RORB_pvalue_1e-2_peak_15021	63	.	4.363	6.31016	2.9599	61
chr1	53784307	53784531	L2-4_RORB_pvalue_1e-2_peak_15025	41	.	2.77977	4.10729	1.31041	181
chr1	53793764	53794040	L2-4_RORB_pvalue_1e-2_peak_15027	77	.	5.51138	7.7842	4.10556	53
chr1	53859149	53859346	L2-4_RORB_pvalue_1e-2_peak_15051	41	.	2.77977	4.10729	1.31041	49
chr1	53879133	53879554	L2-4_RORB_pvalue_1e-2_peak_15059	72	.	4.56663	7.22716	3.67572	363
chr1	53944083	53944164	L2-4_RORB_pvalue_1e-2_peak_15081	41	.	2.77977	4.10729	1.31041	39
chr1	53951308	53951391	L2-4_RORB_pvalue_1e-2_peak_15085	41	.	2.77977	4.10729	1.31041	40
chr1	53971306	53971443	L2-4_RORB_pvalue_1e-2_peak_15093	41	.	2.77977	4.10729	1.31041	75
chr1	53998623	53998813	L2-4_RORB_pvalue_1e-2_peak_15105	41	.	2.77977	4.10729	1.31041	63
chr1	54038017	54038700	L2-4_RORB_pvalue_1e-2_peak_15117	41	.	2.77977	4.10729	1.31041	573
chr1	54041560	54041913	L2-4_RORB_pvalue_1e-2_peak_15120	40	.	2.77701	4.09011	1.31041	50
chr1	54047649	54048448	L2-4_RORB_pvalue_1e-2_peak_15122	41	.	2.77977	4.10729	1.31041	327
chr1	54065935	54066186	L2-4_RORB_pvalue_1e-2_peak_15132	41	.	2.77977	4.10729	1.31041	159
chr1	54114028	54114354	L2-4_RORB_pvalue_1e-2_peak_15148	40	.	2.77701	4.09011	1.31041	39
chr1	54124679	54124816	L2-4_RORB_pvalue_1e-2_peak_15155	38	.	2.73998	3.87719	1.31041	67
chr1	54147537	54148021	L2-4_RORB_pvalue_1e-2_peak_15174	41	.	2.77977	4.10729	1.31041	55
chr1	54162278	54162393	L2-4_RORB_pvalue_1e-2_peak_15178	41	.	2.77977	4.10729	1.31041	56
chr1	54184964	54185440	L2-4_RORB_pvalue_1e-2_peak_15188	38	.	2.73998	3.87719	1.31041	435
chr1	54193500	54194032	L2-4_RORB_pvalue_1e-2_peak_15192	90	.	5.47995	9.02903	5.09353	91
chr1	54204077	54204527	L2-4_RORB_pvalue_1e-2_peak_15195	59	.	4.54133	5.9359	2.66592	378
chr1	54204866	54205144	L2-4_RORB_pvalue_1e-2_peak_15196	73	.	5.32765	7.34391	3.77107	209
chr1	54234517	54234617	L2-4_RORB_pvalue_1e-2_peak_15202	41	.	2.77977	4.10729	1.31041	49
chr1	54303356	54303436	L2-4_RORB_pvalue_1e-2_peak_15227	61	.	4.30812	6.10846	2.80304	39
chr1	54303752	54304312	L2-4_RORB_pvalue_1e-2_peak_15228	76	.	5.16974	7.68256	4.02199	277
chr1	54323413	54323510	L2-4_RORB_pvalue_1e-2_peak_15232	41	.	2.77977	4.10729	1.31041	47
chr1	54355462	54355730	L2-4_RORB_pvalue_1e-2_peak_15244	92	.	5.51673	9.23489	5.25791	50
chr1	54361233	54361411	L2-4_RORB_pvalue_1e-2_peak_15245	55	.	4.12643	5.527	2.39125	36
chr1	54361680	54361753	L2-4_RORB_pvalue_1e-2_peak_15246	41	.	3.30115	4.15062	1.34349	34
chr1	54378344	54378437	L2-4_RORB_pvalue_1e-2_peak_15252	38	.	2.73998	3.87719	1.31041	45
chr1	54411252	54412218	L2-4_RORB_pvalue_1e-2_peak_15263	58	.	4.51637	5.88004	2.6236	387
chr1	54418935	54419013	L2-4_RORB_pvalue_1e-2_peak_15265	41	.	2.77977	4.10729	1.31041	38
chr1	54428794	54428885	L2-4_RORB_pvalue_1e-2_peak_15267	41	.	2.77977	4.10729	1.31041	44
chr1	54448123	54448420	L2-4_RORB_pvalue_1e-2_peak_15281	40	.	2.77701	4.09011	1.31041	204
chr1	54517709	54518244	L2-4_RORB_pvalue_1e-2_peak_15303	47	.	3.80546	4.7084	1.77927	297
chr1	54518891	54519303	L2-4_RORB_pvalue_1e-2_peak_15305	60	.	4.59207	6.05171	2.7605	87
chr1	54527181	54527314	L2-4_RORB_pvalue_1e-2_peak_15307	41	.	2.77977	4.10729	1.31041	65
chr1	54536549	54536883	L2-4_RORB_pvalue_1e-2_peak_15309	41	.	2.77977	4.10729	1.31041	188
chr1	54539727	54539870	L2-4_RORB_pvalue_1e-2_peak_15310	41	.	2.77977	4.10729	1.31041	70
chr1	54569094	54570039	L2-4_RORB_pvalue_1e-2_peak_15319	47	.	3.4904	4.7734	1.82745	340
chr1	54576837	54577127	L2-4_RORB_pvalue_1e-2_peak_15320	63	.	4.363	6.31016	2.9599	72
chr1	54583769	54583842	L2-4_RORB_pvalue_1e-2_peak_15323	44	.	3.40368	4.46677	1.59284	31
chr1	54594358	54594458	L2-4_RORB_pvalue_1e-2_peak_15327	41	.	2.77977	4.10729	1.31041	49
chr1	54639397	54639826	L2-4_RORB_pvalue_1e-2_peak_15344	69	.	4.95172	6.98166	3.48338	278
chr1	54665749	54666066	L2-4_RORB_pvalue_1e-2_peak_15354	55	.	3.6533	5.50407	2.37759	57
chr1	54685826	54686511	L2-4_RORB_pvalue_1e-2_peak_15359	106	.	7.04556	10.6801	6.41803	603
chr1	54695532	54695605	L2-4_RORB_pvalue_1e-2_peak_15361	43	.	3.36191	4.33276	1.48629	54
chr1	54714335	54714408	L2-4_RORB_pvalue_1e-2_peak_15365	44	.	3.40368	4.46677	1.59284	31
chr1	54734172	54734245	L2-4_RORB_pvalue_1e-2_peak_15374	44	.	3.40368	4.46677	1.59284	64
chr1	54738567	54738961	L2-4_RORB_pvalue_1e-2_peak_15375	60	.	4.28119	6.01457	2.72971	331
chr1	54746515	54747067	L2-4_RORB_pvalue_1e-2_peak_15379	49	.	3.53544	4.95138	1.96366	382
chr1	54754769	54754857	L2-4_RORB_pvalue_1e-2_peak_15384	38	.	2.73998	3.87719	1.31041	43
chr1	54755235	54755705	L2-4_RORB_pvalue_1e-2_peak_15385	38	.	2.73998	3.87719	1.31041	68
chr1	54764217	54764388	L2-4_RORB_pvalue_1e-2_peak_15389	39	.	2.75837	3.97911	1.31041	114
chr1	54780969	54781178	L2-4_RORB_pvalue_1e-2_peak_15399	43	.	3.62424	4.3193	1.48135	128
chr1	54783878	54784421	L2-4_RORB_pvalue_1e-2_peak_15400	48	.	3.84823	4.80658	1.85529	516
chr1	54808174	54808882	L2-4_RORB_pvalue_1e-2_peak_15407	62	.	4.67035	6.23671	2.90488	423
chr1	54823780	54823853	L2-4_RORB_pvalue_1e-2_peak_15410	38	.	3.18598	3.83903	1.30299	33
chr1	54830944	54831017	L2-4_RORB_pvalue_1e-2_peak_15411	46	.	3.46831	4.69117	1.76656	42
chr1	54836196	54836269	L2-4_RORB_pvalue_1e-2_peak_15413	45	.	3.42495	4.53818	1.6467	38
chr1	54881553	54881751	L2-4_RORB_pvalue_1e-2_peak_15438	40	.	2.77701	4.09011	1.31041	70
chr1	54882997	54883127	L2-4_RORB_pvalue_1e-2_peak_15440	39	.	2.75837	3.97911	1.31041	64
chr1	54941094	54941572	L2-4_RORB_pvalue_1e-2_peak_15465	40	.	2.77701	4.09011	1.31041	428
chr1	54953963	54954191	L2-4_RORB_pvalue_1e-2_peak_15473	47	.	3.4904	4.7734	1.82745	63
chr1	54954587	54955633	L2-4_RORB_pvalue_1e-2_peak_15474	47	.	3.4904	4.7734	1.82745	248
chr1	54965722	54966124	L2-4_RORB_pvalue_1e-2_peak_15481	41	.	2.77977	4.10729	1.31041	43
chr1	55007651	55008286	L2-4_RORB_pvalue_1e-2_peak_15489	46	.	3.44649	4.61288	1.70597	527
chr1	55013843	55014038	L2-4_RORB_pvalue_1e-2_peak_15490	58	.	4.22833	5.83877	2.5876	141
chr1	55014648	55014982	L2-4_RORB_pvalue_1e-2_peak_15491	58	.	4.22833	5.83877	2.5876	262
chr1	55048652	55048904	L2-4_RORB_pvalue_1e-2_peak_15503	55	.	3.6533	5.50407	2.37759	63
chr1	55120256	55120390	L2-4_RORB_pvalue_1e-2_peak_15534	41	.	2.77977	4.10729	1.31041	66
chr1	55181272	55181781	L2-4_RORB_pvalue_1e-2_peak_15557	152	.	9.13318	15.2672	10.136	248
chr1	55206429	55206892	L2-4_RORB_pvalue_1e-2_peak_15567	53	.	3.62911	5.37785	2.28461	66
chr1	55213471	55213554	L2-4_RORB_pvalue_1e-2_peak_15570	41	.	2.77977	4.10729	1.31041	40
chr1	55229765	55230747	L2-4_RORB_pvalue_1e-2_peak_15576	63	.	4.72404	6.36848	3.00974	549
chr1	55261119	55261441	L2-4_RORB_pvalue_1e-2_peak_15589	64	.	4.39097	6.41891	3.04822	225
chr1	55271757	55271987	L2-4_RORB_pvalue_1e-2_peak_15596	55	.	3.6533	5.50407	2.37759	48
chr1	55283736	55283969	L2-4_RORB_pvalue_1e-2_peak_15607	56	.	3.67782	5.64059	2.47703	111
chr1	55320288	55320683	L2-4_RORB_pvalue_1e-2_peak_15626	81	.	5.79878	8.11714	4.37066	309
chr1	55335434	55335514	L2-4_RORB_pvalue_1e-2_peak_15630	41	.	2.77977	4.10729	1.31041	39
chr1	55335828	55335928	L2-4_RORB_pvalue_1e-2_peak_15631	41	.	2.77977	4.10729	1.31041	49
chr1	55352577	55353078	L2-4_RORB_pvalue_1e-2_peak_15637	127	.	8.14573	12.7503	8.09412	352
chr1	55353297	55353775	L2-4_RORB_pvalue_1e-2_peak_15638	45	.	3.72273	4.52573	1.64427	382
chr1	55385861	55385946	L2-4_RORB_pvalue_1e-2_peak_15643	41	.	2.77977	4.10729	1.31041	41
chr1	55438988	55439165	L2-4_RORB_pvalue_1e-2_peak_15659	58	.	3.70636	5.81222	2.57317	61
chr1	55487869	55488146	L2-4_RORB_pvalue_1e-2_peak_15677	41	.	2.77977	4.10729	1.31041	55
chr1	55506102	55506405	L2-4_RORB_pvalue_1e-2_peak_15686	51	.	3.58166	5.15094	2.11269	234
chr1	55515667	55516333	L2-4_RORB_pvalue_1e-2_peak_15693	55	.	3.6533	5.50407	2.37759	603
chr1	55534488	55534740	L2-4_RORB_pvalue_1e-2_peak_15699	62	.	4.67035	6.23671	2.90488	67
chr1	55536080	55536326	L2-4_RORB_pvalue_1e-2_peak_15700	50	.	3.9367	5.01899	2.01869	67
chr1	55544293	55544566	L2-4_RORB_pvalue_1e-2_peak_15703	38	.	2.73998	3.87719	1.31041	39
chr1	55544804	55544903	L2-4_RORB_pvalue_1e-2_peak_15704	38	.	2.73998	3.87719	1.31041	48
chr1	55574126	55574245	L2-4_RORB_pvalue_1e-2_peak_15721	41	.	2.77977	4.10729	1.31041	58
chr1	55606353	55606483	L2-4_RORB_pvalue_1e-2_peak_15728	41	.	2.77977	4.10729	1.31041	64
chr1	55609408	55609691	L2-4_RORB_pvalue_1e-2_peak_15731	41	.	2.77977	4.10729	1.31041	234
chr1	55633138	55633225	L2-4_RORB_pvalue_1e-2_peak_15745	40	.	2.77701	4.09011	1.31041	42
chr1	55640307	55640513	L2-4_RORB_pvalue_1e-2_peak_15749	41	.	2.77977	4.10729	1.31041	39
chr1	55660866	55660963	L2-4_RORB_pvalue_1e-2_peak_15765	41	.	2.77977	4.10729	1.31041	47
chr1	55680465	55681635	L2-4_RORB_pvalue_1e-2_peak_15775a	65	.	4.96877	6.57675	3.17224	424
chr1	55680465	55681635	L2-4_RORB_pvalue_1e-2_peak_15775b	53	.	4.25894	5.33988	2.25956	587
chr1	55680465	55681635	L2-4_RORB_pvalue_1e-2_peak_15775c	65	.	4.96877	6.57675	3.17224	1118
chr1	55835355	55835566	L2-4_RORB_pvalue_1e-2_peak_15827	41	.	2.77977	4.10729	1.31041	44
chr1	55839727	55839831	L2-4_RORB_pvalue_1e-2_peak_15830	41	.	2.77977	4.10729	1.31041	51
chr1	55964293	55964614	L2-4_RORB_pvalue_1e-2_peak_15875	41	.	2.77977	4.10729	1.31041	51
chr1	56024491	56025207	L2-4_RORB_pvalue_1e-2_peak_15897	75	.	5.13743	7.56943	3.94584	197
chr1	56041167	56041655	L2-4_RORB_pvalue_1e-2_peak_15900	57	.	3.70268	5.78921	2.57317	260
chr1	56042263	56042348	L2-4_RORB_pvalue_1e-2_peak_15901	40	.	2.77701	4.09011	1.31041	41
chr1	56049612	56049774	L2-4_RORB_pvalue_1e-2_peak_15903	41	.	2.77977	4.10729	1.31041	48
chr1	56150847	56150968	L2-4_RORB_pvalue_1e-2_peak_15932	41	.	2.77977	4.10729	1.31041	59
chr1	56152543	56152678	L2-4_RORB_pvalue_1e-2_peak_15933	41	.	2.77977	4.10729	1.31041	66
chr1	56278248	56278392	L2-4_RORB_pvalue_1e-2_peak_15967	41	.	2.77977	4.10729	1.31041	71
chr1	56291869	56292963	L2-4_RORB_pvalue_1e-2_peak_15972	41	.	2.77977	4.10729	1.31041	257
chr1	56344833	56344939	L2-4_RORB_pvalue_1e-2_peak_15997	41	.	2.77977	4.10729	1.31041	52
chr1	56351828	56351929	L2-4_RORB_pvalue_1e-2_peak_15999	41	.	2.77977	4.10729	1.31041	49
chr1	56420978	56421216	L2-4_RORB_pvalue_1e-2_peak_16017	56	.	3.67782	5.64059	2.47703	124
chr1	56459950	56460314	L2-4_RORB_pvalue_1e-2_peak_16032	41	.	2.77977	4.10729	1.31041	314
chr1	56494735	56494809	L2-4_RORB_pvalue_1e-2_peak_16051	41	.	2.77977	4.10729	1.31041	36
chr1	56519514	56519767	L2-4_RORB_pvalue_1e-2_peak_16060	41	.	2.77977	4.10729	1.31041	46
chr1	56531488	56531664	L2-4_RORB_pvalue_1e-2_peak_16065	41	.	2.77977	4.10729	1.31041	110
chr1	56546885	56547232	L2-4_RORB_pvalue_1e-2_peak_16074	41	.	2.77977	4.10729	1.31041	41
chr1	56585338	56585512	L2-4_RORB_pvalue_1e-2_peak_16082	51	.	3.58166	5.15094	2.11269	72
chr1	56681773	56682445	L2-4_RORB_pvalue_1e-2_peak_16117	125	.	7.25821	12.5693	7.94722	250
chr1	56727648	56727994	L2-4_RORB_pvalue_1e-2_peak_16131	41	.	2.77977	4.10729	1.31041	302
chr1	56815410	56815544	L2-4_RORB_pvalue_1e-2_peak_16157	41	.	2.77977	4.10729	1.31041	66
chr1	56967513	56967764	L2-4_RORB_pvalue_1e-2_peak_16209	41	.	2.77977	4.10729	1.31041	61
chr1	56982974	56983118	L2-4_RORB_pvalue_1e-2_peak_16215	41	.	2.77977	4.10729	1.31041	71
chr1	57065079	57065211	L2-4_RORB_pvalue_1e-2_peak_16252	41	.	2.77977	4.10729	1.31041	65
chr1	57110210	57111704	L2-4_RORB_pvalue_1e-2_peak_16262	82	.	5.86081	8.24779	4.4715	627
chr1	57129248	57129376	L2-4_RORB_pvalue_1e-2_peak_16269	41	.	2.77977	4.10729	1.31041	63
chr1	57149621	57150091	L2-4_RORB_pvalue_1e-2_peak_16276	63	.	4.69704	6.3017	2.95966	275
chr1	57210796	57211364	L2-4_RORB_pvalue_1e-2_peak_16301	58	.	3.70636	5.81222	2.57317	393
chr1	57260711	57261381	L2-4_RORB_pvalue_1e-2_peak_16311	41	.	2.77977	4.10729	1.31041	422
chr1	57293313	57293745	L2-4_RORB_pvalue_1e-2_peak_16322	69	.	4.50653	6.92169	3.43541	303
chr1	57298727	57299032	L2-4_RORB_pvalue_1e-2_peak_16325	41	.	2.77977	4.10729	1.31041	232
chr1	57364946	57365439	L2-4_RORB_pvalue_1e-2_peak_16351	53	.	3.62911	5.37785	2.28461	323
chr1	57374150	57374881	L2-4_RORB_pvalue_1e-2_peak_16355	57	.	3.70268	5.78921	2.57317	514
chr1	57386477	57386783	L2-4_RORB_pvalue_1e-2_peak_16358	41	.	2.77977	4.10729	1.31041	50
chr1	57389953	57390342	L2-4_RORB_pvalue_1e-2_peak_16360	41	.	2.77977	4.10729	1.31041	325
chr1	57482874	57483100	L2-4_RORB_pvalue_1e-2_peak_16392	56	.	3.67782	5.64059	2.47703	144
chr1	57506550	57506909	L2-4_RORB_pvalue_1e-2_peak_16401	41	.	2.77977	4.10729	1.31041	52
chr1	57528773	57529487	L2-4_RORB_pvalue_1e-2_peak_16415	64	.	4.39097	6.41891	3.04822	298
chr1	57545662	57545793	L2-4_RORB_pvalue_1e-2_peak_16425	41	.	2.77977	4.10729	1.31041	64
chr1	57557344	57557423	L2-4_RORB_pvalue_1e-2_peak_16433	38	.	2.73998	3.87719	1.31041	38
chr1	57561923	57562189	L2-4_RORB_pvalue_1e-2_peak_16435	41	.	2.77977	4.10729	1.31041	39
chr1	57597502	57598031	L2-4_RORB_pvalue_1e-2_peak_16451	40	.	2.77701	4.09011	1.31041	416
chr1	57634117	57634218	L2-4_RORB_pvalue_1e-2_peak_16460	41	.	2.77977	4.10729	1.31041	49
chr1	57657724	57657822	L2-4_RORB_pvalue_1e-2_peak_16469	41	.	2.77977	4.10729	1.31041	48
chr1	57671150	57671448	L2-4_RORB_pvalue_1e-2_peak_16473	38	.	2.73998	3.87719	1.31041	52
chr1	57674890	57675137	L2-4_RORB_pvalue_1e-2_peak_16476	51	.	3.58166	5.15094	2.11269	54
chr1	57677350	57677473	L2-4_RORB_pvalue_1e-2_peak_16477	40	.	2.77701	4.09011	1.31041	60
chr1	57689331	57689459	L2-4_RORB_pvalue_1e-2_peak_16481	41	.	2.77977	4.10729	1.31041	63
chr1	57715738	57715860	L2-4_RORB_pvalue_1e-2_peak_16492	41	.	2.77977	4.10729	1.31041	60
chr1	57724313	57724447	L2-4_RORB_pvalue_1e-2_peak_16495	41	.	2.77977	4.10729	1.31041	66
chr1	57737616	57738222	L2-4_RORB_pvalue_1e-2_peak_16498	68	.	4.92207	6.89603	3.42286	169
chr1	57766233	57766359	L2-4_RORB_pvalue_1e-2_peak_16511	41	.	2.77977	4.10729	1.31041	62
chr1	57778350	57778978	L2-4_RORB_pvalue_1e-2_peak_16515	55	.	4.12643	5.527	2.39125	206
chr1	57787487	57787984	L2-4_RORB_pvalue_1e-2_peak_16518a	75	.	5.41796	7.55548	3.93789	49
chr1	57787487	57787984	L2-4_RORB_pvalue_1e-2_peak_16518b	75	.	5.41796	7.55548	3.93789	308
chr1	57798264	57798740	L2-4_RORB_pvalue_1e-2_peak_16523	52	.	3.60523	5.26053	2.19184	266
chr1	57809972	57810104	L2-4_RORB_pvalue_1e-2_peak_16528	76	.	4.63295	7.61347	3.96903	60
chr1	57829643	57829940	L2-4_RORB_pvalue_1e-2_peak_16538	58	.	3.70636	5.81222	2.57317	232
chr1	57836669	57837049	L2-4_RORB_pvalue_1e-2_peak_16542	41	.	2.77977	4.10729	1.31041	70
chr1	57844814	57844920	L2-4_RORB_pvalue_1e-2_peak_16548	40	.	2.77701	4.09011	1.31041	52
chr1	57847057	57847574	L2-4_RORB_pvalue_1e-2_peak_16549	41	.	2.77977	4.10729	1.31041	61
chr1	57873480	57874523	L2-4_RORB_pvalue_1e-2_peak_16561	80	.	5.26917	8.05644	4.31632	293
chr1	57887755	57888349	L2-4_RORB_pvalue_1e-2_peak_16564	52	.	4.23699	5.29645	2.22487	345
chr1	57889406	57889719	L2-4_RORB_pvalue_1e-2_peak_16565	62	.	4.81895	6.28387	2.94672	169
chr1	57889982	57890472	L2-4_RORB_pvalue_1e-2_peak_16566	39	.	3.42489	3.93137	1.31041	11
chr1	57925043	57925177	L2-4_RORB_pvalue_1e-2_peak_16575	41	.	2.77977	4.10729	1.31041	66
chr1	57925424	57925587	L2-4_RORB_pvalue_1e-2_peak_16576	41	.	2.77977	4.10729	1.31041	119
chr1	57992761	57992841	L2-4_RORB_pvalue_1e-2_peak_16604	41	.	2.77977	4.10729	1.31041	39
chr1	58026907	58027204	L2-4_RORB_pvalue_1e-2_peak_16614	41	.	2.77977	4.10729	1.31041	233
chr1	58046544	58047255	L2-4_RORB_pvalue_1e-2_peak_16619	38	.	2.73998	3.87719	1.31041	640
chr1	58052020	58052313	L2-4_RORB_pvalue_1e-2_peak_16621	41	.	2.77977	4.10729	1.31041	248
chr1	58079729	58079851	L2-4_RORB_pvalue_1e-2_peak_16630	41	.	2.77977	4.10729	1.31041	60
chr1	58086408	58086572	L2-4_RORB_pvalue_1e-2_peak_16633	41	.	2.77977	4.10729	1.31041	47
chr1	58219163	58219243	L2-4_RORB_pvalue_1e-2_peak_16674	41	.	2.77977	4.10729	1.31041	39
chr1	58310631	58310992	L2-4_RORB_pvalue_1e-2_peak_16708	41	.	2.77977	4.10729	1.31041	217
chr1	58325719	58326427	L2-4_RORB_pvalue_1e-2_peak_16714	65	.	4.4193	6.53368	3.13592	299
chr1	58347455	58347528	L2-4_RORB_pvalue_1e-2_peak_16724	46	.	3.44649	4.61288	1.70597	59
chr1	58347946	58348172	L2-4_RORB_pvalue_1e-2_peak_16725	45	.	3.42495	4.53818	1.6467	120
chr1	58355461	58355572	L2-4_RORB_pvalue_1e-2_peak_16729	38	.	2.73998	3.87719	1.31041	54
chr1	58405795	58405879	L2-4_RORB_pvalue_1e-2_peak_16755	41	.	2.77977	4.10729	1.31041	41
chr1	58425297	58425910	L2-4_RORB_pvalue_1e-2_peak_16761	81	.	5.64107	8.12096	4.37066	179
chr1	58441681	58442182	L2-4_RORB_pvalue_1e-2_peak_16764	41	.	2.77977	4.10729	1.31041	263
chr1	58467047	58467298	L2-4_RORB_pvalue_1e-2_peak_16775	41	.	2.77977	4.10729	1.31041	207
chr1	58476254	58476344	L2-4_RORB_pvalue_1e-2_peak_16777	41	.	2.77977	4.10729	1.31041	44
chr1	58513585	58513675	L2-4_RORB_pvalue_1e-2_peak_16793	41	.	2.77977	4.10729	1.31041	44
chr1	58522521	58522755	L2-4_RORB_pvalue_1e-2_peak_16795	41	.	2.77977	4.10729	1.31041	54
chr1	58534729	58534902	L2-4_RORB_pvalue_1e-2_peak_16801	40	.	2.77701	4.09011	1.31041	42
chr1	58543685	58543769	L2-4_RORB_pvalue_1e-2_peak_16807	41	.	2.77977	4.10729	1.31041	41
chr1	58605732	58606238	L2-4_RORB_pvalue_1e-2_peak_16828	70	.	4.98173	7.0704	3.55102	228
chr1	58619579	58619962	L2-4_RORB_pvalue_1e-2_peak_16831	40	.	2.77701	4.09011	1.31041	327
chr1	58628572	58629019	L2-4_RORB_pvalue_1e-2_peak_16836	57	.	3.70268	5.78921	2.57317	279
chr1	58654764	58654854	L2-4_RORB_pvalue_1e-2_peak_16840	41	.	2.77977	4.10729	1.31041	44
chr1	58698669	58698988	L2-4_RORB_pvalue_1e-2_peak_16849	41	.	2.77977	4.10729	1.31041	249
chr1	58705652	58705902	L2-4_RORB_pvalue_1e-2_peak_16853	66	.	4.448	6.65517	3.22917	192
chr1	58714464	58714692	L2-4_RORB_pvalue_1e-2_peak_16857	41	.	3.53082	4.13302	1.3336	169
chr1	58715451	58716274	L2-4_RORB_pvalue_1e-2_peak_16858	53	.	4.28113	5.38413	2.28629	370
chr1	58731889	58732459	L2-4_RORB_pvalue_1e-2_peak_16861	94	.	5.55954	9.49358	5.46087	249
chr1	58748356	58749208	L2-4_RORB_pvalue_1e-2_peak_16864	79	.	5.2356	7.92549	4.21651	514
chr1	58778846	58778957	L2-4_RORB_pvalue_1e-2_peak_16873	41	.	2.77977	4.10729	1.31041	54
chr1	58847773	58848378	L2-4_RORB_pvalue_1e-2_peak_16902	41	.	2.77977	4.10729	1.31041	533
chr1	58856548	58857058	L2-4_RORB_pvalue_1e-2_peak_16903	41	.	2.77977	4.10729	1.31041	473
chr1	58867543	58867870	L2-4_RORB_pvalue_1e-2_peak_16910	75	.	4.62834	7.58464	3.95385	277
chr1	58878093	58878351	L2-4_RORB_pvalue_1e-2_peak_16914	41	.	2.77977	4.10729	1.31041	62
chr1	58888826	58889358	L2-4_RORB_pvalue_1e-2_peak_16918	80	.	5.26917	8.05644	4.31632	472
chr1	58895902	58895975	L2-4_RORB_pvalue_1e-2_peak_16921	42	.	3.34141	4.26972	1.43768	33
chr1	58898522	58898784	L2-4_RORB_pvalue_1e-2_peak_16922	98	.	6.52369	9.85529	5.75421	202
chr1	58920277	58920970	L2-4_RORB_pvalue_1e-2_peak_16934	83	.	5.3376	8.34085	4.54119	506
chr1	58925519	58925904	L2-4_RORB_pvalue_1e-2_peak_16936	38	.	2.73998	3.87719	1.31041	49
chr1	58951686	58951807	L2-4_RORB_pvalue_1e-2_peak_16946	41	.	2.77977	4.10729	1.31041	59
chr1	58965114	58965237	L2-4_RORB_pvalue_1e-2_peak_16948	41	.	2.77977	4.10729	1.31041	60
chr1	59011234	59012658	L2-4_RORB_pvalue_1e-2_peak_16957a	67	.	5.07393	6.79101	3.33622	195
chr1	59011234	59012658	L2-4_RORB_pvalue_1e-2_peak_16957b	55	.	4.34909	5.52219	2.39125	775
chr1	59011234	59012658	L2-4_RORB_pvalue_1e-2_peak_16957c	55	.	4.37222	5.57009	2.4303	1363
chr1	59020525	59020634	L2-4_RORB_pvalue_1e-2_peak_16958	41	.	2.77977	4.10729	1.31041	53
chr1	59050322	59051002	L2-4_RORB_pvalue_1e-2_peak_16969	56	.	4.17676	5.67691	2.50232	619
chr1	59071788	59071873	L2-4_RORB_pvalue_1e-2_peak_16973	41	.	2.77977	4.10729	1.31041	41
chr1	59085029	59085181	L2-4_RORB_pvalue_1e-2_peak_16978	41	.	2.77977	4.10729	1.31041	108
chr1	59118004	59118497	L2-4_RORB_pvalue_1e-2_peak_16986	46	.	3.44649	4.61288	1.70597	270
chr1	59136064	59136138	L2-4_RORB_pvalue_1e-2_peak_16994	41	.	2.77977	4.10729	1.31041	36
chr1	59157986	59159212	L2-4_RORB_pvalue_1e-2_peak_17005	49	.	3.53544	4.95138	1.96366	319
chr1	59165330	59165932	L2-4_RORB_pvalue_1e-2_peak_17006	118	.	7.65345	11.8149	7.33403	499
chr1	59170171	59170379	L2-4_RORB_pvalue_1e-2_peak_17007	46	.	3.76364	4.61492	1.70597	41
chr1	59175315	59175804	L2-4_RORB_pvalue_1e-2_peak_17010	58	.	4.22833	5.83877	2.5876	298
chr1	59176141	59176295	L2-4_RORB_pvalue_1e-2_peak_17011	45	.	3.42495	4.53818	1.6467	115
chr1	59183911	59184085	L2-4_RORB_pvalue_1e-2_peak_17012	47	.	3.93288	4.72811	1.79752	76
chr1	59186308	59187221	L2-4_RORB_pvalue_1e-2_peak_17013	57	.	4.50219	5.70347	2.52763	273
chr1	59205708	59205852	L2-4_RORB_pvalue_1e-2_peak_17018	41	.	2.77977	4.10729	1.31041	71
chr1	59210821	59211090	L2-4_RORB_pvalue_1e-2_peak_17020	41	.	2.77977	4.10729	1.31041	227
chr1	59221020	59221407	L2-4_RORB_pvalue_1e-2_peak_17024	70	.	4.98173	7.0704	3.55102	257
chr1	59233913	59234260	L2-4_RORB_pvalue_1e-2_peak_17029	52	.	3.60523	5.26053	2.19184	305
chr1	59249088	59250024	L2-4_RORB_pvalue_1e-2_peak_17034a	103	.	6.57163	10.3123	6.12354	452
chr1	59249088	59250024	L2-4_RORB_pvalue_1e-2_peak_17034b	80	.	5.54017	8.06197	4.32151	643
chr1	59281081	59281386	L2-4_RORB_pvalue_1e-2_peak_17046	59	.	4.56656	5.9931	2.71661	148
chr1	59281646	59282496	L2-4_RORB_pvalue_1e-2_peak_17047	60	.	4.59207	6.05171	2.7605	291
chr1	59303498	59303975	L2-4_RORB_pvalue_1e-2_peak_17051	55	.	3.6533	5.50407	2.37759	412
chr1	59314380	59314939	L2-4_RORB_pvalue_1e-2_peak_17055	90	.	5.95643	9.06419	5.12269	391
chr1	59340415	59340776	L2-4_RORB_pvalue_1e-2_peak_17071	40	.	2.77701	4.09011	1.31041	178
chr1	59369162	59369793	L2-4_RORB_pvalue_1e-2_peak_17080	71	.	5.24031	7.14717	3.6162	246
chr1	59375111	59375238	L2-4_RORB_pvalue_1e-2_peak_17081	40	.	2.77701	4.09011	1.31041	62
chr1	59376593	59376731	L2-4_RORB_pvalue_1e-2_peak_17083	39	.	2.75837	3.97911	1.31041	68
chr1	59384967	59386043	L2-4_RORB_pvalue_1e-2_peak_17085	57	.	4.20239	5.75623	2.56884	798
chr1	59471294	59471683	L2-4_RORB_pvalue_1e-2_peak_17117	41	.	2.77977	4.10729	1.31041	58
chr1	59507059	59507494	L2-4_RORB_pvalue_1e-2_peak_17129	41	.	2.77977	4.10729	1.31041	381
chr1	59542407	59542523	L2-4_RORB_pvalue_1e-2_peak_17139	41	.	2.77977	4.10729	1.31041	57
chr1	59572001	59572088	L2-4_RORB_pvalue_1e-2_peak_17150	41	.	2.77977	4.10729	1.31041	42
chr1	59573196	59573558	L2-4_RORB_pvalue_1e-2_peak_17152	58	.	3.70636	5.81222	2.57317	302
chr1	59575043	59575128	L2-4_RORB_pvalue_1e-2_peak_17153	41	.	2.77977	4.10729	1.31041	41
chr1	59602829	59603625	L2-4_RORB_pvalue_1e-2_peak_17162	52	.	3.60523	5.26053	2.19184	480
chr1	59616750	59617536	L2-4_RORB_pvalue_1e-2_peak_17170	51	.	3.58166	5.15094	2.11269	68
chr1	59622192	59622489	L2-4_RORB_pvalue_1e-2_peak_17175	38	.	2.73998	3.87719	1.31041	229
chr1	59647973	59648056	L2-4_RORB_pvalue_1e-2_peak_17184	41	.	2.77977	4.10729	1.31041	40
chr1	59655900	59656722	L2-4_RORB_pvalue_1e-2_peak_17187	39	.	2.75837	3.97911	1.31041	538
chr1	59664435	59664520	L2-4_RORB_pvalue_1e-2_peak_17193	41	.	2.77977	4.10729	1.31041	41
chr1	59682621	59682733	L2-4_RORB_pvalue_1e-2_peak_17200	41	.	2.77977	4.10729	1.31041	55
chr1	59762135	59762960	L2-4_RORB_pvalue_1e-2_peak_17227	113	.	7.44546	11.3408	6.95438	412
chr1	59797998	59798118	L2-4_RORB_pvalue_1e-2_peak_17239	41	.	2.77977	4.10729	1.31041	59
chr1	59814831	59815231	L2-4_RORB_pvalue_1e-2_peak_17250	41	.	2.77977	4.10729	1.31041	59
chr1	59831939	59832069	L2-4_RORB_pvalue_1e-2_peak_17255	41	.	2.77977	4.10729	1.31041	64
chr1	59844982	59845105	L2-4_RORB_pvalue_1e-2_peak_17263	41	.	2.77977	4.10729	1.31041	60
chr1	59884156	59885376	L2-4_RORB_pvalue_1e-2_peak_17285	51	.	3.58166	5.15094	2.11269	1039
chr1	59942683	59943360	L2-4_RORB_pvalue_1e-2_peak_17304	87	.	5.84746	8.71442	4.8402	607
chr1	59949922	59950211	L2-4_RORB_pvalue_1e-2_peak_17307	66	.	4.8352	6.65579	3.22917	60
chr1	59959983	59960423	L2-4_RORB_pvalue_1e-2_peak_17310	59	.	4.25459	5.92478	2.65802	25
chr1	59968406	59968528	L2-4_RORB_pvalue_1e-2_peak_17312	40	.	2.77701	4.09011	1.31041	60
chr1	59982277	59982818	L2-4_RORB_pvalue_1e-2_peak_17319	41	.	2.77977	4.10729	1.31041	72
chr1	59985935	59986010	L2-4_RORB_pvalue_1e-2_peak_17320	38	.	2.73998	3.87719	1.31041	36
chr1	59988399	59988519	L2-4_RORB_pvalue_1e-2_peak_17323	41	.	2.77977	4.10729	1.31041	59
chr1	60063653	60064124	L2-4_RORB_pvalue_1e-2_peak_17358	50	.	3.5584	5.04815	2.03602	324
chr1	60093056	60093194	L2-4_RORB_pvalue_1e-2_peak_17368	41	.	2.77977	4.10729	1.31041	68
chr1	60156125	60156216	L2-4_RORB_pvalue_1e-2_peak_17393	41	.	2.77977	4.10729	1.31041	44
chr1	60173083	60173236	L2-4_RORB_pvalue_1e-2_peak_17401	41	.	2.77977	4.10729	1.31041	88
chr1	60186402	60186544	L2-4_RORB_pvalue_1e-2_peak_17405	58	.	3.70636	5.81222	2.57317	70
chr1	60198436	60199048	L2-4_RORB_pvalue_1e-2_peak_17409	58	.	3.70636	5.81222	2.57317	555
chr1	60207715	60207795	L2-4_RORB_pvalue_1e-2_peak_17411	41	.	2.77977	4.10729	1.31041	39
chr1	60220630	60221290	L2-4_RORB_pvalue_1e-2_peak_17419	49	.	3.53544	4.95138	1.96366	552
chr1	60232130	60232259	L2-4_RORB_pvalue_1e-2_peak_17425	41	.	2.77977	4.10729	1.31041	63
chr1	60261957	60262035	L2-4_RORB_pvalue_1e-2_peak_17436	41	.	2.77977	4.10729	1.31041	38
chr1	60265579	60265655	L2-4_RORB_pvalue_1e-2_peak_17437	41	.	2.77977	4.10729	1.31041	37
chr1	60279899	60280925	L2-4_RORB_pvalue_1e-2_peak_17440a	45	.	3.80542	4.50517	1.62647	334
chr1	60279899	60280925	L2-4_RORB_pvalue_1e-2_peak_17440b	79	.	5.70812	7.93602	4.22295	544
chr1	60287123	60287196	L2-4_RORB_pvalue_1e-2_peak_17443	40	.	3.26184	4.0398	1.31041	57
chr1	60293451	60293533	L2-4_RORB_pvalue_1e-2_peak_17445	40	.	2.77701	4.09011	1.31041	40
chr1	60369050	60369155	L2-4_RORB_pvalue_1e-2_peak_17485	58	.	3.70636	5.81222	2.57317	52
chr1	60432941	60433109	L2-4_RORB_pvalue_1e-2_peak_17509	45	.	3.42495	4.53818	1.6467	41
chr1	60437231	60437407	L2-4_RORB_pvalue_1e-2_peak_17510	73	.	5.074	7.35758	3.77856	118
chr1	60442173	60442775	L2-4_RORB_pvalue_1e-2_peak_17511	41	.	2.77977	4.10729	1.31041	318
chr1	60451606	60452536	L2-4_RORB_pvalue_1e-2_peak_17512	53	.	3.62911	5.37785	2.28461	709
chr1	60496264	60497201	L2-4_RORB_pvalue_1e-2_peak_17521	46	.	3.46831	4.69117	1.76656	503
chr1	60501822	60501901	L2-4_RORB_pvalue_1e-2_peak_17523	50	.	3.9367	5.01899	2.01869	37
chr1	60502611	60503017	L2-4_RORB_pvalue_1e-2_peak_17524	72	.	5.04286	7.25809	3.69829	264
chr1	60518111	60519227	L2-4_RORB_pvalue_1e-2_peak_17528	64	.	4.39097	6.41891	3.04822	254
chr1	60548662	60549109	L2-4_RORB_pvalue_1e-2_peak_17542	41	.	2.77977	4.10729	1.31041	397
chr1	60592590	60592703	L2-4_RORB_pvalue_1e-2_peak_17556	41	.	2.77977	4.10729	1.31041	55
chr1	60619739	60620023	L2-4_RORB_pvalue_1e-2_peak_17566	53	.	3.62911	5.37785	2.28461	218
chr1	60639236	60639911	L2-4_RORB_pvalue_1e-2_peak_17577	67	.	4.47708	6.78418	3.33176	513
chr1	60688172	60688860	L2-4_RORB_pvalue_1e-2_peak_17596	55	.	3.6533	5.50407	2.37759	66
chr1	60719744	60719830	L2-4_RORB_pvalue_1e-2_peak_17605	41	.	2.77977	4.10729	1.31041	42
chr1	60746670	60747366	L2-4_RORB_pvalue_1e-2_peak_17618	70	.	4.53638	7.06887	3.55102	577
chr1	60753536	60753896	L2-4_RORB_pvalue_1e-2_peak_17619	58	.	3.70636	5.81222	2.57317	68
chr1	60780649	60781251	L2-4_RORB_pvalue_1e-2_peak_17627	41	.	2.77977	4.10729	1.31041	422
chr1	60833396	60833607	L2-4_RORB_pvalue_1e-2_peak_17646	86	.	5.40784	8.66157	4.79845	135
chr1	60901378	60902325	L2-4_RORB_pvalue_1e-2_peak_17666	69	.	4.50653	6.92169	3.43541	831
chr1	60953713	60953798	L2-4_RORB_pvalue_1e-2_peak_17688	41	.	2.77977	4.10729	1.31041	41
chr1	61087810	61088571	L2-4_RORB_pvalue_1e-2_peak_17733	88	.	6.22708	8.89558	4.98881	401
chr1	61122751	61122868	L2-4_RORB_pvalue_1e-2_peak_17739	41	.	2.77977	4.10729	1.31041	57
chr1	61141466	61141575	L2-4_RORB_pvalue_1e-2_peak_17748	41	.	2.77977	4.10729	1.31041	53
chr1	61182349	61182522	L2-4_RORB_pvalue_1e-2_peak_17762	41	.	2.77977	4.10729	1.31041	41
chr1	61211751	61212488	L2-4_RORB_pvalue_1e-2_peak_17770	41	.	2.77977	4.10729	1.31041	418
chr1	61266140	61266265	L2-4_RORB_pvalue_1e-2_peak_17788	41	.	2.77977	4.10729	1.31041	61
chr1	61298720	61299789	L2-4_RORB_pvalue_1e-2_peak_17800	80	.	5.26917	8.05644	4.31632	418
chr1	61324191	61324488	L2-4_RORB_pvalue_1e-2_peak_17809	83	.	5.3376	8.34085	4.54119	132
chr1	61331581	61331700	L2-4_RORB_pvalue_1e-2_peak_17814	41	.	2.77977	4.10729	1.31041	58
chr1	61342432	61342533	L2-4_RORB_pvalue_1e-2_peak_17821	41	.	2.77977	4.10729	1.31041	49
chr1	61349163	61349238	L2-4_RORB_pvalue_1e-2_peak_17825	41	.	2.77977	4.10729	1.31041	36
chr1	61369147	61369533	L2-4_RORB_pvalue_1e-2_peak_17837	42	.	3.34141	4.26972	1.43768	213
chr1	61369857	61370150	L2-4_RORB_pvalue_1e-2_peak_17838	70	.	4.98173	7.0704	3.55102	49
chr1	61389379	61389613	L2-4_RORB_pvalue_1e-2_peak_17843	44	.	3.40368	4.46677	1.59284	182
chr1	61391014	61391087	L2-4_RORB_pvalue_1e-2_peak_17844	44	.	3.40368	4.46677	1.59284	57
chr1	61416310	61416658	L2-4_RORB_pvalue_1e-2_peak_17855	41	.	2.77977	4.10729	1.31041	49
chr1	61435606	61436215	L2-4_RORB_pvalue_1e-2_peak_17861	49	.	3.9142	4.96371	1.97115	70
chr1	61467191	61467293	L2-4_RORB_pvalue_1e-2_peak_17873	41	.	2.77977	4.10729	1.31041	50
chr1	61479687	61479830	L2-4_RORB_pvalue_1e-2_peak_17876	58	.	3.70636	5.81222	2.57317	48
chr1	61523017	61523131	L2-4_RORB_pvalue_1e-2_peak_17893	58	.	4.22833	5.83877	2.5876	58
chr1	61543480	61543802	L2-4_RORB_pvalue_1e-2_peak_17900	61	.	4.64396	6.17345	2.85753	246
chr1	61548165	61548243	L2-4_RORB_pvalue_1e-2_peak_17901	45	.	3.74308	4.56981	1.6743	34
chr1	61587511	61587591	L2-4_RORB_pvalue_1e-2_peak_17915	41	.	2.77977	4.10729	1.31041	39
chr1	61588079	61588205	L2-4_RORB_pvalue_1e-2_peak_17916	41	.	2.77977	4.10729	1.31041	62
chr1	61607564	61607702	L2-4_RORB_pvalue_1e-2_peak_17922	41	.	2.77977	4.10729	1.31041	68
chr1	61623072	61623640	L2-4_RORB_pvalue_1e-2_peak_17932	72	.	4.56663	7.22716	3.67572	309
chr1	61629606	61630177	L2-4_RORB_pvalue_1e-2_peak_17933	41	.	2.77977	4.10729	1.31041	53
chr1	61653030	61653384	L2-4_RORB_pvalue_1e-2_peak_17944	54	.	4.10172	5.45601	2.34462	304
chr1	61709881	61709997	L2-4_RORB_pvalue_1e-2_peak_17967	41	.	2.77977	4.10729	1.31041	57
chr1	61721029	61721235	L2-4_RORB_pvalue_1e-2_peak_17972	41	.	2.77977	4.10729	1.31041	39
chr1	61739906	61740009	L2-4_RORB_pvalue_1e-2_peak_17983	41	.	2.77977	4.10729	1.31041	50
chr1	61748301	61748461	L2-4_RORB_pvalue_1e-2_peak_17987	41	.	2.77977	4.10729	1.31041	47
chr1	61803557	61804197	L2-4_RORB_pvalue_1e-2_peak_18007	58	.	3.70636	5.81222	2.57317	582
chr1	61837451	61837755	L2-4_RORB_pvalue_1e-2_peak_18016	41	.	2.77977	4.10729	1.31041	154
chr1	61899588	61900094	L2-4_RORB_pvalue_1e-2_peak_18041	41	.	2.77977	4.10729	1.31041	465
chr1	61918836	61919453	L2-4_RORB_pvalue_1e-2_peak_18050	72	.	4.56663	7.22716	3.67572	417
chr1	61949873	61950017	L2-4_RORB_pvalue_1e-2_peak_18059	41	.	2.77977	4.10729	1.31041	71
chr1	61974237	61974332	L2-4_RORB_pvalue_1e-2_peak_18074	41	.	2.77977	4.10729	1.31041	46
chr1	61984956	61985096	L2-4_RORB_pvalue_1e-2_peak_18080	41	.	2.77977	4.10729	1.31041	69
chr1	62046614	62046697	L2-4_RORB_pvalue_1e-2_peak_18099	41	.	2.77977	4.10729	1.31041	40
chr1	62051484	62051575	L2-4_RORB_pvalue_1e-2_peak_18101	41	.	2.77977	4.10729	1.31041	44
chr1	62056917	62057459	L2-4_RORB_pvalue_1e-2_peak_18103	39	.	2.75837	3.97911	1.31041	479
chr1	62058561	62058654	L2-4_RORB_pvalue_1e-2_peak_18105	39	.	2.75837	3.97911	1.31041	45
chr1	62058928	62059221	L2-4_RORB_pvalue_1e-2_peak_18106	39	.	2.75837	3.97911	1.31041	244
chr1	62067668	62067981	L2-4_RORB_pvalue_1e-2_peak_18110	41	.	2.77977	4.10729	1.31041	259
chr1	62107452	62107867	L2-4_RORB_pvalue_1e-2_peak_18121	40	.	3.49479	4.06336	1.31041	141
chr1	62110171	62111557	L2-4_RORB_pvalue_1e-2_peak_18122	52	.	4.19375	5.21198	2.16354	748
chr1	62117991	62118169	L2-4_RORB_pvalue_1e-2_peak_18123	41	.	2.77977	4.10729	1.31041	66
chr1	62142462	62142561	L2-4_RORB_pvalue_1e-2_peak_18132	40	.	2.77701	4.09011	1.31041	48
chr1	62146072	62146715	L2-4_RORB_pvalue_1e-2_peak_18134	52	.	3.60523	5.26053	2.19184	423
chr1	62159184	62159510	L2-4_RORB_pvalue_1e-2_peak_18140	62	.	4.33539	6.20685	2.88067	62
chr1	62167505	62167863	L2-4_RORB_pvalue_1e-2_peak_18142	41	.	2.77977	4.10729	1.31041	37
chr1	62190501	62191223	L2-4_RORB_pvalue_1e-2_peak_18151	108	.	7.12702	10.8857	6.58389	422
chr1	62207631	62208871	L2-4_RORB_pvalue_1e-2_peak_18154	78	.	5.67859	7.87088	4.17059	1030
chr1	62252677	62253046	L2-4_RORB_pvalue_1e-2_peak_18172	41	.	2.77977	4.10729	1.31041	328
chr1	62299858	62299946	L2-4_RORB_pvalue_1e-2_peak_18184	41	.	2.77977	4.10729	1.31041	43
chr1	62310466	62310591	L2-4_RORB_pvalue_1e-2_peak_18191	41	.	2.77977	4.10729	1.31041	61
chr1	62317907	62318154	L2-4_RORB_pvalue_1e-2_peak_18194	43	.	3.38266	4.39837	1.53826	207
chr1	62318453	62318526	L2-4_RORB_pvalue_1e-2_peak_18195	43	.	3.36191	4.33276	1.48629	33
chr1	62319450	62319554	L2-4_RORB_pvalue_1e-2_peak_18196	43	.	3.36191	4.33276	1.48629	66
chr1	62335444	62335858	L2-4_RORB_pvalue_1e-2_peak_18209	39	.	2.75837	3.97911	1.31041	72
chr1	62344949	62345407	L2-4_RORB_pvalue_1e-2_peak_18213	38	.	2.73998	3.87719	1.31041	289
chr1	62345879	62346675	L2-4_RORB_pvalue_1e-2_peak_18214	55	.	3.6533	5.50407	2.37759	70
chr1	62366136	62366575	L2-4_RORB_pvalue_1e-2_peak_18225	48	.	3.51278	4.85998	1.89252	67
chr1	62421100	62421197	L2-4_RORB_pvalue_1e-2_peak_18250	41	.	2.77977	4.10729	1.31041	47
chr1	62421796	62422025	L2-4_RORB_pvalue_1e-2_peak_18251	58	.	3.70636	5.81222	2.57317	63
chr1	62499540	62499735	L2-4_RORB_pvalue_1e-2_peak_18295	41	.	2.77977	4.10729	1.31041	58
chr1	62512285	62512371	L2-4_RORB_pvalue_1e-2_peak_18306	41	.	2.77977	4.10729	1.31041	42
chr1	62547853	62548146	L2-4_RORB_pvalue_1e-2_peak_18332	39	.	2.75837	3.97911	1.31041	233
chr1	62575744	62576109	L2-4_RORB_pvalue_1e-2_peak_18347	50	.	3.5584	5.04815	2.03602	215
chr1	62586892	62586977	L2-4_RORB_pvalue_1e-2_peak_18356	40	.	2.77701	4.09011	1.31041	41
chr1	62587877	62588379	L2-4_RORB_pvalue_1e-2_peak_18357	40	.	2.77701	4.09011	1.31041	319
chr1	62596848	62597138	L2-4_RORB_pvalue_1e-2_peak_18363	67	.	4.47708	6.78418	3.33176	129
chr1	62601558	62601779	L2-4_RORB_pvalue_1e-2_peak_18364	40	.	2.77701	4.09011	1.31041	37
chr1	62610093	62610434	L2-4_RORB_pvalue_1e-2_peak_18368	56	.	3.67782	5.64059	2.47703	54
chr1	62619396	62619563	L2-4_RORB_pvalue_1e-2_peak_18374	58	.	4.22833	5.83877	2.5876	51
chr1	62620852	62620966	L2-4_RORB_pvalue_1e-2_peak_18375	53	.	4.07731	5.38744	2.28629	56
chr1	62684464	62684729	L2-4_RORB_pvalue_1e-2_peak_18391	41	.	2.77977	4.10729	1.31041	60
chr1	62706352	62707030	L2-4_RORB_pvalue_1e-2_peak_18395	63	.	4.363	6.31016	2.9599	238
chr1	62745615	62746325	L2-4_RORB_pvalue_1e-2_peak_18407	45	.	3.42495	4.53818	1.6467	360
chr1	62760031	62760281	L2-4_RORB_pvalue_1e-2_peak_18411	104	.	6.72382	10.4523	6.23815	181
chr1	62802224	62802356	L2-4_RORB_pvalue_1e-2_peak_18431	41	.	2.77977	4.10729	1.31041	65
chr1	62802677	62802796	L2-4_RORB_pvalue_1e-2_peak_18432	41	.	2.77977	4.10729	1.31041	58
chr1	62813232	62813361	L2-4_RORB_pvalue_1e-2_peak_18436	41	.	2.77977	4.10729	1.31041	63
chr1	62852848	62852943	L2-4_RORB_pvalue_1e-2_peak_18455	41	.	2.77977	4.10729	1.31041	46
chr1	62882143	62882266	L2-4_RORB_pvalue_1e-2_peak_18471	41	.	2.77977	4.10729	1.31041	60
chr1	62890638	62891122	L2-4_RORB_pvalue_1e-2_peak_18474	58	.	3.70636	5.81222	2.57317	145
chr1	62901848	62902960	L2-4_RORB_pvalue_1e-2_peak_18478a	92	.	6.25284	9.21872	5.24702	92
chr1	62901848	62902960	L2-4_RORB_pvalue_1e-2_peak_18478b	92	.	6.25284	9.21872	5.24702	450
chr1	62901848	62902960	L2-4_RORB_pvalue_1e-2_peak_18478c	48	.	4.01238	4.8804	1.9113	1049
chr1	62911470	62911660	L2-4_RORB_pvalue_1e-2_peak_18481	39	.	2.75837	3.97911	1.31041	118
chr1	62923620	62923914	L2-4_RORB_pvalue_1e-2_peak_18493	40	.	2.77701	4.09011	1.31041	200
chr1	63007642	63007770	L2-4_RORB_pvalue_1e-2_peak_18535	40	.	2.77701	4.09011	1.31041	63
chr1	63008328	63008442	L2-4_RORB_pvalue_1e-2_peak_18536	40	.	2.77701	4.09011	1.31041	56
chr1	63020490	63020569	L2-4_RORB_pvalue_1e-2_peak_18546	38	.	2.73998	3.87719	1.31041	38
chr1	63032969	63033045	L2-4_RORB_pvalue_1e-2_peak_18559	41	.	2.77977	4.10729	1.31041	37
chr1	63040871	63040952	L2-4_RORB_pvalue_1e-2_peak_18563	41	.	2.77977	4.10729	1.31041	39
chr1	63055126	63055265	L2-4_RORB_pvalue_1e-2_peak_18571	41	.	2.77977	4.10729	1.31041	68
chr1	63126726	63126818	L2-4_RORB_pvalue_1e-2_peak_18602	41	.	2.77977	4.10729	1.31041	45
chr1	63153072	63154495	L2-4_RORB_pvalue_1e-2_peak_18614	110	.	7.32601	11.0807	6.7414	1047
chr1	63177788	63178796	L2-4_RORB_pvalue_1e-2_peak_18618	73	.	4.59728	7.39833	3.80986	480
chr1	63190459	63191134	L2-4_RORB_pvalue_1e-2_peak_18621	45	.	3.42495	4.53818	1.6467	391
chr1	63211285	63211359	L2-4_RORB_pvalue_1e-2_peak_18623	41	.	2.77977	4.10729	1.31041	36
chr1	63249183	63250278	L2-4_RORB_pvalue_1e-2_peak_18646	49	.	3.9142	4.96371	1.97115	286
chr1	63265759	63266199	L2-4_RORB_pvalue_1e-2_peak_18654	40	.	2.77701	4.09011	1.31041	401
chr1	63267701	63267784	L2-4_RORB_pvalue_1e-2_peak_18656	41	.	2.77977	4.10729	1.31041	40
chr1	63284796	63285051	L2-4_RORB_pvalue_1e-2_peak_18662	51	.	3.58166	5.15094	2.11269	209
chr1	63309553	63309695	L2-4_RORB_pvalue_1e-2_peak_18680	38	.	2.73998	3.87719	1.31041	70
chr1	63315294	63315916	L2-4_RORB_pvalue_1e-2_peak_18684	41	.	2.77977	4.10729	1.31041	556
chr1	63372556	63372682	L2-4_RORB_pvalue_1e-2_peak_18714	41	.	2.77977	4.10729	1.31041	62
chr1	63471165	63471274	L2-4_RORB_pvalue_1e-2_peak_18752	41	.	2.77977	4.10729	1.31041	53
chr1	63515409	63515532	L2-4_RORB_pvalue_1e-2_peak_18768	41	.	2.77977	4.10729	1.31041	60
chr1	63590489	63590597	L2-4_RORB_pvalue_1e-2_peak_18800	41	.	2.77977	4.10729	1.31041	53
chr1	63799084	63799217	L2-4_RORB_pvalue_1e-2_peak_18870	41	.	2.77977	4.10729	1.31041	65
chr1	63832912	63833809	L2-4_RORB_pvalue_1e-2_peak_18878	55	.	4.12643	5.527	2.39125	412
chr1	63843123	63843614	L2-4_RORB_pvalue_1e-2_peak_18880	41	.	2.77977	4.10729	1.31041	451
chr1	63886255	63886353	L2-4_RORB_pvalue_1e-2_peak_18889	41	.	2.77977	4.10729	1.31041	48
chr1	63901766	63901850	L2-4_RORB_pvalue_1e-2_peak_18897	40	.	2.77701	4.09011	1.31041	41
chr1	63933840	63934167	L2-4_RORB_pvalue_1e-2_peak_18912	38	.	2.73998	3.87719	1.31041	42
chr1	63988456	63989702	L2-4_RORB_pvalue_1e-2_peak_18927	81	.	5.64107	8.12096	4.37066	613
chr1	64003839	64003922	L2-4_RORB_pvalue_1e-2_peak_18933	41	.	2.77977	4.10729	1.31041	40
chr1	64013210	64013440	L2-4_RORB_pvalue_1e-2_peak_18938	41	.	2.77977	4.10729	1.31041	191
chr1	64022905	64023317	L2-4_RORB_pvalue_1e-2_peak_18943	41	.	2.77977	4.10729	1.31041	263
chr1	64039879	64040381	L2-4_RORB_pvalue_1e-2_peak_18947	99	.	6.56276	9.96641	5.83953	230
chr1	64048290	64048367	L2-4_RORB_pvalue_1e-2_peak_18950	39	.	2.75837	3.97911	1.31041	37
chr1	64050826	64050991	L2-4_RORB_pvalue_1e-2_peak_18953	39	.	2.75837	3.97911	1.31041	121
chr1	64058446	64059547	L2-4_RORB_pvalue_1e-2_peak_18956	64	.	4.89271	6.42638	3.05365	925
chr1	64081420	64081878	L2-4_RORB_pvalue_1e-2_peak_18968	38	.	2.73998	3.87719	1.31041	128
chr1	64140244	64140344	L2-4_RORB_pvalue_1e-2_peak_18995	56	.	3.67782	5.64059	2.47703	52
chr1	64157262	64157925	L2-4_RORB_pvalue_1e-2_peak_19005	53	.	4.07731	5.38744	2.28629	320
chr1	64169787	64170417	L2-4_RORB_pvalue_1e-2_peak_19010	38	.	2.73998	3.87719	1.31041	119
chr1	64171915	64172075	L2-4_RORB_pvalue_1e-2_peak_19012	38	.	2.73998	3.87719	1.31041	54
chr1	64177936	64178351	L2-4_RORB_pvalue_1e-2_peak_19015	41	.	2.77977	4.10729	1.31041	222
chr1	64195696	64196401	L2-4_RORB_pvalue_1e-2_peak_19022	67	.	4.86381	6.73327	3.29448	409
chr1	64206978	64207102	L2-4_RORB_pvalue_1e-2_peak_19024	41	.	2.77977	4.10729	1.31041	61
chr1	64211877	64212487	L2-4_RORB_pvalue_1e-2_peak_19028	51	.	3.58166	5.15094	2.11269	245
chr1	64239584	64239698	L2-4_RORB_pvalue_1e-2_peak_19040	41	.	2.77977	4.10729	1.31041	56
chr1	64240067	64240199	L2-4_RORB_pvalue_1e-2_peak_19041	41	.	2.77977	4.10729	1.31041	65
chr1	64386944	64387905	L2-4_RORB_pvalue_1e-2_peak_19101	50	.	3.5584	5.04815	2.03602	637
chr1	64448626	64449507	L2-4_RORB_pvalue_1e-2_peak_19122	69	.	4.50653	6.92169	3.43541	592
chr1	64479297	64479572	L2-4_RORB_pvalue_1e-2_peak_19135	41	.	2.77977	4.10729	1.31041	238
chr1	64586968	64587318	L2-4_RORB_pvalue_1e-2_peak_19175	41	.	2.77977	4.10729	1.31041	65
chr1	64592477	64592668	L2-4_RORB_pvalue_1e-2_peak_19176	41	.	2.77977	4.10729	1.31041	93
chr1	64602275	64603291	L2-4_RORB_pvalue_1e-2_peak_19183	40	.	2.77701	4.09011	1.31041	716
chr1	64710894	64712073	L2-4_RORB_pvalue_1e-2_peak_19214	39	.	2.75837	3.97911	1.31041	216
chr1	64728197	64728438	L2-4_RORB_pvalue_1e-2_peak_19218	82	.	5.67445	8.21174	4.44198	180
chr1	64729129	64729601	L2-4_RORB_pvalue_1e-2_peak_19219	39	.	3.24254	3.98716	1.31041	50
chr1	64734634	64735310	L2-4_RORB_pvalue_1e-2_peak_19220	38	.	2.73998	3.87719	1.31041	373
chr1	64795023	64795443	L2-4_RORB_pvalue_1e-2_peak_19242	53	.	3.62911	5.37785	2.28461	70
chr1	64813474	64813658	L2-4_RORB_pvalue_1e-2_peak_19247	41	.	2.77977	4.10729	1.31041	144
chr1	64828763	64829136	L2-4_RORB_pvalue_1e-2_peak_19250	41	.	2.77977	4.10729	1.31041	204
chr1	64859717	64859803	L2-4_RORB_pvalue_1e-2_peak_19259	41	.	2.77977	4.10729	1.31041	42
chr1	64935435	64936593	L2-4_RORB_pvalue_1e-2_peak_19279	78	.	5.64932	7.81219	4.12188	376
chr1	64944172	64944490	L2-4_RORB_pvalue_1e-2_peak_19282	38	.	2.73998	3.87719	1.31041	263
chr1	64980042	64980359	L2-4_RORB_pvalue_1e-2_peak_19294	56	.	4.15144	5.60057	2.45329	41
chr1	65001426	65001549	L2-4_RORB_pvalue_1e-2_peak_19306	41	.	2.77977	4.10729	1.31041	60
chr1	65051584	65051818	L2-4_RORB_pvalue_1e-2_peak_19331	41	.	2.77977	4.10729	1.31041	157
chr1	65085372	65085910	L2-4_RORB_pvalue_1e-2_peak_19340	41	.	2.77977	4.10729	1.31041	57
chr1	65097730	65097928	L2-4_RORB_pvalue_1e-2_peak_19346	41	.	2.77977	4.10729	1.31041	48
chr1	65107101	65108082	L2-4_RORB_pvalue_1e-2_peak_19353	51	.	3.58166	5.15094	2.11269	695
chr1	65129646	65130593	L2-4_RORB_pvalue_1e-2_peak_19363	47	.	3.4904	4.7734	1.82745	491
chr1	65144081	65144343	L2-4_RORB_pvalue_1e-2_peak_19370	56	.	4.15144	5.60057	2.45329	55
chr1	65153481	65154361	L2-4_RORB_pvalue_1e-2_peak_19374	61	.	4.64396	6.17345	2.85753	262
chr1	65169314	65169779	L2-4_RORB_pvalue_1e-2_peak_19380	57	.	3.70268	5.78921	2.57317	234
chr1	65177010	65177405	L2-4_RORB_pvalue_1e-2_peak_19383	41	.	2.77977	4.10729	1.31041	112
chr1	65193280	65194145	L2-4_RORB_pvalue_1e-2_peak_19392	67	.	4.47708	6.78418	3.33176	465
chr1	65210248	65211820	L2-4_RORB_pvalue_1e-2_peak_19395	55	.	4.37222	5.57009	2.4303	57
chr1	65212516	65212652	L2-4_RORB_pvalue_1e-2_peak_19397	43	.	3.663	4.39923	1.53826	53
chr1	65225871	65226008	L2-4_RORB_pvalue_1e-2_peak_19401	41	.	2.77977	4.10729	1.31041	67
chr1	65231620	65231764	L2-4_RORB_pvalue_1e-2_peak_19406	41	.	2.77977	4.10729	1.31041	71
chr1	65241557	65242112	L2-4_RORB_pvalue_1e-2_peak_19409	75	.	4.62834	7.58464	3.95385	290
chr1	65257866	65258631	L2-4_RORB_pvalue_1e-2_peak_19417	51	.	3.58166	5.15094	2.11269	204
chr1	65289972	65290045	L2-4_RORB_pvalue_1e-2_peak_19433	46	.	3.44649	4.61288	1.70597	38
chr1	65296026	65296124	L2-4_RORB_pvalue_1e-2_peak_19438	39	.	2.75837	3.97911	1.31041	48
chr1	65302694	65303457	L2-4_RORB_pvalue_1e-2_peak_19444	40	.	2.77701	4.09011	1.31041	718
chr1	65363875	65363955	L2-4_RORB_pvalue_1e-2_peak_19478	41	.	2.77977	4.10729	1.31041	39
chr1	65371947	65372486	L2-4_RORB_pvalue_1e-2_peak_19484	64	.	4.39097	6.41891	3.04822	469
chr1	65386740	65386915	L2-4_RORB_pvalue_1e-2_peak_19491	58	.	3.70636	5.81222	2.57317	132
chr1	65399112	65399457	L2-4_RORB_pvalue_1e-2_peak_19496	46	.	3.44649	4.61288	1.70597	299
chr1	65407309	65407965	L2-4_RORB_pvalue_1e-2_peak_19501	38	.	2.73998	3.87719	1.31041	57
chr1	65431692	65432708	L2-4_RORB_pvalue_1e-2_peak_19514a	53	.	4.25894	5.33988	2.25956	369
chr1	65431692	65432708	L2-4_RORB_pvalue_1e-2_peak_19514b	79	.	5.70817	7.93068	4.21917	546
chr1	65442979	65443218	L2-4_RORB_pvalue_1e-2_peak_19517	56	.	3.67782	5.64059	2.47703	180
chr1	65468087	65468845	L2-4_RORB_pvalue_1e-2_peak_19530	68	.	4.92207	6.89603	3.42286	142
chr1	65487175	65487804	L2-4_RORB_pvalue_1e-2_peak_19535	38	.	2.73998	3.87719	1.31041	72
chr1	65496931	65497006	L2-4_RORB_pvalue_1e-2_peak_19539	41	.	2.77977	4.10729	1.31041	36
chr1	65532525	65533262	L2-4_RORB_pvalue_1e-2_peak_19556	49	.	4.02928	4.9022	1.93174	660
chr1	65533718	65533933	L2-4_RORB_pvalue_1e-2_peak_19557	49	.	4.02928	4.9022	1.93174	17
chr1	65540655	65540735	L2-4_RORB_pvalue_1e-2_peak_19559	41	.	2.77977	4.10729	1.31041	39
chr1	65613639	65613979	L2-4_RORB_pvalue_1e-2_peak_19575	42	.	3.56761	4.20535	1.38858	47
chr1	65614249	65614725	L2-4_RORB_pvalue_1e-2_peak_19576	53	.	4.28113	5.38413	2.28629	393
chr1	65627104	65627188	L2-4_RORB_pvalue_1e-2_peak_19581	39	.	2.75837	3.97911	1.31041	41
chr1	65631263	65631336	L2-4_RORB_pvalue_1e-2_peak_19587	42	.	3.34141	4.26972	1.43768	65
chr1	65641023	65641488	L2-4_RORB_pvalue_1e-2_peak_19589	67	.	4.86381	6.73327	3.29448	130
chr1	65642343	65642416	L2-4_RORB_pvalue_1e-2_peak_19590	44	.	3.40368	4.46677	1.59284	64
chr1	65649471	65649697	L2-4_RORB_pvalue_1e-2_peak_19591	41	.	2.77977	4.10729	1.31041	67
chr1	65661276	65662331	L2-4_RORB_pvalue_1e-2_peak_19595	51	.	3.58166	5.15094	2.11269	346
chr1	65675098	65675213	L2-4_RORB_pvalue_1e-2_peak_19604	58	.	3.70636	5.81222	2.57317	64
chr1	65681457	65681573	L2-4_RORB_pvalue_1e-2_peak_19607	41	.	2.77977	4.10729	1.31041	57
chr1	65699538	65699950	L2-4_RORB_pvalue_1e-2_peak_19615	38	.	2.73998	3.87719	1.31041	46
chr1	65720036	65721505	L2-4_RORB_pvalue_1e-2_peak_19619	78	.	5.67859	7.87088	4.17059	75
chr1	65729929	65730507	L2-4_RORB_pvalue_1e-2_peak_19621a	40	.	3.49479	4.06336	1.31041	359
chr1	65729929	65730507	L2-4_RORB_pvalue_1e-2_peak_19621b	75	.	5.53518	7.58777	3.95537	446
chr1	65749513	65749586	L2-4_RORB_pvalue_1e-2_peak_19632	42	.	3.34141	4.26972	1.43768	64
chr1	65750022	65750256	L2-4_RORB_pvalue_1e-2_peak_19633	44	.	3.40368	4.46677	1.59284	109
chr1	65750932	65751021	L2-4_RORB_pvalue_1e-2_peak_19634	46	.	3.46831	4.69117	1.76656	45
chr1	65774695	65776031	L2-4_RORB_pvalue_1e-2_peak_19641	70	.	5.18365	7.02331	3.51969	1254
chr1	65785058	65785166	L2-4_RORB_pvalue_1e-2_peak_19643	61	.	4.30812	6.10846	2.80304	53
chr1	65791130	65791246	L2-4_RORB_pvalue_1e-2_peak_19645	41	.	2.77977	4.10729	1.31041	57
[truncated: 133,907 more rows]

## Sheet: sheet2
OPC_qvalue_0-05_peaks
chr1	569916	570030	OPC_pvalue_1e-2_peak_8	626	.	28.4769	62.6493	53.1589	57
chr1	713799	714360	OPC_pvalue_1e-2_peak_14	84	.	5.37249	8.49611	5.29933	291
chr1	762683	763076	OPC_pvalue_1e-2_peak_26	54	.	3.64644	5.46748	2.6496	224
chr1	858752	859388	OPC_pvalue_1e-2_peak_62	51	.	3.58166	5.15094	2.39886	457
chr1	894336	895070	OPC_pvalue_1e-2_peak_81	65	.	4.4193	6.53368	3.57936	305
chr1	935435	935998	OPC_pvalue_1e-2_peak_99a	64	.	4.9178	6.47559	3.52968	104
chr1	935435	935998	OPC_pvalue_1e-2_peak_99b	64	.	4.89271	6.42638	3.48656	453
chr1	936663	936902	OPC_pvalue_1e-2_peak_100	39	.	3.45949	3.9962	1.41393	203
chr1	948747	948901	OPC_pvalue_1e-2_peak_102	42	.	3.34141	4.26972	1.64996	59
chr1	954614	955298	OPC_pvalue_1e-2_peak_103	88	.	6.22708	8.89558	5.65104	349
chr1	960522	961116	OPC_pvalue_1e-2_peak_104	48	.	3.51278	4.85998	2.15175	234
chr1	968433	968601	OPC_pvalue_1e-2_peak_109	84	.	5.37249	8.49611	5.29933	61
chr1	976194	976532	OPC_pvalue_1e-2_peak_116	70	.	4.53638	7.06887	4.04675	281
chr1	1051385	1051911	OPC_pvalue_1e-2_peak_137a	72	.	5.29821	7.27678	4.22313	122
chr1	1051385	1051911	OPC_pvalue_1e-2_peak_137b	101	.	6.81199	10.1241	6.73656	224
chr1	1051385	1051911	OPC_pvalue_1e-2_peak_137c	101	.	6.81199	10.1241	6.73656	341
chr1	1057539	1057737	OPC_pvalue_1e-2_peak_138	71	.	4.55805	7.18127	4.13949	144
chr1	1092842	1093132	OPC_pvalue_1e-2_peak_146	74	.	5.10551	7.46124	4.38563	40
chr1	1093715	1094117	OPC_pvalue_1e-2_peak_147	43	.	3.38266	4.39837	1.75911	14
chr1	1120671	1121094	OPC_pvalue_1e-2_peak_156	54	.	3.64644	5.46748	2.6496	53
chr1	1166933	1167637	OPC_pvalue_1e-2_peak_164	85	.	5.77701	8.50271	5.30432	476
chr1	1209039	1209522	OPC_pvalue_1e-2_peak_173	79	.	5.2356	7.92549	4.79615	282
chr1	1234231	1234841	OPC_pvalue_1e-2_peak_182	111	.	7.3654	11.1656	7.65885	166
chr1	1239817	1240443	OPC_pvalue_1e-2_peak_183	52	.	4.26206	5.29078	2.51822	221
chr1	1243327	1243939	OPC_pvalue_1e-2_peak_184	55	.	4.39892	5.52352	2.69931	554
chr1	1259870	1260172	OPC_pvalue_1e-2_peak_191	54	.	3.64644	5.46748	2.6496	198
chr1	1284466	1285226	OPC_pvalue_1e-2_peak_206	49	.	3.53544	4.95138	2.23073	371
chr1	1310579	1311007	OPC_pvalue_1e-2_peak_216	157	.	9.50269	15.7501	11.6959	153
chr1	1334505	1335115	OPC_pvalue_1e-2_peak_222	80	.	5.26917	8.05644	4.90944	273
chr1	1361532	1361605	OPC_pvalue_1e-2_peak_233	39	.	3.22347	3.93622	1.36164	34
chr1	1365830	1366094	OPC_pvalue_1e-2_peak_234	51	.	4.15139	5.13051	2.38618	199
chr1	1369645	1369998	OPC_pvalue_1e-2_peak_235	81	.	5.82963	8.1818	5.0218	257
chr1	1407006	1407271	OPC_pvalue_1e-2_peak_248	70	.	4.53638	7.06887	4.04675	57
chr1	1446984	1447585	OPC_pvalue_1e-2_peak_262	54	.	3.64644	5.46748	2.6496	561
chr1	1475698	1476245	OPC_pvalue_1e-2_peak_269	43	.	3.38266	4.39837	1.75911	482
chr1	1550396	1551306	OPC_pvalue_1e-2_peak_301	73	.	5.074	7.35758	4.29404	839
chr1	1623979	1624694	OPC_pvalue_1e-2_peak_318	71	.	4.55805	7.18127	4.13949	373
chr1	1677216	1678016	OPC_pvalue_1e-2_peak_337	54	.	3.64644	5.46748	2.6496	754
chr1	1719694	1719997	OPC_pvalue_1e-2_peak_347	71	.	4.55805	7.18127	4.13949	89
chr1	1822422	1822950	OPC_pvalue_1e-2_peak_374	67	.	4.86381	6.73327	3.75415	242
chr1	1823230	1823457	OPC_pvalue_1e-2_peak_375	39	.	3.24254	3.98716	1.40647	178
chr1	1837810	1837911	OPC_pvalue_1e-2_peak_378	41	.	3.30115	4.15062	1.54738	54
chr1	1840324	1840800	OPC_pvalue_1e-2_peak_379	87	.	5.84746	8.71442	5.49167	272
chr1	2005058	2005568	OPC_pvalue_1e-2_peak_427	48	.	3.51278	4.85998	2.15175	158
chr1	2019306	2019515	OPC_pvalue_1e-2_peak_435	71	.	4.55805	7.18127	4.13949	144
chr1	2064485	2065123	OPC_pvalue_1e-2_peak_455	55	.	4.37222	5.57009	2.73906	351
chr1	2126205	2126422	OPC_pvalue_1e-2_peak_486	65	.	4.77897	6.50788	3.55823	69
chr1	2136312	2136861	OPC_pvalue_1e-2_peak_488	61	.	4.61787	6.1118	3.21014	236
chr1	2159126	2159684	OPC_pvalue_1e-2_peak_494	107	.	7.17257	10.758	7.29799	109
chr1	2169212	2169659	OPC_pvalue_1e-2_peak_498	54	.	3.64644	5.46748	2.6496	52
chr1	2188921	2189077	OPC_pvalue_1e-2_peak_508	71	.	4.55805	7.18127	4.13949	91
chr1	2313328	2313498	OPC_pvalue_1e-2_peak_565	54	.	3.64644	5.46748	2.6496	58
chr1	2323022	2323353	OPC_pvalue_1e-2_peak_569	67	.	4.86381	6.73327	3.75415	69
chr1	2343985	2344188	OPC_pvalue_1e-2_peak_576	59	.	4.25459	5.92478	3.0494	61
chr1	2346030	2346103	OPC_pvalue_1e-2_peak_578	45	.	3.42495	4.53818	1.87757	47
chr1	2357126	2357803	OPC_pvalue_1e-2_peak_581	70	.	4.53638	7.06887	4.04675	499
chr1	2391310	2391735	OPC_pvalue_1e-2_peak_600	99	.	6.18703	9.92215	6.55853	75
chr1	2401485	2401901	OPC_pvalue_1e-2_peak_606	54	.	3.64644	5.46748	2.6496	59
chr1	2424957	2425424	OPC_pvalue_1e-2_peak_621	54	.	3.64644	5.46748	2.6496	377
chr1	2457687	2458101	OPC_pvalue_1e-2_peak_631	50	.	4.11571	5.04824	2.31268	26
chr1	2461634	2462167	OPC_pvalue_1e-2_peak_633	83	.	5.72976	8.36558	5.18446	146
chr1	2476437	2476626	OPC_pvalue_1e-2_peak_638	57	.	4.44313	5.71997	2.87041	118
chr1	2477604	2477861	OPC_pvalue_1e-2_peak_639	46	.	3.76364	4.61492	1.94318	190
chr1	2517710	2518347	OPC_pvalue_1e-2_peak_652a	103	.	6.88811	10.3003	6.89334	226
chr1	2517710	2518347	OPC_pvalue_1e-2_peak_652b	103	.	6.88811	10.3003	6.89334	313
chr1	2517710	2518347	OPC_pvalue_1e-2_peak_652c	74	.	5.35742	7.41268	4.34395	569
chr1	2540713	2540828	OPC_pvalue_1e-2_peak_656	54	.	3.64644	5.46748	2.6496	61
chr1	2629261	2629421	OPC_pvalue_1e-2_peak_679	54	.	3.64644	5.46748	2.6496	42
chr1	2831322	2831534	OPC_pvalue_1e-2_peak_721	71	.	4.55805	7.18127	4.13949	164
chr1	2885083	2885542	OPC_pvalue_1e-2_peak_734	72	.	5.04286	7.25809	4.20684	272
chr1	2899541	2899808	OPC_pvalue_1e-2_peak_738	58	.	4.22833	5.83877	2.97359	51
chr1	2901919	2901992	OPC_pvalue_1e-2_peak_740	42	.	3.34141	4.26972	1.64996	43
chr1	2928260	2928888	OPC_pvalue_1e-2_peak_746	79	.	5.2356	7.92549	4.79615	481
chr1	2929222	2929295	OPC_pvalue_1e-2_peak_747	45	.	3.42495	4.53818	1.87757	49
chr1	2986070	2986559	OPC_pvalue_1e-2_peak_762	49	.	3.53544	4.95138	2.23073	325
chr1	3042614	3042886	OPC_pvalue_1e-2_peak_784	76	.	5.16974	7.68256	4.58104	184
chr1	3050804	3050920	OPC_pvalue_1e-2_peak_786	54	.	3.64644	5.46748	2.6496	47
chr1	3135709	3136287	OPC_pvalue_1e-2_peak_813	56	.	4.17676	5.67691	2.83122	230
chr1	3230361	3230786	OPC_pvalue_1e-2_peak_836	51	.	3.58166	5.15094	2.39886	62
chr1	3251695	3252077	OPC_pvalue_1e-2_peak_842	66	.	4.448	6.65517	3.68496	145
chr1	3262193	3262552	OPC_pvalue_1e-2_peak_845	40	.	3.47705	4.02948	1.44475	306
chr1	3264881	3265059	OPC_pvalue_1e-2_peak_846	50	.	4.10987	5.05183	2.3151	113
chr1	3267148	3267392	OPC_pvalue_1e-2_peak_847	76	.	5.59167	7.69798	4.59423	60
chr1	3276342	3276415	OPC_pvalue_1e-2_peak_848	42	.	3.32116	4.20906	1.59714	32
chr1	3277542	3277807	OPC_pvalue_1e-2_peak_849	68	.	4.89277	6.81329	3.82203	93
chr1	3282855	3283205	OPC_pvalue_1e-2_peak_850	76	.	5.16974	7.68256	4.58104	280
chr1	3326895	3326997	OPC_pvalue_1e-2_peak_865	54	.	3.64644	5.46748	2.6496	52
chr1	3358062	3358976	OPC_pvalue_1e-2_peak_887	43	.	3.64352	4.35885	1.7261	71
chr1	3492561	3492981	OPC_pvalue_1e-2_peak_964	69	.	4.50653	6.92169	3.91678	263
chr1	3528102	3528408	OPC_pvalue_1e-2_peak_974	54	.	3.64644	5.46748	2.6496	212
chr1	3541201	3541621	OPC_pvalue_1e-2_peak_980	68	.	4.89277	6.81329	3.82203	203
chr1	3566493	3566904	OPC_pvalue_1e-2_peak_987	84	.	5.37249	8.49611	5.29933	203
chr1	3629776	3629997	OPC_pvalue_1e-2_peak_1010	45	.	3.74308	4.56981	1.90614	169
chr1	3630929	3631612	OPC_pvalue_1e-2_peak_1011	56	.	4.41924	5.66894	2.82669	242
chr1	3648265	3648405	OPC_pvalue_1e-2_peak_1018	54	.	4.10172	5.45601	2.6496	76
chr1	3663715	3664390	OPC_pvalue_1e-2_peak_1023	63	.	4.363	6.31016	3.38422	297
chr1	3670904	3671467	OPC_pvalue_1e-2_peak_1025	71	.	4.55805	7.18127	4.13949	275
chr1	3712833	3713478	OPC_pvalue_1e-2_peak_1039	67	.	4.47708	6.78418	3.79772	270
chr1	3773406	3773926	OPC_pvalue_1e-2_peak_1053	74	.	5.10551	7.46124	4.38563	447
chr1	3816678	3817616	OPC_pvalue_1e-2_peak_1064a	58	.	4.58836	5.85683	2.98978	228
chr1	3816678	3817616	OPC_pvalue_1e-2_peak_1064b	82	.	5.89932	8.2788	5.10759	361
chr1	3816678	3817616	OPC_pvalue_1e-2_peak_1064c	70	.	5.24384	7.04257	4.02376	593
chr1	3816678	3817616	OPC_pvalue_1e-2_peak_1064d	95	.	6.5548	9.5603	6.23883	713
chr1	4715895	4716691	OPC_pvalue_1e-2_peak_1253	74	.	5.35742	7.41268	4.34395	677
chr1	4718487	4718650	OPC_pvalue_1e-2_peak_1254	46	.	3.78444	4.6611	1.98534	37
chr1	4741129	4741689	OPC_pvalue_1e-2_peak_1261	74	.	5.10551	7.46124	4.38563	309
chr1	4995447	4996183	OPC_pvalue_1e-2_peak_1324	86	.	5.40784	8.66157	5.44491	630
chr1	5291714	5291876	OPC_pvalue_1e-2_peak_1380	54	.	3.64644	5.46748	2.6496	102
chr1	5553628	5554340	OPC_pvalue_1e-2_peak_1446a	72	.	5.29821	7.27678	4.22313	444
chr1	5553628	5554340	OPC_pvalue_1e-2_peak_1446b	59	.	4.54133	5.9359	3.05871	646
chr1	5989185	5989448	OPC_pvalue_1e-2_peak_1586	54	.	3.64644	5.46748	2.6496	64
chr1	6035160	6035551	OPC_pvalue_1e-2_peak_1598	69	.	4.50653	6.92169	3.91678	310
chr1	6051888	6053022	OPC_pvalue_1e-2_peak_1606	83	.	5.89232	8.31518	5.13905	742
chr1	6118688	6119158	OPC_pvalue_1e-2_peak_1631	54	.	3.64644	5.46748	2.6496	71
chr1	6125313	6125575	OPC_pvalue_1e-2_peak_1634	54	.	3.64644	5.46748	2.6496	63
chr1	6140120	6140913	OPC_pvalue_1e-2_peak_1644	50	.	3.5584	5.04815	2.31268	660
chr1	6259518	6259969	OPC_pvalue_1e-2_peak_1686	83	.	5.70823	8.3055	5.13107	265
chr1	6295535	6296664	OPC_pvalue_1e-2_peak_1695	66	.	4.448	6.65517	3.68496	519
chr1	6305261	6305588	OPC_pvalue_1e-2_peak_1701	50	.	3.5584	5.04815	2.31268	51
chr1	6320213	6320586	OPC_pvalue_1e-2_peak_1709	65	.	4.4193	6.53368	3.57936	51
chr1	6321157	6321265	OPC_pvalue_1e-2_peak_1710	65	.	4.4193	6.53368	3.57936	54
chr1	6333244	6333328	OPC_pvalue_1e-2_peak_1721	62	.	4.33539	6.20685	3.29469	40
chr1	6390344	6390678	OPC_pvalue_1e-2_peak_1741	62	.	4.33539	6.20685	3.29469	57
chr1	6410602	6410905	OPC_pvalue_1e-2_peak_1749	62	.	4.33539	6.20685	3.29469	215
chr1	6445148	6446068	OPC_pvalue_1e-2_peak_1762	70	.	4.53638	7.06887	4.04675	72
chr1	6453165	6454063	OPC_pvalue_1e-2_peak_1765	68	.	4.89277	6.81329	3.82203	338
chr1	6463096	6463293	OPC_pvalue_1e-2_peak_1768	54	.	3.64644	5.46748	2.6496	111
chr1	6531100	6531350	OPC_pvalue_1e-2_peak_1810	54	.	3.64644	5.46748	2.6496	51
chr1	6569015	6569625	OPC_pvalue_1e-2_peak_1829	48	.	3.84823	4.80658	2.10769	434
chr1	6580110	6580342	OPC_pvalue_1e-2_peak_1833	71	.	4.55805	7.18127	4.13949	148
chr1	6602067	6602310	OPC_pvalue_1e-2_peak_1843	70	.	4.53638	7.06887	4.04675	66
chr1	6614429	6614752	OPC_pvalue_1e-2_peak_1851	52	.	3.60523	5.26053	2.48938	63
chr1	6615346	6615485	OPC_pvalue_1e-2_peak_1853	65	.	4.4193	6.53368	3.57936	83
chr1	6639780	6640234	OPC_pvalue_1e-2_peak_1865	90	.	5.95643	9.06419	5.79918	268
chr1	6661589	6661744	OPC_pvalue_1e-2_peak_1875	40	.	3.47705	4.02948	1.44475	116
chr1	6662674	6663706	OPC_pvalue_1e-2_peak_1876	63	.	4.86787	6.37804	3.44438	301
chr1	6673477	6673895	OPC_pvalue_1e-2_peak_1877a	87	.	6.13413	8.71645	5.49243	133
chr1	6673477	6673895	OPC_pvalue_1e-2_peak_1877b	87	.	6.16481	8.77517	5.54465	364
chr1	6684579	6685692	OPC_pvalue_1e-2_peak_1881	83	.	5.3376	8.34085	5.16053	718
chr1	6761864	6762167	OPC_pvalue_1e-2_peak_1895	89	.	5.46966	8.97384	5.71861	118
chr1	6844612	6845625	OPC_pvalue_1e-2_peak_1911a	56	.	4.4603	5.63	2.79151	61
chr1	6844612	6845625	OPC_pvalue_1e-2_peak_1911b	56	.	4.4603	5.63	2.79151	615
chr1	6844612	6845625	OPC_pvalue_1e-2_peak_1911c	92	.	6.37186	9.2299	5.9445	782
chr1	6845947	6846029	OPC_pvalue_1e-2_peak_1912	45	.	3.82312	4.53568	1.87757	49
chr1	6928999	6929434	OPC_pvalue_1e-2_peak_1927	54	.	3.64644	5.46748	2.6496	229
chr1	6974445	6975166	OPC_pvalue_1e-2_peak_1942	48	.	3.51278	4.85998	2.15175	379
chr1	6982722	6982997	OPC_pvalue_1e-2_peak_1947	54	.	3.64644	5.46748	2.6496	68
chr1	7130179	7130422	OPC_pvalue_1e-2_peak_2013	54	.	3.64644	5.46748	2.6496	51
chr1	7211214	7211484	OPC_pvalue_1e-2_peak_2034	54	.	3.64644	5.46748	2.6496	203
chr1	7373206	7373666	OPC_pvalue_1e-2_peak_2082	67	.	4.47708	6.78418	3.79772	128
chr1	7448778	7449198	OPC_pvalue_1e-2_peak_2108	53	.	3.62911	5.37785	2.59234	363
chr1	7450668	7450783	OPC_pvalue_1e-2_peak_2110	53	.	3.62911	5.37785	2.59234	64
chr1	7501424	7501527	OPC_pvalue_1e-2_peak_2126	54	.	3.64644	5.46748	2.6496	46
chr1	7561321	7561602	OPC_pvalue_1e-2_peak_2151	54	.	3.64644	5.46748	2.6496	143
chr1	7727835	7727996	OPC_pvalue_1e-2_peak_2223	81	.	5.79878	8.11714	4.96539	50
chr1	7728393	7729016	OPC_pvalue_1e-2_peak_2224	107	.	7.17257	10.758	7.29799	363
chr1	7740113	7740752	OPC_pvalue_1e-2_peak_2228	140	.	8.7108	14.0898	10.2396	271
chr1	7764619	7765008	OPC_pvalue_1e-2_peak_2237	106	.	7.04556	10.6801	7.22945	64
chr1	7788278	7788443	OPC_pvalue_1e-2_peak_2244	54	.	3.64644	5.46748	2.6496	47
chr1	7831078	7831663	OPC_pvalue_1e-2_peak_2255	70	.	4.53638	7.06887	4.04675	532
chr1	7843630	7844408	OPC_pvalue_1e-2_peak_2257a	107	.	7.14193	10.7577	7.29799	439
chr1	7843630	7844408	OPC_pvalue_1e-2_peak_2257b	81	.	5.8434	8.17739	5.01879	703
chr1	8013919	8014599	OPC_pvalue_1e-2_peak_2291	65	.	4.4193	6.53368	3.57936	436
chr1	8021397	8021912	OPC_pvalue_1e-2_peak_2293	215	.	12.1934	21.5855	16.7376	215
chr1	8065048	8065332	OPC_pvalue_1e-2_peak_2307	54	.	3.64644	5.46748	2.6496	42
chr1	8086008	8086565	OPC_pvalue_1e-2_peak_2313a	77	.	5.51138	7.7842	4.67127	254
chr1	8086008	8086565	OPC_pvalue_1e-2_peak_2313b	92	.	6.29872	9.25743	5.97019	411
chr1	8362026	8362875	OPC_pvalue_1e-2_peak_2361	99	.	6.18703	9.92215	6.55853	177
chr1	8377985	8378457	OPC_pvalue_1e-2_peak_2364	54	.	3.64644	5.46748	2.6496	261
chr1	8409212	8409340	OPC_pvalue_1e-2_peak_2375	54	.	3.64644	5.46748	2.6496	60
chr1	8442217	8442458	OPC_pvalue_1e-2_peak_2397	52	.	3.60523	5.26053	2.48938	69
chr1	8482550	8483127	OPC_pvalue_1e-2_peak_2417	50	.	3.95946	5.07586	2.33627	327
chr1	8483648	8484166	OPC_pvalue_1e-2_peak_2418	63	.	4.69704	6.3017	3.37843	252
chr1	8499170	8499594	OPC_pvalue_1e-2_peak_2424	66	.	4.448	6.65517	3.68496	154
chr1	8525287	8525360	OPC_pvalue_1e-2_peak_2439	43	.	3.38266	4.39837	1.75911	38
chr1	8585756	8586371	OPC_pvalue_1e-2_peak_2461	80	.	5.26917	8.05644	4.90944	484
chr1	8763341	8763843	OPC_pvalue_1e-2_peak_2524	75	.	5.41796	7.55548	4.46895	178
chr1	8769857	8770060	OPC_pvalue_1e-2_peak_2526	54	.	3.64644	5.46748	2.6496	60
chr1	8877684	8878182	OPC_pvalue_1e-2_peak_2553	131	.	8.34492	13.158	9.41589	104
chr1	8908703	8909209	OPC_pvalue_1e-2_peak_2561	83	.	5.70823	8.3055	5.13107	384
chr1	8938770	8939045	OPC_pvalue_1e-2_peak_2571	97	.	6.68271	9.79705	6.44693	78
chr1	8950070	8950347	OPC_pvalue_1e-2_peak_2574	57	.	4.20239	5.75623	2.90178	171
chr1	9007373	9007808	OPC_pvalue_1e-2_peak_2606	70	.	4.98173	7.0704	4.04675	254
chr1	9047676	9048330	OPC_pvalue_1e-2_peak_2619	50	.	3.5584	5.04815	2.31268	274
chr1	9129286	9129628	OPC_pvalue_1e-2_peak_2643	54	.	3.64644	5.46748	2.6496	68
chr1	9294637	9295155	OPC_pvalue_1e-2_peak_2707a	82	.	5.67445	8.21174	5.04767	117
chr1	9294637	9295155	OPC_pvalue_1e-2_peak_2707b	81	.	5.64107	8.12096	4.96731	467
chr1	9302208	9302333	OPC_pvalue_1e-2_peak_2710	54	.	3.64644	5.46748	2.6496	70
chr1	9352460	9352936	OPC_pvalue_1e-2_peak_2727	71	.	5.01211	7.16245	4.1273	433
chr1	9368735	9368808	OPC_pvalue_1e-2_peak_2729	42	.	3.34141	4.26972	1.64996	35
chr1	9371150	9371498	OPC_pvalue_1e-2_peak_2730	68	.	4.89277	6.81329	3.82203	72
chr1	9378042	9378115	OPC_pvalue_1e-2_peak_2731	44	.	3.40368	4.46677	1.81782	31
chr1	9378343	9378464	OPC_pvalue_1e-2_peak_2732	90	.	5.95643	9.06419	5.79918	59
chr1	9384499	9385150	OPC_pvalue_1e-2_peak_2733a	53	.	4.28113	5.38413	2.59734	141
chr1	9384499	9385150	OPC_pvalue_1e-2_peak_2733b	66	.	5.0208	6.68179	3.70785	399
chr1	9412144	9412965	OPC_pvalue_1e-2_peak_2744	66	.	4.448	6.65517	3.68496	539
chr1	9448494	9448813	OPC_pvalue_1e-2_peak_2750	102	.	6.64231	10.2005	6.80491	59
chr1	9459719	9459887	OPC_pvalue_1e-2_peak_2753	71	.	4.55805	7.18127	4.13949	88
chr1	9488787	9489225	OPC_pvalue_1e-2_peak_2761	129	.	7.80369	12.9498	9.23368	283
chr1	9592877	9593377	OPC_pvalue_1e-2_peak_2789	54	.	3.64644	5.46748	2.6496	216
chr1	9599289	9599693	OPC_pvalue_1e-2_peak_2790a	103	.	6.92681	10.3916	6.97351	83
chr1	9599289	9599693	OPC_pvalue_1e-2_peak_2790b	103	.	6.92681	10.3916	6.97351	221
chr1	9648421	9648956	OPC_pvalue_1e-2_peak_2809	58	.	4.51637	5.88004	3.01072	254
chr1	9712297	9712413	OPC_pvalue_1e-2_peak_2846	54	.	3.64644	5.46748	2.6496	67
chr1	9747640	9747713	OPC_pvalue_1e-2_peak_2857	44	.	3.40368	4.46677	1.81782	46
chr1	9749406	9749568	OPC_pvalue_1e-2_peak_2858	60	.	4.28119	6.01457	3.12728	80
chr1	9749823	9749896	OPC_pvalue_1e-2_peak_2859	46	.	3.44649	4.61288	1.94289	52
chr1	9883778	9884492	OPC_pvalue_1e-2_peak_2905	62	.	4.67035	6.23671	3.32121	80
chr1	9912591	9912932	OPC_pvalue_1e-2_peak_2922	50	.	3.5584	5.04815	2.31268	111
chr1	9943862	9944642	OPC_pvalue_1e-2_peak_2941	119	.	7.1168	11.9032	8.31137	439
chr1	9951393	9951718	OPC_pvalue_1e-2_peak_2943	54	.	3.64644	5.46748	2.6496	272
chr1	9970181	9970804	OPC_pvalue_1e-2_peak_2949a	123	.	7.90358	12.3128	8.67167	329
chr1	9970181	9970804	OPC_pvalue_1e-2_peak_2949b	166	.	9.87947	16.6086	12.4437	464
chr1	10003016	10003612	OPC_pvalue_1e-2_peak_2955	70	.	4.53638	7.06887	4.04675	433
chr1	10092671	10093339	OPC_pvalue_1e-2_peak_2983a	73	.	5.32765	7.34391	4.28306	58
chr1	10092671	10093339	OPC_pvalue_1e-2_peak_2983b	73	.	5.32765	7.34391	4.28306	193
chr1	10239255	10240146	OPC_pvalue_1e-2_peak_3032	63	.	4.363	6.31016	3.38422	651
chr1	10269919	10271122	OPC_pvalue_1e-2_peak_3045a	82	.	5.86081	8.24779	5.07949	519
chr1	10269919	10271122	OPC_pvalue_1e-2_peak_3045b	69	.	5.12821	6.90473	3.90316	656
chr1	10355438	10356063	OPC_pvalue_1e-2_peak_3063	63	.	4.363	6.31016	3.38422	359
chr1	10458666	10459444	OPC_pvalue_1e-2_peak_3091a	82	.	5.86081	8.24779	5.07949	250
chr1	10458666	10459444	OPC_pvalue_1e-2_peak_3091b	140	.	8.79121	14.079	10.2299	411
chr1	10458666	10459444	OPC_pvalue_1e-2_peak_3091c	83	.	5.89232	8.31518	5.13905	543
chr1	10490313	10490800	OPC_pvalue_1e-2_peak_3099	73	.	5.074	7.35758	4.29404	288
chr1	10491019	10491094	OPC_pvalue_1e-2_peak_3100	43	.	3.38266	4.39837	1.75911	37
chr1	10532461	10532716	OPC_pvalue_1e-2_peak_3115	42	.	3.34141	4.26972	1.64996	203
chr1	10534775	10535168	OPC_pvalue_1e-2_peak_3116	88	.	5.88334	8.82639	5.59124	202
chr1	10723549	10724093	OPC_pvalue_1e-2_peak_3184	84	.	5.37249	8.49611	5.29933	314
chr1	10754831	10755016	OPC_pvalue_1e-2_peak_3192	54	.	3.64644	5.46748	2.6496	133
chr1	11004399	11004665	OPC_pvalue_1e-2_peak_3282	69	.	4.50653	6.92169	3.91678	71
chr1	11033682	11033955	OPC_pvalue_1e-2_peak_3299	54	.	3.64644	5.46748	2.6496	50
chr1	11039631	11040428	OPC_pvalue_1e-2_peak_3300	86	.	6.07369	8.60186	5.39211	249
chr1	11040826	11041190	OPC_pvalue_1e-2_peak_3301	48	.	4.00962	4.86629	2.15713	62
chr1	11072335	11073022	OPC_pvalue_1e-2_peak_3313	102	.	6.26791	10.2747	6.87149	147
chr1	11119834	11120394	OPC_pvalue_1e-2_peak_3328	154	.	9.39408	15.4742	11.4559	299
chr1	11166702	11167138	OPC_pvalue_1e-2_peak_3344	49	.	3.9142	4.96371	2.24042	209
chr1	11169235	11169875	OPC_pvalue_1e-2_peak_3345	76	.	5.44874	7.62969	4.53436	531
chr1	11245200	11245298	OPC_pvalue_1e-2_peak_3392	51	.	3.58166	5.15094	2.39886	49
chr1	11247507	11248300	OPC_pvalue_1e-2_peak_3394	50	.	3.5584	5.04815	2.31268	729
chr1	11258241	11258881	OPC_pvalue_1e-2_peak_3403	54	.	3.64644	5.46748	2.6496	356
chr1	11274809	11275214	OPC_pvalue_1e-2_peak_3409	52	.	3.60523	5.26053	2.48938	350
chr1	11322590	11322965	OPC_pvalue_1e-2_peak_3420	164	.	9.89421	16.4625	12.3191	100
chr1	11333037	11333325	OPC_pvalue_1e-2_peak_3421	151	.	9.07815	15.1024	11.1329	80
chr1	11475078	11475516	OPC_pvalue_1e-2_peak_3462	80	.	5.26917	8.05644	4.90944	134
chr1	11518949	11519399	OPC_pvalue_1e-2_peak_3483	102	.	6.64231	10.2005	6.80491	61
chr1	11534770	11535248	OPC_pvalue_1e-2_peak_3485	44	.	3.70261	4.48264	1.83086	296
chr1	11538209	11539330	OPC_pvalue_1e-2_peak_3486	78	.	5.67859	7.87088	4.74629	699
chr1	11560019	11560527	OPC_pvalue_1e-2_peak_3489	73	.	5.074	7.35758	4.29404	215
chr1	11707746	11708073	OPC_pvalue_1e-2_peak_3527	43	.	3.36191	4.33276	1.70267	294
chr1	11709029	11709102	OPC_pvalue_1e-2_peak_3529	42	.	3.32116	4.20906	1.59714	36
chr1	11740971	11741630	OPC_pvalue_1e-2_peak_3548	48	.	3.51278	4.85998	2.15175	400
chr1	11743294	11743429	OPC_pvalue_1e-2_peak_3550	46	.	3.46831	4.69117	2.00931	67
chr1	11751607	11751986	OPC_pvalue_1e-2_peak_3552	75	.	5.13743	7.56943	4.48092	139
chr1	11761703	11762109	OPC_pvalue_1e-2_peak_3555	170	.	9.96347	17.0365	12.8166	187
chr1	11791794	11792207	OPC_pvalue_1e-2_peak_3565	83	.	5.89232	8.31518	5.13905	312
chr1	11796062	11796283	OPC_pvalue_1e-2_peak_3566	45	.	3.72273	4.52573	1.87053	44
chr1	11845187	11845315	OPC_pvalue_1e-2_peak_3596	52	.	3.60523	5.26053	2.48938	61
chr1	11865684	11866315	OPC_pvalue_1e-2_peak_3606	68	.	4.89277	6.81329	3.82203	496
chr1	11967738	11968004	OPC_pvalue_1e-2_peak_3637	43	.	3.36191	4.33276	1.70267	207
chr1	11968207	11968341	OPC_pvalue_1e-2_peak_3638	88	.	5.88334	8.82639	5.59124	61
chr1	11986463	11986786	OPC_pvalue_1e-2_peak_3649	65	.	4.4193	6.53368	3.57936	62
chr1	11994588	11994819	OPC_pvalue_1e-2_peak_3650	83	.	5.70823	8.3055	5.13107	103
chr1	12000605	12000940	OPC_pvalue_1e-2_peak_3653	51	.	3.58166	5.15094	2.39886	240
chr1	12040061	12040525	OPC_pvalue_1e-2_peak_3665	135	.	8.30289	13.5356	9.75333	345
chr1	12079090	12079723	OPC_pvalue_1e-2_peak_3674	138	.	8.40477	13.8517	10.0315	309
chr1	12113576	12113683	OPC_pvalue_1e-2_peak_3683	54	.	3.64644	5.46748	2.6496	53
chr1	12290017	12290324	OPC_pvalue_1e-2_peak_3735	71	.	4.55805	7.18127	4.13949	68
chr1	12490477	12490982	OPC_pvalue_1e-2_peak_3797	80	.	5.26917	8.05644	4.90944	289
chr1	12687521	12687636	OPC_pvalue_1e-2_peak_3856	54	.	3.64644	5.46748	2.6496	59
chr1	13856289	13856536	OPC_pvalue_1e-2_peak_3937	53	.	3.62911	5.37785	2.59234	109
chr1	13869958	13870724	OPC_pvalue_1e-2_peak_3947	47	.	3.4904	4.7734	2.07854	723
chr1	13875787	13876403	OPC_pvalue_1e-2_peak_3948	83	.	5.3376	8.34085	5.16053	428
chr1	13903760	13904158	OPC_pvalue_1e-2_peak_3961	69	.	4.50653	6.92169	3.91678	242
chr1	13910649	13910967	OPC_pvalue_1e-2_peak_3964	39	.	3.24254	3.98716	1.40647	25
chr1	14075680	14076014	OPC_pvalue_1e-2_peak_3998	164	.	9.89421	16.4625	12.3191	106
chr1	14076196	14076321	OPC_pvalue_1e-2_peak_3999	59	.	4.56656	5.9931	3.10982	55
chr1	14199965	14200521	OPC_pvalue_1e-2_peak_4024	54	.	3.64644	5.46748	2.6496	484
chr1	14440574	14440668	OPC_pvalue_1e-2_peak_4061	54	.	3.64644	5.46748	2.6496	48
chr1	14467187	14467624	OPC_pvalue_1e-2_peak_4075	54	.	3.64644	5.46748	2.6496	311
chr1	14580017	14580633	OPC_pvalue_1e-2_peak_4118	50	.	3.5584	5.04815	2.31268	279
chr1	14585840	14586216	OPC_pvalue_1e-2_peak_4119	88	.	5.88334	8.82639	5.59124	65
chr1	14647687	14647971	OPC_pvalue_1e-2_peak_4144	54	.	3.64644	5.46748	2.6496	227
chr1	14692799	14693361	OPC_pvalue_1e-2_peak_4156	68	.	4.89277	6.81329	3.82203	327
chr1	14740094	14740656	OPC_pvalue_1e-2_peak_4172	52	.	3.60523	5.26053	2.48938	465
chr1	14898458	14899240	OPC_pvalue_1e-2_peak_4234	48	.	3.51278	4.85998	2.15175	574
chr1	14924985	14925407	OPC_pvalue_1e-2_peak_4240	77	.	5.47988	7.70589	4.60047	274
chr1	14954622	14955080	OPC_pvalue_1e-2_peak_4254	43	.	3.38266	4.39837	1.75911	411
chr1	15065514	15065855	OPC_pvalue_1e-2_peak_4306	54	.	3.64644	5.46748	2.6496	225
chr1	15221258	15222020	OPC_pvalue_1e-2_peak_4372	83	.	5.3376	8.34085	5.16053	563
chr1	15250413	15250734	OPC_pvalue_1e-2_peak_4387	53	.	3.62911	5.37785	2.59234	151
chr1	15271159	15271586	OPC_pvalue_1e-2_peak_4396	58	.	4.22833	5.83877	2.97359	43
chr1	15479016	15479311	OPC_pvalue_1e-2_peak_4476	50	.	3.95946	5.07586	2.33627	59
chr1	15480102	15480707	OPC_pvalue_1e-2_peak_4477	63	.	4.72404	6.36848	3.43648	93
chr1	15506798	15507274	OPC_pvalue_1e-2_peak_4484	88	.	5.44366	8.83864	5.59862	71
chr1	15533318	15533867	OPC_pvalue_1e-2_peak_4490	46	.	3.44649	4.61288	1.94289	59
chr1	15601903	15602015	OPC_pvalue_1e-2_peak_4521	49	.	3.53544	4.95138	2.23073	57
chr1	15710911	15711458	OPC_pvalue_1e-2_peak_4552	65	.	4.4193	6.53368	3.57936	137
chr1	15850686	15851755	OPC_pvalue_1e-2_peak_4605a	77	.	5.52395	7.79221	4.67839	198
chr1	15850686	15851755	OPC_pvalue_1e-2_peak_4605b	113	.	7.18113	11.308	7.78404	383
chr1	15850686	15851755	OPC_pvalue_1e-2_peak_4605c	56	.	4.43705	5.67635	2.83122	760
chr1	15850686	15851755	OPC_pvalue_1e-2_peak_4605d	78	.	5.56886	7.86544	4.74212	1000
chr1	15853066	15853400	OPC_pvalue_1e-2_peak_4606	47	.	3.93016	4.74863	2.06105	68
chr1	15929677	15930255	OPC_pvalue_1e-2_peak_4621	71	.	4.55805	7.18127	4.13949	443
chr1	15943772	15944082	OPC_pvalue_1e-2_peak_4625a	84	.	5.74241	8.40242	5.21482	76
chr1	15943772	15944082	OPC_pvalue_1e-2_peak_4625b	69	.	4.95172	6.98166	3.96928	261
chr1	16040683	16041305	OPC_pvalue_1e-2_peak_4661	51	.	3.58166	5.15094	2.39886	410
chr1	16142197	16142311	OPC_pvalue_1e-2_peak_4706	54	.	3.64644	5.46748	2.6496	64
chr1	16161031	16162537	OPC_pvalue_1e-2_peak_4710	46	.	3.78444	4.6611	1.98534	390
chr1	16174001	16174493	OPC_pvalue_1e-2_peak_4712	61	.	4.72398	6.10482	3.20911	63
chr1	16212475	16213136	OPC_pvalue_1e-2_peak_4727	66	.	4.448	6.65517	3.68496	579
chr1	16227323	16227435	OPC_pvalue_1e-2_peak_4730	54	.	3.64644	5.46748	2.6496	47
chr1	16291865	16292825	OPC_pvalue_1e-2_peak_4762	52	.	3.60523	5.26053	2.48938	309
chr1	16301996	16302517	OPC_pvalue_1e-2_peak_4766	86	.	5.40784	8.66157	5.44491	409
chr1	16344525	16344638	OPC_pvalue_1e-2_peak_4776	54	.	3.64644	5.46748	2.6496	51
chr1	16368771	16368899	OPC_pvalue_1e-2_peak_4790	54	.	3.64644	5.46748	2.6496	72
chr1	16441355	16441553	OPC_pvalue_1e-2_peak_4823	71	.	4.55805	7.18127	4.13949	49
chr1	16455771	16455884	OPC_pvalue_1e-2_peak_4828	54	.	3.64644	5.46748	2.6496	48
chr1	16501524	16501856	OPC_pvalue_1e-2_peak_4845	66	.	4.448	6.65517	3.68496	70
chr1	16502271	16502707	OPC_pvalue_1e-2_peak_4846	50	.	3.5584	5.04815	2.31268	96
chr1	16533062	16533650	OPC_pvalue_1e-2_peak_4857	77	.	5.62035	7.75457	4.64466	89
chr1	16536623	16537120	OPC_pvalue_1e-2_peak_4859	53	.	4.25894	5.33988	2.56069	236
chr1	16543784	16544268	OPC_pvalue_1e-2_peak_4861	51	.	3.58166	5.15094	2.39886	287
chr1	16563273	16563864	OPC_pvalue_1e-2_peak_4871	53	.	3.62911	5.37785	2.59234	473
chr1	16693483	16694087	OPC_pvalue_1e-2_peak_4913	74	.	5.10551	7.46124	4.38563	66
chr1	16825364	16825959	OPC_pvalue_1e-2_peak_4948	56	.	4.15144	5.60057	2.76517	455
chr1	16840289	16841157	OPC_pvalue_1e-2_peak_4952	99	.	6.56276	9.96641	6.59817	338
chr1	16939222	16939327	OPC_pvalue_1e-2_peak_4975	59	.	4.63269	5.93696	3.05873	58
chr1	16939630	16940265	OPC_pvalue_1e-2_peak_4976	108	.	7.21028	10.8828	7.40815	259
chr1	16945426	16945553	OPC_pvalue_1e-2_peak_4977	42	.	3.34141	4.26972	1.64996	81
chr1	16970757	16971405	OPC_pvalue_1e-2_peak_4995	133	.	8.25287	13.3861	9.61905	462
chr1	17092366	17092468	OPC_pvalue_1e-2_peak_5017	71	.	4.55805	7.18127	4.13949	49
chr1	17222566	17223022	OPC_pvalue_1e-2_peak_5038	54	.	3.64644	5.46748	2.6496	48
chr1	17231232	17231769	OPC_pvalue_1e-2_peak_5039a	83	.	5.92768	8.33063	5.1527	153
chr1	17231232	17231769	OPC_pvalue_1e-2_peak_5039b	166	.	9.87947	16.6086	12.4437	269
chr1	17231232	17231769	OPC_pvalue_1e-2_peak_5039c	70	.	5.24384	7.04257	4.02376	495
chr1	17240371	17241046	OPC_pvalue_1e-2_peak_5041	111	.	7.3654	11.1656	7.65885	119
chr1	17278088	17278431	OPC_pvalue_1e-2_peak_5049	71	.	4.55805	7.18127	4.13949	275
chr1	17287413	17287792	OPC_pvalue_1e-2_peak_5053	54	.	3.64644	5.46748	2.6496	54
chr1	17338194	17338570	OPC_pvalue_1e-2_peak_5073	70	.	4.53638	7.06887	4.04675	221
chr1	17380222	17380849	OPC_pvalue_1e-2_peak_5083	71	.	5.01211	7.16245	4.1273	388
chr1	17381255	17381328	OPC_pvalue_1e-2_peak_5084	40	.	3.26184	4.0398	1.45162	34
chr1	17386298	17386481	OPC_pvalue_1e-2_peak_5086	71	.	4.55805	7.18127	4.13949	124
chr1	17415894	17416478	OPC_pvalue_1e-2_peak_5101	98	.	6.52369	9.85529	6.50003	285
chr1	17436227	17436764	OPC_pvalue_1e-2_peak_5115	51	.	3.58166	5.15094	2.39886	359
chr1	17445960	17446133	OPC_pvalue_1e-2_peak_5119	74	.	5.10551	7.46124	4.38563	59
chr1	17764235	17764308	OPC_pvalue_1e-2_peak_5198	42	.	3.32116	4.20906	1.59714	42
chr1	17764984	17765228	OPC_pvalue_1e-2_peak_5199	43	.	3.36191	4.33276	1.70267	202
chr1	17766385	17766491	OPC_pvalue_1e-2_peak_5200	43	.	3.36191	4.33276	1.70267	42
chr1	17858164	17858604	OPC_pvalue_1e-2_peak_5223	104	.	6.72382	10.4523	7.0293	174
chr1	18434008	18434531	OPC_pvalue_1e-2_peak_5403	53	.	4.25894	5.33988	2.56069	287
chr1	18435450	18435918	OPC_pvalue_1e-2_peak_5405	63	.	4.86787	6.37804	3.44438	283
chr1	18444760	18444993	OPC_pvalue_1e-2_peak_5406	68	.	4.89277	6.81329	3.82203	187
chr1	18468920	18469474	OPC_pvalue_1e-2_peak_5420a	69	.	5.15578	6.96338	3.95426	301
chr1	18468920	18469474	OPC_pvalue_1e-2_peak_5420b	56	.	4.41924	5.66894	2.82669	425
chr1	18517940	18518248	OPC_pvalue_1e-2_peak_5436	54	.	3.64644	5.46748	2.6496	266
chr1	18556995	18557841	OPC_pvalue_1e-2_peak_5454a	57	.	4.46728	5.77213	2.91541	477
chr1	18556995	18557841	OPC_pvalue_1e-2_peak_5454b	85	.	5.98892	8.52626	5.32455	644
chr1	18606186	18606567	OPC_pvalue_1e-2_peak_5480	54	.	3.64644	5.46748	2.6496	231
chr1	18983994	18984234	OPC_pvalue_1e-2_peak_5579	54	.	3.64644	5.46748	2.6496	138
chr1	19227176	19227316	OPC_pvalue_1e-2_peak_5656	39	.	3.22347	3.93622	1.36164	90
chr1	19228696	19229529	OPC_pvalue_1e-2_peak_5657	69	.	5.12821	6.90473	3.90316	702
chr1	19233693	19233987	OPC_pvalue_1e-2_peak_5658	59	.	4.56656	5.9931	3.10982	84
chr1	19248412	19249032	OPC_pvalue_1e-2_peak_5665	52	.	3.60523	5.26053	2.48938	571
chr1	19267720	19268138	OPC_pvalue_1e-2_peak_5681	45	.	3.72273	4.52573	1.87053	64
chr1	19271370	19271634	OPC_pvalue_1e-2_peak_5682	54	.	4.3262	5.47526	2.6557	190
chr1	19271839	19272261	OPC_pvalue_1e-2_peak_5683	52	.	4.23699	5.29645	2.52287	267
chr1	19282882	19283525	OPC_pvalue_1e-2_peak_5687a	111	.	7.35098	11.1443	7.63943	376
chr1	19282882	19283525	OPC_pvalue_1e-2_peak_5687b	230	.	12.6971	23.069	17.9924	487
chr1	19301116	19301320	OPC_pvalue_1e-2_peak_5694	84	.	5.37249	8.49611	5.29933	52
chr1	19324158	19324299	OPC_pvalue_1e-2_peak_5703	54	.	3.64644	5.46748	2.6496	77
chr1	19371793	19371972	OPC_pvalue_1e-2_peak_5720	89	.	5.46966	8.97384	5.71861	96
chr1	19393443	19394188	OPC_pvalue_1e-2_peak_5731	54	.	3.64644	5.46748	2.6496	225
chr1	19399898	19400174	OPC_pvalue_1e-2_peak_5736	53	.	3.62911	5.37785	2.59234	68
chr1	19536481	19537122	OPC_pvalue_1e-2_peak_5782	119	.	7.1168	11.9032	8.31137	365
chr1	19578025	19578439	OPC_pvalue_1e-2_peak_5798	54	.	3.64644	5.46748	2.6496	149
chr1	19638279	19638887	OPC_pvalue_1e-2_peak_5817a	77	.	5.47988	7.70589	4.60047	380
chr1	19638279	19638887	OPC_pvalue_1e-2_peak_5817b	77	.	5.47988	7.70589	4.60047	536
chr1	19671904	19672208	OPC_pvalue_1e-2_peak_5828	61	.	4.30812	6.10846	3.20946	189
chr1	19741131	19741256	OPC_pvalue_1e-2_peak_5859	54	.	3.64644	5.46748	2.6496	65
chr1	19766064	19766312	OPC_pvalue_1e-2_peak_5866	70	.	4.53638	7.06887	4.04675	91
chr1	19769118	19769474	OPC_pvalue_1e-2_peak_5867	54	.	3.64644	5.46748	2.6496	136
chr1	19812022	19812624	OPC_pvalue_1e-2_peak_5879	94	.	6.37196	9.44488	6.13686	174
chr1	19923061	19923601	OPC_pvalue_1e-2_peak_5896	67	.	4.47708	6.78418	3.79772	472
chr1	19986246	19986596	OPC_pvalue_1e-2_peak_5929	71	.	4.55805	7.18127	4.13949	203
chr1	20061915	20062178	OPC_pvalue_1e-2_peak_5963	54	.	3.64644	5.46748	2.6496	165
chr1	20208607	20209397	OPC_pvalue_1e-2_peak_5985	87	.	5.84746	8.71442	5.49167	251
chr1	20478906	20479085	OPC_pvalue_1e-2_peak_6030	54	.	3.64644	5.46748	2.6496	107
chr1	20560410	20560741	OPC_pvalue_1e-2_peak_6051	54	.	3.64644	5.46748	2.6496	195
chr1	20625051	20625660	OPC_pvalue_1e-2_peak_6071	53	.	3.62911	5.37785	2.59234	214
chr1	20810431	20811272	OPC_pvalue_1e-2_peak_6143	53	.	4.28108	5.32278	2.54536	67
chr1	20812119	20812451	OPC_pvalue_1e-2_peak_6144	43	.	3.70256	4.33054	1.70267	72
chr1	20820269	20820730	OPC_pvalue_1e-2_peak_6148	51	.	3.58166	5.15094	2.39886	263
chr1	20834394	20834908	OPC_pvalue_1e-2_peak_6154	54	.	3.64644	5.46748	2.6496	59
chr1	20959749	20960621	OPC_pvalue_1e-2_peak_6185	50	.	3.5584	5.04815	2.31268	656
chr1	20987765	20988332	OPC_pvalue_1e-2_peak_6195	90	.	6.22713	9.08015	5.81172	218
chr1	21023125	21023589	OPC_pvalue_1e-2_peak_6207	73	.	5.074	7.35758	4.29404	85
chr1	21112860	21113563	OPC_pvalue_1e-2_peak_6235	63	.	4.69704	6.3017	3.37843	493
chr1	21113812	21114040	OPC_pvalue_1e-2_peak_6236	77	.	5.47988	7.70589	4.60047	53
chr1	21443951	21444641	OPC_pvalue_1e-2_peak_6313	104	.	6.30915	10.4681	7.04112	270
chr1	21502386	21503752	OPC_pvalue_1e-2_peak_6333	66	.	5.0208	6.68179	3.70785	1145
chr1	21521786	21521908	OPC_pvalue_1e-2_peak_6337	54	.	3.64644	5.46748	2.6496	72
chr1	21580571	21580992	OPC_pvalue_1e-2_peak_6354	89	.	5.46966	8.97384	5.71861	349
chr1	21587057	21587365	OPC_pvalue_1e-2_peak_6356	54	.	3.64644	5.46748	2.6496	62
chr1	21671714	21672187	OPC_pvalue_1e-2_peak_6393	70	.	4.53638	7.06887	4.04675	254
chr1	21766344	21766776	OPC_pvalue_1e-2_peak_6414	71	.	4.55805	7.18127	4.13949	262
chr1	21835749	21835872	OPC_pvalue_1e-2_peak_6427	54	.	3.64644	5.46748	2.6496	59
chr1	21874446	21874852	OPC_pvalue_1e-2_peak_6442	71	.	4.55805	7.18127	4.13949	85
chr1	21934358	21934794	OPC_pvalue_1e-2_peak_6469	70	.	4.53638	7.06887	4.04675	129
chr1	21950990	21951567	OPC_pvalue_1e-2_peak_6474	118	.	7.65345	11.8149	8.23219	497
chr1	21972078	21972373	OPC_pvalue_1e-2_peak_6486	76	.	5.16974	7.68256	4.58104	137
chr1	21978685	21978790	OPC_pvalue_1e-2_peak_6489	44	.	3.6827	4.44048	1.79665	57
chr1	21980014	21980496	OPC_pvalue_1e-2_peak_6490	69	.	5.12821	6.90473	3.90316	264
chr1	21982931	21983257	OPC_pvalue_1e-2_peak_6491	56	.	4.41924	5.66894	2.82669	259
chr1	21995837	21995923	OPC_pvalue_1e-2_peak_6496	68	.	4.89277	6.81329	3.82203	40
chr1	21998563	21998636	OPC_pvalue_1e-2_peak_6498	40	.	3.28138	4.09424	1.4991	34
chr1	22109463	22109907	OPC_pvalue_1e-2_peak_6521	44	.	3.40368	4.46677	1.81782	203
chr1	22110128	22110293	OPC_pvalue_1e-2_peak_6522	59	.	4.25459	5.92478	3.0494	45
chr1	22218587	22219011	OPC_pvalue_1e-2_peak_6558	54	.	3.64644	5.46748	2.6496	134
chr1	22263742	22264066	OPC_pvalue_1e-2_peak_6571a	73	.	5.32765	7.34391	4.28306	113
chr1	22263742	22264066	OPC_pvalue_1e-2_peak_6571b	117	.	7.61093	11.7156	8.14452	247
chr1	22351440	22352096	OPC_pvalue_1e-2_peak_6594	51	.	3.58166	5.15094	2.39886	307
chr1	22379060	22379580	OPC_pvalue_1e-2_peak_6603	149	.	8.726	14.9739	11.0192	81
chr1	22534074	22534606	OPC_pvalue_1e-2_peak_6654	54	.	3.64644	5.46748	2.6496	470
chr1	22777943	22778442	OPC_pvalue_1e-2_peak_6693	67	.	4.47708	6.78418	3.79772	368
chr1	22778695	22778975	OPC_pvalue_1e-2_peak_6694	51	.	3.58166	5.15094	2.39886	61
chr1	23037259	23037825	OPC_pvalue_1e-2_peak_6750	54	.	3.64644	5.46748	2.6496	292
chr1	23100537	23100950	OPC_pvalue_1e-2_peak_6764	38	.	3.20461	3.88688	1.31935	145
chr1	23105415	23105834	OPC_pvalue_1e-2_peak_6765	107	.	7.08606	10.7815	7.3181	165
chr1	23133199	23133552	OPC_pvalue_1e-2_peak_6776	67	.	4.47708	6.78418	3.79772	224
chr1	23345564	23346612	OPC_pvalue_1e-2_peak_6827	81	.	5.30316	8.19462	5.03224	295
chr1	23495302	23495442	OPC_pvalue_1e-2_peak_6865	82	.	5.67445	8.21174	5.04767	52
chr1	23503991	23504377	OPC_pvalue_1e-2_peak_6866	46	.	3.44649	4.61288	1.94289	290
chr1	23670401	23671340	OPC_pvalue_1e-2_peak_6896a	54	.	4.30354	5.42925	2.63587	253
chr1	23670401	23671340	OPC_pvalue_1e-2_peak_6896b	93	.	6.45532	9.35211	6.05216	556
chr1	23670401	23671340	OPC_pvalue_1e-2_peak_6896c	66	.	5.0208	6.68179	3.70785	722
chr1	23682900	23683202	OPC_pvalue_1e-2_peak_6902	51	.	3.58166	5.15094	2.39886	178
chr1	23694559	23695110	OPC_pvalue_1e-2_peak_6905	92	.	6.38842	9.21565	5.93305	313
chr1	23695367	23695802	OPC_pvalue_1e-2_peak_6906	53	.	4.25894	5.33988	2.56069	118
chr1	23750738	23750868	OPC_pvalue_1e-2_peak_6924	54	.	3.64644	5.46748	2.6496	60
chr1	23792546	23793318	OPC_pvalue_1e-2_peak_6940	53	.	3.62911	5.37785	2.59234	374
chr1	23810658	23811293	OPC_pvalue_1e-2_peak_6946	82	.	5.67445	8.21174	5.04767	202
chr1	23857889	23858086	OPC_pvalue_1e-2_peak_6960	71	.	4.55805	7.18127	4.13949	64
chr1	23870770	23871625	OPC_pvalue_1e-2_peak_6963	54	.	3.64644	5.46748	2.6496	454
chr1	23881372	23881672	OPC_pvalue_1e-2_peak_6965	71	.	5.01211	7.16245	4.1273	150
chr1	24018184	24018372	OPC_pvalue_1e-2_peak_7007	54	.	3.64644	5.46748	2.6496	39
chr1	24069401	24070219	OPC_pvalue_1e-2_peak_7017	84	.	5.37249	8.49611	5.29933	569
chr1	24085608	24085748	OPC_pvalue_1e-2_peak_7022	71	.	4.55805	7.18127	4.13949	75
chr1	24104362	24105460	OPC_pvalue_1e-2_peak_7031	54	.	3.64644	5.46748	2.6496	813
chr1	24117378	24117754	OPC_pvalue_1e-2_peak_7035	99	.	6.18703	9.92215	6.55853	207
chr1	24127040	24127676	OPC_pvalue_1e-2_peak_7038	70	.	4.98173	7.0704	4.04675	282
chr1	24151905	24152496	OPC_pvalue_1e-2_peak_7044	54	.	3.64644	5.46748	2.6496	156
chr1	24285858	24286775	OPC_pvalue_1e-2_peak_7079	78	.	5.54324	7.86473	4.74198	321
chr1	24306531	24307299	OPC_pvalue_1e-2_peak_7081a	79	.	5.2356	7.92549	4.79615	119
chr1	24306531	24307299	OPC_pvalue_1e-2_peak_7081b	63	.	4.363	6.31016	3.38422	336
chr1	24616168	24616759	OPC_pvalue_1e-2_peak_7162	79	.	5.57547	7.94761	4.81307	86
chr1	24742132	24742380	OPC_pvalue_1e-2_peak_7212	88	.	5.88334	8.82639	5.59124	62
chr1	24969171	24969842	OPC_pvalue_1e-2_peak_7262	76	.	5.44874	7.62969	4.53436	312
chr1	25041433	25042015	OPC_pvalue_1e-2_peak_7284	100	.	6.77456	10.0391	6.66288	82
chr1	25044460	25044826	OPC_pvalue_1e-2_peak_7285	99	.	6.73754	9.95609	6.58922	126
chr1	25071449	25072060	OPC_pvalue_1e-2_peak_7293a	91	.	6.31313	9.12568	5.85306	134
chr1	25071449	25072060	OPC_pvalue_1e-2_peak_7293b	130	.	8.20707	13.0661	9.33704	232
chr1	25071449	25072060	OPC_pvalue_1e-2_peak_7293c	130	.	8.20707	13.0661	9.33704	502
chr1	25129825	25130094	OPC_pvalue_1e-2_peak_7313	54	.	3.64644	5.46748	2.6496	204
chr1	25240457	25241135	OPC_pvalue_1e-2_peak_7336	54	.	3.64644	5.46748	2.6496	445
chr1	25525029	25525679	OPC_pvalue_1e-2_peak_7405	69	.	4.50653	6.92169	3.91678	162
chr1	25556258	25556360	OPC_pvalue_1e-2_peak_7412	49	.	3.53544	4.95138	2.23073	45
chr1	25558614	25559431	OPC_pvalue_1e-2_peak_7416	63	.	4.363	6.31016	3.38422	494
chr1	25566098	25566559	OPC_pvalue_1e-2_peak_7418	63	.	4.363	6.31016	3.38422	267
chr1	25567567	25567640	OPC_pvalue_1e-2_peak_7419	46	.	3.46831	4.69117	2.00931	35
chr1	25573970	25574668	OPC_pvalue_1e-2_peak_7421	70	.	4.98173	7.0704	4.04675	21
chr1	25664650	25665187	OPC_pvalue_1e-2_peak_7429	60	.	4.28119	6.01457	3.12728	228
chr1	25756460	25757572	OPC_pvalue_1e-2_peak_7443	72	.	5.37237	7.27863	4.22399	844
chr1	25869936	25870191	OPC_pvalue_1e-2_peak_7477	54	.	3.64644	5.46748	2.6496	189
chr1	25890049	25890774	OPC_pvalue_1e-2_peak_7483	61	.	4.61787	6.1118	3.21014	397
chr1	25942799	25943386	OPC_pvalue_1e-2_peak_7501	126	.	8.09826	12.6788	8.99416	353
chr1	26054097	26054821	OPC_pvalue_1e-2_peak_7534	51	.	3.58166	5.15094	2.39886	217
chr1	26069853	26070342	OPC_pvalue_1e-2_peak_7543	71	.	4.55805	7.18127	4.13949	60
chr1	26126573	26127026	OPC_pvalue_1e-2_peak_7559	75	.	5.13743	7.56943	4.48092	149
chr1	26132077	26132696	OPC_pvalue_1e-2_peak_7560	69	.	4.50653	6.92169	3.91678	492
chr1	26146185	26146548	OPC_pvalue_1e-2_peak_7565	62	.	4.33539	6.20685	3.29469	248
chr1	26201716	26201789	OPC_pvalue_1e-2_peak_7583	46	.	3.44649	4.61288	1.94289	36
chr1	26202081	26202277	OPC_pvalue_1e-2_peak_7584	78	.	5.20246	7.80107	4.6847	80
chr1	26231974	26232500	OPC_pvalue_1e-2_peak_7600	76	.	5.59167	7.69798	4.59423	78
chr1	26232725	26233267	OPC_pvalue_1e-2_peak_7601	117	.	7.68854	11.7965	8.21631	263
chr1	26324349	26324960	OPC_pvalue_1e-2_peak_7625	71	.	5.01211	7.16245	4.1273	296
chr1	26348010	26348761	OPC_pvalue_1e-2_peak_7637	72	.	5.2691	7.21123	4.1656	42
chr1	26354976	26355368	OPC_pvalue_1e-2_peak_7639	65	.	4.77897	6.50788	3.55823	42
chr1	26361748	26362302	OPC_pvalue_1e-2_peak_7640	67	.	4.86381	6.73327	3.75415	227
chr1	26437227	26438472	OPC_pvalue_1e-2_peak_7657	67	.	5.04723	6.73586	3.7554	1001
chr1	26496243	26496532	OPC_pvalue_1e-2_peak_7681	70	.	4.53638	7.06887	4.04675	206
chr1	26560479	26560752	OPC_pvalue_1e-2_peak_7699a	70	.	4.98173	7.0704	4.04675	56
chr1	26560479	26560752	OPC_pvalue_1e-2_peak_7699b	118	.	7.4726	11.8453	8.25918	218
chr1	26560938	26561106	OPC_pvalue_1e-2_peak_7700	42	.	3.32116	4.20906	1.59714	68
chr1	26606130	26606686	OPC_pvalue_1e-2_peak_7709	67	.	4.47708	6.78418	3.79772	429
chr1	26758514	26758843	OPC_pvalue_1e-2_peak_7749	59	.	4.25459	5.92478	3.0494	169
chr1	26798573	26799819	OPC_pvalue_1e-2_peak_7760a	70	.	5.18365	7.02331	4.00671	62
chr1	26798573	26799819	OPC_pvalue_1e-2_peak_7760b	44	.	3.6827	4.44048	1.79665	354
chr1	26826833	26827009	OPC_pvalue_1e-2_peak_7766	46	.	3.46831	4.69117	2.00931	117
chr1	26827298	26827712	OPC_pvalue_1e-2_peak_7767	46	.	3.46831	4.69117	2.00931	42
chr1	26946659	26947502	OPC_pvalue_1e-2_peak_7798	48	.	3.51278	4.85998	2.15175	441
chr1	27019593	27019806	OPC_pvalue_1e-2_peak_7808	52	.	4.26206	5.29078	2.51822	132
chr1	27021852	27022846	OPC_pvalue_1e-2_peak_7809a	62	.	4.78583	6.2469	3.32911	237
chr1	27021852	27022846	OPC_pvalue_1e-2_peak_7809b	73	.	5.38406	7.37745	4.31252	451
chr1	27114216	27114802	OPC_pvalue_1e-2_peak_7836	89	.	5.91966	8.94285	5.69227	518
chr1	27126106	27126407	OPC_pvalue_1e-2_peak_7840	71	.	4.55805	7.18127	4.13949	58
chr1	27191241	27192145	OPC_pvalue_1e-2_peak_7858	103	.	6.88811	10.3003	6.89334	406
chr1	27216442	27217166	OPC_pvalue_1e-2_peak_7867	54	.	3.64644	5.46748	2.6496	461
chr1	27226439	27227322	OPC_pvalue_1e-2_peak_7871	53	.	3.62911	5.37785	2.59234	561
chr1	27247867	27248383	OPC_pvalue_1e-2_peak_7881	59	.	4.25459	5.92478	3.0494	63
chr1	27320102	27320243	OPC_pvalue_1e-2_peak_7908	117	.	7.42758	11.7109	8.14141	74
chr1	27324294	27324386	OPC_pvalue_1e-2_peak_7909	43	.	3.663	4.39923	1.75911	45
chr1	27328090	27328652	OPC_pvalue_1e-2_peak_7910	65	.	4.77897	6.50788	3.55823	410
chr1	27339386	27339494	OPC_pvalue_1e-2_peak_7916	54	.	3.64644	5.46748	2.6496	51
chr1	27413984	27414389	OPC_pvalue_1e-2_peak_7939	54	.	3.64644	5.46748	2.6496	190
chr1	27481198	27481761	OPC_pvalue_1e-2_peak_7963	89	.	5.91966	8.94285	5.69227	448
chr1	27560694	27561319	OPC_pvalue_1e-2_peak_7976a	90	.	6.22713	9.08015	5.81172	219
chr1	27560694	27561319	OPC_pvalue_1e-2_peak_7976b	75	.	5.41796	7.55548	4.46895	565
chr1	27648559	27648775	OPC_pvalue_1e-2_peak_7999	118	.	7.4726	11.8453	8.25918	70
chr1	27691916	27692409	OPC_pvalue_1e-2_peak_8022	47	.	3.4904	4.7734	2.07854	345
chr1	27718812	27719155	OPC_pvalue_1e-2_peak_8033	82	.	5.67445	8.21174	5.04767	278
chr1	27729060	27729383	OPC_pvalue_1e-2_peak_8035	54	.	3.64644	5.46748	2.6496	269
chr1	27816164	27816901	OPC_pvalue_1e-2_peak_8058	111	.	7.21038	11.1035	7.6035	568
chr1	27831267	27832064	OPC_pvalue_1e-2_peak_8060	114	.	7.33915	11.456	7.91431	608
chr1	27853742	27853960	OPC_pvalue_1e-2_peak_8066	41	.	3.54912	4.16884	1.56333	25
chr1	27854252	27854742	OPC_pvalue_1e-2_peak_8067	57	.	4.44313	5.71997	2.87041	215
chr1	27855605	27855762	OPC_pvalue_1e-2_peak_8069	44	.	3.70261	4.48264	1.83086	41
chr1	27862969	27863697	OPC_pvalue_1e-2_peak_8071	51	.	3.98248	5.13441	2.38779	405
chr1	27901271	27902311	OPC_pvalue_1e-2_peak_8098	81	.	5.30316	8.19462	5.03224	988
chr1	27930509	27930692	OPC_pvalue_1e-2_peak_8109	61	.	4.61787	6.1118	3.21014	113
chr1	27998722	27998991	OPC_pvalue_1e-2_peak_8138	83	.	5.70823	8.3055	5.13107	150
chr1	28052017	28052619	OPC_pvalue_1e-2_peak_8151a	123	.	7.97333	12.3795	8.73078	236
chr1	28052017	28052619	OPC_pvalue_1e-2_peak_8151b	94	.	6.52363	9.49394	6.17927	383
chr1	28099402	28099843	OPC_pvalue_1e-2_peak_8165	75	.	5.13743	7.56943	4.48092	376
chr1	28157148	28157695	OPC_pvalue_1e-2_peak_8174	50	.	3.5584	5.04815	2.31268	86
chr1	28198960	28199158	OPC_pvalue_1e-2_peak_8189	71	.	4.55805	7.18127	4.13949	145
chr1	28240996	28241370	OPC_pvalue_1e-2_peak_8200	131	.	8.15461	13.1022	9.36758	224
chr1	28286258	28286611	OPC_pvalue_1e-2_peak_8213	54	.	3.64644	5.46748	2.6496	232
chr1	28311966	28312081	OPC_pvalue_1e-2_peak_8227	54	.	3.64644	5.46748	2.6496	49
chr1	28414937	28415391	OPC_pvalue_1e-2_peak_8247	73	.	5.074	7.35758	4.29404	206
chr1	28490261	28490655	OPC_pvalue_1e-2_peak_8260	67	.	4.47708	6.78418	3.79772	164
chr1	28562275	28562785	OPC_pvalue_1e-2_peak_8287	85	.	6.02183	8.59982	5.39107	279
chr1	28573547	28573980	OPC_pvalue_1e-2_peak_8288	174	.	10.0857	17.4168	13.1496	240
chr1	28585781	28586965	OPC_pvalue_1e-2_peak_8290a	96	.	6.59341	9.64155	6.30965	275
chr1	28585781	28586965	OPC_pvalue_1e-2_peak_8290b	43	.	3.663	4.39923	1.75911	1096
chr1	28655389	28655508	OPC_pvalue_1e-2_peak_8308	54	.	3.64644	5.46748	2.6496	61
chr1	28695980	28696323	OPC_pvalue_1e-2_peak_8320	93	.	6.03136	9.32317	6.02841	238
chr1	28831991	28832548	OPC_pvalue_1e-2_peak_8346	71	.	4.55805	7.18127	4.13949	422
chr1	28879403	28880174	OPC_pvalue_1e-2_peak_8365	48	.	3.51278	4.85998	2.15175	65
chr1	28908288	28908695	OPC_pvalue_1e-2_peak_8374	80	.	5.26917	8.05644	4.90944	202
chr1	28969527	28969895	OPC_pvalue_1e-2_peak_8399	62	.	4.33539	6.20685	3.29469	155
chr1	28974740	28975400	OPC_pvalue_1e-2_peak_8400	48	.	3.51278	4.85998	2.15175	71
chr1	28995500	28995875	OPC_pvalue_1e-2_peak_8412	61	.	4.30812	6.10846	3.20946	33
chr1	29062981	29063732	OPC_pvalue_1e-2_peak_8422	113	.	7.29572	11.3347	7.80872	411
chr1	29082085	29082205	OPC_pvalue_1e-2_peak_8427	54	.	3.64644	5.46748	2.6496	64
chr1	29161742	29162167	OPC_pvalue_1e-2_peak_8443	54	.	3.64644	5.46748	2.6496	69
chr1	29240816	29241211	OPC_pvalue_1e-2_peak_8460	83	.	5.3376	8.34085	5.16053	144
chr1	29508425	29508775	OPC_pvalue_1e-2_peak_8512	79	.	5.57547	7.94761	4.81307	146
chr1	29557100	29557626	OPC_pvalue_1e-2_peak_8528	94	.	6.06954	9.46183	6.15066	371
chr1	29562892	29563258	OPC_pvalue_1e-2_peak_8529	74	.	5.10551	7.46124	4.38563	171
chr1	30327709	30328580	OPC_pvalue_1e-2_peak_8703	49	.	3.53544	4.95138	2.23073	593
chr1	30329573	30329921	OPC_pvalue_1e-2_peak_8705	48	.	3.51278	4.85998	2.15175	165
chr1	30583791	30584887	OPC_pvalue_1e-2_peak_8779	53	.	3.62911	5.37785	2.59234	813
chr1	30706733	30707335	OPC_pvalue_1e-2_peak_8816	88	.	5.44366	8.83864	5.59862	513
chr1	30834833	30835453	OPC_pvalue_1e-2_peak_8847	54	.	3.64644	5.46748	2.6496	556
chr1	31181065	31181216	OPC_pvalue_1e-2_peak_8932	104	.	6.30915	10.4681	7.04112	83
chr1	31190883	31191690	OPC_pvalue_1e-2_peak_8935a	93	.	6.18015	9.36989	6.06885	165
chr1	31190883	31191690	OPC_pvalue_1e-2_peak_8935b	116	.	7.21018	11.6866	8.12015	368
chr1	31190883	31191690	OPC_pvalue_1e-2_peak_8935c	93	.	6.157	9.33256	6.03725	653
chr1	31198758	31198950	OPC_pvalue_1e-2_peak_8937	81	.	5.8434	8.17739	5.01879	64
chr1	31202815	31203490	OPC_pvalue_1e-2_peak_8938	93	.	6.46204	9.39162	6.08913	466
chr1	31230003	31230119	OPC_pvalue_1e-2_peak_8960	94	.	6.06954	9.46183	6.15066	60
chr1	31250395	31250604	OPC_pvalue_1e-2_peak_8965	38	.	3.20461	3.88688	1.31935	168
chr1	31259373	31259767	OPC_pvalue_1e-2_peak_8968	50	.	3.9367	5.01899	2.28968	330
chr1	31288971	31289567	OPC_pvalue_1e-2_peak_8986	77	.	5.62035	7.75457	4.64466	383
chr1	31296959	31297564	OPC_pvalue_1e-2_peak_8988	101	.	6.88421	10.181	6.78832	402
chr1	31327116	31327238	OPC_pvalue_1e-2_peak_9002	54	.	3.64644	5.46748	2.6496	74
chr1	31378845	31378918	OPC_pvalue_1e-2_peak_9037	42	.	3.32116	4.20906	1.59714	36
chr1	31537534	31539000	OPC_pvalue_1e-2_peak_9087	47	.	3.4904	4.7734	2.07854	1050
chr1	31711931	31713004	OPC_pvalue_1e-2_peak_9121	54	.	3.64644	5.46748	2.6496	313
chr1	31769594	31770007	OPC_pvalue_1e-2_peak_9129a	95	.	6.40923	9.54279	6.22302	47
chr1	31769594	31770007	OPC_pvalue_1e-2_peak_9129b	111	.	7.21038	11.1035	7.6035	348
chr1	31853109	31853356	OPC_pvalue_1e-2_peak_9149	70	.	4.53638	7.06887	4.04675	178
chr1	32093641	32093842	OPC_pvalue_1e-2_peak_9193	54	.	3.64644	5.46748	2.6496	129
chr1	32110305	32110664	OPC_pvalue_1e-2_peak_9196	105	.	6.76533	10.5858	7.14568	284
chr1	32135571	32136061	OPC_pvalue_1e-2_peak_9206	54	.	3.64644	5.46748	2.6496	184
chr1	32160584	32160904	OPC_pvalue_1e-2_peak_9217	61	.	4.61787	6.1118	3.21014	118
chr1	32161727	32162149	OPC_pvalue_1e-2_peak_9218	58	.	4.49169	5.82547	2.96322	362
chr1	32169764	32170028	OPC_pvalue_1e-2_peak_9221	68	.	4.92207	6.89603	3.89635	20
chr1	32180753	32181351	OPC_pvalue_1e-2_peak_9227	49	.	3.53544	4.95138	2.23073	177
chr1	32211848	32212381	OPC_pvalue_1e-2_peak_9243	51	.	3.58166	5.15094	2.39886	352
chr1	32219633	32219965	OPC_pvalue_1e-2_peak_9246	42	.	3.32116	4.20906	1.59714	64
chr1	32220902	32220975	OPC_pvalue_1e-2_peak_9247	41	.	3.30115	4.15062	1.54738	40
chr1	32228062	32228512	OPC_pvalue_1e-2_peak_9249	53	.	4.05318	5.32112	2.54458	422
chr1	32230014	32230087	OPC_pvalue_1e-2_peak_9251	39	.	3.24254	3.98716	1.40647	36
chr1	32253840	32254446	OPC_pvalue_1e-2_peak_9260	56	.	4.17676	5.67691	2.83122	541
chr1	32308554	32308970	OPC_pvalue_1e-2_peak_9279	67	.	4.47708	6.78418	3.79772	277
chr1	32403539	32403729	OPC_pvalue_1e-2_peak_9301	44	.	3.40368	4.46677	1.81782	38
chr1	32403937	32404144	OPC_pvalue_1e-2_peak_9302	90	.	5.95643	9.06419	5.79918	113
chr1	32479078	32479423	OPC_pvalue_1e-2_peak_9315	63	.	4.72404	6.36848	3.43648	114
chr1	32505902	32506736	OPC_pvalue_1e-2_peak_9323	66	.	4.448	6.65517	3.68496	605
chr1	32538246	32539125	OPC_pvalue_1e-2_peak_9334	77	.	5.51138	7.7842	4.67127	703
chr1	32573874	32574149	OPC_pvalue_1e-2_peak_9348	54	.	3.64644	5.46748	2.6496	205
chr1	32644848	32645723	OPC_pvalue_1e-2_peak_9373	63	.	4.363	6.31016	3.38422	204
chr1	32665864	32666474	OPC_pvalue_1e-2_peak_9377	74	.	5.35742	7.41268	4.34395	550
chr1	32687739	32688133	OPC_pvalue_1e-2_peak_9385	54	.	3.64644	5.46748	2.6496	71
chr1	32706125	32706239	OPC_pvalue_1e-2_peak_9394	53	.	4.05318	5.32112	2.54458	58
chr1	32706965	32707339	OPC_pvalue_1e-2_peak_9395	68	.	4.89277	6.81329	3.82203	104
chr1	32757520	32758073	OPC_pvalue_1e-2_peak_9407	97	.	6.14736	9.76055	6.4154	84
chr1	32800941	32801087	OPC_pvalue_1e-2_peak_9413	61	.	4.72398	6.10482	3.20911	106
chr1	32801797	32802049	OPC_pvalue_1e-2_peak_9414	60	.	4.70083	6.06186	3.16889	19
chr1	32803876	32804238	OPC_pvalue_1e-2_peak_9415	61	.	4.74737	6.14848	3.24438	207
chr1	32817081	32817500	OPC_pvalue_1e-2_peak_9419	163	.	9.83954	16.3356	12.2094	82
chr1	32827535	32828146	OPC_pvalue_1e-2_peak_9422	54	.	3.64644	5.46748	2.6496	66
chr1	32860054	32860607	OPC_pvalue_1e-2_peak_9426	109	.	7.16846	10.993	7.50606	131
chr1	32866573	32866763	OPC_pvalue_1e-2_peak_9427	71	.	4.55805	7.18127	4.13949	65
chr1	32930388	32930613	OPC_pvalue_1e-2_peak_9439	149	.	9.02379	14.9434	10.9912	160
chr1	32936181	32936922	OPC_pvalue_1e-2_peak_9440	49	.	3.53544	4.95138	2.23073	178
chr1	32966062	32966705	OPC_pvalue_1e-2_peak_9455	47	.	3.4904	4.7734	2.07854	300
chr1	33005378	33005722	OPC_pvalue_1e-2_peak_9469	83	.	5.3376	8.34085	5.16053	51
chr1	33115984	33116339	OPC_pvalue_1e-2_peak_9489	72	.	5.2691	7.21123	4.1656	288
chr1	33116584	33117098	OPC_pvalue_1e-2_peak_9490	72	.	5.2691	7.21123	4.1656	143
chr1	33219470	33220006	OPC_pvalue_1e-2_peak_9518	53	.	3.62911	5.37785	2.59234	183
chr1	33282988	33283308	OPC_pvalue_1e-2_peak_9533	128	.	8.05867	12.8364	9.13433	151
chr1	33358525	33359029	OPC_pvalue_1e-2_peak_9555a	103	.	6.88811	10.3003	6.89334	62
chr1	33358525	33359029	OPC_pvalue_1e-2_peak_9555b	103	.	6.88811	10.3003	6.89334	222
chr1	33430215	33430679	OPC_pvalue_1e-2_peak_9580	81	.	5.30316	8.19462	5.03224	398
chr1	33438164	33439043	OPC_pvalue_1e-2_peak_9583	54	.	3.64644	5.46748	2.6496	529
chr1	33502114	33502761	OPC_pvalue_1e-2_peak_9603	158	.	9.55794	15.894	11.8211	493
chr1	33539983	33540554	OPC_pvalue_1e-2_peak_9611	71	.	4.55805	7.18127	4.13949	64
chr1	33546626	33546809	OPC_pvalue_1e-2_peak_9613	111	.	6.93662	11.1803	7.67189	95
chr1	33552083	33552336	OPC_pvalue_1e-2_peak_9614	54	.	3.64644	5.46748	2.6496	197
chr1	33592860	33593259	OPC_pvalue_1e-2_peak_9624a	83	.	5.70823	8.3055	5.13107	64
chr1	33592860	33593259	OPC_pvalue_1e-2_peak_9624b	98	.	6.52369	9.85529	6.50003	193
chr1	33626648	33626755	OPC_pvalue_1e-2_peak_9641	40	.	3.28138	4.09424	1.4991	70
chr1	33626967	33627397	OPC_pvalue_1e-2_peak_9642	85	.	5.77701	8.50271	5.30432	194
chr1	33636324	33636759	OPC_pvalue_1e-2_peak_9643	112	.	7.2528	11.2173	7.70342	267
chr1	33646343	33646703	OPC_pvalue_1e-2_peak_9644	106	.	7.07486	10.6361	7.19074	203
chr1	33647390	33647891	OPC_pvalue_1e-2_peak_9646	58	.	4.56651	5.81765	2.9576	423
chr1	33721541	33721685	OPC_pvalue_1e-2_peak_9661	45	.	3.42495	4.53818	1.87757	99
chr1	33722125	33722243	OPC_pvalue_1e-2_peak_9662	60	.	4.28119	6.01457	3.12728	72
chr1	33807729	33808049	OPC_pvalue_1e-2_peak_9703	72	.	5.04286	7.25809	4.20684	224
chr1	33815454	33815869	OPC_pvalue_1e-2_peak_9706	114	.	7.48615	11.4314	7.89211	137
chr1	33829273	33830064	OPC_pvalue_1e-2_peak_9710a	71	.	5.24031	7.14717	4.11513	337
chr1	33829273	33830064	OPC_pvalue_1e-2_peak_9710b	85	.	5.98892	8.52626	5.32455	562
chr1	33836042	33836149	OPC_pvalue_1e-2_peak_9712	87	.	5.84746	8.71442	5.49167	57
chr1	33848232	33848544	OPC_pvalue_1e-2_peak_9715	96	.	6.44693	9.6437	6.31041	165
chr1	33857140	33857635	OPC_pvalue_1e-2_peak_9718	71	.	4.55805	7.18127	4.13949	352
chr1	33896092	33896965	OPC_pvalue_1e-2_peak_9737	72	.	5.29821	7.27678	4.22313	598
chr1	33935997	33936361	OPC_pvalue_1e-2_peak_9747	44	.	3.70261	4.48264	1.83086	292
[truncated: 73,540 more rows]

## Sheet: sheet3
Astro_qvalue_0-05_peaks
[truncated: 62,695 more rows]

## Sheet: sheet4
Oligo_qvalue_0-05_peaks
[truncated: 121,013 more rows]

## Sheet: sheet5
CGE_NDNF_qvalue_0-05_peaks
[truncated: 29,745 more rows]

## Sheet: sheet6
MGE_SST_qvalue_0-05_peaks
[truncated: 76,974 more rows]

[truncated: 4 more sheets: sheet7, sheet8, sheet9, sheet10]
